# Supplementary material for: Mechanism of μ-Conotoxin PIIIA Binding to the Voltage-Gated Na+ Channel NaV1.4
Source: PLoS One. 2014 Mar 27;9(3):e93267. doi: 10.1371/journal.pone.0093267 (PMC3968119; doi:10.1371/journal.pone.0093267)
Supplement: File S1 — PDB coordinate files of NaV1.4 model and NaV1.4 in complex with PIIIA. (ZIP) [file pone.0093267.s005.zip]

Archive with 3 entries (3 files):
- nav14_model.pdb
- nav14_PIIIA_K9.pdb
- nav14_PIIIA_R14.pdb
