# Supplementary material for: Mechanism of μ-Conotoxin PIIIA Binding to the Voltage-Gated Na+ Channel NaV1.4
Source: PLoS One. 2014 Mar 27;9(3):e93267. doi: 10.1371/journal.pone.0093267 (PMC3968119; doi:10.1371/journal.pone.0093267)
Supplement: File S1 — PDB coordinate files of NaV1.4 model and NaV1.4 in complex with PIIIA. (ZIP) [file pone.0093267.s005.zip › nav14_model.pdb]

CRYST1   84.989   84.989  103.228  90.00  90.00  90.00 P 1           1
ATOM      1  N   ALA C 117      13.767 -23.611 -18.938  0.00  0.00      CHA   
ATOM      2  HN  ALA C 117      14.376 -23.260 -19.646  0.00  0.00      CHA   
ATOM      3  CA  ALA C 117      13.303 -22.627 -18.015  0.00  0.00      CHA   
ATOM      4  HA  ALA C 117      13.116 -21.705 -18.544  0.00  0.00      CHA   
ATOM      5  CB  ALA C 117      12.013 -23.108 -17.290  0.00  0.00      CHA   
ATOM      6  HB1 ALA C 117      11.190 -22.877 -17.999  0.00  0.00      CHA   
ATOM      7  HB2 ALA C 117      11.995 -24.203 -17.102  0.00  0.00      CHA   
ATOM      8  HB3 ALA C 117      11.571 -22.598 -16.408  0.00  0.00      CHA   
ATOM      9  C   ALA C 117      14.542 -22.333 -17.156  0.00  0.00      CHA   
ATOM     10  O   ALA C 117      15.254 -21.336 -17.272  0.00  0.00      CHA   
ATOM     11  N   LEU C 118      14.820 -23.239 -16.154  0.00  0.00      CHA   
ATOM     12  HN  LEU C 118      14.294 -24.085 -16.108  0.00  0.00      CHA   
ATOM     13  CA  LEU C 118      15.404 -22.800 -14.925  0.00  0.00      CHA   
ATOM     14  HA  LEU C 118      14.912 -21.904 -14.578  0.00  0.00      CHA   
ATOM     15  CB  LEU C 118      15.315 -24.023 -13.948  0.00  0.00      CHA   
ATOM     16  HB1 LEU C 118      15.608 -24.956 -14.474  0.00  0.00      CHA   
ATOM     17  HB2 LEU C 118      16.008 -23.837 -13.100  0.00  0.00      CHA   
ATOM     18  CG  LEU C 118      14.018 -24.130 -13.128  0.00  0.00      CHA   
ATOM     19  HG  LEU C 118      13.206 -24.153 -13.886  0.00  0.00      CHA   
ATOM     20  CD1 LEU C 118      13.967 -25.358 -12.264  0.00  0.00      CHA   
ATOM     21 HD11 LEU C 118      14.876 -25.245 -11.636  0.00  0.00      CHA   
ATOM     22 HD12 LEU C 118      13.140 -25.497 -11.534  0.00  0.00      CHA   
ATOM     23 HD13 LEU C 118      14.138 -26.249 -12.905  0.00  0.00      CHA   
ATOM     24  CD2 LEU C 118      13.836 -22.819 -12.291  0.00  0.00      CHA   
ATOM     25 HD21 LEU C 118      12.894 -22.607 -11.741  0.00  0.00      CHA   
ATOM     26 HD22 LEU C 118      14.648 -22.836 -11.533  0.00  0.00      CHA   
ATOM     27 HD23 LEU C 118      13.958 -21.915 -12.924  0.00  0.00      CHA   
ATOM     28  C   LEU C 118      16.847 -22.470 -14.949  0.00  0.00      CHA   
ATOM     29  O   LEU C 118      17.395 -21.731 -14.120  0.00  0.00      CHA   
ATOM     30  N   ILE C 119      17.541 -23.078 -15.924  0.00  0.00      CHA   
ATOM     31  HN  ILE C 119      17.021 -23.797 -16.379  0.00  0.00      CHA   
ATOM     32  CA  ILE C 119      18.945 -22.918 -16.111  0.00  0.00      CHA   
ATOM     33  HA  ILE C 119      19.461 -23.027 -15.168  0.00  0.00      CHA   
ATOM     34  CB  ILE C 119      19.486 -23.983 -17.028  0.00  0.00      CHA   
ATOM     35  HB  ILE C 119      19.175 -23.711 -18.059  0.00  0.00      CHA   
ATOM     36  CG2 ILE C 119      21.035 -24.005 -16.885  0.00  0.00      CHA   
ATOM     37 HG21 ILE C 119      21.494 -23.030 -17.156  0.00  0.00      CHA   
ATOM     38 HG22 ILE C 119      21.338 -24.171 -15.829  0.00  0.00      CHA   
ATOM     39 HG23 ILE C 119      21.367 -24.834 -17.546  0.00  0.00      CHA   
ATOM     40  CG1 ILE C 119      19.000 -25.413 -16.810  0.00  0.00      CHA   
ATOM     41 HG11 ILE C 119      17.891 -25.444 -16.752  0.00  0.00      CHA   
ATOM     42 HG12 ILE C 119      19.370 -26.083 -17.616  0.00  0.00      CHA   
ATOM     43  CD  ILE C 119      19.480 -26.075 -15.516  0.00  0.00      CHA   
ATOM     44  HD1 ILE C 119      20.491 -26.528 -15.597  0.00  0.00      CHA   
ATOM     45  HD2 ILE C 119      19.368 -25.288 -14.739  0.00  0.00      CHA   
ATOM     46  HD3 ILE C 119      18.839 -26.916 -15.176  0.00  0.00      CHA   
ATOM     47  C   ILE C 119      19.257 -21.492 -16.715  0.00  0.00      CHA   
ATOM     48  O   ILE C 119      20.179 -20.785 -16.320  0.00  0.00      CHA   
ATOM     49  N   GLN C 120      18.436 -21.150 -17.729  0.00  0.00      CHA   
ATOM     50  HN  GLN C 120      17.592 -21.647 -17.915  0.00  0.00      CHA   
ATOM     51  CA  GLN C 120      18.611 -19.868 -18.397  0.00  0.00      CHA   
ATOM     52  HA  GLN C 120      19.658 -19.742 -18.629  0.00  0.00      CHA   
ATOM     53  CB  GLN C 120      18.009 -19.820 -19.869  0.00  0.00      CHA   
ATOM     54  HB1 GLN C 120      18.260 -18.828 -20.300  0.00  0.00      CHA   
ATOM     55  HB2 GLN C 120      18.496 -20.550 -20.550  0.00  0.00      CHA   
ATOM     56  CG  GLN C 120      16.527 -20.118 -20.038  0.00  0.00      CHA   
ATOM     57  HG1 GLN C 120      16.452 -21.215 -19.878  0.00  0.00      CHA   
ATOM     58  HG2 GLN C 120      15.946 -19.496 -19.324  0.00  0.00      CHA   
ATOM     59  CD  GLN C 120      15.972 -19.820 -21.438  0.00  0.00      CHA   
ATOM     60  OE1 GLN C 120      15.318 -20.695 -22.074  0.00  0.00      CHA   
ATOM     61  NE2 GLN C 120      16.321 -18.627 -21.997  0.00  0.00      CHA   
ATOM     62 HE21 GLN C 120      16.136 -18.540 -22.976  0.00  0.00      CHA   
ATOM     63 HE22 GLN C 120      16.834 -17.953 -21.464  0.00  0.00      CHA   
ATOM     64  C   GLN C 120      17.975 -18.757 -17.563  0.00  0.00      CHA   
ATOM     65  O   GLN C 120      18.401 -17.592 -17.709  0.00  0.00      CHA   
ATOM     66  N   SER C 121      17.069 -19.028 -16.672  0.00  0.00      CHA   
ATOM     67  HN  SER C 121      16.529 -19.860 -16.773  0.00  0.00      CHA   
ATOM     68  CA  SER C 121      16.708 -18.051 -15.648  0.00  0.00      CHA   
ATOM     69  HA  SER C 121      16.461 -17.131 -16.156  0.00  0.00      CHA   
ATOM     70  CB  SER C 121      15.354 -18.342 -14.950  0.00  0.00      CHA   
ATOM     71  HB1 SER C 121      15.338 -19.332 -14.445  0.00  0.00      CHA   
ATOM     72  HB2 SER C 121      15.062 -17.504 -14.282  0.00  0.00      CHA   
ATOM     73  OG  SER C 121      14.465 -18.399 -16.024  0.00  0.00      CHA   
ATOM     74  HG1 SER C 121      13.670 -18.261 -15.504  0.00  0.00      CHA   
ATOM     75  C   SER C 121      17.782 -17.759 -14.613  0.00  0.00      CHA   
ATOM     76  O   SER C 121      18.060 -16.626 -14.236  0.00  0.00      CHA   
ATOM     77  N   VAL C 122      18.541 -18.770 -14.209  0.00  0.00      CHA   
ATOM     78  HN  VAL C 122      18.246 -19.722 -14.178  0.00  0.00      CHA   
ATOM     79  CA  VAL C 122      19.831 -18.525 -13.578  0.00  0.00      CHA   
ATOM     80  HA  VAL C 122      19.714 -17.844 -12.748  0.00  0.00      CHA   
ATOM     81  CB  VAL C 122      20.396 -19.872 -12.982  0.00  0.00      CHA   
ATOM     82  HB  VAL C 122      20.765 -20.594 -13.742  0.00  0.00      CHA   
ATOM     83  CG1 VAL C 122      21.692 -19.569 -12.178  0.00  0.00      CHA   
ATOM     84 HG11 VAL C 122      21.423 -19.023 -11.249  0.00  0.00      CHA   
ATOM     85 HG12 VAL C 122      22.119 -20.542 -11.852  0.00  0.00      CHA   
ATOM     86 HG13 VAL C 122      22.489 -19.047 -12.748  0.00  0.00      CHA   
ATOM     87  CG2 VAL C 122      19.298 -20.582 -12.063  0.00  0.00      CHA   
ATOM     88 HG21 VAL C 122      19.320 -21.689 -12.147  0.00  0.00      CHA   
ATOM     89 HG22 VAL C 122      19.573 -20.362 -11.010  0.00  0.00      CHA   
ATOM     90 HG23 VAL C 122      18.281 -20.317 -12.426  0.00  0.00      CHA   
ATOM     91  C   VAL C 122      20.896 -17.834 -14.517  0.00  0.00      CHA   
ATOM     92  O   VAL C 122      21.474 -16.814 -14.169  0.00  0.00      CHA   
ATOM     93  N   LYS C 123      21.163 -18.287 -15.747  0.00  0.00      CHA   
ATOM     94  HN  LYS C 123      20.738 -19.148 -16.017  0.00  0.00      CHA   
ATOM     95  CA  LYS C 123      22.124 -17.629 -16.662  0.00  0.00      CHA   
ATOM     96  HA  LYS C 123      23.095 -17.455 -16.223  0.00  0.00      CHA   
ATOM     97  CB  LYS C 123      22.399 -18.565 -17.823  0.00  0.00      CHA   
ATOM     98  HB1 LYS C 123      22.580 -19.551 -17.344  0.00  0.00      CHA   
ATOM     99  HB2 LYS C 123      21.449 -18.750 -18.369  0.00  0.00      CHA   
ATOM    100  CG  LYS C 123      23.502 -18.184 -18.763  0.00  0.00      CHA   
ATOM    101  HG1 LYS C 123      23.615 -17.133 -19.104  0.00  0.00      CHA   
ATOM    102  HG2 LYS C 123      24.426 -18.406 -18.186  0.00  0.00      CHA   
ATOM    103  CD  LYS C 123      23.601 -19.079 -20.032  0.00  0.00      CHA   
ATOM    104  HD1 LYS C 123      24.526 -18.815 -20.588  0.00  0.00      CHA   
ATOM    105  HD2 LYS C 123      23.742 -20.152 -19.781  0.00  0.00      CHA   
ATOM    106  CE  LYS C 123      22.282 -18.816 -20.819  0.00  0.00      CHA   
ATOM    107  HE1 LYS C 123      21.372 -19.171 -20.289  0.00  0.00      CHA   
ATOM    108  HE2 LYS C 123      22.153 -17.754 -21.119  0.00  0.00      CHA   
ATOM    109  NZ  LYS C 123      22.356 -19.713 -22.029  0.00  0.00      CHA   
ATOM    110  HZ1 LYS C 123      22.218 -20.695 -21.716  0.00  0.00      CHA   
ATOM    111  HZ2 LYS C 123      21.572 -19.482 -22.672  0.00  0.00      CHA   
ATOM    112  HZ3 LYS C 123      23.240 -19.651 -22.573  0.00  0.00      CHA   
ATOM    113  C   LYS C 123      21.875 -16.178 -17.180  0.00  0.00      CHA   
ATOM    114  O   LYS C 123      22.853 -15.420 -17.490  0.00  0.00      CHA   
ATOM    115  N   LYS C 124      20.649 -15.685 -17.192  0.00  0.00      CHA   
ATOM    116  HN  LYS C 124      19.864 -16.275 -17.018  0.00  0.00      CHA   
ATOM    117  CA  LYS C 124      20.249 -14.266 -17.470  0.00  0.00      CHA   
ATOM    118  HA  LYS C 124      20.685 -14.016 -18.426  0.00  0.00      CHA   
ATOM    119  CB  LYS C 124      18.674 -14.258 -17.512  0.00  0.00      CHA   
ATOM    120  HB1 LYS C 124      18.330 -14.867 -16.649  0.00  0.00      CHA   
ATOM    121  HB2 LYS C 124      18.298 -13.213 -17.546  0.00  0.00      CHA   
ATOM    122  CG  LYS C 124      18.172 -14.772 -18.944  0.00  0.00      CHA   
ATOM    123  HG1 LYS C 124      18.681 -14.211 -19.757  0.00  0.00      CHA   
ATOM    124  HG2 LYS C 124      18.507 -15.807 -19.170  0.00  0.00      CHA   
ATOM    125  CD  LYS C 124      16.650 -14.801 -19.096  0.00  0.00      CHA   
ATOM    126  HD1 LYS C 124      16.156 -15.527 -18.415  0.00  0.00      CHA   
ATOM    127  HD2 LYS C 124      16.438 -13.807 -18.648  0.00  0.00      CHA   
ATOM    128  CE  LYS C 124      16.127 -14.623 -20.505  0.00  0.00      CHA   
ATOM    129  HE1 LYS C 124      16.478 -13.656 -20.924  0.00  0.00      CHA   
ATOM    130  HE2 LYS C 124      16.462 -15.446 -21.172  0.00  0.00      CHA   
ATOM    131  NZ  LYS C 124      14.691 -14.656 -20.347  0.00  0.00      CHA   
ATOM    132  HZ1 LYS C 124      14.192 -14.434 -21.232  0.00  0.00      CHA   
ATOM    133  HZ2 LYS C 124      14.270 -15.535 -19.983  0.00  0.00      CHA   
ATOM    134  HZ3 LYS C 124      14.361 -13.854 -19.773  0.00  0.00      CHA   
ATOM    135  C   LYS C 124      20.658 -13.299 -16.326  0.00  0.00      CHA   
ATOM    136  O   LYS C 124      20.928 -12.149 -16.492  0.00  0.00      CHA   
ATOM    137  N   LEU C 125      20.710 -13.783 -15.104  0.00  0.00      CHA   
ATOM    138  HN  LEU C 125      20.624 -14.756 -14.904  0.00  0.00      CHA   
ATOM    139  CA  LEU C 125      20.969 -12.969 -13.882  0.00  0.00      CHA   
ATOM    140  HA  LEU C 125      20.601 -11.975 -14.092  0.00  0.00      CHA   
ATOM    141  CB  LEU C 125      20.052 -13.436 -12.681  0.00  0.00      CHA   
ATOM    142  HB1 LEU C 125      20.243 -14.495 -12.408  0.00  0.00      CHA   
ATOM    143  HB2 LEU C 125      20.222 -12.868 -11.741  0.00  0.00      CHA   
ATOM    144  CG  LEU C 125      18.540 -13.423 -12.954  0.00  0.00      CHA   
ATOM    145  HG  LEU C 125      18.233 -13.871 -13.923  0.00  0.00      CHA   
ATOM    146  CD1 LEU C 125      17.884 -14.117 -11.766  0.00  0.00      CHA   
ATOM    147 HD11 LEU C 125      16.804 -14.313 -11.937  0.00  0.00      CHA   
ATOM    148 HD12 LEU C 125      18.315 -15.140 -11.716  0.00  0.00      CHA   
ATOM    149 HD13 LEU C 125      18.001 -13.596 -10.792  0.00  0.00      CHA   
ATOM    150  CD2 LEU C 125      17.921 -12.006 -12.989  0.00  0.00      CHA   
ATOM    151 HD21 LEU C 125      18.395 -11.444 -12.156  0.00  0.00      CHA   
ATOM    152 HD22 LEU C 125      17.980 -11.508 -13.981  0.00  0.00      CHA   
ATOM    153 HD23 LEU C 125      16.849 -12.152 -12.733  0.00  0.00      CHA   
ATOM    154  C   LEU C 125      22.451 -12.960 -13.430  0.00  0.00      CHA   
ATOM    155  O   LEU C 125      22.904 -12.301 -12.554  0.00  0.00      CHA   
ATOM    156  N   SER C 126      23.316 -13.633 -14.237  0.00  0.00      CHA   
ATOM    157  HN  SER C 126      22.907 -14.235 -14.917  0.00  0.00      CHA   
ATOM    158  CA  SER C 126      24.761 -13.699 -13.972  0.00  0.00      CHA   
ATOM    159  HA  SER C 126      24.813 -14.139 -12.988  0.00  0.00      CHA   
ATOM    160  CB  SER C 126      25.472 -14.580 -14.995  0.00  0.00      CHA   
ATOM    161  HB1 SER C 126      26.525 -14.688 -14.659  0.00  0.00      CHA   
ATOM    162  HB2 SER C 126      24.938 -15.554 -14.955  0.00  0.00      CHA   
ATOM    163  OG  SER C 126      25.290 -14.020 -16.281  0.00  0.00      CHA   
ATOM    164  HG1 SER C 126      25.433 -14.725 -16.917  0.00  0.00      CHA   
ATOM    165  C   SER C 126      25.585 -12.439 -13.920  0.00  0.00      CHA   
ATOM    166  O   SER C 126      26.405 -12.158 -13.067  0.00  0.00      CHA   
ATOM    167  N   ASP C 127      25.277 -11.487 -14.816  0.00  0.00      CHA   
ATOM    168  HN  ASP C 127      24.673 -11.684 -15.585  0.00  0.00      CHA   
ATOM    169  CA  ASP C 127      25.838 -10.159 -14.711  0.00  0.00      CHA   
ATOM    170  HA  ASP C 127      26.900 -10.247 -14.535  0.00  0.00      CHA   
ATOM    171  CB  ASP C 127      25.646  -9.486 -16.124  0.00  0.00      CHA   
ATOM    172  HB1 ASP C 127      25.998  -8.452 -15.919  0.00  0.00      CHA   
ATOM    173  HB2 ASP C 127      26.163 -10.096 -16.895  0.00  0.00      CHA   
ATOM    174  CG  ASP C 127      24.228  -9.540 -16.555  0.00  0.00      CHA   
ATOM    175  OD1 ASP C 127      23.518  -8.559 -16.306  0.00  0.00      CHA   
ATOM    176  OD2 ASP C 127      23.885 -10.495 -17.302  0.00  0.00      CHA   
ATOM    177  C   ASP C 127      25.360  -9.248 -13.615  0.00  0.00      CHA   
ATOM    178  O   ASP C 127      26.186  -8.526 -12.954  0.00  0.00      CHA   
ATOM    179  N   VAL C 128      24.028  -9.239 -13.295  0.00  0.00      CHA   
ATOM    180  HN  VAL C 128      23.510  -9.501 -14.105  0.00  0.00      CHA   
ATOM    181  CA  VAL C 128      23.305  -8.543 -12.217  0.00  0.00      CHA   
ATOM    182  HA  VAL C 128      23.510  -7.483 -12.253  0.00  0.00      CHA   
ATOM    183  CB  VAL C 128      21.802  -8.605 -12.325  0.00  0.00      CHA   
ATOM    184  HB  VAL C 128      21.402  -9.533 -11.863  0.00  0.00      CHA   
ATOM    185  CG1 VAL C 128      21.164  -7.385 -11.727  0.00  0.00      CHA   
ATOM    186 HG11 VAL C 128      21.350  -6.462 -12.316  0.00  0.00      CHA   
ATOM    187 HG12 VAL C 128      20.060  -7.514 -11.739  0.00  0.00      CHA   
ATOM    188 HG13 VAL C 128      21.554  -7.083 -10.732  0.00  0.00      CHA   
ATOM    189  CG2 VAL C 128      21.426  -8.518 -13.811  0.00  0.00      CHA   
ATOM    190 HG21 VAL C 128      21.643  -9.500 -14.285  0.00  0.00      CHA   
ATOM    191 HG22 VAL C 128      20.326  -8.367 -13.846  0.00  0.00      CHA   
ATOM    192 HG23 VAL C 128      21.955  -7.698 -14.340  0.00  0.00      CHA   
ATOM    193  C   VAL C 128      23.722  -8.930 -10.877  0.00  0.00      CHA   
ATOM    194  O   VAL C 128      23.546  -8.135  -9.958  0.00  0.00      CHA   
ATOM    195  N   MET C 129      24.157 -10.196 -10.665  0.00  0.00      CHA   
ATOM    196  HN  MET C 129      24.111 -10.821 -11.441  0.00  0.00      CHA   
ATOM    197  CA  MET C 129      24.679 -10.647  -9.393  0.00  0.00      CHA   
ATOM    198  HA  MET C 129      23.955 -10.525  -8.601  0.00  0.00      CHA   
ATOM    199  CB  MET C 129      24.817 -12.152  -9.421  0.00  0.00      CHA   
ATOM    200  HB1 MET C 129      23.841 -12.543  -9.780  0.00  0.00      CHA   
ATOM    201  HB2 MET C 129      25.574 -12.486 -10.162  0.00  0.00      CHA   
ATOM    202  CG  MET C 129      25.215 -12.837  -8.001  0.00  0.00      CHA   
ATOM    203  HG1 MET C 129      25.963 -12.252  -7.424  0.00  0.00      CHA   
ATOM    204  HG2 MET C 129      24.315 -12.938  -7.358  0.00  0.00      CHA   
ATOM    205  SD  MET C 129      25.845 -14.484  -8.033  0.00  0.00      CHA   
ATOM    206  CE  MET C 129      25.855 -14.672  -6.230  0.00  0.00      CHA   
ATOM    207  HE1 MET C 129      26.846 -14.270  -5.928  0.00  0.00      CHA   
ATOM    208  HE2 MET C 129      25.056 -14.101  -5.711  0.00  0.00      CHA   
ATOM    209  HE3 MET C 129      25.640 -15.742  -6.023  0.00  0.00      CHA   
ATOM    210  C   MET C 129      26.007  -9.934  -8.938  0.00  0.00      CHA   
ATOM    211  O   MET C 129      26.161  -9.567  -7.800  0.00  0.00      CHA   
ATOM    212  N   ILE C 130      26.907  -9.671  -9.923  0.00  0.00      CHA   
ATOM    213  HN  ILE C 130      26.681 -10.044 -10.820  0.00  0.00      CHA   
ATOM    214  CA  ILE C 130      28.188  -8.927  -9.673  0.00  0.00      CHA   
ATOM    215  HA  ILE C 130      28.804  -9.449  -8.956  0.00  0.00      CHA   
ATOM    216  CB  ILE C 130      29.195  -8.787 -10.840  0.00  0.00      CHA   
ATOM    217  HB  ILE C 130      28.897  -8.017 -11.583  0.00  0.00      CHA   
ATOM    218  CG2 ILE C 130      30.515  -8.364 -10.180  0.00  0.00      CHA   
ATOM    219 HG21 ILE C 130      30.462  -7.375  -9.677  0.00  0.00      CHA   
ATOM    220 HG22 ILE C 130      30.825  -9.114  -9.422  0.00  0.00      CHA   
ATOM    221 HG23 ILE C 130      31.384  -8.286 -10.869  0.00  0.00      CHA   
ATOM    222  CG1 ILE C 130      29.314 -10.113 -11.573  0.00  0.00      CHA   
ATOM    223 HG11 ILE C 130      28.383 -10.417 -12.098  0.00  0.00      CHA   
ATOM    224 HG12 ILE C 130      30.110  -9.982 -12.337  0.00  0.00      CHA   
ATOM    225  CD  ILE C 130      29.801 -11.325 -10.774  0.00  0.00      CHA   
ATOM    226  HD1 ILE C 130      29.054 -11.745 -10.067  0.00  0.00      CHA   
ATOM    227  HD2 ILE C 130      29.882 -12.143 -11.521  0.00  0.00      CHA   
ATOM    228  HD3 ILE C 130      30.782 -11.138 -10.288  0.00  0.00      CHA   
ATOM    229  C   ILE C 130      27.837  -7.541  -9.112  0.00  0.00      CHA   
ATOM    230  O   ILE C 130      28.403  -7.136  -8.105  0.00  0.00      CHA   
ATOM    231  N   LEU C 131      26.935  -6.773  -9.775  0.00  0.00      CHA   
ATOM    232  HN  LEU C 131      26.496  -7.240 -10.539  0.00  0.00      CHA   
ATOM    233  CA  LEU C 131      26.513  -5.367  -9.526  0.00  0.00      CHA   
ATOM    234  HA  LEU C 131      27.415  -4.779  -9.456  0.00  0.00      CHA   
ATOM    235  CB  LEU C 131      25.535  -4.890 -10.637  0.00  0.00      CHA   
ATOM    236  HB1 LEU C 131      26.005  -5.074 -11.626  0.00  0.00      CHA   
ATOM    237  HB2 LEU C 131      24.523  -5.345 -10.703  0.00  0.00      CHA   
ATOM    238  CG  LEU C 131      25.341  -3.386 -10.574  0.00  0.00      CHA   
ATOM    239  HG  LEU C 131      24.730  -3.252  -9.656  0.00  0.00      CHA   
ATOM    240  CD1 LEU C 131      26.616  -2.488 -10.552  0.00  0.00      CHA   
ATOM    241 HD11 LEU C 131      27.276  -2.623 -11.435  0.00  0.00      CHA   
ATOM    242 HD12 LEU C 131      26.286  -1.429 -10.494  0.00  0.00      CHA   
ATOM    243 HD13 LEU C 131      27.097  -2.714  -9.577  0.00  0.00      CHA   
ATOM    244  CD2 LEU C 131      24.535  -2.983 -11.854  0.00  0.00      CHA   
ATOM    245 HD21 LEU C 131      25.171  -3.182 -12.743  0.00  0.00      CHA   
ATOM    246 HD22 LEU C 131      23.569  -3.528 -11.918  0.00  0.00      CHA   
ATOM    247 HD23 LEU C 131      24.521  -1.876 -11.758  0.00  0.00      CHA   
ATOM    248  C   LEU C 131      25.787  -5.373  -8.222  0.00  0.00      CHA   
ATOM    249  O   LEU C 131      26.071  -4.574  -7.319  0.00  0.00      CHA   
ATOM    250  N   THR C 132      24.901  -6.401  -7.948  0.00  0.00      CHA   
ATOM    251  HN  THR C 132      24.847  -7.080  -8.676  0.00  0.00      CHA   
ATOM    252  CA  THR C 132      24.232  -6.659  -6.654  0.00  0.00      CHA   
ATOM    253  HA  THR C 132      23.653  -5.779  -6.415  0.00  0.00      CHA   
ATOM    254  CB  THR C 132      23.308  -7.914  -6.617  0.00  0.00      CHA   
ATOM    255  HB  THR C 132      23.969  -8.755  -6.915  0.00  0.00      CHA   
ATOM    256  OG1 THR C 132      22.350  -7.710  -7.620  0.00  0.00      CHA   
ATOM    257  HG1 THR C 132      22.726  -8.111  -8.406  0.00  0.00      CHA   
ATOM    258  CG2 THR C 132      22.459  -8.171  -5.369  0.00  0.00      CHA   
ATOM    259 HG21 THR C 132      22.048  -7.209  -4.993  0.00  0.00      CHA   
ATOM    260 HG22 THR C 132      21.610  -8.879  -5.478  0.00  0.00      CHA   
ATOM    261 HG23 THR C 132      23.074  -8.581  -4.540  0.00  0.00      CHA   
ATOM    262  C   THR C 132      25.126  -6.832  -5.495  0.00  0.00      CHA   
ATOM    263  O   THR C 132      24.883  -6.174  -4.505  0.00  0.00      CHA   
ATOM    264  N   VAL C 133      26.127  -7.694  -5.485  0.00  0.00      CHA   
ATOM    265  HN  VAL C 133      26.287  -8.349  -6.219  0.00  0.00      CHA   
ATOM    266  CA  VAL C 133      27.091  -7.828  -4.362  0.00  0.00      CHA   
ATOM    267  HA  VAL C 133      26.465  -7.924  -3.487  0.00  0.00      CHA   
ATOM    268  CB  VAL C 133      27.974  -9.035  -4.635  0.00  0.00      CHA   
ATOM    269  HB  VAL C 133      28.416  -9.038  -5.654  0.00  0.00      CHA   
ATOM    270  CG1 VAL C 133      29.205  -8.956  -3.738  0.00  0.00      CHA   
ATOM    271 HG11 VAL C 133      29.857  -8.207  -4.235  0.00  0.00      CHA   
ATOM    272 HG12 VAL C 133      29.074  -8.672  -2.672  0.00  0.00      CHA   
ATOM    273 HG13 VAL C 133      29.733  -9.934  -3.748  0.00  0.00      CHA   
ATOM    274  CG2 VAL C 133      27.087 -10.304  -4.438  0.00  0.00      CHA   
ATOM    275 HG21 VAL C 133      26.704 -10.364  -3.396  0.00  0.00      CHA   
ATOM    276 HG22 VAL C 133      26.354 -10.324  -5.273  0.00  0.00      CHA   
ATOM    277 HG23 VAL C 133      27.663 -11.254  -4.464  0.00  0.00      CHA   
ATOM    278  C   VAL C 133      27.887  -6.477  -4.107  0.00  0.00      CHA   
ATOM    279  O   VAL C 133      28.067  -6.119  -2.971  0.00  0.00      CHA   
ATOM    280  N   PHE C 134      28.283  -5.758  -5.136  0.00  0.00      CHA   
ATOM    281  HN  PHE C 134      28.071  -6.007  -6.078  0.00  0.00      CHA   
ATOM    282  CA  PHE C 134      29.038  -4.527  -4.993  0.00  0.00      CHA   
ATOM    283  HA  PHE C 134      29.774  -4.621  -4.208  0.00  0.00      CHA   
ATOM    284  CB  PHE C 134      29.853  -4.155  -6.230  0.00  0.00      CHA   
ATOM    285  HB1 PHE C 134      30.689  -4.866  -6.400  0.00  0.00      CHA   
ATOM    286  HB2 PHE C 134      29.253  -4.213  -7.164  0.00  0.00      CHA   
ATOM    287  CG  PHE C 134      30.282  -2.705  -6.121  0.00  0.00      CHA   
ATOM    288  CD1 PHE C 134      31.398  -2.260  -5.354  0.00  0.00      CHA   
ATOM    289  HD1 PHE C 134      31.999  -2.935  -4.763  0.00  0.00      CHA   
ATOM    290  CE1 PHE C 134      31.823  -0.945  -5.407  0.00  0.00      CHA   
ATOM    291  HE1 PHE C 134      32.749  -0.567  -4.999  0.00  0.00      CHA   
ATOM    292  CZ  PHE C 134      31.051   0.014  -6.002  0.00  0.00      CHA   
ATOM    293  HZ  PHE C 134      31.365   1.046  -6.031  0.00  0.00      CHA   
ATOM    294  CD2 PHE C 134      29.509  -1.708  -6.794  0.00  0.00      CHA   
ATOM    295  HD2 PHE C 134      28.609  -2.073  -7.266  0.00  0.00      CHA   
ATOM    296  CE2 PHE C 134      29.861  -0.358  -6.682  0.00  0.00      CHA   
ATOM    297  HE2 PHE C 134      29.415   0.331  -7.384  0.00  0.00      CHA   
ATOM    298  C   PHE C 134      28.077  -3.453  -4.401  0.00  0.00      CHA   
ATOM    299  O   PHE C 134      28.321  -2.709  -3.424  0.00  0.00      CHA   
ATOM    300  N   CYS C 135      26.832  -3.370  -4.903  0.00  0.00      CHA   
ATOM    301  HN  CYS C 135      26.609  -3.997  -5.646  0.00  0.00      CHA   
ATOM    302  CA  CYS C 135      25.863  -2.428  -4.355  0.00  0.00      CHA   
ATOM    303  HA  CYS C 135      26.373  -1.484  -4.478  0.00  0.00      CHA   
ATOM    304  CB  CYS C 135      24.415  -2.440  -5.137  0.00  0.00      CHA   
ATOM    305  HB1 CYS C 135      23.921  -3.434  -5.186  0.00  0.00      CHA   
ATOM    306  HB2 CYS C 135      23.666  -1.867  -4.551  0.00  0.00      CHA   
ATOM    307  SG  CYS C 135      24.472  -1.729  -6.841  0.00  0.00      CHA   
ATOM    308  HG1 CYS C 135      25.191  -2.662  -7.447  0.00  0.00      CHA   
ATOM    309  C   CYS C 135      25.537  -2.651  -2.901  0.00  0.00      CHA   
ATOM    310  O   CYS C 135      25.402  -1.711  -2.165  0.00  0.00      CHA   
ATOM    311  N   LEU C 136      25.365  -3.921  -2.374  0.00  0.00      CHA   
ATOM    312  HN  LEU C 136      25.353  -4.705  -2.989  0.00  0.00      CHA   
ATOM    313  CA  LEU C 136      25.253  -4.336  -1.001  0.00  0.00      CHA   
ATOM    314  HA  LEU C 136      24.406  -3.791  -0.610  0.00  0.00      CHA   
ATOM    315  CB  LEU C 136      24.835  -5.802  -0.933  0.00  0.00      CHA   
ATOM    316  HB1 LEU C 136      25.458  -6.470  -1.566  0.00  0.00      CHA   
ATOM    317  HB2 LEU C 136      25.015  -6.136   0.111  0.00  0.00      CHA   
ATOM    318  CG  LEU C 136      23.381  -6.107  -1.350  0.00  0.00      CHA   
ATOM    319  HG  LEU C 136      23.146  -5.487  -2.241  0.00  0.00      CHA   
ATOM    320  CD1 LEU C 136      23.217  -7.576  -1.738  0.00  0.00      CHA   
ATOM    321 HD11 LEU C 136      23.485  -8.237  -0.886  0.00  0.00      CHA   
ATOM    322 HD12 LEU C 136      22.145  -7.789  -1.937  0.00  0.00      CHA   
ATOM    323 HD13 LEU C 136      23.832  -7.775  -2.642  0.00  0.00      CHA   
ATOM    324  CD2 LEU C 136      22.358  -5.676  -0.196  0.00  0.00      CHA   
ATOM    325 HD21 LEU C 136      21.275  -5.682  -0.447  0.00  0.00      CHA   
ATOM    326 HD22 LEU C 136      22.506  -6.386   0.645  0.00  0.00      CHA   
ATOM    327 HD23 LEU C 136      22.546  -4.656   0.203  0.00  0.00      CHA   
ATOM    328  C   LEU C 136      26.467  -4.127  -0.101  0.00  0.00      CHA   
ATOM    329  O   LEU C 136      26.328  -3.777   1.050  0.00  0.00      CHA   
ATOM    330  N   SER C 137      27.649  -4.195  -0.726  0.00  0.00      CHA   
ATOM    331  HN  SER C 137      27.675  -4.774  -1.537  0.00  0.00      CHA   
ATOM    332  CA  SER C 137      28.921  -3.949  -0.095  0.00  0.00      CHA   
ATOM    333  HA  SER C 137      28.912  -4.352   0.906  0.00  0.00      CHA   
ATOM    334  CB  SER C 137      30.172  -4.502  -0.818  0.00  0.00      CHA   
ATOM    335  HB1 SER C 137      30.310  -3.832  -1.694  0.00  0.00      CHA   
ATOM    336  HB2 SER C 137      30.990  -4.282  -0.099  0.00  0.00      CHA   
ATOM    337  OG  SER C 137      30.197  -5.892  -1.215  0.00  0.00      CHA   
ATOM    338  HG1 SER C 137      29.640  -5.987  -1.992  0.00  0.00      CHA   
ATOM    339  C   SER C 137      29.193  -2.523   0.423  0.00  0.00      CHA   
ATOM    340  O   SER C 137      29.620  -2.317   1.536  0.00  0.00      CHA   
ATOM    341  N   VAL C 138      28.859  -1.528  -0.408  0.00  0.00      CHA   
ATOM    342  HN  VAL C 138      28.673  -1.819  -1.343  0.00  0.00      CHA   
ATOM    343  CA  VAL C 138      28.932  -0.084  -0.012  0.00  0.00      CHA   
ATOM    344  HA  VAL C 138      29.932  -0.021   0.391  0.00  0.00      CHA   
ATOM    345  CB  VAL C 138      28.755   0.875  -1.254  0.00  0.00      CHA   
ATOM    346  HB  VAL C 138      27.841   0.553  -1.797  0.00  0.00      CHA   
ATOM    347  CG1 VAL C 138      28.649   2.396  -0.917  0.00  0.00      CHA   
ATOM    348 HG11 VAL C 138      28.599   2.975  -1.864  0.00  0.00      CHA   
ATOM    349 HG12 VAL C 138      27.742   2.574  -0.300  0.00  0.00      CHA   
ATOM    350 HG13 VAL C 138      29.514   2.749  -0.316  0.00  0.00      CHA   
ATOM    351  CG2 VAL C 138      29.976   0.534  -2.237  0.00  0.00      CHA   
ATOM    352 HG21 VAL C 138      30.098  -0.537  -2.506  0.00  0.00      CHA   
ATOM    353 HG22 VAL C 138      29.876   1.140  -3.163  0.00  0.00      CHA   
ATOM    354 HG23 VAL C 138      30.942   0.910  -1.837  0.00  0.00      CHA   
ATOM    355  C   VAL C 138      27.924   0.142   1.085  0.00  0.00      CHA   
ATOM    356  O   VAL C 138      28.261   0.845   2.019  0.00  0.00      CHA   
ATOM    357  N   PHE C 139      26.664  -0.392   0.901  0.00  0.00      CHA   
ATOM    358  HN  PHE C 139      26.418  -0.977   0.131  0.00  0.00      CHA   
ATOM    359  CA  PHE C 139      25.587   0.016   1.841  0.00  0.00      CHA   
ATOM    360  HA  PHE C 139      25.717   1.062   2.077  0.00  0.00      CHA   
ATOM    361  CB  PHE C 139      24.126  -0.267   1.361  0.00  0.00      CHA   
ATOM    362  HB1 PHE C 139      23.953  -1.333   1.099  0.00  0.00      CHA   
ATOM    363  HB2 PHE C 139      23.298  -0.117   2.087  0.00  0.00      CHA   
ATOM    364  CG  PHE C 139      23.794   0.553   0.120  0.00  0.00      CHA   
ATOM    365  CD1 PHE C 139      24.166   1.887   0.004  0.00  0.00      CHA   
ATOM    366  HD1 PHE C 139      24.562   2.362   0.889  0.00  0.00      CHA   
ATOM    367  CE1 PHE C 139      23.926   2.630  -1.171  0.00  0.00      CHA   
ATOM    368  HE1 PHE C 139      24.110   3.693  -1.119  0.00  0.00      CHA   
ATOM    369  CZ  PHE C 139      23.280   1.982  -2.245  0.00  0.00      CHA   
ATOM    370  HZ  PHE C 139      23.044   2.604  -3.095  0.00  0.00      CHA   
ATOM    371  CD2 PHE C 139      23.077  -0.037  -0.987  0.00  0.00      CHA   
ATOM    372  HD2 PHE C 139      22.709  -1.042  -0.838  0.00  0.00      CHA   
ATOM    373  CE2 PHE C 139      22.928   0.620  -2.174  0.00  0.00      CHA   
ATOM    374  HE2 PHE C 139      22.464   0.280  -3.088  0.00  0.00      CHA   
ATOM    375  C   PHE C 139      25.691  -0.695   3.231  0.00  0.00      CHA   
ATOM    376  O   PHE C 139      25.383  -0.139   4.288  0.00  0.00      CHA   
ATOM    377  N   ALA C 140      26.281  -1.909   3.261  0.00  0.00      CHA   
ATOM    378  HN  ALA C 140      26.575  -2.521   2.531  0.00  0.00      CHA   
ATOM    379  CA  ALA C 140      26.672  -2.639   4.442  0.00  0.00      CHA   
ATOM    380  HA  ALA C 140      25.933  -2.535   5.222  0.00  0.00      CHA   
ATOM    381  CB  ALA C 140      27.085  -4.004   4.083  0.00  0.00      CHA   
ATOM    382  HB1 ALA C 140      26.244  -4.600   3.669  0.00  0.00      CHA   
ATOM    383  HB2 ALA C 140      27.819  -4.099   3.254  0.00  0.00      CHA   
ATOM    384  HB3 ALA C 140      27.397  -4.506   5.023  0.00  0.00      CHA   
ATOM    385  C   ALA C 140      27.827  -2.005   5.118  0.00  0.00      CHA   
ATOM    386  O   ALA C 140      27.859  -1.890   6.362  0.00  0.00      CHA   
ATOM    387  N   LEU C 141      28.861  -1.511   4.472  0.00  0.00      CHA   
ATOM    388  HN  LEU C 141      28.991  -1.713   3.505  0.00  0.00      CHA   
ATOM    389  CA  LEU C 141      29.913  -0.721   5.140  0.00  0.00      CHA   
ATOM    390  HA  LEU C 141      30.276  -1.200   6.038  0.00  0.00      CHA   
ATOM    391  CB  LEU C 141      31.079  -0.488   4.172  0.00  0.00      CHA   
ATOM    392  HB1 LEU C 141      30.761  -0.047   3.203  0.00  0.00      CHA   
ATOM    393  HB2 LEU C 141      31.747   0.298   4.583  0.00  0.00      CHA   
ATOM    394  CG  LEU C 141      31.888  -1.769   3.797  0.00  0.00      CHA   
ATOM    395  HG  LEU C 141      31.231  -2.574   3.405  0.00  0.00      CHA   
ATOM    396  CD1 LEU C 141      32.681  -1.421   2.517  0.00  0.00      CHA   
ATOM    397 HD11 LEU C 141      33.182  -0.430   2.542  0.00  0.00      CHA   
ATOM    398 HD12 LEU C 141      33.349  -2.255   2.213  0.00  0.00      CHA   
ATOM    399 HD13 LEU C 141      32.042  -1.380   1.609  0.00  0.00      CHA   
ATOM    400  CD2 LEU C 141      32.846  -2.350   4.944  0.00  0.00      CHA   
ATOM    401 HD21 LEU C 141      33.514  -3.195   4.672  0.00  0.00      CHA   
ATOM    402 HD22 LEU C 141      33.478  -1.471   5.193  0.00  0.00      CHA   
ATOM    403 HD23 LEU C 141      32.359  -2.676   5.888  0.00  0.00      CHA   
ATOM    404  C   LEU C 141      29.415   0.561   5.736  0.00  0.00      CHA   
ATOM    405  O   LEU C 141      29.790   0.864   6.850  0.00  0.00      CHA   
ATOM    406  N   VAL C 142      28.524   1.311   5.022  0.00  0.00      CHA   
ATOM    407  HN  VAL C 142      28.294   0.968   4.115  0.00  0.00      CHA   
ATOM    408  CA  VAL C 142      27.859   2.552   5.538  0.00  0.00      CHA   
ATOM    409  HA  VAL C 142      28.713   3.131   5.855  0.00  0.00      CHA   
ATOM    410  CB  VAL C 142      26.961   3.197   4.516  0.00  0.00      CHA   
ATOM    411  HB  VAL C 142      26.344   2.429   4.003  0.00  0.00      CHA   
ATOM    412  CG1 VAL C 142      25.928   4.141   5.106  0.00  0.00      CHA   
ATOM    413 HG11 VAL C 142      25.181   3.573   5.702  0.00  0.00      CHA   
ATOM    414 HG12 VAL C 142      26.417   4.845   5.812  0.00  0.00      CHA   
ATOM    415 HG13 VAL C 142      25.413   4.743   4.327  0.00  0.00      CHA   
ATOM    416  CG2 VAL C 142      27.966   3.990   3.643  0.00  0.00      CHA   
ATOM    417 HG21 VAL C 142      27.382   4.668   2.985  0.00  0.00      CHA   
ATOM    418 HG22 VAL C 142      28.624   4.533   4.355  0.00  0.00      CHA   
ATOM    419 HG23 VAL C 142      28.514   3.332   2.935  0.00  0.00      CHA   
ATOM    420  C   VAL C 142      27.104   2.218   6.827  0.00  0.00      CHA   
ATOM    421  O   VAL C 142      27.200   2.856   7.887  0.00  0.00      CHA   
ATOM    422  N   GLY C 143      26.244   1.240   6.816  0.00  0.00      CHA   
ATOM    423  HN  GLY C 143      26.201   0.690   5.986  0.00  0.00      CHA   
ATOM    424  CA  GLY C 143      25.412   0.912   8.003  0.00  0.00      CHA   
ATOM    425  HA1 GLY C 143      24.592   0.291   7.676  0.00  0.00      CHA   
ATOM    426  HA2 GLY C 143      25.069   1.875   8.352  0.00  0.00      CHA   
ATOM    427  C   GLY C 143      26.111   0.178   9.093  0.00  0.00      CHA   
ATOM    428  O   GLY C 143      25.746   0.354  10.260  0.00  0.00      CHA   
ATOM    429  N   LEU C 144      27.178  -0.693   8.921  0.00  0.00      CHA   
ATOM    430  HN  LEU C 144      27.602  -1.000   8.072  0.00  0.00      CHA   
ATOM    431  CA  LEU C 144      27.636  -1.396  10.083  0.00  0.00      CHA   
ATOM    432  HA  LEU C 144      26.763  -1.705  10.638  0.00  0.00      CHA   
ATOM    433  CB  LEU C 144      28.343  -2.686   9.751  0.00  0.00      CHA   
ATOM    434  HB1 LEU C 144      28.167  -2.911   8.677  0.00  0.00      CHA   
ATOM    435  HB2 LEU C 144      29.446  -2.644   9.876  0.00  0.00      CHA   
ATOM    436  CG  LEU C 144      27.844  -3.972  10.494  0.00  0.00      CHA   
ATOM    437  HG  LEU C 144      28.005  -3.751  11.571  0.00  0.00      CHA   
ATOM    438  CD1 LEU C 144      26.288  -4.146  10.515  0.00  0.00      CHA   
ATOM    439 HD11 LEU C 144      25.917  -3.960   9.485  0.00  0.00      CHA   
ATOM    440 HD12 LEU C 144      25.968  -5.124  10.937  0.00  0.00      CHA   
ATOM    441 HD13 LEU C 144      25.746  -3.380  11.109  0.00  0.00      CHA   
ATOM    442  CD2 LEU C 144      28.457  -5.226   9.957  0.00  0.00      CHA   
ATOM    443 HD21 LEU C 144      28.327  -6.008  10.735  0.00  0.00      CHA   
ATOM    444 HD22 LEU C 144      27.901  -5.421   9.015  0.00  0.00      CHA   
ATOM    445 HD23 LEU C 144      29.531  -5.113   9.693  0.00  0.00      CHA   
ATOM    446  C   LEU C 144      28.502  -0.522  10.982  0.00  0.00      CHA   
ATOM    447  O   LEU C 144      28.539  -0.682  12.222  0.00  0.00      CHA   
ATOM    448  N   GLN C 145      29.120   0.525  10.444  0.00  0.00      CHA   
ATOM    449  HN  GLN C 145      29.152   0.701   9.463  0.00  0.00      CHA   
ATOM    450  CA  GLN C 145      29.621   1.605  11.255  0.00  0.00      CHA   
ATOM    451  HA  GLN C 145      30.295   1.184  11.985  0.00  0.00      CHA   
ATOM    452  CB  GLN C 145      30.511   2.599  10.428  0.00  0.00      CHA   
ATOM    453  HB1 GLN C 145      30.956   2.115   9.533  0.00  0.00      CHA   
ATOM    454  HB2 GLN C 145      29.713   3.217   9.964  0.00  0.00      CHA   
ATOM    455  CG  GLN C 145      31.467   3.464  11.263  0.00  0.00      CHA   
ATOM    456  HG1 GLN C 145      32.053   3.872  10.412  0.00  0.00      CHA   
ATOM    457  HG2 GLN C 145      30.946   4.249  11.852  0.00  0.00      CHA   
ATOM    458  CD  GLN C 145      32.388   2.529  12.158  0.00  0.00      CHA   
ATOM    459  OE1 GLN C 145      33.517   2.214  11.764  0.00  0.00      CHA   
ATOM    460  NE2 GLN C 145      31.970   2.265  13.385  0.00  0.00      CHA   
ATOM    461 HE21 GLN C 145      32.602   1.831  14.027  0.00  0.00      CHA   
ATOM    462 HE22 GLN C 145      31.081   2.646  13.641  0.00  0.00      CHA   
ATOM    463  C   GLN C 145      28.611   2.361  12.202  0.00  0.00      CHA   
ATOM    464  O   GLN C 145      29.021   2.780  13.376  0.00  0.00      CHA   
ATOM    465  N   LEU C 146      27.368   2.486  11.705  0.00  0.00      CHA   
ATOM    466  HN  LEU C 146      27.068   2.316  10.770  0.00  0.00      CHA   
ATOM    467  CA  LEU C 146      26.266   2.822  12.539  0.00  0.00      CHA   
ATOM    468  HA  LEU C 146      26.464   3.820  12.903  0.00  0.00      CHA   
ATOM    469  CB  LEU C 146      25.098   3.148  11.648  0.00  0.00      CHA   
ATOM    470  HB1 LEU C 146      25.442   4.018  11.049  0.00  0.00      CHA   
ATOM    471  HB2 LEU C 146      24.719   2.269  11.085  0.00  0.00      CHA   
ATOM    472  CG  LEU C 146      23.805   3.663  12.384  0.00  0.00      CHA   
ATOM    473  HG  LEU C 146      23.364   2.858  13.011  0.00  0.00      CHA   
ATOM    474  CD1 LEU C 146      24.022   4.842  13.403  0.00  0.00      CHA   
ATOM    475 HD11 LEU C 146      24.304   5.788  12.893  0.00  0.00      CHA   
ATOM    476 HD12 LEU C 146      23.059   5.120  13.882  0.00  0.00      CHA   
ATOM    477 HD13 LEU C 146      24.684   4.509  14.230  0.00  0.00      CHA   
ATOM    478  CD2 LEU C 146      22.613   3.957  11.471  0.00  0.00      CHA   
ATOM    479 HD21 LEU C 146      22.881   4.385  10.482  0.00  0.00      CHA   
ATOM    480 HD22 LEU C 146      21.976   3.083  11.215  0.00  0.00      CHA   
ATOM    481 HD23 LEU C 146      21.999   4.671  12.062  0.00  0.00      CHA   
ATOM    482  C   LEU C 146      26.001   1.807  13.700  0.00  0.00      CHA   
ATOM    483  O   LEU C 146      25.643   2.288  14.808  0.00  0.00      CHA   
ATOM    484  N   PHE C 147      26.219   0.496  13.552  0.00  0.00      CHA   
ATOM    485  HN  PHE C 147      26.634   0.161  12.709  0.00  0.00      CHA   
ATOM    486  CA  PHE C 147      25.792  -0.461  14.593  0.00  0.00      CHA   
ATOM    487  HA  PHE C 147      25.172  -0.011  15.353  0.00  0.00      CHA   
ATOM    488  CB  PHE C 147      24.916  -1.600  13.851  0.00  0.00      CHA   
ATOM    489  HB1 PHE C 147      25.475  -1.997  12.977  0.00  0.00      CHA   
ATOM    490  HB2 PHE C 147      24.638  -2.346  14.626  0.00  0.00      CHA   
ATOM    491  CG  PHE C 147      23.636  -0.937  13.403  0.00  0.00      CHA   
ATOM    492  CD1 PHE C 147      23.430  -0.587  12.099  0.00  0.00      CHA   
ATOM    493  HD1 PHE C 147      24.161  -0.899  11.369  0.00  0.00      CHA   
ATOM    494  CE1 PHE C 147      22.183  -0.008  11.614  0.00  0.00      CHA   
ATOM    495  HE1 PHE C 147      21.902   0.101  10.577  0.00  0.00      CHA   
ATOM    496  CZ  PHE C 147      21.259   0.384  12.625  0.00  0.00      CHA   
ATOM    497  HZ  PHE C 147      20.522   1.115  12.325  0.00  0.00      CHA   
ATOM    498  CD2 PHE C 147      22.625  -0.681  14.289  0.00  0.00      CHA   
ATOM    499  HD2 PHE C 147      22.797  -0.993  15.309  0.00  0.00      CHA   
ATOM    500  CE2 PHE C 147      21.422   0.015  13.956  0.00  0.00      CHA   
ATOM    501  HE2 PHE C 147      20.771   0.279  14.775  0.00  0.00      CHA   
ATOM    502  C   PHE C 147      26.946  -0.910  15.313  0.00  0.00      CHA   
ATOM    503  O   PHE C 147      26.794  -1.703  16.229  0.00  0.00      CHA   
ATOM    504  N   MET C 148      28.189  -0.401  15.001  0.00  0.00      CHA   
ATOM    505  HN  MET C 148      28.376   0.225  14.248  0.00  0.00      CHA   
ATOM    506  CA  MET C 148      29.391  -0.811  15.694  0.00  0.00      CHA   
ATOM    507  HA  MET C 148      29.238  -1.753  16.200  0.00  0.00      CHA   
ATOM    508  CB  MET C 148      30.574  -0.938  14.740  0.00  0.00      CHA   
ATOM    509  HB1 MET C 148      30.398  -1.840  14.116  0.00  0.00      CHA   
ATOM    510  HB2 MET C 148      30.732  -0.104  14.024  0.00  0.00      CHA   
ATOM    511  CG  MET C 148      31.950  -1.273  15.418  0.00  0.00      CHA   
ATOM    512  HG1 MET C 148      32.660  -1.492  14.592  0.00  0.00      CHA   
ATOM    513  HG2 MET C 148      32.329  -0.299  15.793  0.00  0.00      CHA   
ATOM    514  SD  MET C 148      32.094  -2.593  16.738  0.00  0.00      CHA   
ATOM    515  CE  MET C 148      32.362  -4.036  15.634  0.00  0.00      CHA   
ATOM    516  HE1 MET C 148      33.424  -3.934  15.324  0.00  0.00      CHA   
ATOM    517  HE2 MET C 148      32.248  -5.009  16.158  0.00  0.00      CHA   
ATOM    518  HE3 MET C 148      31.697  -4.108  14.747  0.00  0.00      CHA   
ATOM    519  C   MET C 148      29.803   0.291  16.724  0.00  0.00      CHA   
ATOM    520  O   MET C 148      30.194   1.408  16.387  0.00  0.00      CHA   
ATOM    521  N   GLY C 149      29.611  -0.052  18.062  0.00  0.00      CHA   
ATOM    522  HN  GLY C 149      29.314  -0.922  18.449  0.00  0.00      CHA   
ATOM    523  CA  GLY C 149      30.154   0.777  19.150  0.00  0.00      CHA   
ATOM    524  HA1 GLY C 149      31.130   1.076  18.798  0.00  0.00      CHA   
ATOM    525  HA2 GLY C 149      30.181   0.170  20.043  0.00  0.00      CHA   
ATOM    526  C   GLY C 149      29.438   2.022  19.573  0.00  0.00      CHA   
ATOM    527  O   GLY C 149      29.942   2.759  20.382  0.00  0.00      CHA   
ATOM    528  N   ASN C 150      28.278   2.233  18.972  0.00  0.00      CHA   
ATOM    529  HN  ASN C 150      27.922   1.495  18.405  0.00  0.00      CHA   
ATOM    530  CA  ASN C 150      27.246   3.279  19.306  0.00  0.00      CHA   
ATOM    531  HA  ASN C 150      27.889   3.976  19.821  0.00  0.00      CHA   
ATOM    532  CB  ASN C 150      26.396   3.734  18.131  0.00  0.00      CHA   
ATOM    533  HB1 ASN C 150      26.109   2.864  17.502  0.00  0.00      CHA   
ATOM    534  HB2 ASN C 150      25.446   4.207  18.460  0.00  0.00      CHA   
ATOM    535  CG  ASN C 150      27.128   4.750  17.241  0.00  0.00      CHA   
ATOM    536  OD1 ASN C 150      27.965   5.538  17.713  0.00  0.00      CHA   
ATOM    537  ND2 ASN C 150      26.825   4.727  15.945  0.00  0.00      CHA   
ATOM    538 HD21 ASN C 150      27.530   5.119  15.354  0.00  0.00      CHA   
ATOM    539 HD22 ASN C 150      26.152   4.067  15.611  0.00  0.00      CHA   
ATOM    540  C   ASN C 150      26.425   2.659  20.442  0.00  0.00      CHA   
ATOM    541  O   ASN C 150      26.559   1.465  20.734  0.00  0.00      CHA   
ATOM    542  N   LEU C 151      25.531   3.431  21.075  0.00  0.00      CHA   
ATOM    543  HN  LEU C 151      25.432   4.366  20.744  0.00  0.00      CHA   
ATOM    544  CA  LEU C 151      24.617   2.836  21.999  0.00  0.00      CHA   
ATOM    545  HA  LEU C 151      25.164   2.526  22.877  0.00  0.00      CHA   
ATOM    546  CB  LEU C 151      23.546   3.908  22.298  0.00  0.00      CHA   
ATOM    547  HB1 LEU C 151      23.974   4.844  22.717  0.00  0.00      CHA   
ATOM    548  HB2 LEU C 151      23.088   4.224  21.337  0.00  0.00      CHA   
ATOM    549  CG  LEU C 151      22.388   3.608  23.259  0.00  0.00      CHA   
ATOM    550  HG  LEU C 151      21.668   2.900  22.796  0.00  0.00      CHA   
ATOM    551  CD1 LEU C 151      22.828   3.022  24.591  0.00  0.00      CHA   
ATOM    552 HD11 LEU C 151      23.239   2.003  24.429  0.00  0.00      CHA   
ATOM    553 HD12 LEU C 151      23.569   3.713  25.047  0.00  0.00      CHA   
ATOM    554 HD13 LEU C 151      21.956   2.970  25.278  0.00  0.00      CHA   
ATOM    555  CD2 LEU C 151      21.587   4.910  23.543  0.00  0.00      CHA   
ATOM    556 HD21 LEU C 151      22.353   5.694  23.724  0.00  0.00      CHA   
ATOM    557 HD22 LEU C 151      20.966   5.261  22.692  0.00  0.00      CHA   
ATOM    558 HD23 LEU C 151      20.859   4.756  24.368  0.00  0.00      CHA   
ATOM    559  C   LEU C 151      23.769   1.612  21.489  0.00  0.00      CHA   
ATOM    560  O   LEU C 151      23.359   1.621  20.330  0.00  0.00      CHA   
ATOM    561  N   VAL C 152      23.639   0.552  22.262  0.00  0.00      CHA   
ATOM    562  HN  VAL C 152      24.142   0.405  23.110  0.00  0.00      CHA   
ATOM    563  CA  VAL C 152      22.770  -0.557  21.948  0.00  0.00      CHA   
ATOM    564  HA  VAL C 152      22.732  -0.701  20.878  0.00  0.00      CHA   
ATOM    565  CB  VAL C 152      23.167  -1.862  22.636  0.00  0.00      CHA   
ATOM    566  HB  VAL C 152      22.379  -2.628  22.469  0.00  0.00      CHA   
ATOM    567  CG1 VAL C 152      24.522  -2.319  21.926  0.00  0.00      CHA   
ATOM    568 HG11 VAL C 152      24.240  -2.454  20.860  0.00  0.00      CHA   
ATOM    569 HG12 VAL C 152      25.302  -1.544  22.088  0.00  0.00      CHA   
ATOM    570 HG13 VAL C 152      24.950  -3.251  22.354  0.00  0.00      CHA   
ATOM    571  CG2 VAL C 152      23.296  -1.569  24.116  0.00  0.00      CHA   
ATOM    572 HG21 VAL C 152      24.192  -0.959  24.362  0.00  0.00      CHA   
ATOM    573 HG22 VAL C 152      22.517  -0.860  24.469  0.00  0.00      CHA   
ATOM    574 HG23 VAL C 152      23.298  -2.567  24.606  0.00  0.00      CHA   
ATOM    575  C   VAL C 152      21.322  -0.274  22.117  0.00  0.00      CHA   
ATOM    576  O   VAL C 152      20.828   0.333  23.110  0.00  0.00      CHA   
ATOM    577  N   ARG C 153      20.558  -0.822  21.186  0.00  0.00      CHA   
ATOM    578  HN  ARG C 153      20.956  -1.452  20.525  0.00  0.00      CHA   
ATOM    579  CA  ARG C 153      19.144  -0.548  21.179  0.00  0.00      CHA   
ATOM    580  HA  ARG C 153      18.965   0.294  21.832  0.00  0.00      CHA   
ATOM    581  CB  ARG C 153      18.683  -0.190  19.715  0.00  0.00      CHA   
ATOM    582  HB1 ARG C 153      18.514  -1.069  19.056  0.00  0.00      CHA   
ATOM    583  HB2 ARG C 153      17.740   0.390  19.806  0.00  0.00      CHA   
ATOM    584  CG  ARG C 153      19.719   0.681  18.948  0.00  0.00      CHA   
ATOM    585  HG1 ARG C 153      20.719   0.199  18.992  0.00  0.00      CHA   
ATOM    586  HG2 ARG C 153      19.469   0.743  17.867  0.00  0.00      CHA   
ATOM    587  CD  ARG C 153      19.711   2.168  19.359  0.00  0.00      CHA   
ATOM    588  HD1 ARG C 153      18.673   2.561  19.315  0.00  0.00      CHA   
ATOM    589  HD2 ARG C 153      20.053   2.278  20.411  0.00  0.00      CHA   
ATOM    590  NE  ARG C 153      20.573   2.881  18.461  0.00  0.00      CHA   
ATOM    591  HE  ARG C 153      21.100   2.420  17.747  0.00  0.00      CHA   
ATOM    592  CZ  ARG C 153      21.059   4.119  18.713  0.00  0.00      CHA   
ATOM    593  NH1 ARG C 153      20.580   4.922  19.654  0.00  0.00      CHA   
ATOM    594 HH11 ARG C 153      21.051   5.773  19.886  0.00  0.00      CHA   
ATOM    595 HH12 ARG C 153      19.832   4.662  20.264  0.00  0.00      CHA   
ATOM    596  NH2 ARG C 153      22.170   4.440  18.045  0.00  0.00      CHA   
ATOM    597 HH21 ARG C 153      22.568   5.347  18.183  0.00  0.00      CHA   
ATOM    598 HH22 ARG C 153      22.528   3.726  17.443  0.00  0.00      CHA   
ATOM    599  C   ARG C 153      18.398  -1.679  21.766  0.00  0.00      CHA   
ATOM    600  O   ARG C 153      18.923  -2.763  21.770  0.00  0.00      CHA   
ATOM    601  N   TRP C 154      17.154  -1.415  22.148  0.00  0.00      CHA   
ATOM    602  HN  TRP C 154      16.759  -0.531  21.910  0.00  0.00      CHA   
ATOM    603  CA  TRP C 154      16.268  -2.408  22.773  0.00  0.00      CHA   
ATOM    604  HA  TRP C 154      16.764  -2.984  23.540  0.00  0.00      CHA   
ATOM    605  CB  TRP C 154      14.963  -1.720  23.434  0.00  0.00      CHA   
ATOM    606  HB1 TRP C 154      15.335  -0.882  24.061  0.00  0.00      CHA   
ATOM    607  HB2 TRP C 154      14.475  -1.236  22.561  0.00  0.00      CHA   
ATOM    608  CG  TRP C 154      13.955  -2.512  24.275  0.00  0.00      CHA   
ATOM    609  CD1 TRP C 154      12.773  -3.006  23.840  0.00  0.00      CHA   
ATOM    610  HD1 TRP C 154      12.417  -2.816  22.838  0.00  0.00      CHA   
ATOM    611  NE1 TRP C 154      12.081  -3.610  24.807  0.00  0.00      CHA   
ATOM    612  HE1 TRP C 154      11.403  -4.308  24.730  0.00  0.00      CHA   
ATOM    613  CE2 TRP C 154      12.782  -3.488  25.960  0.00  0.00      CHA   
ATOM    614  CD2 TRP C 154      14.011  -2.892  25.667  0.00  0.00      CHA   
ATOM    615  CE3 TRP C 154      15.031  -2.727  26.656  0.00  0.00      CHA   
ATOM    616  HE3 TRP C 154      15.959  -2.234  26.407  0.00  0.00      CHA   
ATOM    617  CZ3 TRP C 154      14.627  -3.043  28.011  0.00  0.00      CHA   
ATOM    618  HZ3 TRP C 154      15.128  -2.709  28.908  0.00  0.00      CHA   
ATOM    619  CZ2 TRP C 154      12.471  -3.876  27.181  0.00  0.00      CHA   
ATOM    620  HZ2 TRP C 154      11.475  -4.185  27.464  0.00  0.00      CHA   
ATOM    621  CH2 TRP C 154      13.360  -3.611  28.209  0.00  0.00      CHA   
ATOM    622  HH2 TRP C 154      13.141  -3.883  29.231  0.00  0.00      CHA   
ATOM    623  C   TRP C 154      15.841  -3.543  21.840  0.00  0.00      CHA   
ATOM    624  O   TRP C 154      15.718  -4.654  22.390  0.00  0.00      CHA   
ATOM    625  N   PRO C 155      15.546  -3.457  20.426  0.00  0.00      CHA   
ATOM    626  CD  PRO C 155      15.255  -2.199  19.664  0.00  0.00      CHA   
ATOM    627  HD1 PRO C 155      14.521  -1.669  20.308  0.00  0.00      CHA   
ATOM    628  HD2 PRO C 155      16.226  -1.660  19.658  0.00  0.00      CHA   
ATOM    629  CA  PRO C 155      15.639  -4.636  19.544  0.00  0.00      CHA   
ATOM    630  HA  PRO C 155      14.726  -5.172  19.758  0.00  0.00      CHA   
ATOM    631  CB  PRO C 155      15.519  -3.954  18.169  0.00  0.00      CHA   
ATOM    632  HB1 PRO C 155      15.039  -4.549  17.363  0.00  0.00      CHA   
ATOM    633  HB2 PRO C 155      16.534  -3.595  17.894  0.00  0.00      CHA   
ATOM    634  CG  PRO C 155      14.670  -2.612  18.390  0.00  0.00      CHA   
ATOM    635  HG1 PRO C 155      13.629  -2.923  18.620  0.00  0.00      CHA   
ATOM    636  HG2 PRO C 155      14.666  -1.925  17.517  0.00  0.00      CHA   
ATOM    637  C   PRO C 155      16.842  -5.606  19.772  0.00  0.00      CHA   
ATOM    638  O   PRO C 155      17.904  -5.071  20.018  0.00  0.00      CHA   
ATOM    639  N   PRO C 156      16.781  -6.984  19.679  0.00  0.00      CHA   
ATOM    640  CD  PRO C 156      15.696  -7.687  18.997  0.00  0.00      CHA   
ATOM    641  HD1 PRO C 156      14.630  -7.395  19.105  0.00  0.00      CHA   
ATOM    642  HD2 PRO C 156      15.805  -7.546  17.900  0.00  0.00      CHA   
ATOM    643  CA  PRO C 156      17.950  -7.866  19.859  0.00  0.00      CHA   
ATOM    644  HA  PRO C 156      18.222  -7.747  20.897  0.00  0.00      CHA   
ATOM    645  CB  PRO C 156      17.364  -9.238  19.598  0.00  0.00      CHA   
ATOM    646  HB1 PRO C 156      17.683  -9.982  20.358  0.00  0.00      CHA   
ATOM    647  HB2 PRO C 156      17.705  -9.731  18.663  0.00  0.00      CHA   
ATOM    648  CG  PRO C 156      15.846  -9.039  19.608  0.00  0.00      CHA   
ATOM    649  HG1 PRO C 156      15.581  -9.040  20.687  0.00  0.00      CHA   
ATOM    650  HG2 PRO C 156      15.293  -9.885  19.149  0.00  0.00      CHA   
ATOM    651  C   PRO C 156      19.183  -7.562  18.905  0.00  0.00      CHA   
ATOM    652  O   PRO C 156      18.807  -7.259  17.709  0.00  0.00      CHA   
ATOM    653  N   PRO C 157      20.471  -7.681  19.288  0.00  0.00      CHA   
ATOM    654  CD  PRO C 157      20.949  -8.352  20.502  0.00  0.00      CHA   
ATOM    655  HD1 PRO C 157      20.413  -7.967  21.395  0.00  0.00      CHA   
ATOM    656  HD2 PRO C 157      20.705  -9.419  20.313  0.00  0.00      CHA   
ATOM    657  CA  PRO C 157      21.581  -7.119  18.560  0.00  0.00      CHA   
ATOM    658  HA  PRO C 157      21.265  -6.244  18.012  0.00  0.00      CHA   
ATOM    659  CB  PRO C 157      22.599  -6.804  19.646  0.00  0.00      CHA   
ATOM    660  HB1 PRO C 157      23.652  -6.896  19.302  0.00  0.00      CHA   
ATOM    661  HB2 PRO C 157      22.437  -5.915  20.292  0.00  0.00      CHA   
ATOM    662  CG  PRO C 157      22.440  -8.017  20.574  0.00  0.00      CHA   
ATOM    663  HG1 PRO C 157      23.045  -8.914  20.321  0.00  0.00      CHA   
ATOM    664  HG2 PRO C 157      22.749  -7.652  21.577  0.00  0.00      CHA   
ATOM    665  C   PRO C 157      22.122  -8.081  17.594  0.00  0.00      CHA   
ATOM    666  O   PRO C 157      22.886  -7.650  16.725  0.00  0.00      CHA   
ATOM    667  N   PHE C 158      21.712  -9.354  17.643  0.00  0.00      CHA   
ATOM    668  HN  PHE C 158      21.067  -9.508  18.388  0.00  0.00      CHA   
ATOM    669  CA  PHE C 158      22.290 -10.585  16.976  0.00  0.00      CHA   
ATOM    670  HA  PHE C 158      23.206 -10.804  17.505  0.00  0.00      CHA   
ATOM    671  CB  PHE C 158      21.324 -11.815  16.974  0.00  0.00      CHA   
ATOM    672  HB1 PHE C 158      20.440 -11.593  16.338  0.00  0.00      CHA   
ATOM    673  HB2 PHE C 158      21.848 -12.745  16.664  0.00  0.00      CHA   
ATOM    674  CG  PHE C 158      20.808 -11.966  18.365  0.00  0.00      CHA   
ATOM    675  CD1 PHE C 158      19.462 -12.203  18.598  0.00  0.00      CHA   
ATOM    676  HD1 PHE C 158      18.759 -12.213  17.778  0.00  0.00      CHA   
ATOM    677  CE1 PHE C 158      18.991 -12.560  19.866  0.00  0.00      CHA   
ATOM    678  HE1 PHE C 158      17.938 -12.698  20.062  0.00  0.00      CHA   
ATOM    679  CZ  PHE C 158      19.888 -12.674  20.929  0.00  0.00      CHA   
ATOM    680  HZ  PHE C 158      19.484 -12.952  21.891  0.00  0.00      CHA   
ATOM    681  CD2 PHE C 158      21.728 -12.059  19.486  0.00  0.00      CHA   
ATOM    682  HD2 PHE C 158      22.788 -11.904  19.352  0.00  0.00      CHA   
ATOM    683  CE2 PHE C 158      21.193 -12.304  20.766  0.00  0.00      CHA   
ATOM    684  HE2 PHE C 158      21.922 -12.375  21.560  0.00  0.00      CHA   
ATOM    685  C   PHE C 158      22.726 -10.392  15.518  0.00  0.00      CHA   
ATOM    686  O   PHE C 158      23.901 -10.650  15.107  0.00  0.00      CHA   
ATOM    687  N   ASN C 159      21.670 -10.048  14.689  0.00  0.00      CHA   
ATOM    688  HN  ASN C 159      20.727  -9.905  14.980  0.00  0.00      CHA   
ATOM    689  CA  ASN C 159      21.970  -9.925  13.304  0.00  0.00      CHA   
ATOM    690  HA  ASN C 159      22.530 -10.741  12.872  0.00  0.00      CHA   
ATOM    691  CB  ASN C 159      20.743  -9.693  12.447  0.00  0.00      CHA   
ATOM    692  HB1 ASN C 159      20.079  -8.927  12.900  0.00  0.00      CHA   
ATOM    693  HB2 ASN C 159      21.005  -9.305  11.440  0.00  0.00      CHA   
ATOM    694  CG  ASN C 159      19.913 -10.983  12.422  0.00  0.00      CHA   
ATOM    695  OD1 ASN C 159      20.402 -12.020  11.869  0.00  0.00      CHA   
ATOM    696  ND2 ASN C 159      18.660 -10.957  12.898  0.00  0.00      CHA   
ATOM    697 HD21 ASN C 159      18.075 -11.759  12.779  0.00  0.00      CHA   
ATOM    698 HD22 ASN C 159      18.418 -10.222  13.531  0.00  0.00      CHA   
ATOM    699  C   ASN C 159      22.812  -8.651  13.053  0.00  0.00      CHA   
ATOM    700  O   ASN C 159      23.331  -8.570  11.932  0.00  0.00      CHA   
ATOM    701  N   TYR C 160      22.936  -7.612  13.965  0.00  0.00      CHA   
ATOM    702  HN  TYR C 160      22.521  -7.784  14.855  0.00  0.00      CHA   
ATOM    703  CA  TYR C 160      23.762  -6.364  13.694  0.00  0.00      CHA   
ATOM    704  HA  TYR C 160      23.815  -6.128  12.642  0.00  0.00      CHA   
ATOM    705  CB  TYR C 160      23.175  -5.189  14.518  0.00  0.00      CHA   
ATOM    706  HB1 TYR C 160      23.260  -5.315  15.618  0.00  0.00      CHA   
ATOM    707  HB2 TYR C 160      23.826  -4.338  14.222  0.00  0.00      CHA   
ATOM    708  CG  TYR C 160      21.737  -4.917  14.183  0.00  0.00      CHA   
ATOM    709  CD1 TYR C 160      20.794  -5.780  14.791  0.00  0.00      CHA   
ATOM    710  HD1 TYR C 160      21.108  -6.560  15.468  0.00  0.00      CHA   
ATOM    711  CE1 TYR C 160      19.421  -5.498  14.645  0.00  0.00      CHA   
ATOM    712  HE1 TYR C 160      18.715  -6.178  15.100  0.00  0.00      CHA   
ATOM    713  CZ  TYR C 160      18.973  -4.409  13.933  0.00  0.00      CHA   
ATOM    714  OH  TYR C 160      17.589  -4.295  13.832  0.00  0.00      CHA   
ATOM    715  HH  TYR C 160      17.303  -5.078  14.308  0.00  0.00      CHA   
ATOM    716  CD2 TYR C 160      21.277  -3.852  13.351  0.00  0.00      CHA   
ATOM    717  HD2 TYR C 160      21.913  -3.090  12.926  0.00  0.00      CHA   
ATOM    718  CE2 TYR C 160      19.898  -3.583  13.296  0.00  0.00      CHA   
ATOM    719  HE2 TYR C 160      19.550  -2.717  12.753  0.00  0.00      CHA   
ATOM    720  C   TYR C 160      25.208  -6.533  14.158  0.00  0.00      CHA   
ATOM    721  O   TYR C 160      26.013  -5.642  14.060  0.00  0.00      CHA   
ATOM    722  N   ASP C 161      25.589  -7.741  14.724  0.00  0.00      CHA   
ATOM    723  HN  ASP C 161      24.959  -8.513  14.770  0.00  0.00      CHA   
ATOM    724  CA  ASP C 161      26.811  -8.036  15.431  0.00  0.00      CHA   
ATOM    725  HA  ASP C 161      27.215  -7.100  15.787  0.00  0.00      CHA   
ATOM    726  CB  ASP C 161      26.317  -8.798  16.694  0.00  0.00      CHA   
ATOM    727  HB1 ASP C 161      25.522  -8.179  17.163  0.00  0.00      CHA   
ATOM    728  HB2 ASP C 161      25.969  -9.816  16.417  0.00  0.00      CHA   
ATOM    729  CG  ASP C 161      27.433  -8.761  17.659  0.00  0.00      CHA   
ATOM    730  OD1 ASP C 161      27.715  -7.668  18.213  0.00  0.00      CHA   
ATOM    731  OD2 ASP C 161      28.006  -9.821  18.051  0.00  0.00      CHA   
ATOM    732  C   ASP C 161      27.909  -8.793  14.630  0.00  0.00      CHA   
ATOM    733  O   ASP C 161      28.938  -9.204  15.105  0.00  0.00      CHA   
ATOM    734  N   THR C 162      27.587  -9.003  13.291  0.00  0.00      CHA   
ATOM    735  HN  THR C 162      26.652  -8.890  12.963  0.00  0.00      CHA   
ATOM    736  CA  THR C 162      28.543  -9.657  12.333  0.00  0.00      CHA   
ATOM    737  HA  THR C 162      29.526  -9.210  12.305  0.00  0.00      CHA   
ATOM    738  CB  THR C 162      28.706 -11.128  12.478  0.00  0.00      CHA   
ATOM    739  HB  THR C 162      28.844 -11.324  13.563  0.00  0.00      CHA   
ATOM    740  OG1 THR C 162      29.798 -11.618  11.727  0.00  0.00      CHA   
ATOM    741  HG1 THR C 162      29.952 -12.538  11.956  0.00  0.00      CHA   
ATOM    742  CG2 THR C 162      27.457 -11.855  11.950  0.00  0.00      CHA   
ATOM    743 HG21 THR C 162      27.410 -12.883  12.369  0.00  0.00      CHA   
ATOM    744 HG22 THR C 162      26.560 -11.283  12.269  0.00  0.00      CHA   
ATOM    745 HG23 THR C 162      27.514 -11.855  10.841  0.00  0.00      CHA   
ATOM    746  C   THR C 162      28.075  -9.259  10.928  0.00  0.00      CHA   
ATOM    747  O   THR C 162      26.928  -9.088  10.594  0.00  0.00      CHA   
ATOM    748  N   PHE C 163      29.037  -9.033  10.044  0.00  0.00      CHA   
ATOM    749  HN  PHE C 163      29.970  -9.258  10.312  0.00  0.00      CHA   
ATOM    750  CA  PHE C 163      28.901  -8.592   8.695  0.00  0.00      CHA   
ATOM    751  HA  PHE C 163      28.275  -7.712   8.662  0.00  0.00      CHA   
ATOM    752  CB  PHE C 163      30.347  -8.263   8.042  0.00  0.00      CHA   
ATOM    753  HB1 PHE C 163      30.863  -7.653   8.814  0.00  0.00      CHA   
ATOM    754  HB2 PHE C 163      30.930  -9.196   7.884  0.00  0.00      CHA   
ATOM    755  CG  PHE C 163      30.305  -7.475   6.808  0.00  0.00      CHA   
ATOM    756  CD1 PHE C 163      30.584  -6.073   6.770  0.00  0.00      CHA   
ATOM    757  HD1 PHE C 163      30.851  -5.568   7.687  0.00  0.00      CHA   
ATOM    758  CE1 PHE C 163      30.548  -5.334   5.599  0.00  0.00      CHA   
ATOM    759  HE1 PHE C 163      30.724  -4.269   5.589  0.00  0.00      CHA   
ATOM    760  CZ  PHE C 163      30.284  -5.997   4.391  0.00  0.00      CHA   
ATOM    761  HZ  PHE C 163      30.267  -5.455   3.457  0.00  0.00      CHA   
ATOM    762  CD2 PHE C 163      29.934  -8.093   5.561  0.00  0.00      CHA   
ATOM    763  HD2 PHE C 163      29.716  -9.147   5.471  0.00  0.00      CHA   
ATOM    764  CE2 PHE C 163      29.931  -7.332   4.422  0.00  0.00      CHA   
ATOM    765  HE2 PHE C 163      29.757  -7.881   3.509  0.00  0.00      CHA   
ATOM    766  C   PHE C 163      28.080  -9.560   7.845  0.00  0.00      CHA   
ATOM    767  O   PHE C 163      27.164  -9.200   7.129  0.00  0.00      CHA   
ATOM    768  N   SER C 164      28.319 -10.895   7.939  0.00  0.00      CHA   
ATOM    769  HN  SER C 164      28.935 -11.291   8.615  0.00  0.00      CHA   
ATOM    770  CA  SER C 164      27.539 -11.928   7.228  0.00  0.00      CHA   
ATOM    771  HA  SER C 164      27.822 -11.876   6.187  0.00  0.00      CHA   
ATOM    772  CB  SER C 164      28.042 -13.303   7.738  0.00  0.00      CHA   
ATOM    773  HB1 SER C 164      27.613 -13.556   8.732  0.00  0.00      CHA   
ATOM    774  HB2 SER C 164      27.783 -14.142   7.057  0.00  0.00      CHA   
ATOM    775  OG  SER C 164      29.443 -13.336   7.788  0.00  0.00      CHA   
ATOM    776  HG1 SER C 164      29.698 -14.031   8.399  0.00  0.00      CHA   
ATOM    777  C   SER C 164      26.024 -12.026   7.266  0.00  0.00      CHA   
ATOM    778  O   SER C 164      25.383 -11.938   6.211  0.00  0.00      CHA   
ATOM    779  N   TRP C 165      25.421 -12.075   8.451  0.00  0.00      CHA   
ATOM    780  HN  TRP C 165      25.975 -11.849   9.249  0.00  0.00      CHA   
ATOM    781  CA  TRP C 165      24.041 -12.003   8.761  0.00  0.00      CHA   
ATOM    782  HA  TRP C 165      23.574 -12.699   8.080  0.00  0.00      CHA   
ATOM    783  CB  TRP C 165      23.717 -12.370  10.199  0.00  0.00      CHA   
ATOM    784  HB1 TRP C 165      24.314 -11.839  10.971  0.00  0.00      CHA   
ATOM    785  HB2 TRP C 165      22.648 -12.188  10.441  0.00  0.00      CHA   
ATOM    786  CG  TRP C 165      24.012 -13.816  10.461  0.00  0.00      CHA   
ATOM    787  CD1 TRP C 165      25.068 -14.399  11.040  0.00  0.00      CHA   
ATOM    788  HD1 TRP C 165      25.952 -13.805  11.219  0.00  0.00      CHA   
ATOM    789  NE1 TRP C 165      24.878 -15.735  11.197  0.00  0.00      CHA   
ATOM    790  HE1 TRP C 165      25.398 -16.446  11.617  0.00  0.00      CHA   
ATOM    791  CE2 TRP C 165      23.647 -16.067  10.654  0.00  0.00      CHA   
ATOM    792  CD2 TRP C 165      23.104 -14.904  10.111  0.00  0.00      CHA   
ATOM    793  CE3 TRP C 165      21.870 -14.928   9.483  0.00  0.00      CHA   
ATOM    794  HE3 TRP C 165      21.484 -13.956   9.214  0.00  0.00      CHA   
ATOM    795  CZ3 TRP C 165      21.290 -16.169   9.076  0.00  0.00      CHA   
ATOM    796  HZ3 TRP C 165      20.349 -16.270   8.555  0.00  0.00      CHA   
ATOM    797  CZ2 TRP C 165      23.038 -17.335  10.428  0.00  0.00      CHA   
ATOM    798  HZ2 TRP C 165      23.454 -18.242  10.841  0.00  0.00      CHA   
ATOM    799  CH2 TRP C 165      21.844 -17.315   9.671  0.00  0.00      CHA   
ATOM    800  HH2 TRP C 165      21.363 -18.275   9.553  0.00  0.00      CHA   
ATOM    801  C   TRP C 165      23.411 -10.597   8.490  0.00  0.00      CHA   
ATOM    802  O   TRP C 165      22.259 -10.513   8.042  0.00  0.00      CHA   
ATOM    803  N   ALA C 166      24.152  -9.465   8.662  0.00  0.00      CHA   
ATOM    804  HN  ALA C 166      25.107  -9.491   8.948  0.00  0.00      CHA   
ATOM    805  CA  ALA C 166      23.786  -8.115   8.239  0.00  0.00      CHA   
ATOM    806  HA  ALA C 166      22.764  -7.975   8.561  0.00  0.00      CHA   
ATOM    807  CB  ALA C 166      24.707  -7.076   8.967  0.00  0.00      CHA   
ATOM    808  HB1 ALA C 166      25.749  -7.462   8.957  0.00  0.00      CHA   
ATOM    809  HB2 ALA C 166      24.584  -6.084   8.482  0.00  0.00      CHA   
ATOM    810  HB3 ALA C 166      24.305  -7.115  10.002  0.00  0.00      CHA   
ATOM    811  C   ALA C 166      23.678  -7.964   6.777  0.00  0.00      CHA   
ATOM    812  O   ALA C 166      22.737  -7.391   6.186  0.00  0.00      CHA   
ATOM    813  N   PHE C 167      24.613  -8.550   6.016  0.00  0.00      CHA   
ATOM    814  HN  PHE C 167      25.447  -8.917   6.422  0.00  0.00      CHA   
ATOM    815  CA  PHE C 167      24.569  -8.511   4.566  0.00  0.00      CHA   
ATOM    816  HA  PHE C 167      24.521  -7.476   4.261  0.00  0.00      CHA   
ATOM    817  CB  PHE C 167      25.915  -9.038   4.046  0.00  0.00      CHA   
ATOM    818  HB1 PHE C 167      26.828  -8.655   4.552  0.00  0.00      CHA   
ATOM    819  HB2 PHE C 167      25.877 -10.131   4.236  0.00  0.00      CHA   
ATOM    820  CG  PHE C 167      26.193  -8.745   2.589  0.00  0.00      CHA   
ATOM    821  CD1 PHE C 167      25.795  -9.704   1.618  0.00  0.00      CHA   
ATOM    822  HD1 PHE C 167      25.096 -10.482   1.886  0.00  0.00      CHA   
ATOM    823  CE1 PHE C 167      26.044  -9.550   0.291  0.00  0.00      CHA   
ATOM    824  HE1 PHE C 167      25.633 -10.238  -0.434  0.00  0.00      CHA   
ATOM    825  CZ  PHE C 167      26.833  -8.468  -0.161  0.00  0.00      CHA   
ATOM    826  HZ  PHE C 167      27.080  -8.250  -1.189  0.00  0.00      CHA   
ATOM    827  CD2 PHE C 167      26.977  -7.671   2.170  0.00  0.00      CHA   
ATOM    828  HD2 PHE C 167      27.238  -6.887   2.865  0.00  0.00      CHA   
ATOM    829  CE2 PHE C 167      27.239  -7.508   0.770  0.00  0.00      CHA   
ATOM    830  HE2 PHE C 167      27.860  -6.719   0.372  0.00  0.00      CHA   
ATOM    831  C   PHE C 167      23.391  -9.260   3.976  0.00  0.00      CHA   
ATOM    832  O   PHE C 167      22.716  -8.640   3.149  0.00  0.00      CHA   
ATOM    833  N   LEU C 168      23.039 -10.503   4.408  0.00  0.00      CHA   
ATOM    834  HN  LEU C 168      23.801 -11.003   4.811  0.00  0.00      CHA   
ATOM    835  CA  LEU C 168      21.793 -11.224   4.054  0.00  0.00      CHA   
ATOM    836  HA  LEU C 168      21.702 -11.232   2.978  0.00  0.00      CHA   
ATOM    837  CB  LEU C 168      21.907 -12.629   4.580  0.00  0.00      CHA   
ATOM    838  HB1 LEU C 168      22.829 -13.022   4.102  0.00  0.00      CHA   
ATOM    839  HB2 LEU C 168      22.052 -12.578   5.680  0.00  0.00      CHA   
ATOM    840  CG  LEU C 168      20.719 -13.571   4.401  0.00  0.00      CHA   
ATOM    841  HG  LEU C 168      19.783 -13.201   4.870  0.00  0.00      CHA   
ATOM    842  CD1 LEU C 168      20.425 -13.720   2.912  0.00  0.00      CHA   
ATOM    843 HD11 LEU C 168      21.290 -14.096   2.324  0.00  0.00      CHA   
ATOM    844 HD12 LEU C 168      19.772 -14.608   2.771  0.00  0.00      CHA   
ATOM    845 HD13 LEU C 168      19.965 -12.800   2.493  0.00  0.00      CHA   
ATOM    846  CD2 LEU C 168      20.997 -14.954   4.880  0.00  0.00      CHA   
ATOM    847 HD21 LEU C 168      20.166 -15.595   4.516  0.00  0.00      CHA   
ATOM    848 HD22 LEU C 168      21.989 -15.294   4.513  0.00  0.00      CHA   
ATOM    849 HD23 LEU C 168      20.988 -15.003   5.990  0.00  0.00      CHA   
ATOM    850  C   LEU C 168      20.530 -10.523   4.475  0.00  0.00      CHA   
ATOM    851  O   LEU C 168      19.650 -10.313   3.701  0.00  0.00      CHA   
ATOM    852  N   ALA C 169      20.550  -9.898   5.699  0.00  0.00      CHA   
ATOM    853  HN  ALA C 169      21.298 -10.051   6.341  0.00  0.00      CHA   
ATOM    854  CA  ALA C 169      19.466  -9.121   6.140  0.00  0.00      CHA   
ATOM    855  HA  ALA C 169      18.533  -9.664   6.151  0.00  0.00      CHA   
ATOM    856  CB  ALA C 169      19.681  -8.630   7.603  0.00  0.00      CHA   
ATOM    857  HB1 ALA C 169      20.501  -7.881   7.632  0.00  0.00      CHA   
ATOM    858  HB2 ALA C 169      18.751  -8.111   7.920  0.00  0.00      CHA   
ATOM    859  HB3 ALA C 169      19.855  -9.563   8.181  0.00  0.00      CHA   
ATOM    860  C   ALA C 169      19.179  -7.857   5.319  0.00  0.00      CHA   
ATOM    861  O   ALA C 169      17.989  -7.680   4.970  0.00  0.00      CHA   
ATOM    862  N   LEU C 170      20.267  -7.010   4.983  0.00  0.00      CHA   
ATOM    863  HN  LEU C 170      21.098  -7.053   5.531  0.00  0.00      CHA   
ATOM    864  CA  LEU C 170      20.194  -5.825   4.127  0.00  0.00      CHA   
ATOM    865  HA  LEU C 170      19.499  -5.133   4.579  0.00  0.00      CHA   
ATOM    866  CB  LEU C 170      21.638  -5.202   4.027  0.00  0.00      CHA   
ATOM    867  HB1 LEU C 170      22.075  -5.086   5.042  0.00  0.00      CHA   
ATOM    868  HB2 LEU C 170      22.202  -6.024   3.536  0.00  0.00      CHA   
ATOM    869  CG  LEU C 170      21.704  -3.936   3.238  0.00  0.00      CHA   
ATOM    870  HG  LEU C 170      21.240  -4.150   2.252  0.00  0.00      CHA   
ATOM    871  CD1 LEU C 170      20.958  -2.723   3.890  0.00  0.00      CHA   
ATOM    872 HD11 LEU C 170      21.484  -2.363   4.801  0.00  0.00      CHA   
ATOM    873 HD12 LEU C 170      20.979  -1.862   3.189  0.00  0.00      CHA   
ATOM    874 HD13 LEU C 170      19.900  -2.961   4.131  0.00  0.00      CHA   
ATOM    875  CD2 LEU C 170      23.140  -3.581   2.927  0.00  0.00      CHA   
ATOM    876 HD21 LEU C 170      23.199  -2.769   2.171  0.00  0.00      CHA   
ATOM    877 HD22 LEU C 170      23.575  -3.393   3.932  0.00  0.00      CHA   
ATOM    878 HD23 LEU C 170      23.754  -4.472   2.673  0.00  0.00      CHA   
ATOM    879  C   LEU C 170      19.589  -6.191   2.803  0.00  0.00      CHA   
ATOM    880  O   LEU C 170      18.679  -5.439   2.485  0.00  0.00      CHA   
ATOM    881  N   PHE C 171      20.001  -7.265   2.083  0.00  0.00      CHA   
ATOM    882  HN  PHE C 171      20.704  -7.866   2.454  0.00  0.00      CHA   
ATOM    883  CA  PHE C 171      19.344  -7.657   0.800  0.00  0.00      CHA   
ATOM    884  HA  PHE C 171      19.404  -6.806   0.136  0.00  0.00      CHA   
ATOM    885  CB  PHE C 171      20.081  -8.956   0.282  0.00  0.00      CHA   
ATOM    886  HB1 PHE C 171      21.181  -8.920   0.135  0.00  0.00      CHA   
ATOM    887  HB2 PHE C 171      19.847  -9.726   1.049  0.00  0.00      CHA   
ATOM    888  CG  PHE C 171      19.391  -9.477  -1.020  0.00  0.00      CHA   
ATOM    889  CD1 PHE C 171      18.683 -10.710  -1.120  0.00  0.00      CHA   
ATOM    890  HD1 PHE C 171      18.575 -11.319  -0.234  0.00  0.00      CHA   
ATOM    891  CE1 PHE C 171      18.136 -11.122  -2.296  0.00  0.00      CHA   
ATOM    892  HE1 PHE C 171      17.647 -12.084  -2.265  0.00  0.00      CHA   
ATOM    893  CZ  PHE C 171      18.385 -10.361  -3.439  0.00  0.00      CHA   
ATOM    894  HZ  PHE C 171      17.986 -10.768  -4.357  0.00  0.00      CHA   
ATOM    895  CD2 PHE C 171      19.411  -8.625  -2.065  0.00  0.00      CHA   
ATOM    896  HD2 PHE C 171      20.161  -7.852  -1.987  0.00  0.00      CHA   
ATOM    897  CE2 PHE C 171      18.928  -9.045  -3.325  0.00  0.00      CHA   
ATOM    898  HE2 PHE C 171      19.058  -8.292  -4.088  0.00  0.00      CHA   
ATOM    899  C   PHE C 171      17.784  -7.986   0.914  0.00  0.00      CHA   
ATOM    900  O   PHE C 171      17.023  -7.555   0.028  0.00  0.00      CHA   
ATOM    901  N   ARG C 172      17.277  -8.739   1.944  0.00  0.00      CHA   
ATOM    902  HN  ARG C 172      17.866  -8.982   2.711  0.00  0.00      CHA   
ATOM    903  CA  ARG C 172      15.880  -9.064   2.103  0.00  0.00      CHA   
ATOM    904  HA  ARG C 172      15.469  -9.466   1.189  0.00  0.00      CHA   
ATOM    905  CB  ARG C 172      15.761 -10.296   3.119  0.00  0.00      CHA   
ATOM    906  HB1 ARG C 172      16.456 -11.078   2.745  0.00  0.00      CHA   
ATOM    907  HB2 ARG C 172      15.980  -9.984   4.162  0.00  0.00      CHA   
ATOM    908  CG  ARG C 172      14.379 -11.093   3.149  0.00  0.00      CHA   
ATOM    909  HG1 ARG C 172      14.509 -11.934   3.864  0.00  0.00      CHA   
ATOM    910  HG2 ARG C 172      13.564 -10.471   3.576  0.00  0.00      CHA   
ATOM    911  CD  ARG C 172      13.926 -11.612   1.678  0.00  0.00      CHA   
ATOM    912  HD1 ARG C 172      13.755 -10.817   0.921  0.00  0.00      CHA   
ATOM    913  HD2 ARG C 172      14.657 -12.402   1.402  0.00  0.00      CHA   
ATOM    914  NE  ARG C 172      12.614 -12.224   1.816  0.00  0.00      CHA   
ATOM    915  HE  ARG C 172      12.011 -11.999   2.581  0.00  0.00      CHA   
ATOM    916  CZ  ARG C 172      11.932 -12.930   0.913  0.00  0.00      CHA   
ATOM    917  NH1 ARG C 172      12.456 -13.220  -0.253  0.00  0.00      CHA   
ATOM    918 HH11 ARG C 172      11.776 -13.460  -0.945  0.00  0.00      CHA   
ATOM    919 HH12 ARG C 172      13.286 -12.880  -0.695  0.00  0.00      CHA   
ATOM    920  NH2 ARG C 172      10.707 -13.271   1.134  0.00  0.00      CHA   
ATOM    921 HH21 ARG C 172      10.164 -13.793   0.476  0.00  0.00      CHA   
ATOM    922 HH22 ARG C 172      10.267 -12.774   1.882  0.00  0.00      CHA   
ATOM    923  C   ARG C 172      15.163  -7.799   2.568  0.00  0.00      CHA   
ATOM    924  O   ARG C 172      14.037  -7.476   2.199  0.00  0.00      CHA   
ATOM    925  N   LEU C 173      15.781  -6.837   3.268  0.00  0.00      CHA   
ATOM    926  HN  LEU C 173      16.688  -7.045   3.627  0.00  0.00      CHA   
ATOM    927  CA  LEU C 173      15.189  -5.520   3.500  0.00  0.00      CHA   
ATOM    928  HA  LEU C 173      14.216  -5.476   3.966  0.00  0.00      CHA   
ATOM    929  CB  LEU C 173      15.993  -4.755   4.539  0.00  0.00      CHA   
ATOM    930  HB1 LEU C 173      17.029  -4.682   4.144  0.00  0.00      CHA   
ATOM    931  HB2 LEU C 173      15.741  -3.677   4.626  0.00  0.00      CHA   
ATOM    932  CG  LEU C 173      16.006  -5.400   5.922  0.00  0.00      CHA   
ATOM    933  HG  LEU C 173      16.158  -6.498   5.843  0.00  0.00      CHA   
ATOM    934  CD1 LEU C 173      17.069  -4.857   6.838  0.00  0.00      CHA   
ATOM    935 HD11 LEU C 173      16.751  -5.148   7.862  0.00  0.00      CHA   
ATOM    936 HD12 LEU C 173      18.083  -5.230   6.578  0.00  0.00      CHA   
ATOM    937 HD13 LEU C 173      17.036  -3.749   6.761  0.00  0.00      CHA   
ATOM    938  CD2 LEU C 173      14.612  -5.280   6.563  0.00  0.00      CHA   
ATOM    939 HD21 LEU C 173      13.824  -5.833   6.007  0.00  0.00      CHA   
ATOM    940 HD22 LEU C 173      14.675  -5.944   7.451  0.00  0.00      CHA   
ATOM    941 HD23 LEU C 173      14.301  -4.235   6.775  0.00  0.00      CHA   
ATOM    942  C   LEU C 173      15.038  -4.690   2.204  0.00  0.00      CHA   
ATOM    943  O   LEU C 173      14.039  -4.066   1.905  0.00  0.00      CHA   
ATOM    944  N   MET C 174      16.100  -4.590   1.383  0.00  0.00      CHA   
ATOM    945  HN  MET C 174      16.961  -5.042   1.600  0.00  0.00      CHA   
ATOM    946  CA  MET C 174      16.216  -3.850   0.126  0.00  0.00      CHA   
ATOM    947  HA  MET C 174      16.007  -2.818   0.365  0.00  0.00      CHA   
ATOM    948  CB  MET C 174      17.772  -3.965  -0.381  0.00  0.00      CHA   
ATOM    949  HB1 MET C 174      18.342  -3.666   0.525  0.00  0.00      CHA   
ATOM    950  HB2 MET C 174      18.044  -5.014  -0.627  0.00  0.00      CHA   
ATOM    951  CG  MET C 174      17.971  -3.039  -1.561  0.00  0.00      CHA   
ATOM    952  HG1 MET C 174      17.409  -3.510  -2.396  0.00  0.00      CHA   
ATOM    953  HG2 MET C 174      17.551  -2.035  -1.337  0.00  0.00      CHA   
ATOM    954  SD  MET C 174      19.751  -2.861  -1.988  0.00  0.00      CHA   
ATOM    955  CE  MET C 174      19.385  -2.167  -3.658  0.00  0.00      CHA   
ATOM    956  HE1 MET C 174      19.079  -1.100  -3.612  0.00  0.00      CHA   
ATOM    957  HE2 MET C 174      20.318  -2.229  -4.259  0.00  0.00      CHA   
ATOM    958  HE3 MET C 174      18.641  -2.826  -4.154  0.00  0.00      CHA   
ATOM    959  C   MET C 174      15.203  -4.367  -0.904  0.00  0.00      CHA   
ATOM    960  O   MET C 174      14.468  -3.578  -1.498  0.00  0.00      CHA   
ATOM    961  N   THR C 175      15.054  -5.739  -0.881  0.00  0.00      CHA   
ATOM    962  HN  THR C 175      15.512  -6.420  -0.315  0.00  0.00      CHA   
ATOM    963  CA  THR C 175      14.076  -6.366  -1.772  0.00  0.00      CHA   
ATOM    964  HA  THR C 175      13.980  -5.772  -2.669  0.00  0.00      CHA   
ATOM    965  CB  THR C 175      14.447  -7.755  -2.219  0.00  0.00      CHA   
ATOM    966  HB  THR C 175      13.609  -8.193  -2.802  0.00  0.00      CHA   
ATOM    967  OG1 THR C 175      14.623  -8.691  -1.172  0.00  0.00      CHA   
ATOM    968  HG1 THR C 175      15.405  -8.442  -0.674  0.00  0.00      CHA   
ATOM    969  CG2 THR C 175      15.735  -7.811  -3.008  0.00  0.00      CHA   
ATOM    970 HG21 THR C 175      15.862  -8.872  -3.313  0.00  0.00      CHA   
ATOM    971 HG22 THR C 175      15.632  -7.157  -3.900  0.00  0.00      CHA   
ATOM    972 HG23 THR C 175      16.655  -7.522  -2.455  0.00  0.00      CHA   
ATOM    973  C   THR C 175      12.702  -6.409  -1.126  0.00  0.00      CHA   
ATOM    974  O   THR C 175      11.846  -7.227  -1.498  0.00  0.00      CHA   
ATOM    975  N   GLN C 176      12.446  -5.607  -0.093  0.00  0.00      CHA   
ATOM    976  HN  GLN C 176      13.132  -5.036   0.351  0.00  0.00      CHA   
ATOM    977  CA  GLN C 176      11.165  -5.252   0.415  0.00  0.00      CHA   
ATOM    978  HA  GLN C 176      11.444  -4.446   1.077  0.00  0.00      CHA   
ATOM    979  CB  GLN C 176      10.146  -4.724  -0.644  0.00  0.00      CHA   
ATOM    980  HB1 GLN C 176      10.057  -5.570  -1.358  0.00  0.00      CHA   
ATOM    981  HB2 GLN C 176       9.170  -4.596  -0.129  0.00  0.00      CHA   
ATOM    982  CG  GLN C 176      10.456  -3.504  -1.649  0.00  0.00      CHA   
ATOM    983  HG1 GLN C 176      10.456  -2.582  -1.028  0.00  0.00      CHA   
ATOM    984  HG2 GLN C 176      11.481  -3.507  -2.076  0.00  0.00      CHA   
ATOM    985  CD  GLN C 176       9.419  -3.208  -2.720  0.00  0.00      CHA   
ATOM    986  OE1 GLN C 176       9.071  -2.053  -3.027  0.00  0.00      CHA   
ATOM    987  NE2 GLN C 176       8.802  -4.216  -3.325  0.00  0.00      CHA   
ATOM    988 HE21 GLN C 176       7.981  -3.955  -3.833  0.00  0.00      CHA   
ATOM    989 HE22 GLN C 176       8.952  -5.173  -3.076  0.00  0.00      CHA   
ATOM    990  C   GLN C 176      10.451  -6.270   1.266  0.00  0.00      CHA   
ATOM    991  O   GLN C 176       9.254  -6.379   1.237  0.00  0.00      CHA   
ATOM    992  N   ASP C 177      11.163  -7.020   2.116  0.00  0.00      CHA   
ATOM    993  HN  ASP C 177      12.151  -7.058   2.241  0.00  0.00      CHA   
ATOM    994  CA  ASP C 177      10.540  -8.024   2.971  0.00  0.00      CHA   
ATOM    995  HA  ASP C 177       9.490  -7.772   2.998  0.00  0.00      CHA   
ATOM    996  CB  ASP C 177      10.923  -9.451   2.492  0.00  0.00      CHA   
ATOM    997  HB1 ASP C 177      10.896  -9.425   1.382  0.00  0.00      CHA   
ATOM    998  HB2 ASP C 177      11.943  -9.666   2.877  0.00  0.00      CHA   
ATOM    999  CG  ASP C 177      10.036 -10.554   3.079  0.00  0.00      CHA   
ATOM   1000  OD1 ASP C 177      10.508 -11.670   3.459  0.00  0.00      CHA   
ATOM   1001  OD2 ASP C 177       8.804 -10.312   3.226  0.00  0.00      CHA   
ATOM   1002  C   ASP C 177      11.050  -7.796   4.385  0.00  0.00      CHA   
ATOM   1003  O   ASP C 177      12.094  -7.186   4.535  0.00  0.00      CHA   
ATOM   1004  N   TYR C 178      10.311  -8.250   5.434  0.00  0.00      CHA   
ATOM   1005  HN  TYR C 178       9.383  -8.566   5.252  0.00  0.00      CHA   
ATOM   1006  CA  TYR C 178      10.719  -8.252   6.824  0.00  0.00      CHA   
ATOM   1007  HA  TYR C 178       9.739  -8.401   7.252  0.00  0.00      CHA   
ATOM   1008  CB  TYR C 178      11.648  -9.426   7.316  0.00  0.00      CHA   
ATOM   1009  HB1 TYR C 178      11.562 -10.244   6.570  0.00  0.00      CHA   
ATOM   1010  HB2 TYR C 178      12.707  -9.088   7.310  0.00  0.00      CHA   
ATOM   1011  CG  TYR C 178      11.214  -9.898   8.684  0.00  0.00      CHA   
ATOM   1012  CD1 TYR C 178      11.843  -9.486   9.888  0.00  0.00      CHA   
ATOM   1013  HD1 TYR C 178      12.565  -8.683   9.865  0.00  0.00      CHA   
ATOM   1014  CE1 TYR C 178      11.439 -10.013  11.095  0.00  0.00      CHA   
ATOM   1015  HE1 TYR C 178      11.997  -9.756  11.984  0.00  0.00      CHA   
ATOM   1016  CZ  TYR C 178      10.434 -10.977  11.163  0.00  0.00      CHA   
ATOM   1017  OH  TYR C 178      10.125 -11.478  12.433  0.00  0.00      CHA   
ATOM   1018  HH  TYR C 178       9.386 -12.072  12.281  0.00  0.00      CHA   
ATOM   1019  CD2 TYR C 178      10.140 -10.834   8.752  0.00  0.00      CHA   
ATOM   1020  HD2 TYR C 178       9.643 -11.235   7.881  0.00  0.00      CHA   
ATOM   1021  CE2 TYR C 178       9.832 -11.406   9.984  0.00  0.00      CHA   
ATOM   1022  HE2 TYR C 178       8.981 -12.064  10.076  0.00  0.00      CHA   
ATOM   1023  C   TYR C 178      11.206  -6.943   7.405  0.00  0.00      CHA   
ATOM   1024  O   TYR C 178      11.868  -6.950   8.369  0.00  0.00      CHA   
ATOM   1025  N   TRP C 179      10.803  -5.753   6.904  0.00  0.00      CHA   
ATOM   1026  HN  TRP C 179      10.221  -5.790   6.095  0.00  0.00      CHA   
ATOM   1027  CA  TRP C 179      11.135  -4.471   7.534  0.00  0.00      CHA   
ATOM   1028  HA  TRP C 179      11.954  -4.613   8.223  0.00  0.00      CHA   
ATOM   1029  CB  TRP C 179      11.712  -3.562   6.389  0.00  0.00      CHA   
ATOM   1030  HB1 TRP C 179      12.135  -2.640   6.842  0.00  0.00      CHA   
ATOM   1031  HB2 TRP C 179      12.384  -4.161   5.737  0.00  0.00      CHA   
ATOM   1032  CG  TRP C 179      10.640  -2.971   5.432  0.00  0.00      CHA   
ATOM   1033  CD1 TRP C 179       9.917  -3.487   4.343  0.00  0.00      CHA   
ATOM   1034  HD1 TRP C 179       9.908  -4.537   4.094  0.00  0.00      CHA   
ATOM   1035  NE1 TRP C 179       9.188  -2.521   3.748  0.00  0.00      CHA   
ATOM   1036  HE1 TRP C 179       8.424  -2.673   3.160  0.00  0.00      CHA   
ATOM   1037  CE2 TRP C 179       9.339  -1.309   4.448  0.00  0.00      CHA   
ATOM   1038  CD2 TRP C 179      10.203  -1.589   5.516  0.00  0.00      CHA   
ATOM   1039  CE3 TRP C 179      10.598  -0.488   6.384  0.00  0.00      CHA   
ATOM   1040  HE3 TRP C 179      11.260  -0.677   7.216  0.00  0.00      CHA   
ATOM   1041  CZ3 TRP C 179       9.993   0.750   6.145  0.00  0.00      CHA   
ATOM   1042  HZ3 TRP C 179      10.227   1.500   6.886  0.00  0.00      CHA   
ATOM   1043  CZ2 TRP C 179       8.875   0.046   4.193  0.00  0.00      CHA   
ATOM   1044  HZ2 TRP C 179       8.262   0.269   3.333  0.00  0.00      CHA   
ATOM   1045  CH2 TRP C 179       9.273   1.073   5.035  0.00  0.00      CHA   
ATOM   1046  HH2 TRP C 179       8.843   2.052   4.884  0.00  0.00      CHA   
ATOM   1047  C   TRP C 179      10.042  -3.822   8.257  0.00  0.00      CHA   
ATOM   1048  O   TRP C 179      10.158  -2.693   8.727  0.00  0.00      CHA   
ATOM   1049  N   GLU C 180       8.946  -4.522   8.526  0.00  0.00      CHA   
ATOM   1050  HN  GLU C 180       8.874  -5.491   8.299  0.00  0.00      CHA   
ATOM   1051  CA  GLU C 180       7.756  -4.022   9.059  0.00  0.00      CHA   
ATOM   1052  HA  GLU C 180       7.409  -3.240   8.401  0.00  0.00      CHA   
ATOM   1053  CB  GLU C 180       6.690  -5.130   9.068  0.00  0.00      CHA   
ATOM   1054  HB1 GLU C 180       6.749  -5.691   8.111  0.00  0.00      CHA   
ATOM   1055  HB2 GLU C 180       6.938  -5.861   9.867  0.00  0.00      CHA   
ATOM   1056  CG  GLU C 180       5.232  -4.620   9.138  0.00  0.00      CHA   
ATOM   1057  HG1 GLU C 180       5.098  -4.096  10.108  0.00  0.00      CHA   
ATOM   1058  HG2 GLU C 180       5.006  -3.939   8.290  0.00  0.00      CHA   
ATOM   1059  CD  GLU C 180       4.260  -5.797   8.915  0.00  0.00      CHA   
ATOM   1060  OE1 GLU C 180       4.406  -6.939   9.371  0.00  0.00      CHA   
ATOM   1061  OE2 GLU C 180       3.227  -5.456   8.264  0.00  0.00      CHA   
ATOM   1062  C   GLU C 180       7.763  -3.457  10.436  0.00  0.00      CHA   
ATOM   1063  O   GLU C 180       7.196  -2.426  10.725  0.00  0.00      CHA   
ATOM   1064  N   ASN C 181       8.457  -4.074  11.339  0.00  0.00      CHA   
ATOM   1065  HN  ASN C 181       8.943  -4.916  11.119  0.00  0.00      CHA   
ATOM   1066  CA  ASN C 181       8.641  -3.475  12.653  0.00  0.00      CHA   
ATOM   1067  HA  ASN C 181       8.263  -2.465  12.707  0.00  0.00      CHA   
ATOM   1068  CB  ASN C 181       7.867  -4.290  13.701  0.00  0.00      CHA   
ATOM   1069  HB1 ASN C 181       8.083  -5.351  13.452  0.00  0.00      CHA   
ATOM   1070  HB2 ASN C 181       8.171  -3.997  14.729  0.00  0.00      CHA   
ATOM   1071  CG  ASN C 181       6.424  -3.993  13.495  0.00  0.00      CHA   
ATOM   1072  OD1 ASN C 181       5.940  -2.925  13.934  0.00  0.00      CHA   
ATOM   1073  ND2 ASN C 181       5.751  -4.947  12.904  0.00  0.00      CHA   
ATOM   1074 HD21 ASN C 181       4.802  -4.816  12.618  0.00  0.00      CHA   
ATOM   1075 HD22 ASN C 181       6.181  -5.816  12.658  0.00  0.00      CHA   
ATOM   1076  C   ASN C 181      10.148  -3.390  13.001  0.00  0.00      CHA   
ATOM   1077  O   ASN C 181      10.799  -2.396  13.034  0.00  0.00      CHA   
ATOM   1078  N   LEU C 182      10.656  -4.538  13.432  0.00  0.00      CHA   
ATOM   1079  HN  LEU C 182      10.099  -5.364  13.382  0.00  0.00      CHA   
ATOM   1080  CA  LEU C 182      11.726  -4.675  14.290  0.00  0.00      CHA   
ATOM   1081  HA  LEU C 182      11.436  -4.128  15.175  0.00  0.00      CHA   
ATOM   1082  CB  LEU C 182      11.875  -6.154  14.784  0.00  0.00      CHA   
ATOM   1083  HB1 LEU C 182      10.916  -6.529  15.200  0.00  0.00      CHA   
ATOM   1084  HB2 LEU C 182      12.107  -6.697  13.843  0.00  0.00      CHA   
ATOM   1085  CG  LEU C 182      12.969  -6.520  15.831  0.00  0.00      CHA   
ATOM   1086  HG  LEU C 182      13.990  -6.224  15.505  0.00  0.00      CHA   
ATOM   1087  CD1 LEU C 182      12.591  -5.908  17.154  0.00  0.00      CHA   
ATOM   1088 HD11 LEU C 182      13.411  -6.105  17.877  0.00  0.00      CHA   
ATOM   1089 HD12 LEU C 182      12.422  -4.816  17.034  0.00  0.00      CHA   
ATOM   1090 HD13 LEU C 182      11.639  -6.286  17.585  0.00  0.00      CHA   
ATOM   1091  CD2 LEU C 182      13.138  -8.095  15.999  0.00  0.00      CHA   
ATOM   1092 HD21 LEU C 182      13.970  -8.247  16.719  0.00  0.00      CHA   
ATOM   1093 HD22 LEU C 182      12.151  -8.521  16.279  0.00  0.00      CHA   
ATOM   1094 HD23 LEU C 182      13.590  -8.358  15.018  0.00  0.00      CHA   
ATOM   1095  C   LEU C 182      13.112  -4.056  13.776  0.00  0.00      CHA   
ATOM   1096  O   LEU C 182      13.716  -3.256  14.551  0.00  0.00      CHA   
ATOM   1097  N   PHE C 183      13.496  -4.202  12.504  0.00  0.00      CHA   
ATOM   1098  HN  PHE C 183      12.949  -4.906  12.058  0.00  0.00      CHA   
ATOM   1099  CA  PHE C 183      14.670  -3.535  11.845  0.00  0.00      CHA   
ATOM   1100  HA  PHE C 183      15.524  -3.641  12.497  0.00  0.00      CHA   
ATOM   1101  CB  PHE C 183      14.911  -4.176  10.424  0.00  0.00      CHA   
ATOM   1102  HB1 PHE C 183      13.916  -4.301   9.945  0.00  0.00      CHA   
ATOM   1103  HB2 PHE C 183      15.604  -3.566   9.806  0.00  0.00      CHA   
ATOM   1104  CG  PHE C 183      15.578  -5.540  10.505  0.00  0.00      CHA   
ATOM   1105  CD1 PHE C 183      16.848  -5.610  10.985  0.00  0.00      CHA   
ATOM   1106  HD1 PHE C 183      17.295  -4.724  11.410  0.00  0.00      CHA   
ATOM   1107  CE1 PHE C 183      17.585  -6.781  10.953  0.00  0.00      CHA   
ATOM   1108  HE1 PHE C 183      18.580  -6.798  11.372  0.00  0.00      CHA   
ATOM   1109  CZ  PHE C 183      17.102  -7.998  10.315  0.00  0.00      CHA   
ATOM   1110  HZ  PHE C 183      17.643  -8.911  10.111  0.00  0.00      CHA   
ATOM   1111  CD2 PHE C 183      15.062  -6.678   9.890  0.00  0.00      CHA   
ATOM   1112  HD2 PHE C 183      14.074  -6.661   9.454  0.00  0.00      CHA   
ATOM   1113  CE2 PHE C 183      15.841  -7.845   9.777  0.00  0.00      CHA   
ATOM   1114  HE2 PHE C 183      15.410  -8.640   9.187  0.00  0.00      CHA   
ATOM   1115  C   PHE C 183      14.483  -2.032  11.732  0.00  0.00      CHA   
ATOM   1116  O   PHE C 183      15.360  -1.222  12.125  0.00  0.00      CHA   
ATOM   1117  N   GLN C 184      13.260  -1.710  11.322  0.00  0.00      CHA   
ATOM   1118  HN  GLN C 184      12.642  -2.464  11.113  0.00  0.00      CHA   
ATOM   1119  CA  GLN C 184      12.910  -0.312  11.088  0.00  0.00      CHA   
ATOM   1120  HA  GLN C 184      13.646   0.147  10.444  0.00  0.00      CHA   
ATOM   1121  CB  GLN C 184      11.682  -0.019  10.164  0.00  0.00      CHA   
ATOM   1122  HB1 GLN C 184      11.745   0.864   9.493  0.00  0.00      CHA   
ATOM   1123  HB2 GLN C 184      11.564  -0.881   9.473  0.00  0.00      CHA   
ATOM   1124  CG  GLN C 184      10.299   0.192  10.941  0.00  0.00      CHA   
ATOM   1125  HG1 GLN C 184       9.992  -0.802  11.329  0.00  0.00      CHA   
ATOM   1126  HG2 GLN C 184      10.368   1.022  11.677  0.00  0.00      CHA   
ATOM   1127  CD  GLN C 184       9.087   0.689  10.052  0.00  0.00      CHA   
ATOM   1128  OE1 GLN C 184       8.723   1.848  10.199  0.00  0.00      CHA   
ATOM   1129  NE2 GLN C 184       8.426  -0.162   9.266  0.00  0.00      CHA   
ATOM   1130 HE21 GLN C 184       7.837   0.316   8.614  0.00  0.00      CHA   
ATOM   1131 HE22 GLN C 184       8.870  -1.017   8.997  0.00  0.00      CHA   
ATOM   1132  C   GLN C 184      12.876   0.482  12.380  0.00  0.00      CHA   
ATOM   1133  O   GLN C 184      13.172   1.664  12.369  0.00  0.00      CHA   
ATOM   1134  N   LEU C 185      12.446  -0.175  13.490  0.00  0.00      CHA   
ATOM   1135  HN  LEU C 185      12.113  -1.114  13.533  0.00  0.00      CHA   
ATOM   1136  CA  LEU C 185      12.450   0.456  14.826  0.00  0.00      CHA   
ATOM   1137  HA  LEU C 185      12.084   1.451  14.620  0.00  0.00      CHA   
ATOM   1138  CB  LEU C 185      11.561  -0.301  15.757  0.00  0.00      CHA   
ATOM   1139  HB1 LEU C 185      10.510  -0.297  15.396  0.00  0.00      CHA   
ATOM   1140  HB2 LEU C 185      11.900  -1.353  15.869  0.00  0.00      CHA   
ATOM   1141  CG  LEU C 185      11.401   0.308  17.206  0.00  0.00      CHA   
ATOM   1142  HG  LEU C 185      12.445   0.416  17.569  0.00  0.00      CHA   
ATOM   1143  CD1 LEU C 185      10.690   1.685  17.278  0.00  0.00      CHA   
ATOM   1144 HD11 LEU C 185      11.277   2.459  16.739  0.00  0.00      CHA   
ATOM   1145 HD12 LEU C 185       9.735   1.687  16.712  0.00  0.00      CHA   
ATOM   1146 HD13 LEU C 185      10.573   1.941  18.353  0.00  0.00      CHA   
ATOM   1147  CD2 LEU C 185      10.764  -0.692  18.200  0.00  0.00      CHA   
ATOM   1148 HD21 LEU C 185       9.660  -0.666  18.086  0.00  0.00      CHA   
ATOM   1149 HD22 LEU C 185      11.029  -1.748  17.978  0.00  0.00      CHA   
ATOM   1150 HD23 LEU C 185      11.016  -0.535  19.270  0.00  0.00      CHA   
ATOM   1151  C   LEU C 185      13.849   0.783  15.246  0.00  0.00      CHA   
ATOM   1152  O   LEU C 185      14.065   1.778  16.005  0.00  0.00      CHA   
ATOM   1153  N   THR C 186      14.849  -0.066  14.873  0.00  0.00      CHA   
ATOM   1154  HN  THR C 186      14.616  -0.941  14.456  0.00  0.00      CHA   
ATOM   1155  CA  THR C 186      16.265   0.043  15.287  0.00  0.00      CHA   
ATOM   1156  HA  THR C 186      16.342   0.372  16.313  0.00  0.00      CHA   
ATOM   1157  CB  THR C 186      17.093  -1.190  14.876  0.00  0.00      CHA   
ATOM   1158  HB  THR C 186      17.254  -1.193  13.777  0.00  0.00      CHA   
ATOM   1159  OG1 THR C 186      16.419  -2.369  15.319  0.00  0.00      CHA   
ATOM   1160  HG1 THR C 186      16.711  -3.012  14.668  0.00  0.00      CHA   
ATOM   1161  CG2 THR C 186      18.347  -1.071  15.779  0.00  0.00      CHA   
ATOM   1162 HG21 THR C 186      18.883  -0.167  15.420  0.00  0.00      CHA   
ATOM   1163 HG22 THR C 186      18.045  -0.925  16.838  0.00  0.00      CHA   
ATOM   1164 HG23 THR C 186      19.053  -1.928  15.820  0.00  0.00      CHA   
ATOM   1165  C   THR C 186      16.876   1.201  14.484  0.00  0.00      CHA   
ATOM   1166  O   THR C 186      17.675   1.971  15.019  0.00  0.00      CHA   
ATOM   1167  N   LEU C 187      16.503   1.365  13.192  0.00  0.00      CHA   
ATOM   1168  HN  LEU C 187      15.856   0.777  12.713  0.00  0.00      CHA   
ATOM   1169  CA  LEU C 187      17.050   2.536  12.429  0.00  0.00      CHA   
ATOM   1170  HA  LEU C 187      18.096   2.603  12.689  0.00  0.00      CHA   
ATOM   1171  CB  LEU C 187      16.965   2.331  10.894  0.00  0.00      CHA   
ATOM   1172  HB1 LEU C 187      16.080   1.711  10.636  0.00  0.00      CHA   
ATOM   1173  HB2 LEU C 187      16.766   3.387  10.612  0.00  0.00      CHA   
ATOM   1174  CG  LEU C 187      18.252   1.818  10.188  0.00  0.00      CHA   
ATOM   1175  HG  LEU C 187      18.034   1.869   9.100  0.00  0.00      CHA   
ATOM   1176  CD1 LEU C 187      19.518   2.784  10.319  0.00  0.00      CHA   
ATOM   1177 HD11 LEU C 187      20.430   2.236  10.000  0.00  0.00      CHA   
ATOM   1178 HD12 LEU C 187      19.270   3.643   9.659  0.00  0.00      CHA   
ATOM   1179 HD13 LEU C 187      19.732   3.225  11.316  0.00  0.00      CHA   
ATOM   1180  CD2 LEU C 187      18.436   0.316  10.362  0.00  0.00      CHA   
ATOM   1181 HD21 LEU C 187      19.358  -0.066   9.875  0.00  0.00      CHA   
ATOM   1182 HD22 LEU C 187      18.649   0.038  11.416  0.00  0.00      CHA   
ATOM   1183 HD23 LEU C 187      17.501  -0.152   9.986  0.00  0.00      CHA   
ATOM   1184  C   LEU C 187      16.348   3.800  12.900  0.00  0.00      CHA   
ATOM   1185  O   LEU C 187      16.947   4.861  12.964  0.00  0.00      CHA   
ATOM   1186  N   ARG C 188      15.097   3.652  13.344  0.00  0.00      CHA   
ATOM   1187  HN  ARG C 188      14.633   2.791  13.152  0.00  0.00      CHA   
ATOM   1188  CA  ARG C 188      14.312   4.744  13.968  0.00  0.00      CHA   
ATOM   1189  HA  ARG C 188      14.370   5.558  13.261  0.00  0.00      CHA   
ATOM   1190  CB  ARG C 188      12.873   4.363  14.185  0.00  0.00      CHA   
ATOM   1191  HB1 ARG C 188      12.594   3.897  13.215  0.00  0.00      CHA   
ATOM   1192  HB2 ARG C 188      12.602   3.536  14.876  0.00  0.00      CHA   
ATOM   1193  CG  ARG C 188      11.835   5.516  14.387  0.00  0.00      CHA   
ATOM   1194  HG1 ARG C 188      12.144   5.985  15.346  0.00  0.00      CHA   
ATOM   1195  HG2 ARG C 188      11.989   6.275  13.590  0.00  0.00      CHA   
ATOM   1196  CD  ARG C 188      10.377   5.083  14.371  0.00  0.00      CHA   
ATOM   1197  HD1 ARG C 188      10.134   4.893  13.303  0.00  0.00      CHA   
ATOM   1198  HD2 ARG C 188      10.213   4.208  15.036  0.00  0.00      CHA   
ATOM   1199  NE  ARG C 188       9.611   6.320  14.917  0.00  0.00      CHA   
ATOM   1200  HE  ARG C 188      10.156   6.948  15.473  0.00  0.00      CHA   
ATOM   1201  CZ  ARG C 188       8.387   6.694  14.541  0.00  0.00      CHA   
ATOM   1202  NH1 ARG C 188       7.687   5.933  13.662  0.00  0.00      CHA   
ATOM   1203 HH11 ARG C 188       6.743   6.229  13.521  0.00  0.00      CHA   
ATOM   1204 HH12 ARG C 188       8.093   5.122  13.240  0.00  0.00      CHA   
ATOM   1205  NH2 ARG C 188       7.860   7.803  15.085  0.00  0.00      CHA   
ATOM   1206 HH21 ARG C 188       6.903   7.992  14.865  0.00  0.00      CHA   
ATOM   1207 HH22 ARG C 188       8.410   8.405  15.664  0.00  0.00      CHA   
ATOM   1208  C   ARG C 188      14.940   5.154  15.260  0.00  0.00      CHA   
ATOM   1209  O   ARG C 188      15.032   6.383  15.582  0.00  0.00      CHA   
ATOM   1210  N   ALA C 189      15.386   4.283  16.188  0.00  0.00      CHA   
ATOM   1211  HN  ALA C 189      15.087   3.332  16.193  0.00  0.00      CHA   
ATOM   1212  CA  ALA C 189      16.063   4.693  17.367  0.00  0.00      CHA   
ATOM   1213  HA  ALA C 189      15.454   5.463  17.817  0.00  0.00      CHA   
ATOM   1214  CB  ALA C 189      16.324   3.549  18.343  0.00  0.00      CHA   
ATOM   1215  HB1 ALA C 189      16.951   2.751  17.891  0.00  0.00      CHA   
ATOM   1216  HB2 ALA C 189      16.810   4.019  19.225  0.00  0.00      CHA   
ATOM   1217  HB3 ALA C 189      15.399   3.081  18.743  0.00  0.00      CHA   
ATOM   1218  C   ALA C 189      17.378   5.320  17.062  0.00  0.00      CHA   
ATOM   1219  O   ALA C 189      17.725   6.319  17.728  0.00  0.00      CHA   
ATOM   1220  N   ALA C 190      18.113   4.772  16.041  0.00  0.00      CHA   
ATOM   1221  HN  ALA C 190      17.835   3.965  15.526  0.00  0.00      CHA   
ATOM   1222  CA  ALA C 190      19.429   5.348  15.690  0.00  0.00      CHA   
ATOM   1223  HA  ALA C 190      19.983   5.308  16.616  0.00  0.00      CHA   
ATOM   1224  CB  ALA C 190      20.027   4.301  14.695  0.00  0.00      CHA   
ATOM   1225  HB1 ALA C 190      19.988   3.341  15.252  0.00  0.00      CHA   
ATOM   1226  HB2 ALA C 190      19.524   4.227  13.707  0.00  0.00      CHA   
ATOM   1227  HB3 ALA C 190      21.093   4.487  14.439  0.00  0.00      CHA   
ATOM   1228  C   ALA C 190      19.448   6.780  15.188  0.00  0.00      CHA   
ATOM   1229  O   ALA C 190      20.326   7.580  15.475  0.00  0.00      CHA   
ATOM   1230  N   GLY C 191      18.307   7.201  14.470  0.00  0.00      CHA   
ATOM   1231  HN  GLY C 191      17.655   6.600  14.016  0.00  0.00      CHA   
ATOM   1232  CA  GLY C 191      18.129   8.654  14.156  0.00  0.00      CHA   
ATOM   1233  HA1 GLY C 191      18.918   9.082  13.555  0.00  0.00      CHA   
ATOM   1234  HA2 GLY C 191      18.028   9.256  15.048  0.00  0.00      CHA   
ATOM   1235  C   GLY C 191      16.922   8.769  13.297  0.00  0.00      CHA   
ATOM   1236  O   GLY C 191      16.778   8.000  12.374  0.00  0.00      CHA   
ATOM   1237  N   LYS C 192      16.176   9.874  13.444  0.00  0.00      CHA   
ATOM   1238  HN  LYS C 192      16.321  10.363  14.301  0.00  0.00      CHA   
ATOM   1239  CA  LYS C 192      15.154  10.360  12.462  0.00  0.00      CHA   
ATOM   1240  HA  LYS C 192      14.296   9.705  12.432  0.00  0.00      CHA   
ATOM   1241  CB  LYS C 192      14.635  11.749  12.961  0.00  0.00      CHA   
ATOM   1242  HB1 LYS C 192      14.403  11.582  14.034  0.00  0.00      CHA   
ATOM   1243  HB2 LYS C 192      15.493  12.439  12.815  0.00  0.00      CHA   
ATOM   1244  CG  LYS C 192      13.314  12.307  12.290  0.00  0.00      CHA   
ATOM   1245  HG1 LYS C 192      13.546  12.648  11.258  0.00  0.00      CHA   
ATOM   1246  HG2 LYS C 192      12.509  11.547  12.199  0.00  0.00      CHA   
ATOM   1247  CD  LYS C 192      12.758  13.354  13.164  0.00  0.00      CHA   
ATOM   1248  HD1 LYS C 192      12.321  12.814  14.032  0.00  0.00      CHA   
ATOM   1249  HD2 LYS C 192      13.587  14.075  13.324  0.00  0.00      CHA   
ATOM   1250  CE  LYS C 192      11.706  14.149  12.450  0.00  0.00      CHA   
ATOM   1251  HE1 LYS C 192      11.916  14.488  11.413  0.00  0.00      CHA   
ATOM   1252  HE2 LYS C 192      10.777  13.543  12.521  0.00  0.00      CHA   
ATOM   1253  NZ  LYS C 192      11.473  15.290  13.332  0.00  0.00      CHA   
ATOM   1254  HZ1 LYS C 192      10.531  15.662  13.098  0.00  0.00      CHA   
ATOM   1255  HZ2 LYS C 192      11.358  14.998  14.324  0.00  0.00      CHA   
ATOM   1256  HZ3 LYS C 192      12.266  15.964  13.325  0.00  0.00      CHA   
ATOM   1257  C   LYS C 192      15.713  10.557  11.011  0.00  0.00      CHA   
ATOM   1258  O   LYS C 192      15.027  10.208  10.082  0.00  0.00      CHA   
ATOM   1259  N   THR C 193      16.921  11.122  10.855  0.00  0.00      CHA   
ATOM   1260  HN  THR C 193      17.319  11.559  11.658  0.00  0.00      CHA   
ATOM   1261  CA  THR C 193      17.727  11.253   9.672  0.00  0.00      CHA   
ATOM   1262  HA  THR C 193      17.144  11.780   8.931  0.00  0.00      CHA   
ATOM   1263  CB  THR C 193      19.049  11.995   9.767  0.00  0.00      CHA   
ATOM   1264  HB  THR C 193      19.688  11.945   8.859  0.00  0.00      CHA   
ATOM   1265  OG1 THR C 193      19.845  11.586  10.959  0.00  0.00      CHA   
ATOM   1266  HG1 THR C 193      20.705  12.010  10.903  0.00  0.00      CHA   
ATOM   1267  CG2 THR C 193      18.637  13.466   9.996  0.00  0.00      CHA   
ATOM   1268 HG21 THR C 193      18.042  13.607  10.924  0.00  0.00      CHA   
ATOM   1269 HG22 THR C 193      19.526  14.127  10.078  0.00  0.00      CHA   
ATOM   1270 HG23 THR C 193      18.074  13.892   9.139  0.00  0.00      CHA   
ATOM   1271  C   THR C 193      18.078   9.913   9.068  0.00  0.00      CHA   
ATOM   1272  O   THR C 193      17.579   9.597   7.962  0.00  0.00      CHA   
ATOM   1273  N   TYR C 194      18.727   8.994   9.759  0.00  0.00      CHA   
ATOM   1274  HN  TYR C 194      19.284   9.348  10.506  0.00  0.00      CHA   
ATOM   1275  CA  TYR C 194      19.071   7.665   9.295  0.00  0.00      CHA   
ATOM   1276  HA  TYR C 194      19.720   7.689   8.432  0.00  0.00      CHA   
ATOM   1277  CB  TYR C 194      19.882   6.956  10.371  0.00  0.00      CHA   
ATOM   1278  HB1 TYR C 194      19.245   6.746  11.257  0.00  0.00      CHA   
ATOM   1279  HB2 TYR C 194      20.475   6.105   9.972  0.00  0.00      CHA   
ATOM   1280  CG  TYR C 194      21.034   7.900  10.827  0.00  0.00      CHA   
ATOM   1281  CD1 TYR C 194      21.831   8.667   9.977  0.00  0.00      CHA   
ATOM   1282  HD1 TYR C 194      21.526   8.705   8.941  0.00  0.00      CHA   
ATOM   1283  CE1 TYR C 194      22.808   9.536  10.480  0.00  0.00      CHA   
ATOM   1284  HE1 TYR C 194      23.350  10.160   9.784  0.00  0.00      CHA   
ATOM   1285  CZ  TYR C 194      23.114   9.495  11.858  0.00  0.00      CHA   
ATOM   1286  OH  TYR C 194      24.187  10.141  12.453  0.00  0.00      CHA   
ATOM   1287  HH  TYR C 194      24.719  10.576  11.783  0.00  0.00      CHA   
ATOM   1288  CD2 TYR C 194      21.411   7.805  12.212  0.00  0.00      CHA   
ATOM   1289  HD2 TYR C 194      21.048   7.019  12.858  0.00  0.00      CHA   
ATOM   1290  CE2 TYR C 194      22.444   8.640  12.681  0.00  0.00      CHA   
ATOM   1291  HE2 TYR C 194      22.755   8.374  13.680  0.00  0.00      CHA   
ATOM   1292  C   TYR C 194      17.937   6.784   8.944  0.00  0.00      CHA   
ATOM   1293  O   TYR C 194      18.091   5.998   8.006  0.00  0.00      CHA   
ATOM   1294  N   MET C 195      16.803   6.870   9.660  0.00  0.00      CHA   
ATOM   1295  HN  MET C 195      16.834   7.408  10.499  0.00  0.00      CHA   
ATOM   1296  CA  MET C 195      15.586   6.063   9.280  0.00  0.00      CHA   
ATOM   1297  HA  MET C 195      15.822   5.018   9.145  0.00  0.00      CHA   
ATOM   1298  CB  MET C 195      14.564   6.255  10.467  0.00  0.00      CHA   
ATOM   1299  HB1 MET C 195      15.188   5.824  11.279  0.00  0.00      CHA   
ATOM   1300  HB2 MET C 195      14.443   7.344  10.650  0.00  0.00      CHA   
ATOM   1301  CG  MET C 195      13.163   5.700  10.264  0.00  0.00      CHA   
ATOM   1302  HG1 MET C 195      12.649   5.714  11.249  0.00  0.00      CHA   
ATOM   1303  HG2 MET C 195      12.605   6.261   9.484  0.00  0.00      CHA   
ATOM   1304  SD  MET C 195      13.161   3.929   9.693  0.00  0.00      CHA   
ATOM   1305  CE  MET C 195      11.298   3.970   9.593  0.00  0.00      CHA   
ATOM   1306  HE1 MET C 195      10.802   3.611  10.520  0.00  0.00      CHA   
ATOM   1307  HE2 MET C 195      10.907   5.008   9.524  0.00  0.00      CHA   
ATOM   1308  HE3 MET C 195      10.926   3.435   8.694  0.00  0.00      CHA   
ATOM   1309  C   MET C 195      15.055   6.458   7.852  0.00  0.00      CHA   
ATOM   1310  O   MET C 195      14.732   5.586   7.046  0.00  0.00      CHA   
ATOM   1311  N   ILE C 196      14.959   7.729   7.529  0.00  0.00      CHA   
ATOM   1312  HN  ILE C 196      15.165   8.514   8.108  0.00  0.00      CHA   
ATOM   1313  CA  ILE C 196      14.655   8.165   6.134  0.00  0.00      CHA   
ATOM   1314  HA  ILE C 196      13.636   7.955   5.844  0.00  0.00      CHA   
ATOM   1315  CB  ILE C 196      14.824   9.736   5.929  0.00  0.00      CHA   
ATOM   1316  HB  ILE C 196      15.867   9.947   6.249  0.00  0.00      CHA   
ATOM   1317  CG2 ILE C 196      14.466  10.177   4.548  0.00  0.00      CHA   
ATOM   1318 HG21 ILE C 196      15.198   9.839   3.784  0.00  0.00      CHA   
ATOM   1319 HG22 ILE C 196      13.511   9.689   4.256  0.00  0.00      CHA   
ATOM   1320 HG23 ILE C 196      14.459  11.286   4.493  0.00  0.00      CHA   
ATOM   1321  CG1 ILE C 196      13.927  10.452   6.877  0.00  0.00      CHA   
ATOM   1322 HG11 ILE C 196      12.888  10.090   6.721  0.00  0.00      CHA   
ATOM   1323 HG12 ILE C 196      14.060  10.091   7.919  0.00  0.00      CHA   
ATOM   1324  CD  ILE C 196      14.020  11.942   6.900  0.00  0.00      CHA   
ATOM   1325  HD1 ILE C 196      13.236  12.264   7.618  0.00  0.00      CHA   
ATOM   1326  HD2 ILE C 196      14.935  12.423   7.307  0.00  0.00      CHA   
ATOM   1327  HD3 ILE C 196      13.838  12.352   5.883  0.00  0.00      CHA   
ATOM   1328  C   ILE C 196      15.620   7.516   5.197  0.00  0.00      CHA   
ATOM   1329  O   ILE C 196      15.195   6.938   4.232  0.00  0.00      CHA   
ATOM   1330  N   PHE C 197      16.922   7.536   5.539  0.00  0.00      CHA   
ATOM   1331  HN  PHE C 197      17.214   7.868   6.432  0.00  0.00      CHA   
ATOM   1332  CA  PHE C 197      17.967   7.006   4.707  0.00  0.00      CHA   
ATOM   1333  HA  PHE C 197      17.750   7.195   3.667  0.00  0.00      CHA   
ATOM   1334  CB  PHE C 197      19.422   7.477   5.075  0.00  0.00      CHA   
ATOM   1335  HB1 PHE C 197      19.755   6.868   5.942  0.00  0.00      CHA   
ATOM   1336  HB2 PHE C 197      20.112   7.245   4.236  0.00  0.00      CHA   
ATOM   1337  CG  PHE C 197      19.560   8.968   5.340  0.00  0.00      CHA   
ATOM   1338  CD1 PHE C 197      20.681   9.442   6.004  0.00  0.00      CHA   
ATOM   1339  HD1 PHE C 197      21.422   8.779   6.426  0.00  0.00      CHA   
ATOM   1340  CE1 PHE C 197      20.862  10.796   6.227  0.00  0.00      CHA   
ATOM   1341  HE1 PHE C 197      21.845  11.172   6.471  0.00  0.00      CHA   
ATOM   1342  CZ  PHE C 197      19.929  11.665   5.699  0.00  0.00      CHA   
ATOM   1343  HZ  PHE C 197      20.145  12.724   5.694  0.00  0.00      CHA   
ATOM   1344  CD2 PHE C 197      18.634   9.916   4.822  0.00  0.00      CHA   
ATOM   1345  HD2 PHE C 197      17.752   9.667   4.250  0.00  0.00      CHA   
ATOM   1346  CE2 PHE C 197      18.756  11.285   5.102  0.00  0.00      CHA   
ATOM   1347  HE2 PHE C 197      18.149  12.022   4.598  0.00  0.00      CHA   
ATOM   1348  C   PHE C 197      18.046   5.492   4.598  0.00  0.00      CHA   
ATOM   1349  O   PHE C 197      18.570   4.956   3.664  0.00  0.00      CHA   
ATOM   1350  N   PHE C 198      17.322   4.780   5.518  0.00  0.00      CHA   
ATOM   1351  HN  PHE C 198      16.914   5.330   6.243  0.00  0.00      CHA   
ATOM   1352  CA  PHE C 198      17.079   3.365   5.463  0.00  0.00      CHA   
ATOM   1353  HA  PHE C 198      17.968   2.850   5.130  0.00  0.00      CHA   
ATOM   1354  CB  PHE C 198      16.614   2.781   6.796  0.00  0.00      CHA   
ATOM   1355  HB1 PHE C 198      17.590   2.736   7.325  0.00  0.00      CHA   
ATOM   1356  HB2 PHE C 198      15.836   3.456   7.213  0.00  0.00      CHA   
ATOM   1357  CG  PHE C 198      16.196   1.356   6.763  0.00  0.00      CHA   
ATOM   1358  CD1 PHE C 198      17.111   0.402   6.324  0.00  0.00      CHA   
ATOM   1359  HD1 PHE C 198      18.125   0.587   6.001  0.00  0.00      CHA   
ATOM   1360  CE1 PHE C 198      16.720  -0.913   6.104  0.00  0.00      CHA   
ATOM   1361  HE1 PHE C 198      17.346  -1.638   5.605  0.00  0.00      CHA   
ATOM   1362  CZ  PHE C 198      15.374  -1.286   6.377  0.00  0.00      CHA   
ATOM   1363  HZ  PHE C 198      15.073  -2.313   6.230  0.00  0.00      CHA   
ATOM   1364  CD2 PHE C 198      14.895   0.966   7.149  0.00  0.00      CHA   
ATOM   1365  HD2 PHE C 198      14.213   1.725   7.503  0.00  0.00      CHA   
ATOM   1366  CE2 PHE C 198      14.444  -0.358   6.922  0.00  0.00      CHA   
ATOM   1367  HE2 PHE C 198      13.406  -0.545   7.154  0.00  0.00      CHA   
ATOM   1368  C   PHE C 198      15.992   3.069   4.452  0.00  0.00      CHA   
ATOM   1369  O   PHE C 198      16.198   2.307   3.492  0.00  0.00      CHA   
ATOM   1370  N   VAL C 199      14.885   3.816   4.548  0.00  0.00      CHA   
ATOM   1371  HN  VAL C 199      14.808   4.473   5.294  0.00  0.00      CHA   
ATOM   1372  CA  VAL C 199      13.758   3.755   3.654  0.00  0.00      CHA   
ATOM   1373  HA  VAL C 199      13.473   2.729   3.477  0.00  0.00      CHA   
ATOM   1374  CB  VAL C 199      12.647   4.609   4.220  0.00  0.00      CHA   
ATOM   1375  HB  VAL C 199      13.004   5.611   4.540  0.00  0.00      CHA   
ATOM   1376  CG1 VAL C 199      11.474   4.697   3.278  0.00  0.00      CHA   
ATOM   1377 HG11 VAL C 199      10.628   5.215   3.778  0.00  0.00      CHA   
ATOM   1378 HG12 VAL C 199      11.738   5.291   2.377  0.00  0.00      CHA   
ATOM   1379 HG13 VAL C 199      11.290   3.678   2.875  0.00  0.00      CHA   
ATOM   1380  CG2 VAL C 199      12.108   4.037   5.581  0.00  0.00      CHA   
ATOM   1381 HG21 VAL C 199      11.485   4.833   6.042  0.00  0.00      CHA   
ATOM   1382 HG22 VAL C 199      11.680   3.015   5.503  0.00  0.00      CHA   
ATOM   1383 HG23 VAL C 199      12.986   3.952   6.257  0.00  0.00      CHA   
ATOM   1384  C   VAL C 199      14.169   4.229   2.220  0.00  0.00      CHA   
ATOM   1385  O   VAL C 199      13.783   3.579   1.214  0.00  0.00      CHA   
ATOM   1386  N   VAL C 200      15.147   5.161   2.090  0.00  0.00      CHA   
ATOM   1387  HN  VAL C 200      15.286   5.665   2.938  0.00  0.00      CHA   
ATOM   1388  CA  VAL C 200      15.801   5.581   0.795  0.00  0.00      CHA   
ATOM   1389  HA  VAL C 200      14.933   5.881   0.228  0.00  0.00      CHA   
ATOM   1390  CB  VAL C 200      16.784   6.770   0.904  0.00  0.00      CHA   
ATOM   1391  HB  VAL C 200      17.510   6.588   1.725  0.00  0.00      CHA   
ATOM   1392  CG1 VAL C 200      17.440   6.990  -0.425  0.00  0.00      CHA   
ATOM   1393 HG11 VAL C 200      18.287   6.305  -0.645  0.00  0.00      CHA   
ATOM   1394 HG12 VAL C 200      16.648   7.090  -1.197  0.00  0.00      CHA   
ATOM   1395 HG13 VAL C 200      17.898   8.000  -0.366  0.00  0.00      CHA   
ATOM   1396  CG2 VAL C 200      15.826   7.973   1.174  0.00  0.00      CHA   
ATOM   1397 HG21 VAL C 200      14.999   7.746   1.881  0.00  0.00      CHA   
ATOM   1398 HG22 VAL C 200      16.472   8.743   1.647  0.00  0.00      CHA   
ATOM   1399 HG23 VAL C 200      15.424   8.399   0.230  0.00  0.00      CHA   
ATOM   1400  C   VAL C 200      16.398   4.315   0.077  0.00  0.00      CHA   
ATOM   1401  O   VAL C 200      16.207   4.095  -1.097  0.00  0.00      CHA   
ATOM   1402  N   ILE C 201      16.947   3.338   0.843  0.00  0.00      CHA   
ATOM   1403  HN  ILE C 201      17.018   3.438   1.832  0.00  0.00      CHA   
ATOM   1404  CA  ILE C 201      17.392   2.093   0.301  0.00  0.00      CHA   
ATOM   1405  HA  ILE C 201      17.991   2.377  -0.551  0.00  0.00      CHA   
ATOM   1406  CB  ILE C 201      18.326   1.273   1.281  0.00  0.00      CHA   
ATOM   1407  HB  ILE C 201      17.768   0.916   2.172  0.00  0.00      CHA   
ATOM   1408  CG2 ILE C 201      18.659  -0.030   0.533  0.00  0.00      CHA   
ATOM   1409 HG21 ILE C 201      19.593  -0.498   0.912  0.00  0.00      CHA   
ATOM   1410 HG22 ILE C 201      17.884  -0.818   0.648  0.00  0.00      CHA   
ATOM   1411 HG23 ILE C 201      18.836   0.171  -0.546  0.00  0.00      CHA   
ATOM   1412  CG1 ILE C 201      19.552   1.900   1.798  0.00  0.00      CHA   
ATOM   1413 HG11 ILE C 201      19.432   2.832   2.391  0.00  0.00      CHA   
ATOM   1414 HG12 ILE C 201      20.056   1.247   2.543  0.00  0.00      CHA   
ATOM   1415  CD  ILE C 201      20.545   2.140   0.671  0.00  0.00      CHA   
ATOM   1416  HD1 ILE C 201      21.368   2.812   0.995  0.00  0.00      CHA   
ATOM   1417  HD2 ILE C 201      21.052   1.187   0.407  0.00  0.00      CHA   
ATOM   1418  HD3 ILE C 201      20.098   2.554  -0.258  0.00  0.00      CHA   
ATOM   1419  C   ILE C 201      16.311   1.211  -0.288  0.00  0.00      CHA   
ATOM   1420  O   ILE C 201      16.471   0.769  -1.410  0.00  0.00      CHA   
ATOM   1421  N   ILE C 202      15.179   1.080   0.412  0.00  0.00      CHA   
ATOM   1422  HN  ILE C 202      14.954   1.555   1.259  0.00  0.00      CHA   
ATOM   1423  CA  ILE C 202      14.123   0.167  -0.015  0.00  0.00      CHA   
ATOM   1424  HA  ILE C 202      14.643  -0.700  -0.396  0.00  0.00      CHA   
ATOM   1425  CB  ILE C 202      13.221  -0.235   1.119  0.00  0.00      CHA   
ATOM   1426  HB  ILE C 202      12.723   0.685   1.493  0.00  0.00      CHA   
ATOM   1427  CG2 ILE C 202      12.158  -1.347   0.608  0.00  0.00      CHA   
ATOM   1428 HG21 ILE C 202      11.355  -1.708   1.285  0.00  0.00      CHA   
ATOM   1429 HG22 ILE C 202      11.688  -1.108  -0.369  0.00  0.00      CHA   
ATOM   1430 HG23 ILE C 202      12.758  -2.272   0.468  0.00  0.00      CHA   
ATOM   1431  CG1 ILE C 202      13.911  -0.794   2.415  0.00  0.00      CHA   
ATOM   1432 HG11 ILE C 202      14.383  -1.796   2.319  0.00  0.00      CHA   
ATOM   1433 HG12 ILE C 202      14.749  -0.146   2.751  0.00  0.00      CHA   
ATOM   1434  CD  ILE C 202      12.935  -0.682   3.619  0.00  0.00      CHA   
ATOM   1435  HD1 ILE C 202      13.379  -0.813   4.629  0.00  0.00      CHA   
ATOM   1436  HD2 ILE C 202      12.533   0.350   3.707  0.00  0.00      CHA   
ATOM   1437  HD3 ILE C 202      12.105  -1.374   3.361  0.00  0.00      CHA   
ATOM   1438  C   ILE C 202      13.373   0.812  -1.193  0.00  0.00      CHA   
ATOM   1439  O   ILE C 202      13.060   0.110  -2.151  0.00  0.00      CHA   
ATOM   1440  N   PHE C 203      13.168   2.146  -1.257  0.00  0.00      CHA   
ATOM   1441  HN  PHE C 203      13.374   2.738  -0.481  0.00  0.00      CHA   
ATOM   1442  CA  PHE C 203      12.760   2.871  -2.457  0.00  0.00      CHA   
ATOM   1443  HA  PHE C 203      11.765   2.548  -2.727  0.00  0.00      CHA   
ATOM   1444  CB  PHE C 203      12.664   4.359  -2.080  0.00  0.00      CHA   
ATOM   1445  HB1 PHE C 203      11.855   4.596  -1.356  0.00  0.00      CHA   
ATOM   1446  HB2 PHE C 203      13.642   4.720  -1.697  0.00  0.00      CHA   
ATOM   1447  CG  PHE C 203      12.332   5.231  -3.234  0.00  0.00      CHA   
ATOM   1448  CD1 PHE C 203      13.362   6.023  -3.879  0.00  0.00      CHA   
ATOM   1449  HD1 PHE C 203      14.355   6.126  -3.467  0.00  0.00      CHA   
ATOM   1450  CE1 PHE C 203      13.050   6.735  -5.041  0.00  0.00      CHA   
ATOM   1451  HE1 PHE C 203      13.865   7.203  -5.573  0.00  0.00      CHA   
ATOM   1452  CZ  PHE C 203      11.802   6.633  -5.643  0.00  0.00      CHA   
ATOM   1453  HZ  PHE C 203      11.695   7.059  -6.630  0.00  0.00      CHA   
ATOM   1454  CD2 PHE C 203      11.091   5.152  -3.931  0.00  0.00      CHA   
ATOM   1455  HD2 PHE C 203      10.230   4.661  -3.503  0.00  0.00      CHA   
ATOM   1456  CE2 PHE C 203      10.869   5.861  -5.096  0.00  0.00      CHA   
ATOM   1457  HE2 PHE C 203       9.908   5.725  -5.571  0.00  0.00      CHA   
ATOM   1458  C   PHE C 203      13.516   2.573  -3.718  0.00  0.00      CHA   
ATOM   1459  O   PHE C 203      13.066   2.242  -4.798  0.00  0.00      CHA   
ATOM   1460  N   LEU C 204      14.848   2.614  -3.522  0.00  0.00      CHA   
ATOM   1461  HN  LEU C 204      15.143   2.700  -2.574  0.00  0.00      CHA   
ATOM   1462  CA  LEU C 204      15.806   2.301  -4.512  0.00  0.00      CHA   
ATOM   1463  HA  LEU C 204      15.570   2.872  -5.398  0.00  0.00      CHA   
ATOM   1464  CB  LEU C 204      17.234   2.868  -4.026  0.00  0.00      CHA   
ATOM   1465  HB1 LEU C 204      17.027   3.954  -3.922  0.00  0.00      CHA   
ATOM   1466  HB2 LEU C 204      17.385   2.509  -2.986  0.00  0.00      CHA   
ATOM   1467  CG  LEU C 204      18.451   2.424  -4.858  0.00  0.00      CHA   
ATOM   1468  HG  LEU C 204      18.457   1.336  -5.083  0.00  0.00      CHA   
ATOM   1469  CD1 LEU C 204      18.299   3.044  -6.330  0.00  0.00      CHA   
ATOM   1470 HD11 LEU C 204      19.303   3.071  -6.805  0.00  0.00      CHA   
ATOM   1471 HD12 LEU C 204      17.441   2.618  -6.892  0.00  0.00      CHA   
ATOM   1472 HD13 LEU C 204      18.034   4.100  -6.111  0.00  0.00      CHA   
ATOM   1473  CD2 LEU C 204      19.816   2.786  -4.184  0.00  0.00      CHA   
ATOM   1474 HD21 LEU C 204      19.831   2.077  -3.330  0.00  0.00      CHA   
ATOM   1475 HD22 LEU C 204      20.533   2.644  -5.021  0.00  0.00      CHA   
ATOM   1476 HD23 LEU C 204      19.870   3.866  -3.927  0.00  0.00      CHA   
ATOM   1477  C   LEU C 204      15.874   0.820  -4.822  0.00  0.00      CHA   
ATOM   1478  O   LEU C 204      16.130   0.291  -5.973  0.00  0.00      CHA   
ATOM   1479  N   GLY C 205      15.511  -0.049  -3.845  0.00  0.00      CHA   
ATOM   1480  HN  GLY C 205      15.246   0.126  -2.900  0.00  0.00      CHA   
ATOM   1481  CA  GLY C 205      15.506  -1.469  -4.062  0.00  0.00      CHA   
ATOM   1482  HA1 GLY C 205      15.383  -1.885  -3.073  0.00  0.00      CHA   
ATOM   1483  HA2 GLY C 205      16.403  -1.890  -4.492  0.00  0.00      CHA   
ATOM   1484  C   GLY C 205      14.254  -1.964  -4.798  0.00  0.00      CHA   
ATOM   1485  O   GLY C 205      14.259  -3.085  -5.336  0.00  0.00      CHA   
ATOM   1486  N   SER C 206      13.152  -1.251  -4.774  0.00  0.00      CHA   
ATOM   1487  HN  SER C 206      13.210  -0.488  -4.134  0.00  0.00      CHA   
ATOM   1488  CA  SER C 206      11.989  -1.372  -5.565  0.00  0.00      CHA   
ATOM   1489  HA  SER C 206      11.604  -2.368  -5.405  0.00  0.00      CHA   
ATOM   1490  CB  SER C 206      10.908  -0.424  -5.139  0.00  0.00      CHA   
ATOM   1491  HB1 SER C 206      10.712  -0.612  -4.061  0.00  0.00      CHA   
ATOM   1492  HB2 SER C 206      11.199   0.646  -5.206  0.00  0.00      CHA   
ATOM   1493  OG  SER C 206       9.791  -0.623  -5.971  0.00  0.00      CHA   
ATOM   1494  HG1 SER C 206       8.956  -0.348  -5.584  0.00  0.00      CHA   
ATOM   1495  C   SER C 206      12.333  -1.186  -7.015  0.00  0.00      CHA   
ATOM   1496  O   SER C 206      12.019  -1.936  -7.939  0.00  0.00      CHA   
ATOM   1497  N   PHE C 207      13.050  -0.067  -7.329  0.00  0.00      CHA   
ATOM   1498  HN  PHE C 207      13.217   0.639  -6.645  0.00  0.00      CHA   
ATOM   1499  CA  PHE C 207      13.586   0.260  -8.633  0.00  0.00      CHA   
ATOM   1500  HA  PHE C 207      12.788   0.328  -9.357  0.00  0.00      CHA   
ATOM   1501  CB  PHE C 207      14.353   1.573  -8.355  0.00  0.00      CHA   
ATOM   1502  HB1 PHE C 207      13.592   2.343  -8.104  0.00  0.00      CHA   
ATOM   1503  HB2 PHE C 207      15.027   1.497  -7.475  0.00  0.00      CHA   
ATOM   1504  CG  PHE C 207      15.111   2.054  -9.556  0.00  0.00      CHA   
ATOM   1505  CD1 PHE C 207      14.340   2.415 -10.606  0.00  0.00      CHA   
ATOM   1506  HD1 PHE C 207      13.265   2.355 -10.530  0.00  0.00      CHA   
ATOM   1507  CE1 PHE C 207      14.929   3.065 -11.708  0.00  0.00      CHA   
ATOM   1508  HE1 PHE C 207      14.296   3.380 -12.525  0.00  0.00      CHA   
ATOM   1509  CZ  PHE C 207      16.333   3.081 -11.775  0.00  0.00      CHA   
ATOM   1510  HZ  PHE C 207      16.791   3.705 -12.528  0.00  0.00      CHA   
ATOM   1511  CD2 PHE C 207      16.529   2.127  -9.538  0.00  0.00      CHA   
ATOM   1512  HD2 PHE C 207      17.140   1.893  -8.679  0.00  0.00      CHA   
ATOM   1513  CE2 PHE C 207      17.101   2.747 -10.649  0.00  0.00      CHA   
ATOM   1514  HE2 PHE C 207      18.161   2.951 -10.615  0.00  0.00      CHA   
ATOM   1515  C   PHE C 207      14.607  -0.868  -9.181  0.00  0.00      CHA   
ATOM   1516  O   PHE C 207      14.555  -1.296 -10.266  0.00  0.00      CHA   
ATOM   1517  N   TYR C 208      15.459  -1.402  -8.231  0.00  0.00      CHA   
ATOM   1518  HN  TYR C 208      15.373  -0.864  -7.395  0.00  0.00      CHA   
ATOM   1519  CA  TYR C 208      16.387  -2.500  -8.434  0.00  0.00      CHA   
ATOM   1520  HA  TYR C 208      16.945  -2.231  -9.319  0.00  0.00      CHA   
ATOM   1521  CB  TYR C 208      17.333  -2.624  -7.193  0.00  0.00      CHA   
ATOM   1522  HB1 TYR C 208      17.514  -1.568  -6.901  0.00  0.00      CHA   
ATOM   1523  HB2 TYR C 208      16.795  -3.145  -6.372  0.00  0.00      CHA   
ATOM   1524  CG  TYR C 208      18.627  -3.359  -7.457  0.00  0.00      CHA   
ATOM   1525  CD1 TYR C 208      19.667  -2.551  -7.891  0.00  0.00      CHA   
ATOM   1526  HD1 TYR C 208      19.526  -1.483  -7.960  0.00  0.00      CHA   
ATOM   1527  CE1 TYR C 208      20.871  -3.140  -8.139  0.00  0.00      CHA   
ATOM   1528  HE1 TYR C 208      21.730  -2.563  -8.447  0.00  0.00      CHA   
ATOM   1529  CZ  TYR C 208      21.007  -4.513  -8.200  0.00  0.00      CHA   
ATOM   1530  OH  TYR C 208      22.161  -5.030  -8.791  0.00  0.00      CHA   
ATOM   1531  HH  TYR C 208      22.229  -5.929  -8.459  0.00  0.00      CHA   
ATOM   1532  CD2 TYR C 208      18.765  -4.716  -7.294  0.00  0.00      CHA   
ATOM   1533  HD2 TYR C 208      17.938  -5.363  -7.045  0.00  0.00      CHA   
ATOM   1534  CE2 TYR C 208      19.913  -5.339  -7.667  0.00  0.00      CHA   
ATOM   1535  HE2 TYR C 208      19.849  -6.415  -7.743  0.00  0.00      CHA   
ATOM   1536  C   TYR C 208      15.736  -3.773  -8.810  0.00  0.00      CHA   
ATOM   1537  O   TYR C 208      16.255  -4.513  -9.630  0.00  0.00      CHA   
ATOM   1538  N   LEU C 209      14.579  -4.197  -8.161  0.00  0.00      CHA   
ATOM   1539  HN  LEU C 209      14.063  -3.616  -7.536  0.00  0.00      CHA   
ATOM   1540  CA  LEU C 209      13.762  -5.400  -8.458  0.00  0.00      CHA   
ATOM   1541  HA  LEU C 209      14.279  -6.345  -8.379  0.00  0.00      CHA   
ATOM   1542  CB  LEU C 209      12.524  -5.557  -7.496  0.00  0.00      CHA   
ATOM   1543  HB1 LEU C 209      11.979  -4.598  -7.357  0.00  0.00      CHA   
ATOM   1544  HB2 LEU C 209      11.813  -6.343  -7.827  0.00  0.00      CHA   
ATOM   1545  CG  LEU C 209      12.890  -6.087  -6.137  0.00  0.00      CHA   
ATOM   1546  HG  LEU C 209      13.814  -5.552  -5.831  0.00  0.00      CHA   
ATOM   1547  CD1 LEU C 209      11.730  -5.762  -5.090  0.00  0.00      CHA   
ATOM   1548 HD11 LEU C 209      10.830  -6.401  -5.213  0.00  0.00      CHA   
ATOM   1549 HD12 LEU C 209      11.990  -5.818  -4.011  0.00  0.00      CHA   
ATOM   1550 HD13 LEU C 209      11.388  -4.710  -5.188  0.00  0.00      CHA   
ATOM   1551  CD2 LEU C 209      13.082  -7.639  -6.167  0.00  0.00      CHA   
ATOM   1552 HD21 LEU C 209      13.255  -7.876  -5.095  0.00  0.00      CHA   
ATOM   1553 HD22 LEU C 209      12.262  -8.254  -6.595  0.00  0.00      CHA   
ATOM   1554 HD23 LEU C 209      13.995  -7.819  -6.774  0.00  0.00      CHA   
ATOM   1555  C   LEU C 209      13.272  -5.370  -9.818  0.00  0.00      CHA   
ATOM   1556  O   LEU C 209      13.416  -6.354 -10.508  0.00  0.00      CHA   
ATOM   1557  N   ILE C 210      12.779  -4.190 -10.344  0.00  0.00      CHA   
ATOM   1558  HN  ILE C 210      12.559  -3.412  -9.761  0.00  0.00      CHA   
ATOM   1559  CA  ILE C 210      12.370  -3.905 -11.724  0.00  0.00      CHA   
ATOM   1560  HA  ILE C 210      11.597  -4.604 -12.007  0.00  0.00      CHA   
ATOM   1561  CB  ILE C 210      11.841  -2.442 -11.758  0.00  0.00      CHA   
ATOM   1562  HB  ILE C 210      12.569  -1.661 -11.451  0.00  0.00      CHA   
ATOM   1563  CG2 ILE C 210      11.257  -2.028 -13.142  0.00  0.00      CHA   
ATOM   1564 HG21 ILE C 210      11.959  -2.269 -13.969  0.00  0.00      CHA   
ATOM   1565 HG22 ILE C 210      10.233  -2.432 -13.292  0.00  0.00      CHA   
ATOM   1566 HG23 ILE C 210      10.962  -0.957 -13.142  0.00  0.00      CHA   
ATOM   1567  CG1 ILE C 210      10.635  -2.305 -10.812  0.00  0.00      CHA   
ATOM   1568 HG11 ILE C 210      11.036  -2.542  -9.803  0.00  0.00      CHA   
ATOM   1569 HG12 ILE C 210      10.331  -1.243 -10.695  0.00  0.00      CHA   
ATOM   1570  CD  ILE C 210       9.466  -3.256 -10.896  0.00  0.00      CHA   
ATOM   1571  HD1 ILE C 210       8.636  -2.993 -10.205  0.00  0.00      CHA   
ATOM   1572  HD2 ILE C 210       9.037  -3.292 -11.920  0.00  0.00      CHA   
ATOM   1573  HD3 ILE C 210       9.758  -4.281 -10.584  0.00  0.00      CHA   
ATOM   1574  C   ILE C 210      13.547  -4.136 -12.683  0.00  0.00      CHA   
ATOM   1575  O   ILE C 210      13.330  -4.784 -13.694  0.00  0.00      CHA   
ATOM   1576  N   ASN C 211      14.772  -3.667 -12.398  0.00  0.00      CHA   
ATOM   1577  HN  ASN C 211      14.815  -2.986 -11.671  0.00  0.00      CHA   
ATOM   1578  CA  ASN C 211      15.969  -3.990 -13.091  0.00  0.00      CHA   
ATOM   1579  HA  ASN C 211      15.981  -3.649 -14.116  0.00  0.00      CHA   
ATOM   1580  CB  ASN C 211      17.136  -3.178 -12.535  0.00  0.00      CHA   
ATOM   1581  HB1 ASN C 211      17.222  -3.238 -11.429  0.00  0.00      CHA   
ATOM   1582  HB2 ASN C 211      18.028  -3.563 -13.074  0.00  0.00      CHA   
ATOM   1583  CG  ASN C 211      17.124  -1.666 -13.001  0.00  0.00      CHA   
ATOM   1584  OD1 ASN C 211      17.608  -1.259 -14.094  0.00  0.00      CHA   
ATOM   1585  ND2 ASN C 211      16.592  -0.812 -12.121  0.00  0.00      CHA   
ATOM   1586 HD21 ASN C 211      16.330   0.067 -12.519  0.00  0.00      CHA   
ATOM   1587 HD22 ASN C 211      16.092  -1.085 -11.299  0.00  0.00      CHA   
ATOM   1588  C   ASN C 211      16.343  -5.460 -13.173  0.00  0.00      CHA   
ATOM   1589  O   ASN C 211      16.688  -5.829 -14.258  0.00  0.00      CHA   
ATOM   1590  N   LEU C 212      16.164  -6.192 -12.092  0.00  0.00      CHA   
ATOM   1591  HN  LEU C 212      15.874  -5.667 -11.296  0.00  0.00      CHA   
ATOM   1592  CA  LEU C 212      16.271  -7.659 -12.101  0.00  0.00      CHA   
ATOM   1593  HA  LEU C 212      17.219  -7.995 -12.497  0.00  0.00      CHA   
ATOM   1594  CB  LEU C 212      16.388  -8.186 -10.599  0.00  0.00      CHA   
ATOM   1595  HB1 LEU C 212      17.190  -7.593 -10.109  0.00  0.00      CHA   
ATOM   1596  HB2 LEU C 212      15.510  -7.844 -10.009  0.00  0.00      CHA   
ATOM   1597  CG  LEU C 212      16.561  -9.696 -10.407  0.00  0.00      CHA   
ATOM   1598  HG  LEU C 212      16.650 -10.087 -11.444  0.00  0.00      CHA   
ATOM   1599  CD1 LEU C 212      17.703 -10.114  -9.495  0.00  0.00      CHA   
ATOM   1600 HD11 LEU C 212      17.852  -9.348  -8.704  0.00  0.00      CHA   
ATOM   1601 HD12 LEU C 212      17.473 -11.155  -9.183  0.00  0.00      CHA   
ATOM   1602 HD13 LEU C 212      18.648 -10.139 -10.079  0.00  0.00      CHA   
ATOM   1603  CD2 LEU C 212      15.209 -10.223  -9.809  0.00  0.00      CHA   
ATOM   1604 HD21 LEU C 212      14.371  -9.811 -10.411  0.00  0.00      CHA   
ATOM   1605 HD22 LEU C 212      15.114 -11.304 -10.046  0.00  0.00      CHA   
ATOM   1606 HD23 LEU C 212      15.081  -9.914  -8.750  0.00  0.00      CHA   
ATOM   1607  C   LEU C 212      15.296  -8.363 -12.905  0.00  0.00      CHA   
ATOM   1608  O   LEU C 212      15.607  -9.226 -13.737  0.00  0.00      CHA   
ATOM   1609  N   ILE C 213      14.031  -7.935 -12.760  0.00  0.00      CHA   
ATOM   1610  HN  ILE C 213      13.787  -7.304 -12.028  0.00  0.00      CHA   
ATOM   1611  CA  ILE C 213      12.933  -8.468 -13.633  0.00  0.00      CHA   
ATOM   1612  HA  ILE C 213      12.967  -9.539 -13.498  0.00  0.00      CHA   
ATOM   1613  CB  ILE C 213      11.527  -7.910 -13.281  0.00  0.00      CHA   
ATOM   1614  HB  ILE C 213      11.391  -6.812 -13.382  0.00  0.00      CHA   
ATOM   1615  CG2 ILE C 213      10.524  -8.614 -14.315  0.00  0.00      CHA   
ATOM   1616 HG21 ILE C 213      10.430  -9.721 -14.283  0.00  0.00      CHA   
ATOM   1617 HG22 ILE C 213       9.543  -8.097 -14.243  0.00  0.00      CHA   
ATOM   1618 HG23 ILE C 213      10.795  -8.521 -15.389  0.00  0.00      CHA   
ATOM   1619  CG1 ILE C 213      11.048  -8.201 -11.797  0.00  0.00      CHA   
ATOM   1620 HG11 ILE C 213      10.778  -9.276 -11.718  0.00  0.00      CHA   
ATOM   1621 HG12 ILE C 213      11.991  -8.070 -11.224  0.00  0.00      CHA   
ATOM   1622  CD  ILE C 213       9.982  -7.298 -11.262  0.00  0.00      CHA   
ATOM   1623  HD1 ILE C 213       9.658  -7.651 -10.259  0.00  0.00      CHA   
ATOM   1624  HD2 ILE C 213      10.308  -6.241 -11.156  0.00  0.00      CHA   
ATOM   1625  HD3 ILE C 213       9.113  -7.255 -11.953  0.00  0.00      CHA   
ATOM   1626  C   ILE C 213      13.234  -8.245 -15.127  0.00  0.00      CHA   
ATOM   1627  O   ILE C 213      13.152  -9.152 -15.990  0.00  0.00      CHA   
ATOM   1628  N   LEU C 214      13.562  -7.041 -15.523  0.00  0.00      CHA   
ATOM   1629  HN  LEU C 214      13.593  -6.285 -14.873  0.00  0.00      CHA   
ATOM   1630  CA  LEU C 214      13.945  -6.587 -16.891  0.00  0.00      CHA   
ATOM   1631  HA  LEU C 214      13.088  -6.650 -17.546  0.00  0.00      CHA   
ATOM   1632  CB  LEU C 214      14.442  -5.123 -16.796  0.00  0.00      CHA   
ATOM   1633  HB1 LEU C 214      13.576  -4.513 -16.460  0.00  0.00      CHA   
ATOM   1634  HB2 LEU C 214      15.203  -4.949 -16.005  0.00  0.00      CHA   
ATOM   1635  CG  LEU C 214      15.200  -4.499 -18.040  0.00  0.00      CHA   
ATOM   1636  HG  LEU C 214      16.155  -5.044 -18.194  0.00  0.00      CHA   
ATOM   1637  CD1 LEU C 214      14.280  -4.648 -19.218  0.00  0.00      CHA   
ATOM   1638 HD11 LEU C 214      14.876  -4.259 -20.070  0.00  0.00      CHA   
ATOM   1639 HD12 LEU C 214      14.187  -5.749 -19.339  0.00  0.00      CHA   
ATOM   1640 HD13 LEU C 214      13.289  -4.227 -18.947  0.00  0.00      CHA   
ATOM   1641  CD2 LEU C 214      15.608  -2.996 -17.870  0.00  0.00      CHA   
ATOM   1642 HD21 LEU C 214      16.280  -2.725 -18.713  0.00  0.00      CHA   
ATOM   1643 HD22 LEU C 214      14.719  -2.331 -17.910  0.00  0.00      CHA   
ATOM   1644 HD23 LEU C 214      16.205  -2.773 -16.960  0.00  0.00      CHA   
ATOM   1645  C   LEU C 214      15.137  -7.434 -17.366  0.00  0.00      CHA   
ATOM   1646  O   LEU C 214      15.093  -7.863 -18.533  0.00  0.00      CHA   
ATOM   1647  N   ALA C 215      16.177  -7.708 -16.566  0.00  0.00      CHA   
ATOM   1648  HN  ALA C 215      16.256  -7.201 -15.711  0.00  0.00      CHA   
ATOM   1649  CA  ALA C 215      17.120  -8.729 -17.042  0.00  0.00      CHA   
ATOM   1650  HA  ALA C 215      17.694  -8.320 -17.861  0.00  0.00      CHA   
ATOM   1651  CB  ALA C 215      18.157  -8.939 -15.925  0.00  0.00      CHA   
ATOM   1652  HB1 ALA C 215      18.849  -9.793 -16.089  0.00  0.00      CHA   
ATOM   1653  HB2 ALA C 215      18.834  -8.062 -15.840  0.00  0.00      CHA   
ATOM   1654  HB3 ALA C 215      17.656  -9.159 -14.958  0.00  0.00      CHA   
ATOM   1655  C   ALA C 215      16.605 -10.112 -17.407  0.00  0.00      CHA   
ATOM   1656  O   ALA C 215      17.143 -10.688 -18.415  0.00  0.00      CHA   
ATOM   1657  N   VAL C 216      15.596 -10.597 -16.697  0.00  0.00      CHA   
ATOM   1658  HN  VAL C 216      15.246 -10.050 -15.940  0.00  0.00      CHA   
ATOM   1659  CA  VAL C 216      14.834 -11.817 -17.022  0.00  0.00      CHA   
ATOM   1660  HA  VAL C 216      15.521 -12.599 -17.308  0.00  0.00      CHA   
ATOM   1661  CB  VAL C 216      13.836 -12.295 -15.939  0.00  0.00      CHA   
ATOM   1662  HB  VAL C 216      13.139 -11.472 -15.671  0.00  0.00      CHA   
ATOM   1663  CG1 VAL C 216      13.053 -13.546 -16.404  0.00  0.00      CHA   
ATOM   1664 HG11 VAL C 216      12.432 -13.816 -15.523  0.00  0.00      CHA   
ATOM   1665 HG12 VAL C 216      12.336 -13.417 -17.243  0.00  0.00      CHA   
ATOM   1666 HG13 VAL C 216      13.651 -14.454 -16.632  0.00  0.00      CHA   
ATOM   1667  CG2 VAL C 216      14.631 -12.673 -14.676  0.00  0.00      CHA   
ATOM   1668 HG21 VAL C 216      13.983 -12.831 -13.788  0.00  0.00      CHA   
ATOM   1669 HG22 VAL C 216      15.104 -13.677 -14.719  0.00  0.00      CHA   
ATOM   1670 HG23 VAL C 216      15.369 -11.852 -14.553  0.00  0.00      CHA   
ATOM   1671  C   VAL C 216      14.047 -11.578 -18.300  0.00  0.00      CHA   
ATOM   1672  O   VAL C 216      14.041 -12.428 -19.227  0.00  0.00      CHA   
ATOM   1673  N   VAL C 217      13.355 -10.398 -18.437  0.00  0.00      CHA   
ATOM   1674  HN  VAL C 217      13.378  -9.777 -17.658  0.00  0.00      CHA   
ATOM   1675  CA  VAL C 217      12.589 -10.057 -19.685  0.00  0.00      CHA   
ATOM   1676  HA  VAL C 217      11.776 -10.768 -19.682  0.00  0.00      CHA   
ATOM   1677  CB  VAL C 217      11.738  -8.827 -19.602  0.00  0.00      CHA   
ATOM   1678  HB  VAL C 217      12.357  -7.905 -19.590  0.00  0.00      CHA   
ATOM   1679  CG1 VAL C 217      10.823  -8.757 -20.859  0.00  0.00      CHA   
ATOM   1680 HG11 VAL C 217      10.006  -8.029 -20.663  0.00  0.00      CHA   
ATOM   1681 HG12 VAL C 217      11.300  -8.441 -21.811  0.00  0.00      CHA   
ATOM   1682 HG13 VAL C 217      10.275  -9.707 -21.036  0.00  0.00      CHA   
ATOM   1683  CG2 VAL C 217      10.824  -8.812 -18.321  0.00  0.00      CHA   
ATOM   1684 HG21 VAL C 217      10.108  -9.661 -18.311  0.00  0.00      CHA   
ATOM   1685 HG22 VAL C 217      11.376  -8.858 -17.358  0.00  0.00      CHA   
ATOM   1686 HG23 VAL C 217      10.178  -7.908 -18.340  0.00  0.00      CHA   
ATOM   1687  C   VAL C 217      13.397 -10.033 -20.896  0.00  0.00      CHA   
ATOM   1688  O   VAL C 217      13.000 -10.543 -21.950  0.00  0.00      CHA   
ATOM   1689  N   ALA C 218      14.599  -9.443 -20.793  0.00  0.00      CHA   
ATOM   1690  HN  ALA C 218      14.963  -8.993 -19.982  0.00  0.00      CHA   
ATOM   1691  CA  ALA C 218      15.518  -9.272 -21.881  0.00  0.00      CHA   
ATOM   1692  HA  ALA C 218      14.955  -9.015 -22.767  0.00  0.00      CHA   
ATOM   1693  CB  ALA C 218      16.483  -8.111 -21.669  0.00  0.00      CHA   
ATOM   1694  HB1 ALA C 218      17.114  -7.871 -22.551  0.00  0.00      CHA   
ATOM   1695  HB2 ALA C 218      16.007  -7.133 -21.446  0.00  0.00      CHA   
ATOM   1696  HB3 ALA C 218      17.214  -8.361 -20.872  0.00  0.00      CHA   
ATOM   1697  C   ALA C 218      16.389 -10.486 -22.180  0.00  0.00      CHA   
ATOM   1698  O   ALA C 218      16.029 -11.636 -22.432  0.00  0.00      CHA   
ATOM   1699  N   SER C 126      -4.445 -18.549 -18.681  0.00  0.00      CHB   
ATOM   1700  HN  SER C 126      -3.462 -18.528 -18.847  0.00  0.00      CHB   
ATOM   1701  CA  SER C 126      -5.108 -19.689 -19.185  0.00  0.00      CHB   
ATOM   1702  HA  SER C 126      -6.138 -19.379 -19.286  0.00  0.00      CHB   
ATOM   1703  CB  SER C 126      -4.623 -20.023 -20.567  0.00  0.00      CHB   
ATOM   1704  HB1 SER C 126      -5.267 -20.787 -21.053  0.00  0.00      CHB   
ATOM   1705  HB2 SER C 126      -4.567 -19.095 -21.175  0.00  0.00      CHB   
ATOM   1706  OG  SER C 126      -3.310 -20.550 -20.455  0.00  0.00      CHB   
ATOM   1707  HG1 SER C 126      -3.171 -21.233 -21.116  0.00  0.00      CHB   
ATOM   1708  C   SER C 126      -5.215 -20.753 -18.177  0.00  0.00      CHB   
ATOM   1709  O   SER C 126      -4.482 -20.809 -17.189  0.00  0.00      CHB   
ATOM   1710  N   VAL C 127      -6.039 -21.802 -18.466  0.00  0.00      CHB   
ATOM   1711  HN  VAL C 127      -6.798 -21.619 -19.086  0.00  0.00      CHB   
ATOM   1712  CA  VAL C 127      -6.012 -23.106 -17.736  0.00  0.00      CHB   
ATOM   1713  HA  VAL C 127      -6.136 -22.852 -16.694  0.00  0.00      CHB   
ATOM   1714  CB  VAL C 127      -7.157 -24.052 -18.005  0.00  0.00      CHB   
ATOM   1715  HB  VAL C 127      -7.097 -24.369 -19.069  0.00  0.00      CHB   
ATOM   1716  CG1 VAL C 127      -7.064 -25.320 -17.138  0.00  0.00      CHB   
ATOM   1717 HG11 VAL C 127      -7.052 -25.141 -16.041  0.00  0.00      CHB   
ATOM   1718 HG12 VAL C 127      -7.938 -25.971 -17.353  0.00  0.00      CHB   
ATOM   1719 HG13 VAL C 127      -6.140 -25.904 -17.337  0.00  0.00      CHB   
ATOM   1720  CG2 VAL C 127      -8.477 -23.195 -17.750  0.00  0.00      CHB   
ATOM   1721 HG21 VAL C 127      -8.362 -22.379 -17.005  0.00  0.00      CHB   
ATOM   1722 HG22 VAL C 127      -8.684 -22.683 -18.714  0.00  0.00      CHB   
ATOM   1723 HG23 VAL C 127      -9.347 -23.840 -17.503  0.00  0.00      CHB   
ATOM   1724  C   VAL C 127      -4.665 -23.790 -17.749  0.00  0.00      CHB   
ATOM   1725  O   VAL C 127      -4.131 -24.296 -16.784  0.00  0.00      CHB   
ATOM   1726  N   GLY C 128      -4.039 -23.901 -18.985  0.00  0.00      CHB   
ATOM   1727  HN  GLY C 128      -4.475 -23.438 -19.753  0.00  0.00      CHB   
ATOM   1728  CA  GLY C 128      -2.669 -24.417 -19.092  0.00  0.00      CHB   
ATOM   1729  HA1 GLY C 128      -2.530 -24.272 -20.153  0.00  0.00      CHB   
ATOM   1730  HA2 GLY C 128      -2.572 -25.457 -18.816  0.00  0.00      CHB   
ATOM   1731  C   GLY C 128      -1.582 -23.498 -18.411  0.00  0.00      CHB   
ATOM   1732  O   GLY C 128      -0.649 -24.024 -17.844  0.00  0.00      CHB   
ATOM   1733  N   ALA C 129      -1.658 -22.147 -18.378  0.00  0.00      CHB   
ATOM   1734  HN  ALA C 129      -2.268 -21.625 -18.969  0.00  0.00      CHB   
ATOM   1735  CA  ALA C 129      -0.825 -21.329 -17.542  0.00  0.00      CHB   
ATOM   1736  HA  ALA C 129       0.191 -21.615 -17.772  0.00  0.00      CHB   
ATOM   1737  CB  ALA C 129      -1.083 -19.849 -17.826  0.00  0.00      CHB   
ATOM   1738  HB1 ALA C 129      -2.076 -19.482 -17.489  0.00  0.00      CHB   
ATOM   1739  HB2 ALA C 129      -0.291 -19.332 -17.243  0.00  0.00      CHB   
ATOM   1740  HB3 ALA C 129      -0.918 -19.677 -18.911  0.00  0.00      CHB   
ATOM   1741  C   ALA C 129      -1.073 -21.722 -16.060  0.00  0.00      CHB   
ATOM   1742  O   ALA C 129      -0.176 -22.011 -15.298  0.00  0.00      CHB   
ATOM   1743  N   LEU C 130      -2.315 -21.789 -15.637  0.00  0.00      CHB   
ATOM   1744  HN  LEU C 130      -3.061 -21.455 -16.207  0.00  0.00      CHB   
ATOM   1745  CA  LEU C 130      -2.788 -22.082 -14.245  0.00  0.00      CHB   
ATOM   1746  HA  LEU C 130      -2.424 -21.307 -13.587  0.00  0.00      CHB   
ATOM   1747  CB  LEU C 130      -4.366 -22.035 -14.201  0.00  0.00      CHB   
ATOM   1748  HB1 LEU C 130      -4.608 -20.984 -14.467  0.00  0.00      CHB   
ATOM   1749  HB2 LEU C 130      -4.644 -22.620 -15.104  0.00  0.00      CHB   
ATOM   1750  CG  LEU C 130      -5.154 -22.427 -12.951  0.00  0.00      CHB   
ATOM   1751  HG  LEU C 130      -4.820 -23.479 -12.823  0.00  0.00      CHB   
ATOM   1752  CD1 LEU C 130      -4.675 -21.583 -11.770  0.00  0.00      CHB   
ATOM   1753 HD11 LEU C 130      -4.817 -20.493 -11.929  0.00  0.00      CHB   
ATOM   1754 HD12 LEU C 130      -5.128 -21.749 -10.769  0.00  0.00      CHB   
ATOM   1755 HD13 LEU C 130      -3.605 -21.834 -11.609  0.00  0.00      CHB   
ATOM   1756  CD2 LEU C 130      -6.665 -22.442 -13.108  0.00  0.00      CHB   
ATOM   1757 HD21 LEU C 130      -6.944 -21.376 -12.966  0.00  0.00      CHB   
ATOM   1758 HD22 LEU C 130      -7.003 -22.662 -14.143  0.00  0.00      CHB   
ATOM   1759 HD23 LEU C 130      -7.161 -23.111 -12.373  0.00  0.00      CHB   
ATOM   1760  C   LEU C 130      -2.342 -23.455 -13.741  0.00  0.00      CHB   
ATOM   1761  O   LEU C 130      -2.014 -23.638 -12.616  0.00  0.00      CHB   
ATOM   1762  N   GLY C 131      -2.376 -24.424 -14.682  0.00  0.00      CHB   
ATOM   1763  HN  GLY C 131      -2.820 -24.178 -15.540  0.00  0.00      CHB   
ATOM   1764  CA  GLY C 131      -2.066 -25.836 -14.448  0.00  0.00      CHB   
ATOM   1765  HA1 GLY C 131      -2.475 -26.187 -15.384  0.00  0.00      CHB   
ATOM   1766  HA2 GLY C 131      -2.566 -26.113 -13.532  0.00  0.00      CHB   
ATOM   1767  C   GLY C 131      -0.659 -26.091 -14.269  0.00  0.00      CHB   
ATOM   1768  O   GLY C 131      -0.209 -26.869 -13.406  0.00  0.00      CHB   
ATOM   1769  N   ASN C 132       0.108 -25.448 -15.167  0.00  0.00      CHB   
ATOM   1770  HN  ASN C 132      -0.259 -24.998 -15.977  0.00  0.00      CHB   
ATOM   1771  CA  ASN C 132       1.604 -25.616 -15.188  0.00  0.00      CHB   
ATOM   1772  HA  ASN C 132       1.766 -26.665 -14.988  0.00  0.00      CHB   
ATOM   1773  CB  ASN C 132       2.207 -25.178 -16.505  0.00  0.00      CHB   
ATOM   1774  HB1 ASN C 132       1.742 -25.754 -17.333  0.00  0.00      CHB   
ATOM   1775  HB2 ASN C 132       2.038 -24.094 -16.681  0.00  0.00      CHB   
ATOM   1776  CG  ASN C 132       3.685 -25.456 -16.581  0.00  0.00      CHB   
ATOM   1777  OD1 ASN C 132       4.595 -24.633 -16.442  0.00  0.00      CHB   
ATOM   1778  ND2 ASN C 132       3.959 -26.750 -16.956  0.00  0.00      CHB   
ATOM   1779 HD21 ASN C 132       4.886 -27.090 -16.793  0.00  0.00      CHB   
ATOM   1780 HD22 ASN C 132       3.236 -27.292 -17.384  0.00  0.00      CHB   
ATOM   1781  C   ASN C 132       2.182 -24.964 -13.960  0.00  0.00      CHB   
ATOM   1782  O   ASN C 132       3.105 -25.535 -13.330  0.00  0.00      CHB   
ATOM   1783  N   LEU C 133       1.654 -23.764 -13.413  0.00  0.00      CHB   
ATOM   1784  HN  LEU C 133       0.973 -23.269 -13.947  0.00  0.00      CHB   
ATOM   1785  CA  LEU C 133       1.945 -23.291 -12.071  0.00  0.00      CHB   
ATOM   1786  HA  LEU C 133       3.008 -23.237 -11.892  0.00  0.00      CHB   
ATOM   1787  CB  LEU C 133       1.208 -21.920 -11.853  0.00  0.00      CHB   
ATOM   1788  HB1 LEU C 133       1.494 -21.321 -12.744  0.00  0.00      CHB   
ATOM   1789  HB2 LEU C 133       0.108 -22.070 -11.875  0.00  0.00      CHB   
ATOM   1790  CG  LEU C 133       1.521 -21.056 -10.596  0.00  0.00      CHB   
ATOM   1791  HG  LEU C 133       1.471 -21.706  -9.696  0.00  0.00      CHB   
ATOM   1792  CD1 LEU C 133       2.909 -20.508 -10.736  0.00  0.00      CHB   
ATOM   1793 HD11 LEU C 133       3.107 -19.982 -11.694  0.00  0.00      CHB   
ATOM   1794 HD12 LEU C 133       3.190 -19.894  -9.854  0.00  0.00      CHB   
ATOM   1795 HD13 LEU C 133       3.577 -21.390 -10.836  0.00  0.00      CHB   
ATOM   1796  CD2 LEU C 133       0.485 -20.016 -10.377  0.00  0.00      CHB   
ATOM   1797 HD21 LEU C 133       0.304 -19.417 -11.296  0.00  0.00      CHB   
ATOM   1798 HD22 LEU C 133      -0.491 -20.486 -10.134  0.00  0.00      CHB   
ATOM   1799 HD23 LEU C 133       0.756 -19.298  -9.573  0.00  0.00      CHB   
ATOM   1800  C   LEU C 133       1.528 -24.192 -10.953  0.00  0.00      CHB   
ATOM   1801  O   LEU C 133       2.325 -24.429 -10.046  0.00  0.00      CHB   
ATOM   1802  N   THR C 134       0.280 -24.789 -11.000  0.00  0.00      CHB   
ATOM   1803  HN  THR C 134      -0.341 -24.702 -11.775  0.00  0.00      CHB   
ATOM   1804  CA  THR C 134      -0.114 -25.712  -9.915  0.00  0.00      CHB   
ATOM   1805  HA  THR C 134       0.130 -25.303  -8.946  0.00  0.00      CHB   
ATOM   1806  CB  THR C 134      -1.592 -26.164  -9.986  0.00  0.00      CHB   
ATOM   1807  HB  THR C 134      -1.751 -26.573 -11.006  0.00  0.00      CHB   
ATOM   1808  OG1 THR C 134      -2.394 -24.974  -9.926  0.00  0.00      CHB   
ATOM   1809  HG1 THR C 134      -2.295 -24.463 -10.733  0.00  0.00      CHB   
ATOM   1810  CG2 THR C 134      -1.893 -26.951  -8.687  0.00  0.00      CHB   
ATOM   1811 HG21 THR C 134      -1.567 -26.401  -7.778  0.00  0.00      CHB   
ATOM   1812 HG22 THR C 134      -2.982 -27.114  -8.539  0.00  0.00      CHB   
ATOM   1813 HG23 THR C 134      -1.336 -27.909  -8.763  0.00  0.00      CHB   
ATOM   1814  C   THR C 134       0.762 -26.949  -9.895  0.00  0.00      CHB   
ATOM   1815  O   THR C 134       1.019 -27.479  -8.779  0.00  0.00      CHB   
ATOM   1816  N   LEU C 135       1.238 -27.416 -11.077  0.00  0.00      CHB   
ATOM   1817  HN  LEU C 135       1.083 -26.889 -11.909  0.00  0.00      CHB   
ATOM   1818  CA  LEU C 135       2.078 -28.550 -11.274  0.00  0.00      CHB   
ATOM   1819  HA  LEU C 135       1.572 -29.375 -10.793  0.00  0.00      CHB   
ATOM   1820  CB  LEU C 135       2.143 -28.946 -12.826  0.00  0.00      CHB   
ATOM   1821  HB1 LEU C 135       1.086 -28.909 -13.166  0.00  0.00      CHB   
ATOM   1822  HB2 LEU C 135       2.612 -28.075 -13.333  0.00  0.00      CHB   
ATOM   1823  CG  LEU C 135       2.952 -30.154 -13.195  0.00  0.00      CHB   
ATOM   1824  HG  LEU C 135       3.994 -29.974 -12.854  0.00  0.00      CHB   
ATOM   1825  CD1 LEU C 135       2.470 -31.398 -12.468  0.00  0.00      CHB   
ATOM   1826 HD11 LEU C 135       3.062 -32.283 -12.784  0.00  0.00      CHB   
ATOM   1827 HD12 LEU C 135       2.436 -31.294 -11.362  0.00  0.00      CHB   
ATOM   1828 HD13 LEU C 135       1.448 -31.577 -12.864  0.00  0.00      CHB   
ATOM   1829  CD2 LEU C 135       3.040 -30.540 -14.650  0.00  0.00      CHB   
ATOM   1830 HD21 LEU C 135       3.159 -29.719 -15.389  0.00  0.00      CHB   
ATOM   1831 HD22 LEU C 135       3.827 -31.318 -14.750  0.00  0.00      CHB   
ATOM   1832 HD23 LEU C 135       2.126 -31.092 -14.956  0.00  0.00      CHB   
ATOM   1833  C   LEU C 135       3.493 -28.505 -10.698  0.00  0.00      CHB   
ATOM   1834  O   LEU C 135       4.027 -29.432 -10.036  0.00  0.00      CHB   
ATOM   1835  N   VAL C 136       4.058 -27.394 -10.976  0.00  0.00      CHB   
ATOM   1836  HN  VAL C 136       3.728 -26.772 -11.682  0.00  0.00      CHB   
ATOM   1837  CA  VAL C 136       5.406 -27.203 -10.445  0.00  0.00      CHB   
ATOM   1838  HA  VAL C 136       5.984 -28.109 -10.550  0.00  0.00      CHB   
ATOM   1839  CB  VAL C 136       6.155 -26.271 -11.328  0.00  0.00      CHB   
ATOM   1840  HB  VAL C 136       5.472 -25.460 -11.659  0.00  0.00      CHB   
ATOM   1841  CG1 VAL C 136       7.472 -25.706 -10.694  0.00  0.00      CHB   
ATOM   1842 HG11 VAL C 136       7.203 -25.173  -9.757  0.00  0.00      CHB   
ATOM   1843 HG12 VAL C 136       8.222 -26.505 -10.514  0.00  0.00      CHB   
ATOM   1844 HG13 VAL C 136       7.939 -24.982 -11.395  0.00  0.00      CHB   
ATOM   1845  CG2 VAL C 136       6.438 -26.860 -12.733  0.00  0.00      CHB   
ATOM   1846 HG21 VAL C 136       5.682 -27.592 -13.088  0.00  0.00      CHB   
ATOM   1847 HG22 VAL C 136       6.474 -26.053 -13.495  0.00  0.00      CHB   
ATOM   1848 HG23 VAL C 136       7.417 -27.384 -12.781  0.00  0.00      CHB   
ATOM   1849  C   VAL C 136       5.385 -26.778  -9.039  0.00  0.00      CHB   
ATOM   1850  O   VAL C 136       6.184 -27.314  -8.244  0.00  0.00      CHB   
ATOM   1851  N   LEU C 137       4.433 -25.885  -8.582  0.00  0.00      CHB   
ATOM   1852  HN  LEU C 137       3.678 -25.510  -9.113  0.00  0.00      CHB   
ATOM   1853  CA  LEU C 137       4.444 -25.525  -7.139  0.00  0.00      CHB   
ATOM   1854  HA  LEU C 137       5.463 -25.293  -6.866  0.00  0.00      CHB   
ATOM   1855  CB  LEU C 137       3.500 -24.306  -6.765  0.00  0.00      CHB   
ATOM   1856  HB1 LEU C 137       2.419 -24.496  -6.936  0.00  0.00      CHB   
ATOM   1857  HB2 LEU C 137       3.670 -24.094  -5.687  0.00  0.00      CHB   
ATOM   1858  CG  LEU C 137       3.764 -22.938  -7.444  0.00  0.00      CHB   
ATOM   1859  HG  LEU C 137       3.383 -23.081  -8.478  0.00  0.00      CHB   
ATOM   1860  CD1 LEU C 137       2.979 -21.758  -6.791  0.00  0.00      CHB   
ATOM   1861 HD11 LEU C 137       3.543 -20.848  -7.087  0.00  0.00      CHB   
ATOM   1862 HD12 LEU C 137       1.906 -21.807  -7.076  0.00  0.00      CHB   
ATOM   1863 HD13 LEU C 137       3.173 -21.909  -5.707  0.00  0.00      CHB   
ATOM   1864  CD2 LEU C 137       5.268 -22.580  -7.535  0.00  0.00      CHB   
ATOM   1865 HD21 LEU C 137       5.807 -22.435  -6.575  0.00  0.00      CHB   
ATOM   1866 HD22 LEU C 137       5.813 -23.297  -8.185  0.00  0.00      CHB   
ATOM   1867 HD23 LEU C 137       5.359 -21.599  -8.050  0.00  0.00      CHB   
ATOM   1868  C   LEU C 137       4.040 -26.643  -6.171  0.00  0.00      CHB   
ATOM   1869  O   LEU C 137       4.616 -26.738  -5.133  0.00  0.00      CHB   
ATOM   1870  N   ALA C 138       3.093 -27.478  -6.536  0.00  0.00      CHB   
ATOM   1871  HN  ALA C 138       2.579 -27.338  -7.379  0.00  0.00      CHB   
ATOM   1872  CA  ALA C 138       2.814 -28.750  -5.883  0.00  0.00      CHB   
ATOM   1873  HA  ALA C 138       2.527 -28.475  -4.878  0.00  0.00      CHB   
ATOM   1874  CB  ALA C 138       1.721 -29.572  -6.543  0.00  0.00      CHB   
ATOM   1875  HB1 ALA C 138       1.599 -30.450  -5.874  0.00  0.00      CHB   
ATOM   1876  HB2 ALA C 138       0.742 -29.047  -6.522  0.00  0.00      CHB   
ATOM   1877  HB3 ALA C 138       1.861 -29.899  -7.596  0.00  0.00      CHB   
ATOM   1878  C   ALA C 138       4.057 -29.623  -5.693  0.00  0.00      CHB   
ATOM   1879  O   ALA C 138       4.201 -30.153  -4.574  0.00  0.00      CHB   
ATOM   1880  N   ILE C 139       4.902 -29.782  -6.732  0.00  0.00      CHB   
ATOM   1881  HN  ILE C 139       4.679 -29.308  -7.580  0.00  0.00      CHB   
ATOM   1882  CA  ILE C 139       6.123 -30.569  -6.797  0.00  0.00      CHB   
ATOM   1883  HA  ILE C 139       5.939 -31.537  -6.355  0.00  0.00      CHB   
ATOM   1884  CB  ILE C 139       6.664 -30.834  -8.201  0.00  0.00      CHB   
ATOM   1885  HB  ILE C 139       6.802 -29.894  -8.778  0.00  0.00      CHB   
ATOM   1886  CG2 ILE C 139       8.143 -31.485  -8.207  0.00  0.00      CHB   
ATOM   1887 HG21 ILE C 139       8.991 -30.934  -7.749  0.00  0.00      CHB   
ATOM   1888 HG22 ILE C 139       8.109 -32.403  -7.582  0.00  0.00      CHB   
ATOM   1889 HG23 ILE C 139       8.517 -31.764  -9.215  0.00  0.00      CHB   
ATOM   1890  CG1 ILE C 139       5.756 -31.736  -8.983  0.00  0.00      CHB   
ATOM   1891 HG11 ILE C 139       5.869 -32.727  -8.492  0.00  0.00      CHB   
ATOM   1892 HG12 ILE C 139       4.695 -31.493  -8.762  0.00  0.00      CHB   
ATOM   1893  CD  ILE C 139       6.044 -31.907 -10.493  0.00  0.00      CHB   
ATOM   1894  HD1 ILE C 139       5.070 -32.122 -10.981  0.00  0.00      CHB   
ATOM   1895  HD2 ILE C 139       6.486 -31.050 -11.043  0.00  0.00      CHB   
ATOM   1896  HD3 ILE C 139       6.867 -32.624 -10.698  0.00  0.00      CHB   
ATOM   1897  C   ILE C 139       7.181 -30.082  -5.872  0.00  0.00      CHB   
ATOM   1898  O   ILE C 139       7.723 -30.691  -4.966  0.00  0.00      CHB   
ATOM   1899  N   ILE C 140       7.499 -28.810  -5.987  0.00  0.00      CHB   
ATOM   1900  HN  ILE C 140       7.133 -28.249  -6.725  0.00  0.00      CHB   
ATOM   1901  CA  ILE C 140       8.563 -28.181  -5.154  0.00  0.00      CHB   
ATOM   1902  HA  ILE C 140       9.437 -28.740  -5.454  0.00  0.00      CHB   
ATOM   1903  CB  ILE C 140       8.839 -26.817  -5.652  0.00  0.00      CHB   
ATOM   1904  HB  ILE C 140       7.925 -26.206  -5.491  0.00  0.00      CHB   
ATOM   1905  CG2 ILE C 140      10.000 -26.162  -4.871  0.00  0.00      CHB   
ATOM   1906 HG21 ILE C 140       9.794 -26.139  -3.779  0.00  0.00      CHB   
ATOM   1907 HG22 ILE C 140      11.050 -26.499  -5.009  0.00  0.00      CHB   
ATOM   1908 HG23 ILE C 140       9.941 -25.106  -5.211  0.00  0.00      CHB   
ATOM   1909  CG1 ILE C 140       9.358 -26.855  -7.166  0.00  0.00      CHB   
ATOM   1910 HG11 ILE C 140      10.359 -27.335  -7.124  0.00  0.00      CHB   
ATOM   1911 HG12 ILE C 140       8.558 -27.383  -7.729  0.00  0.00      CHB   
ATOM   1912  CD  ILE C 140       9.521 -25.410  -7.789  0.00  0.00      CHB   
ATOM   1913  HD1 ILE C 140      10.269 -24.899  -7.146  0.00  0.00      CHB   
ATOM   1914  HD2 ILE C 140       9.779 -25.574  -8.857  0.00  0.00      CHB   
ATOM   1915  HD3 ILE C 140       8.524 -24.921  -7.740  0.00  0.00      CHB   
ATOM   1916  C   ILE C 140       8.401 -28.233  -3.601  0.00  0.00      CHB   
ATOM   1917  O   ILE C 140       9.345 -28.621  -2.945  0.00  0.00      CHB   
ATOM   1918  N   VAL C 141       7.212 -27.802  -3.190  0.00  0.00      CHB   
ATOM   1919  HN  VAL C 141       6.517 -27.499  -3.837  0.00  0.00      CHB   
ATOM   1920  CA  VAL C 141       6.792 -27.805  -1.833  0.00  0.00      CHB   
ATOM   1921  HA  VAL C 141       7.595 -27.399  -1.235  0.00  0.00      CHB   
ATOM   1922  CB  VAL C 141       5.433 -27.137  -1.668  0.00  0.00      CHB   
ATOM   1923  HB  VAL C 141       4.634 -27.516  -2.340  0.00  0.00      CHB   
ATOM   1924  CG1 VAL C 141       4.848 -27.235  -0.223  0.00  0.00      CHB   
ATOM   1925 HG11 VAL C 141       3.857 -26.733  -0.242  0.00  0.00      CHB   
ATOM   1926 HG12 VAL C 141       4.680 -28.307   0.014  0.00  0.00      CHB   
ATOM   1927 HG13 VAL C 141       5.410 -26.785   0.624  0.00  0.00      CHB   
ATOM   1928  CG2 VAL C 141       5.671 -25.642  -1.886  0.00  0.00      CHB   
ATOM   1929 HG21 VAL C 141       6.086 -25.430  -2.894  0.00  0.00      CHB   
ATOM   1930 HG22 VAL C 141       4.669 -25.164  -1.903  0.00  0.00      CHB   
ATOM   1931 HG23 VAL C 141       6.400 -25.279  -1.129  0.00  0.00      CHB   
ATOM   1932  C   VAL C 141       6.748 -29.300  -1.264  0.00  0.00      CHB   
ATOM   1933  O   VAL C 141       7.266 -29.562  -0.142  0.00  0.00      CHB   
ATOM   1934  N   PHE C 142       6.266 -30.320  -1.981  0.00  0.00      CHB   
ATOM   1935  HN  PHE C 142       5.891 -30.153  -2.889  0.00  0.00      CHB   
ATOM   1936  CA  PHE C 142       6.158 -31.707  -1.484  0.00  0.00      CHB   
ATOM   1937  HA  PHE C 142       5.666 -31.670  -0.523  0.00  0.00      CHB   
ATOM   1938  CB  PHE C 142       5.508 -32.612  -2.574  0.00  0.00      CHB   
ATOM   1939  HB1 PHE C 142       4.591 -32.071  -2.893  0.00  0.00      CHB   
ATOM   1940  HB2 PHE C 142       6.043 -32.714  -3.543  0.00  0.00      CHB   
ATOM   1941  CG  PHE C 142       5.109 -33.993  -2.149  0.00  0.00      CHB   
ATOM   1942  CD1 PHE C 142       5.952 -35.116  -2.264  0.00  0.00      CHB   
ATOM   1943  HD1 PHE C 142       6.954 -34.980  -2.642  0.00  0.00      CHB   
ATOM   1944  CE1 PHE C 142       5.538 -36.413  -1.858  0.00  0.00      CHB   
ATOM   1945  HE1 PHE C 142       6.214 -37.252  -1.932  0.00  0.00      CHB   
ATOM   1946  CZ  PHE C 142       4.240 -36.565  -1.348  0.00  0.00      CHB   
ATOM   1947  HZ  PHE C 142       4.000 -37.547  -0.967  0.00  0.00      CHB   
ATOM   1948  CD2 PHE C 142       3.799 -34.274  -1.764  0.00  0.00      CHB   
ATOM   1949  HD2 PHE C 142       3.087 -33.469  -1.653  0.00  0.00      CHB   
ATOM   1950  CE2 PHE C 142       3.352 -35.504  -1.330  0.00  0.00      CHB   
ATOM   1951  HE2 PHE C 142       2.338 -35.628  -0.981  0.00  0.00      CHB   
ATOM   1952  C   PHE C 142       7.570 -32.293  -1.140  0.00  0.00      CHB   
ATOM   1953  O   PHE C 142       7.761 -32.956  -0.087  0.00  0.00      CHB   
ATOM   1954  N   ILE C 143       8.541 -31.908  -2.002  0.00  0.00      CHB   
ATOM   1955  HN  ILE C 143       8.259 -31.308  -2.747  0.00  0.00      CHB   
ATOM   1956  CA  ILE C 143       9.986 -32.307  -1.970  0.00  0.00      CHB   
ATOM   1957  HA  ILE C 143       9.974 -33.368  -1.768  0.00  0.00      CHB   
ATOM   1958  CB  ILE C 143      10.623 -31.978  -3.265  0.00  0.00      CHB   
ATOM   1959  HB  ILE C 143      10.313 -30.936  -3.496  0.00  0.00      CHB   
ATOM   1960  CG2 ILE C 143      12.206 -32.045  -3.151  0.00  0.00      CHB   
ATOM   1961 HG21 ILE C 143      12.566 -31.241  -2.474  0.00  0.00      CHB   
ATOM   1962 HG22 ILE C 143      12.487 -33.024  -2.707  0.00  0.00      CHB   
ATOM   1963 HG23 ILE C 143      12.851 -31.872  -4.039  0.00  0.00      CHB   
ATOM   1964  CG1 ILE C 143      10.125 -32.879  -4.395  0.00  0.00      CHB   
ATOM   1965 HG11 ILE C 143      10.444 -33.904  -4.110  0.00  0.00      CHB   
ATOM   1966 HG12 ILE C 143       9.021 -32.790  -4.471  0.00  0.00      CHB   
ATOM   1967  CD  ILE C 143      10.660 -32.556  -5.798  0.00  0.00      CHB   
ATOM   1968  HD1 ILE C 143      10.434 -33.449  -6.420  0.00  0.00      CHB   
ATOM   1969  HD2 ILE C 143      10.037 -31.727  -6.197  0.00  0.00      CHB   
ATOM   1970  HD3 ILE C 143      11.753 -32.376  -5.881  0.00  0.00      CHB   
ATOM   1971  C   ILE C 143      10.665 -31.656  -0.808  0.00  0.00      CHB   
ATOM   1972  O   ILE C 143      11.325 -32.295   0.007  0.00  0.00      CHB   
ATOM   1973  N   PHE C 144      10.327 -30.383  -0.533  0.00  0.00      CHB   
ATOM   1974  HN  PHE C 144       9.644 -29.889  -1.064  0.00  0.00      CHB   
ATOM   1975  CA  PHE C 144      10.934 -29.693   0.593  0.00  0.00      CHB   
ATOM   1976  HA  PHE C 144      11.908 -30.051   0.893  0.00  0.00      CHB   
ATOM   1977  CB  PHE C 144      10.921 -28.149   0.338  0.00  0.00      CHB   
ATOM   1978  HB1 PHE C 144       9.940 -27.783  -0.035  0.00  0.00      CHB   
ATOM   1979  HB2 PHE C 144      11.022 -27.542   1.262  0.00  0.00      CHB   
ATOM   1980  CG  PHE C 144      12.151 -27.808  -0.567  0.00  0.00      CHB   
ATOM   1981  CD1 PHE C 144      13.504 -27.917  -0.137  0.00  0.00      CHB   
ATOM   1982  HD1 PHE C 144      13.715 -28.321   0.842  0.00  0.00      CHB   
ATOM   1983  CE1 PHE C 144      14.540 -27.487  -0.905  0.00  0.00      CHB   
ATOM   1984  HE1 PHE C 144      15.507 -27.713  -0.479  0.00  0.00      CHB   
ATOM   1985  CZ  PHE C 144      14.276 -26.988  -2.158  0.00  0.00      CHB   
ATOM   1986  HZ  PHE C 144      15.106 -26.693  -2.783  0.00  0.00      CHB   
ATOM   1987  CD2 PHE C 144      11.872 -27.287  -1.767  0.00  0.00      CHB   
ATOM   1988  HD2 PHE C 144      10.841 -27.040  -1.969  0.00  0.00      CHB   
ATOM   1989  CE2 PHE C 144      12.918 -26.846  -2.630  0.00  0.00      CHB   
ATOM   1990  HE2 PHE C 144      12.809 -26.416  -3.614  0.00  0.00      CHB   
ATOM   1991  C   PHE C 144      10.147 -29.956   1.898  0.00  0.00      CHB   
ATOM   1992  O   PHE C 144      10.615 -29.677   2.928  0.00  0.00      CHB   
ATOM   1993  N   ALA C 145       9.023 -30.641   1.898  0.00  0.00      CHB   
ATOM   1994  HN  ALA C 145       8.628 -30.974   1.046  0.00  0.00      CHB   
ATOM   1995  CA  ALA C 145       8.234 -31.033   3.114  0.00  0.00      CHB   
ATOM   1996  HA  ALA C 145       8.259 -30.186   3.783  0.00  0.00      CHB   
ATOM   1997  CB  ALA C 145       6.743 -31.302   2.755  0.00  0.00      CHB   
ATOM   1998  HB1 ALA C 145       6.023 -31.429   3.591  0.00  0.00      CHB   
ATOM   1999  HB2 ALA C 145       6.351 -30.468   2.135  0.00  0.00      CHB   
ATOM   2000  HB3 ALA C 145       6.632 -32.143   2.039  0.00  0.00      CHB   
ATOM   2001  C   ALA C 145       8.799 -32.166   3.806  0.00  0.00      CHB   
ATOM   2002  O   ALA C 145       8.918 -32.185   5.034  0.00  0.00      CHB   
ATOM   2003  N   VAL C 146       9.281 -33.155   3.108  0.00  0.00      CHB   
ATOM   2004  HN  VAL C 146       9.305 -33.046   2.117  0.00  0.00      CHB   
ATOM   2005  CA  VAL C 146      10.072 -34.276   3.617  0.00  0.00      CHB   
ATOM   2006  HA  VAL C 146       9.495 -34.929   4.256  0.00  0.00      CHB   
ATOM   2007  CB  VAL C 146      10.517 -35.106   2.390  0.00  0.00      CHB   
ATOM   2008  HB  VAL C 146      10.999 -34.453   1.631  0.00  0.00      CHB   
ATOM   2009  CG1 VAL C 146      11.432 -36.260   2.902  0.00  0.00      CHB   
ATOM   2010 HG11 VAL C 146      12.434 -35.859   3.162  0.00  0.00      CHB   
ATOM   2011 HG12 VAL C 146      10.922 -36.780   3.741  0.00  0.00      CHB   
ATOM   2012 HG13 VAL C 146      11.638 -36.982   2.083  0.00  0.00      CHB   
ATOM   2013  CG2 VAL C 146       9.251 -35.675   1.723  0.00  0.00      CHB   
ATOM   2014 HG21 VAL C 146       8.685 -34.961   1.087  0.00  0.00      CHB   
ATOM   2015 HG22 VAL C 146       9.625 -36.437   1.006  0.00  0.00      CHB   
ATOM   2016 HG23 VAL C 146       8.707 -36.145   2.570  0.00  0.00      CHB   
ATOM   2017  C   VAL C 146      11.261 -33.789   4.301  0.00  0.00      CHB   
ATOM   2018  O   VAL C 146      11.780 -34.275   5.346  0.00  0.00      CHB   
ATOM   2019  N   VAL C 147      11.902 -32.748   3.711  0.00  0.00      CHB   
ATOM   2020  HN  VAL C 147      11.536 -32.420   2.843  0.00  0.00      CHB   
ATOM   2021  CA  VAL C 147      13.042 -32.152   4.316  0.00  0.00      CHB   
ATOM   2022  HA  VAL C 147      13.674 -33.002   4.529  0.00  0.00      CHB   
ATOM   2023  CB  VAL C 147      13.999 -31.441   3.361  0.00  0.00      CHB   
ATOM   2024  HB  VAL C 147      13.485 -30.620   2.817  0.00  0.00      CHB   
ATOM   2025  CG1 VAL C 147      15.163 -30.745   4.162  0.00  0.00      CHB   
ATOM   2026 HG11 VAL C 147      14.888 -29.808   4.692  0.00  0.00      CHB   
ATOM   2027 HG12 VAL C 147      15.533 -31.407   4.974  0.00  0.00      CHB   
ATOM   2028 HG13 VAL C 147      16.019 -30.434   3.525  0.00  0.00      CHB   
ATOM   2029  CG2 VAL C 147      14.479 -32.505   2.348  0.00  0.00      CHB   
ATOM   2030 HG21 VAL C 147      15.165 -32.038   1.609  0.00  0.00      CHB   
ATOM   2031 HG22 VAL C 147      14.908 -33.418   2.811  0.00  0.00      CHB   
ATOM   2032 HG23 VAL C 147      13.549 -32.804   1.817  0.00  0.00      CHB   
ATOM   2033  C   VAL C 147      12.616 -31.407   5.550  0.00  0.00      CHB   
ATOM   2034  O   VAL C 147      13.145 -31.652   6.609  0.00  0.00      CHB   
ATOM   2035  N   GLY C 148      11.458 -30.640   5.442  0.00  0.00      CHB   
ATOM   2036  HN  GLY C 148      11.022 -30.476   4.561  0.00  0.00      CHB   
ATOM   2037  CA  GLY C 148      10.928 -29.828   6.501  0.00  0.00      CHB   
ATOM   2038  HA1 GLY C 148      10.041 -29.392   6.066  0.00  0.00      CHB   
ATOM   2039  HA2 GLY C 148      11.629 -29.054   6.774  0.00  0.00      CHB   
ATOM   2040  C   GLY C 148      10.477 -30.702   7.712  0.00  0.00      CHB   
ATOM   2041  O   GLY C 148      10.678 -30.373   8.840  0.00  0.00      CHB   
ATOM   2042  N   MET C 149       9.874 -31.902   7.496  0.00  0.00      CHB   
ATOM   2043  HN  MET C 149       9.679 -32.153   6.551  0.00  0.00      CHB   
ATOM   2044  CA  MET C 149       9.423 -32.853   8.514  0.00  0.00      CHB   
ATOM   2045  HA  MET C 149       8.778 -32.351   9.219  0.00  0.00      CHB   
ATOM   2046  CB  MET C 149       8.837 -34.054   7.859  0.00  0.00      CHB   
ATOM   2047  HB1 MET C 149       8.043 -33.710   7.162  0.00  0.00      CHB   
ATOM   2048  HB2 MET C 149       9.575 -34.543   7.188  0.00  0.00      CHB   
ATOM   2049  CG  MET C 149       8.229 -35.134   8.754  0.00  0.00      CHB   
ATOM   2050  HG1 MET C 149       9.060 -35.585   9.337  0.00  0.00      CHB   
ATOM   2051  HG2 MET C 149       7.462 -34.686   9.422  0.00  0.00      CHB   
ATOM   2052  SD  MET C 149       7.527 -36.523   7.818  0.00  0.00      CHB   
ATOM   2053  CE  MET C 149       9.068 -37.436   7.391  0.00  0.00      CHB   
ATOM   2054  HE1 MET C 149       9.407 -37.233   6.352  0.00  0.00      CHB   
ATOM   2055  HE2 MET C 149       9.903 -37.165   8.071  0.00  0.00      CHB   
ATOM   2056  HE3 MET C 149       8.897 -38.513   7.604  0.00  0.00      CHB   
ATOM   2057  C   MET C 149      10.585 -33.161   9.408  0.00  0.00      CHB   
ATOM   2058  O   MET C 149      10.307 -33.114  10.642  0.00  0.00      CHB   
ATOM   2059  N   GLN C 150      11.795 -33.478   8.931  0.00  0.00      CHB   
ATOM   2060  HN  GLN C 150      11.949 -33.622   7.956  0.00  0.00      CHB   
ATOM   2061  CA  GLN C 150      13.055 -33.528   9.702  0.00  0.00      CHB   
ATOM   2062  HA  GLN C 150      13.019 -34.325  10.429  0.00  0.00      CHB   
ATOM   2063  CB  GLN C 150      14.231 -33.796   8.773  0.00  0.00      CHB   
ATOM   2064  HB1 GLN C 150      13.979 -34.546   7.993  0.00  0.00      CHB   
ATOM   2065  HB2 GLN C 150      14.279 -32.858   8.179  0.00  0.00      CHB   
ATOM   2066  CG  GLN C 150      15.556 -34.241   9.480  0.00  0.00      CHB   
ATOM   2067  HG1 GLN C 150      16.301 -34.514   8.702  0.00  0.00      CHB   
ATOM   2068  HG2 GLN C 150      15.963 -33.316   9.942  0.00  0.00      CHB   
ATOM   2069  CD  GLN C 150      15.404 -35.313  10.546  0.00  0.00      CHB   
ATOM   2070  OE1 GLN C 150      15.073 -34.920  11.634  0.00  0.00      CHB   
ATOM   2071  NE2 GLN C 150      15.470 -36.639  10.272  0.00  0.00      CHB   
ATOM   2072 HE21 GLN C 150      15.179 -37.227  11.027  0.00  0.00      CHB   
ATOM   2073 HE22 GLN C 150      15.694 -36.930   9.342  0.00  0.00      CHB   
ATOM   2074  C   GLN C 150      13.357 -32.288  10.519  0.00  0.00      CHB   
ATOM   2075  O   GLN C 150      13.512 -32.316  11.755  0.00  0.00      CHB   
ATOM   2076  N   LEU C 151      13.433 -31.117   9.901  0.00  0.00      CHB   
ATOM   2077  HN  LEU C 151      13.279 -31.090   8.917  0.00  0.00      CHB   
ATOM   2078  CA  LEU C 151      13.844 -29.870  10.601  0.00  0.00      CHB   
ATOM   2079  HA  LEU C 151      14.735 -30.094  11.168  0.00  0.00      CHB   
ATOM   2080  CB  LEU C 151      14.182 -28.833   9.387  0.00  0.00      CHB   
ATOM   2081  HB1 LEU C 151      13.244 -28.697   8.808  0.00  0.00      CHB   
ATOM   2082  HB2 LEU C 151      14.640 -27.894   9.766  0.00  0.00      CHB   
ATOM   2083  CG  LEU C 151      15.252 -29.433   8.336  0.00  0.00      CHB   
ATOM   2084  HG  LEU C 151      14.743 -30.292   7.850  0.00  0.00      CHB   
ATOM   2085  CD1 LEU C 151      15.667 -28.368   7.288  0.00  0.00      CHB   
ATOM   2086 HD11 LEU C 151      14.708 -28.135   6.779  0.00  0.00      CHB   
ATOM   2087 HD12 LEU C 151      16.063 -27.412   7.692  0.00  0.00      CHB   
ATOM   2088 HD13 LEU C 151      16.394 -28.784   6.558  0.00  0.00      CHB   
ATOM   2089  CD2 LEU C 151      16.520 -29.958   9.043  0.00  0.00      CHB   
ATOM   2090 HD21 LEU C 151      17.298 -30.266   8.313  0.00  0.00      CHB   
ATOM   2091 HD22 LEU C 151      17.055 -29.159   9.600  0.00  0.00      CHB   
ATOM   2092 HD23 LEU C 151      16.317 -30.813   9.722  0.00  0.00      CHB   
ATOM   2093  C   LEU C 151      12.814 -29.316  11.605  0.00  0.00      CHB   
ATOM   2094  O   LEU C 151      13.069 -29.026  12.799  0.00  0.00      CHB   
ATOM   2095  N   PHE C 152      11.632 -29.250  11.143  0.00  0.00      CHB   
ATOM   2096  HN  PHE C 152      11.448 -29.541  10.208  0.00  0.00      CHB   
ATOM   2097  CA  PHE C 152      10.529 -28.887  11.994  0.00  0.00      CHB   
ATOM   2098  HA  PHE C 152      10.872 -27.978  12.467  0.00  0.00      CHB   
ATOM   2099  CB  PHE C 152       9.119 -28.683  11.276  0.00  0.00      CHB   
ATOM   2100  HB1 PHE C 152       8.811 -29.625  10.775  0.00  0.00      CHB   
ATOM   2101  HB2 PHE C 152       8.410 -28.237  12.006  0.00  0.00      CHB   
ATOM   2102  CG  PHE C 152       9.343 -27.574  10.287  0.00  0.00      CHB   
ATOM   2103  CD1 PHE C 152       9.742 -26.314  10.818  0.00  0.00      CHB   
ATOM   2104  HD1 PHE C 152       9.713 -26.151  11.886  0.00  0.00      CHB   
ATOM   2105  CE1 PHE C 152       9.918 -25.200   9.953  0.00  0.00      CHB   
ATOM   2106  HE1 PHE C 152      10.106 -24.228  10.385  0.00  0.00      CHB   
ATOM   2107  CZ  PHE C 152       9.861 -25.308   8.541  0.00  0.00      CHB   
ATOM   2108  HZ  PHE C 152       9.994 -24.444   7.907  0.00  0.00      CHB   
ATOM   2109  CD2 PHE C 152       9.277 -27.637   8.897  0.00  0.00      CHB   
ATOM   2110  HD2 PHE C 152       8.923 -28.519   8.383  0.00  0.00      CHB   
ATOM   2111  CE2 PHE C 152       9.538 -26.582   8.045  0.00  0.00      CHB   
ATOM   2112  HE2 PHE C 152       9.382 -26.722   6.986  0.00  0.00      CHB   
ATOM   2113  C   PHE C 152      10.208 -29.768  13.172  0.00  0.00      CHB   
ATOM   2114  O   PHE C 152      10.002 -29.199  14.264  0.00  0.00      CHB   
ATOM   2115  N   GLY C 153      10.181 -31.086  13.050  0.00  0.00      CHB   
ATOM   2116  HN  GLY C 153      10.484 -31.517  12.204  0.00  0.00      CHB   
ATOM   2117  CA  GLY C 153       9.785 -32.016  14.113  0.00  0.00      CHB   
ATOM   2118  HA1 GLY C 153       9.182 -32.874  13.855  0.00  0.00      CHB   
ATOM   2119  HA2 GLY C 153       9.165 -31.460  14.801  0.00  0.00      CHB   
ATOM   2120  C   GLY C 153      10.956 -32.334  15.043  0.00  0.00      CHB   
ATOM   2121  O   GLY C 153      10.823 -33.155  15.939  0.00  0.00      CHB   
ATOM   2122  N   LYS C 154      12.092 -31.690  14.933  0.00  0.00      CHB   
ATOM   2123  HN  LYS C 154      12.164 -31.076  14.150  0.00  0.00      CHB   
ATOM   2124  CA  LYS C 154      13.063 -31.594  16.017  0.00  0.00      CHB   
ATOM   2125  HA  LYS C 154      12.875 -32.287  16.824  0.00  0.00      CHB   
ATOM   2126  CB  LYS C 154      14.464 -32.026  15.383  0.00  0.00      CHB   
ATOM   2127  HB1 LYS C 154      15.137 -32.160  16.257  0.00  0.00      CHB   
ATOM   2128  HB2 LYS C 154      14.520 -33.034  14.919  0.00  0.00      CHB   
ATOM   2129  CG  LYS C 154      15.094 -31.029  14.324  0.00  0.00      CHB   
ATOM   2130  HG1 LYS C 154      14.673 -31.197  13.310  0.00  0.00      CHB   
ATOM   2131  HG2 LYS C 154      15.004 -29.957  14.603  0.00  0.00      CHB   
ATOM   2132  CD  LYS C 154      16.633 -31.412  14.227  0.00  0.00      CHB   
ATOM   2133  HD1 LYS C 154      17.046 -30.699  13.483  0.00  0.00      CHB   
ATOM   2134  HD2 LYS C 154      17.046 -31.193  15.235  0.00  0.00      CHB   
ATOM   2135  CE  LYS C 154      16.897 -32.885  13.741  0.00  0.00      CHB   
ATOM   2136  HE1 LYS C 154      16.687 -33.613  14.553  0.00  0.00      CHB   
ATOM   2137  HE2 LYS C 154      16.274 -33.053  12.836  0.00  0.00      CHB   
ATOM   2138  NZ  LYS C 154      18.255 -33.045  13.404  0.00  0.00      CHB   
ATOM   2139  HZ1 LYS C 154      18.530 -32.469  12.583  0.00  0.00      CHB   
ATOM   2140  HZ2 LYS C 154      18.919 -32.881  14.188  0.00  0.00      CHB   
ATOM   2141  HZ3 LYS C 154      18.375 -34.069  13.262  0.00  0.00      CHB   
ATOM   2142  C   LYS C 154      13.038 -30.201  16.637  0.00  0.00      CHB   
ATOM   2143  O   LYS C 154      13.231 -30.124  17.891  0.00  0.00      CHB   
ATOM   2144  N   SER C 155      12.729 -29.161  15.918  0.00  0.00      CHB   
ATOM   2145  HN  SER C 155      12.380 -29.190  14.985  0.00  0.00      CHB   
ATOM   2146  CA  SER C 155      12.600 -27.775  16.432  0.00  0.00      CHB   
ATOM   2147  HA  SER C 155      13.487 -27.571  17.012  0.00  0.00      CHB   
ATOM   2148  CB  SER C 155      12.683 -26.736  15.278  0.00  0.00      CHB   
ATOM   2149  HB1 SER C 155      11.709 -26.735  14.743  0.00  0.00      CHB   
ATOM   2150  HB2 SER C 155      12.859 -25.707  15.660  0.00  0.00      CHB   
ATOM   2151  OG  SER C 155      13.757 -26.984  14.414  0.00  0.00      CHB   
ATOM   2152  HG1 SER C 155      13.659 -27.846  14.004  0.00  0.00      CHB   
ATOM   2153  C   SER C 155      11.460 -27.550  17.341  0.00  0.00      CHB   
ATOM   2154  O   SER C 155      11.555 -26.606  18.148  0.00  0.00      CHB   
ATOM   2155  N   TYR C 156      10.354 -28.312  17.149  0.00  0.00      CHB   
ATOM   2156  HN  TYR C 156      10.350 -29.162  16.628  0.00  0.00      CHB   
ATOM   2157  CA  TYR C 156       8.948 -27.919  17.491  0.00  0.00      CHB   
ATOM   2158  HA  TYR C 156       8.969 -27.148  18.246  0.00  0.00      CHB   
ATOM   2159  CB  TYR C 156       8.143 -27.129  16.314  0.00  0.00      CHB   
ATOM   2160  HB1 TYR C 156       8.070 -27.764  15.405  0.00  0.00      CHB   
ATOM   2161  HB2 TYR C 156       7.086 -26.827  16.479  0.00  0.00      CHB   
ATOM   2162  CG  TYR C 156       8.692 -25.810  15.862  0.00  0.00      CHB   
ATOM   2163  CD1 TYR C 156       8.579 -25.476  14.461  0.00  0.00      CHB   
ATOM   2164  HD1 TYR C 156       8.150 -26.234  13.823  0.00  0.00      CHB   
ATOM   2165  CE1 TYR C 156       9.052 -24.207  14.030  0.00  0.00      CHB   
ATOM   2166  HE1 TYR C 156       8.999 -24.024  12.967  0.00  0.00      CHB   
ATOM   2167  CZ  TYR C 156       9.714 -23.324  14.884  0.00  0.00      CHB   
ATOM   2168  OH  TYR C 156      10.038 -22.002  14.347  0.00  0.00      CHB   
ATOM   2169  HH  TYR C 156      10.334 -21.443  15.069  0.00  0.00      CHB   
ATOM   2170  CD2 TYR C 156       9.236 -24.892  16.713  0.00  0.00      CHB   
ATOM   2171  HD2 TYR C 156       9.373 -25.114  17.761  0.00  0.00      CHB   
ATOM   2172  CE2 TYR C 156       9.820 -23.744  16.249  0.00  0.00      CHB   
ATOM   2173  HE2 TYR C 156      10.357 -23.062  16.892  0.00  0.00      CHB   
ATOM   2174  C   TYR C 156       8.179 -29.086  18.043  0.00  0.00      CHB   
ATOM   2175  O   TYR C 156       7.132 -29.454  17.532  0.00  0.00      CHB   
ATOM   2176  N   LYS C 157       8.729 -29.848  19.052  0.00  0.00      CHB   
ATOM   2177  HN  LYS C 157       9.498 -29.532  19.602  0.00  0.00      CHB   
ATOM   2178  CA  LYS C 157       8.232 -31.133  19.510  0.00  0.00      CHB   
ATOM   2179  HA  LYS C 157       8.157 -31.844  18.700  0.00  0.00      CHB   
ATOM   2180  CB  LYS C 157       9.172 -31.805  20.443  0.00  0.00      CHB   
ATOM   2181  HB1 LYS C 157       9.321 -31.102  21.290  0.00  0.00      CHB   
ATOM   2182  HB2 LYS C 157       8.629 -32.674  20.872  0.00  0.00      CHB   
ATOM   2183  CG  LYS C 157      10.609 -32.212  20.045  0.00  0.00      CHB   
ATOM   2184  HG1 LYS C 157      10.530 -32.897  19.174  0.00  0.00      CHB   
ATOM   2185  HG2 LYS C 157      11.203 -31.309  19.789  0.00  0.00      CHB   
ATOM   2186  CD  LYS C 157      11.334 -33.053  21.138  0.00  0.00      CHB   
ATOM   2187  HD1 LYS C 157      10.684 -33.875  21.509  0.00  0.00      CHB   
ATOM   2188  HD2 LYS C 157      12.123 -33.480  20.483  0.00  0.00      CHB   
ATOM   2189  CE  LYS C 157      11.830 -32.220  22.341  0.00  0.00      CHB   
ATOM   2190  HE1 LYS C 157      10.996 -31.651  22.805  0.00  0.00      CHB   
ATOM   2191  HE2 LYS C 157      12.252 -32.852  23.151  0.00  0.00      CHB   
ATOM   2192  NZ  LYS C 157      12.825 -31.255  21.864  0.00  0.00      CHB   
ATOM   2193  HZ1 LYS C 157      12.605 -30.976  20.886  0.00  0.00      CHB   
ATOM   2194  HZ2 LYS C 157      13.001 -30.491  22.548  0.00  0.00      CHB   
ATOM   2195  HZ3 LYS C 157      13.760 -31.679  21.702  0.00  0.00      CHB   
ATOM   2196  C   LYS C 157       6.923 -30.972  20.114  0.00  0.00      CHB   
ATOM   2197  O   LYS C 157       6.120 -31.922  20.284  0.00  0.00      CHB   
ATOM   2198  N   GLU C 158       6.452 -29.734  20.587  0.00  0.00      CHB   
ATOM   2199  HN  GLU C 158       7.084 -28.978  20.441  0.00  0.00      CHB   
ATOM   2200  CA  GLU C 158       5.229 -29.550  21.287  0.00  0.00      CHB   
ATOM   2201  HA  GLU C 158       4.878 -30.462  21.746  0.00  0.00      CHB   
ATOM   2202  CB  GLU C 158       5.343 -28.528  22.447  0.00  0.00      CHB   
ATOM   2203  HB1 GLU C 158       5.534 -27.501  22.068  0.00  0.00      CHB   
ATOM   2204  HB2 GLU C 158       4.501 -28.551  23.172  0.00  0.00      CHB   
ATOM   2205  CG  GLU C 158       6.542 -28.886  23.420  0.00  0.00      CHB   
ATOM   2206  HG1 GLU C 158       6.589 -29.978  23.621  0.00  0.00      CHB   
ATOM   2207  HG2 GLU C 158       7.484 -28.408  23.076  0.00  0.00      CHB   
ATOM   2208  CD  GLU C 158       6.294 -28.330  24.808  0.00  0.00      CHB   
ATOM   2209  OE1 GLU C 158       6.338 -27.051  24.879  0.00  0.00      CHB   
ATOM   2210  OE2 GLU C 158       6.056 -29.019  25.816  0.00  0.00      CHB   
ATOM   2211  C   GLU C 158       4.079 -29.090  20.340  0.00  0.00      CHB   
ATOM   2212  O   GLU C 158       2.974 -28.805  20.837  0.00  0.00      CHB   
ATOM   2213  N   CYS C 159       4.266 -28.973  19.008  0.00  0.00      CHB   
ATOM   2214  HN  CYS C 159       5.181 -29.110  18.636  0.00  0.00      CHB   
ATOM   2215  CA  CYS C 159       3.215 -28.394  18.240  0.00  0.00      CHB   
ATOM   2216  HA  CYS C 159       2.295 -28.882  18.525  0.00  0.00      CHB   
ATOM   2217  CB  CYS C 159       3.077 -26.848  18.553  0.00  0.00      CHB   
ATOM   2218  HB1 CYS C 159       2.063 -26.606  18.171  0.00  0.00      CHB   
ATOM   2219  HB2 CYS C 159       3.087 -26.847  19.664  0.00  0.00      CHB   
ATOM   2220  SG  CYS C 159       4.354 -25.732  17.922  0.00  0.00      CHB   
ATOM   2221  HG1 CYS C 159       3.550 -24.704  17.693  0.00  0.00      CHB   
ATOM   2222  C   CYS C 159       3.300 -28.694  16.787  0.00  0.00      CHB   
ATOM   2223  O   CYS C 159       2.490 -28.199  15.933  0.00  0.00      CHB   
ATOM   2224  N   MET C 160       4.237 -29.465  16.350  0.00  0.00      CHB   
ATOM   2225  HN  MET C 160       5.066 -29.701  16.851  0.00  0.00      CHB   
ATOM   2226  CA  MET C 160       4.243 -29.967  14.976  0.00  0.00      CHB   
ATOM   2227  HA  MET C 160       3.487 -29.455  14.399  0.00  0.00      CHB   
ATOM   2228  CB  MET C 160       5.567 -29.637  14.225  0.00  0.00      CHB   
ATOM   2229  HB1 MET C 160       5.642 -28.533  14.323  0.00  0.00      CHB   
ATOM   2230  HB2 MET C 160       6.493 -30.045  14.683  0.00  0.00      CHB   
ATOM   2231  CG  MET C 160       5.720 -30.036  12.756  0.00  0.00      CHB   
ATOM   2232  HG1 MET C 160       4.865 -29.553  12.236  0.00  0.00      CHB   
ATOM   2233  HG2 MET C 160       6.635 -29.450  12.522  0.00  0.00      CHB   
ATOM   2234  SD  MET C 160       5.934 -31.826  12.342  0.00  0.00      CHB   
ATOM   2235  CE  MET C 160       6.192 -31.374  10.582  0.00  0.00      CHB   
ATOM   2236  HE1 MET C 160       7.080 -30.710  10.520  0.00  0.00      CHB   
ATOM   2237  HE2 MET C 160       6.340 -32.332  10.040  0.00  0.00      CHB   
ATOM   2238  HE3 MET C 160       5.403 -30.788  10.063  0.00  0.00      CHB   
ATOM   2239  C   MET C 160       4.072 -31.478  14.991  0.00  0.00      CHB   
ATOM   2240  O   MET C 160       4.847 -32.203  15.591  0.00  0.00      CHB   
ATOM   2241  N   HSE C 161       2.955 -31.975  14.336  0.00  0.00      CHB   
ATOM   2242  HN  HSE C 161       2.248 -31.292  14.170  0.00  0.00      CHB   
ATOM   2243  CA  HSE C 161       2.647 -33.382  14.508  0.00  0.00      CHB   
ATOM   2244  HA  HSE C 161       3.471 -34.050  14.711  0.00  0.00      CHB   
ATOM   2245  CB  HSE C 161       1.685 -33.666  15.737  0.00  0.00      CHB   
ATOM   2246  HB1 HSE C 161       0.723 -33.117  15.655  0.00  0.00      CHB   
ATOM   2247  HB2 HSE C 161       1.580 -34.770  15.795  0.00  0.00      CHB   
ATOM   2248  ND1 HSE C 161       1.883 -32.268  17.911  0.00  0.00      CHB   
ATOM   2249  CG  HSE C 161       2.375 -33.241  17.044  0.00  0.00      CHB   
ATOM   2250  CE1 HSE C 161       2.715 -32.229  18.890  0.00  0.00      CHB   
ATOM   2251  HE1 HSE C 161       2.820 -31.563  19.746  0.00  0.00      CHB   
ATOM   2252  NE2 HSE C 161       3.721 -33.118  18.737  0.00  0.00      CHB   
ATOM   2253  HE2 HSE C 161       4.568 -33.240  19.253  0.00  0.00      CHB   
ATOM   2254  CD2 HSE C 161       3.533 -33.776  17.538  0.00  0.00      CHB   
ATOM   2255  HD2 HSE C 161       4.338 -34.127  16.904  0.00  0.00      CHB   
ATOM   2256  C   HSE C 161       2.003 -33.981  13.248  0.00  0.00      CHB   
ATOM   2257  O   HSE C 161       1.543 -35.151  13.374  0.00  0.00      CHB   
ATOM   2258  N   ASP C 162       2.027 -33.334  12.137  0.00  0.00      CHB   
ATOM   2259  HN  ASP C 162       2.329 -32.387  12.055  0.00  0.00      CHB   
ATOM   2260  CA  ASP C 162       1.376 -33.865  10.954  0.00  0.00      CHB   
ATOM   2261  HA  ASP C 162       1.509 -34.933  10.857  0.00  0.00      CHB   
ATOM   2262  CB  ASP C 162      -0.128 -33.714  11.017  0.00  0.00      CHB   
ATOM   2263  HB1 ASP C 162      -0.528 -34.057  10.039  0.00  0.00      CHB   
ATOM   2264  HB2 ASP C 162      -0.728 -34.383  11.671  0.00  0.00      CHB   
ATOM   2265  CG  ASP C 162      -0.573 -32.312  11.231  0.00  0.00      CHB   
ATOM   2266  OD1 ASP C 162      -1.334 -32.120  12.224  0.00  0.00      CHB   
ATOM   2267  OD2 ASP C 162      -0.351 -31.426  10.409  0.00  0.00      CHB   
ATOM   2268  C   ASP C 162       2.061 -33.442   9.676  0.00  0.00      CHB   
ATOM   2269  O   ASP C 162       2.968 -32.613   9.684  0.00  0.00      CHB   
ATOM   2270  N   PHE C 163       1.559 -34.018   8.483  0.00  0.00      CHB   
ATOM   2271  HN  PHE C 163       0.832 -34.695   8.399  0.00  0.00      CHB   
ATOM   2272  CA  PHE C 163       2.219 -33.748   7.243  0.00  0.00      CHB   
ATOM   2273  HA  PHE C 163       3.228 -33.438   7.471  0.00  0.00      CHB   
ATOM   2274  CB  PHE C 163       2.398 -35.032   6.376  0.00  0.00      CHB   
ATOM   2275  HB1 PHE C 163       2.743 -35.911   6.961  0.00  0.00      CHB   
ATOM   2276  HB2 PHE C 163       1.440 -35.287   5.875  0.00  0.00      CHB   
ATOM   2277  CG  PHE C 163       3.496 -34.941   5.297  0.00  0.00      CHB   
ATOM   2278  CD1 PHE C 163       3.189 -34.874   3.920  0.00  0.00      CHB   
ATOM   2279  HD1 PHE C 163       2.146 -34.880   3.642  0.00  0.00      CHB   
ATOM   2280  CE1 PHE C 163       4.228 -34.649   2.984  0.00  0.00      CHB   
ATOM   2281  HE1 PHE C 163       4.033 -34.477   1.935  0.00  0.00      CHB   
ATOM   2282  CZ  PHE C 163       5.489 -34.660   3.448  0.00  0.00      CHB   
ATOM   2283  HZ  PHE C 163       6.259 -34.508   2.706  0.00  0.00      CHB   
ATOM   2284  CD2 PHE C 163       4.769 -34.937   5.712  0.00  0.00      CHB   
ATOM   2285  HD2 PHE C 163       5.068 -35.025   6.746  0.00  0.00      CHB   
ATOM   2286  CE2 PHE C 163       5.765 -34.830   4.811  0.00  0.00      CHB   
ATOM   2287  HE2 PHE C 163       6.804 -34.687   5.072  0.00  0.00      CHB   
ATOM   2288  C   PHE C 163       1.365 -32.669   6.577  0.00  0.00      CHB   
ATOM   2289  O   PHE C 163       1.781 -32.143   5.559  0.00  0.00      CHB   
ATOM   2290  N   PHE C 164       0.193 -32.250   7.139  0.00  0.00      CHB   
ATOM   2291  HN  PHE C 164      -0.052 -32.709   7.990  0.00  0.00      CHB   
ATOM   2292  CA  PHE C 164      -0.558 -31.001   6.737  0.00  0.00      CHB   
ATOM   2293  HA  PHE C 164      -0.711 -30.955   5.669  0.00  0.00      CHB   
ATOM   2294  CB  PHE C 164      -2.036 -31.121   7.226  0.00  0.00      CHB   
ATOM   2295  HB1 PHE C 164      -2.105 -31.010   8.329  0.00  0.00      CHB   
ATOM   2296  HB2 PHE C 164      -2.653 -30.336   6.739  0.00  0.00      CHB   
ATOM   2297  CG  PHE C 164      -2.633 -32.380   6.795  0.00  0.00      CHB   
ATOM   2298  CD1 PHE C 164      -3.229 -33.224   7.687  0.00  0.00      CHB   
ATOM   2299  HD1 PHE C 164      -3.116 -32.978   8.733  0.00  0.00      CHB   
ATOM   2300  CE1 PHE C 164      -3.697 -34.508   7.320  0.00  0.00      CHB   
ATOM   2301  HE1 PHE C 164      -3.925 -35.172   8.140  0.00  0.00      CHB   
ATOM   2302  CZ  PHE C 164      -3.770 -34.806   5.981  0.00  0.00      CHB   
ATOM   2303  HZ  PHE C 164      -4.027 -35.824   5.731  0.00  0.00      CHB   
ATOM   2304  CD2 PHE C 164      -2.761 -32.633   5.396  0.00  0.00      CHB   
ATOM   2305  HD2 PHE C 164      -2.358 -32.088   4.555  0.00  0.00      CHB   
ATOM   2306  CE2 PHE C 164      -3.320 -33.906   5.026  0.00  0.00      CHB   
ATOM   2307  HE2 PHE C 164      -3.472 -34.066   3.968  0.00  0.00      CHB   
ATOM   2308  C   PHE C 164       0.196 -29.778   7.073  0.00  0.00      CHB   
ATOM   2309  O   PHE C 164       0.362 -28.879   6.299  0.00  0.00      CHB   
ATOM   2310  N   HSE C 165       0.755 -29.736   8.335  0.00  0.00      CHB   
ATOM   2311  HN  HSE C 165       0.508 -30.401   9.036  0.00  0.00      CHB   
ATOM   2312  CA  HSE C 165       1.559 -28.616   8.737  0.00  0.00      CHB   
ATOM   2313  HA  HSE C 165       0.969 -27.721   8.597  0.00  0.00      CHB   
ATOM   2314  CB  HSE C 165       1.929 -28.704  10.258  0.00  0.00      CHB   
ATOM   2315  HB1 HSE C 165       0.984 -28.901  10.809  0.00  0.00      CHB   
ATOM   2316  HB2 HSE C 165       2.457 -29.647  10.516  0.00  0.00      CHB   
ATOM   2317  ND1 HSE C 165       3.359 -27.690  12.123  0.00  0.00      CHB   
ATOM   2318  CG  HSE C 165       2.721 -27.557  10.880  0.00  0.00      CHB   
ATOM   2319  CE1 HSE C 165       3.724 -26.463  12.440  0.00  0.00      CHB   
ATOM   2320  HE1 HSE C 165       4.277 -26.208  13.344  0.00  0.00      CHB   
ATOM   2321  NE2 HSE C 165       3.295 -25.573  11.510  0.00  0.00      CHB   
ATOM   2322  HE2 HSE C 165       3.359 -24.579  11.599  0.00  0.00      CHB   
ATOM   2323  CD2 HSE C 165       2.589 -26.228  10.539  0.00  0.00      CHB   
ATOM   2324  HD2 HSE C 165       2.206 -25.663   9.699  0.00  0.00      CHB   
ATOM   2325  C   HSE C 165       2.879 -28.614   7.989  0.00  0.00      CHB   
ATOM   2326  O   HSE C 165       3.441 -27.529   7.716  0.00  0.00      CHB   
ATOM   2327  N   SER C 166       3.496 -29.750   7.676  0.00  0.00      CHB   
ATOM   2328  HN  SER C 166       2.990 -30.579   7.904  0.00  0.00      CHB   
ATOM   2329  CA  SER C 166       4.713 -29.836   6.916  0.00  0.00      CHB   
ATOM   2330  HA  SER C 166       5.381 -29.134   7.392  0.00  0.00      CHB   
ATOM   2331  CB  SER C 166       5.300 -31.238   6.978  0.00  0.00      CHB   
ATOM   2332  HB1 SER C 166       5.032 -31.677   7.963  0.00  0.00      CHB   
ATOM   2333  HB2 SER C 166       4.911 -31.759   6.077  0.00  0.00      CHB   
ATOM   2334  OG  SER C 166       6.710 -31.269   6.951  0.00  0.00      CHB   
ATOM   2335  HG1 SER C 166       6.931 -32.037   6.420  0.00  0.00      CHB   
ATOM   2336  C   SER C 166       4.474 -29.319   5.564  0.00  0.00      CHB   
ATOM   2337  O   SER C 166       5.295 -28.494   5.039  0.00  0.00      CHB   
ATOM   2338  N   PHE C 167       3.371 -29.739   4.842  0.00  0.00      CHB   
ATOM   2339  HN  PHE C 167       2.718 -30.305   5.339  0.00  0.00      CHB   
ATOM   2340  CA  PHE C 167       3.030 -29.213   3.527  0.00  0.00      CHB   
ATOM   2341  HA  PHE C 167       3.901 -29.355   2.904  0.00  0.00      CHB   
ATOM   2342  CB  PHE C 167       1.811 -30.008   2.856  0.00  0.00      CHB   
ATOM   2343  HB1 PHE C 167       1.972 -31.107   2.893  0.00  0.00      CHB   
ATOM   2344  HB2 PHE C 167       0.810 -29.852   3.312  0.00  0.00      CHB   
ATOM   2345  CG  PHE C 167       1.828 -29.765   1.394  0.00  0.00      CHB   
ATOM   2346  CD1 PHE C 167       0.837 -28.999   0.715  0.00  0.00      CHB   
ATOM   2347  HD1 PHE C 167       0.038 -28.477   1.221  0.00  0.00      CHB   
ATOM   2348  CE1 PHE C 167       0.950 -28.720  -0.658  0.00  0.00      CHB   
ATOM   2349  HE1 PHE C 167       0.260 -28.068  -1.175  0.00  0.00      CHB   
ATOM   2350  CZ  PHE C 167       1.939 -29.405  -1.410  0.00  0.00      CHB   
ATOM   2351  HZ  PHE C 167       1.826 -29.360  -2.483  0.00  0.00      CHB   
ATOM   2352  CD2 PHE C 167       2.769 -30.399   0.571  0.00  0.00      CHB   
ATOM   2353  HD2 PHE C 167       3.602 -30.962   0.966  0.00  0.00      CHB   
ATOM   2354  CE2 PHE C 167       2.772 -30.244  -0.781  0.00  0.00      CHB   
ATOM   2355  HE2 PHE C 167       3.538 -30.753  -1.348  0.00  0.00      CHB   
ATOM   2356  C   PHE C 167       2.651 -27.712   3.501  0.00  0.00      CHB   
ATOM   2357  O   PHE C 167       3.067 -26.906   2.610  0.00  0.00      CHB   
ATOM   2358  N   LEU C 168       1.956 -27.218   4.511  0.00  0.00      CHB   
ATOM   2359  HN  LEU C 168       1.585 -27.800   5.230  0.00  0.00      CHB   
ATOM   2360  CA  LEU C 168       1.500 -25.780   4.568  0.00  0.00      CHB   
ATOM   2361  HA  LEU C 168       1.150 -25.499   3.586  0.00  0.00      CHB   
ATOM   2362  CB  LEU C 168       0.342 -25.717   5.588  0.00  0.00      CHB   
ATOM   2363  HB1 LEU C 168      -0.440 -26.395   5.183  0.00  0.00      CHB   
ATOM   2364  HB2 LEU C 168       0.703 -26.177   6.533  0.00  0.00      CHB   
ATOM   2365  CG  LEU C 168      -0.334 -24.354   5.793  0.00  0.00      CHB   
ATOM   2366  HG  LEU C 168       0.377 -23.504   5.865  0.00  0.00      CHB   
ATOM   2367  CD1 LEU C 168      -1.001 -23.956   4.479  0.00  0.00      CHB   
ATOM   2368 HD11 LEU C 168      -1.892 -24.555   4.194  0.00  0.00      CHB   
ATOM   2369 HD12 LEU C 168      -1.237 -22.880   4.333  0.00  0.00      CHB   
ATOM   2370 HD13 LEU C 168      -0.290 -24.112   3.640  0.00  0.00      CHB   
ATOM   2371  CD2 LEU C 168      -1.366 -24.274   6.910  0.00  0.00      CHB   
ATOM   2372 HD21 LEU C 168      -2.020 -23.391   6.743  0.00  0.00      CHB   
ATOM   2373 HD22 LEU C 168      -2.071 -25.127   6.810  0.00  0.00      CHB   
ATOM   2374 HD23 LEU C 168      -0.892 -24.279   7.915  0.00  0.00      CHB   
ATOM   2375  C   LEU C 168       2.578 -24.768   4.849  0.00  0.00      CHB   
ATOM   2376  O   LEU C 168       2.753 -23.780   4.130  0.00  0.00      CHB   
ATOM   2377  N   ILE C 169       3.430 -25.079   5.840  0.00  0.00      CHB   
ATOM   2378  HN  ILE C 169       3.233 -25.858   6.430  0.00  0.00      CHB   
ATOM   2379  CA  ILE C 169       4.505 -24.219   6.284  0.00  0.00      CHB   
ATOM   2380  HA  ILE C 169       4.118 -23.247   6.555  0.00  0.00      CHB   
ATOM   2381  CB  ILE C 169       5.115 -24.705   7.674  0.00  0.00      CHB   
ATOM   2382  HB  ILE C 169       4.230 -25.021   8.266  0.00  0.00      CHB   
ATOM   2383  CG2 ILE C 169       6.132 -25.910   7.524  0.00  0.00      CHB   
ATOM   2384 HG21 ILE C 169       5.759 -26.672   6.806  0.00  0.00      CHB   
ATOM   2385 HG22 ILE C 169       7.076 -25.560   7.053  0.00  0.00      CHB   
ATOM   2386 HG23 ILE C 169       6.421 -26.369   8.494  0.00  0.00      CHB   
ATOM   2387  CG1 ILE C 169       5.764 -23.582   8.546  0.00  0.00      CHB   
ATOM   2388 HG11 ILE C 169       6.680 -23.364   7.956  0.00  0.00      CHB   
ATOM   2389 HG12 ILE C 169       5.110 -22.685   8.505  0.00  0.00      CHB   
ATOM   2390  CD  ILE C 169       6.164 -23.969   9.934  0.00  0.00      CHB   
ATOM   2391  HD1 ILE C 169       5.308 -24.483  10.421  0.00  0.00      CHB   
ATOM   2392  HD2 ILE C 169       7.077 -24.601   9.947  0.00  0.00      CHB   
ATOM   2393  HD3 ILE C 169       6.515 -23.031  10.415  0.00  0.00      CHB   
ATOM   2394  C   ILE C 169       5.654 -23.979   5.355  0.00  0.00      CHB   
ATOM   2395  O   ILE C 169       6.120 -22.842   5.165  0.00  0.00      CHB   
ATOM   2396  N   VAL C 170       5.990 -24.975   4.574  0.00  0.00      CHB   
ATOM   2397  HN  VAL C 170       5.541 -25.865   4.598  0.00  0.00      CHB   
ATOM   2398  CA  VAL C 170       6.811 -24.852   3.418  0.00  0.00      CHB   
ATOM   2399  HA  VAL C 170       7.666 -24.322   3.811  0.00  0.00      CHB   
ATOM   2400  CB  VAL C 170       7.159 -26.216   2.997  0.00  0.00      CHB   
ATOM   2401  HB  VAL C 170       6.238 -26.836   3.013  0.00  0.00      CHB   
ATOM   2402  CG1 VAL C 170       7.863 -26.294   1.625  0.00  0.00      CHB   
ATOM   2403 HG11 VAL C 170       7.281 -25.834   0.798  0.00  0.00      CHB   
ATOM   2404 HG12 VAL C 170       8.849 -25.784   1.673  0.00  0.00      CHB   
ATOM   2405 HG13 VAL C 170       8.017 -27.376   1.426  0.00  0.00      CHB   
ATOM   2406  CG2 VAL C 170       8.117 -26.795   4.062  0.00  0.00      CHB   
ATOM   2407 HG21 VAL C 170       7.763 -26.601   5.097  0.00  0.00      CHB   
ATOM   2408 HG22 VAL C 170       8.263 -27.896   4.046  0.00  0.00      CHB   
ATOM   2409 HG23 VAL C 170       9.121 -26.344   3.912  0.00  0.00      CHB   
ATOM   2410  C   VAL C 170       6.274 -24.008   2.333  0.00  0.00      CHB   
ATOM   2411  O   VAL C 170       6.965 -23.198   1.723  0.00  0.00      CHB   
ATOM   2412  N   PHE C 171       4.928 -24.027   2.117  0.00  0.00      CHB   
ATOM   2413  HN  PHE C 171       4.358 -24.517   2.771  0.00  0.00      CHB   
ATOM   2414  CA  PHE C 171       4.257 -23.148   1.128  0.00  0.00      CHB   
ATOM   2415  HA  PHE C 171       4.844 -23.311   0.236  0.00  0.00      CHB   
ATOM   2416  CB  PHE C 171       2.759 -23.407   0.991  0.00  0.00      CHB   
ATOM   2417  HB1 PHE C 171       2.453 -24.238   1.661  0.00  0.00      CHB   
ATOM   2418  HB2 PHE C 171       2.186 -22.483   1.220  0.00  0.00      CHB   
ATOM   2419  CG  PHE C 171       2.457 -23.582  -0.461  0.00  0.00      CHB   
ATOM   2420  CD1 PHE C 171       2.777 -22.559  -1.348  0.00  0.00      CHB   
ATOM   2421  HD1 PHE C 171       3.054 -21.589  -0.961  0.00  0.00      CHB   
ATOM   2422  CE1 PHE C 171       2.685 -22.806  -2.669  0.00  0.00      CHB   
ATOM   2423  HE1 PHE C 171       2.772 -21.983  -3.363  0.00  0.00      CHB   
ATOM   2424  CZ  PHE C 171       2.281 -24.071  -3.150  0.00  0.00      CHB   
ATOM   2425  HZ  PHE C 171       2.136 -24.360  -4.181  0.00  0.00      CHB   
ATOM   2426  CD2 PHE C 171       2.047 -24.851  -0.902  0.00  0.00      CHB   
ATOM   2427  HD2 PHE C 171       1.884 -25.605  -0.145  0.00  0.00      CHB   
ATOM   2428  CE2 PHE C 171       2.042 -25.166  -2.258  0.00  0.00      CHB   
ATOM   2429  HE2 PHE C 171       1.864 -26.196  -2.528  0.00  0.00      CHB   
ATOM   2430  C   PHE C 171       4.458 -21.687   1.573  0.00  0.00      CHB   
ATOM   2431  O   PHE C 171       4.959 -20.858   0.838  0.00  0.00      CHB   
ATOM   2432  N   ARG C 172       4.353 -21.413   2.934  0.00  0.00      CHB   
ATOM   2433  HN  ARG C 172       4.164 -22.077   3.653  0.00  0.00      CHB   
ATOM   2434  CA  ARG C 172       4.594 -20.050   3.408  0.00  0.00      CHB   
ATOM   2435  HA  ARG C 172       3.956 -19.374   2.859  0.00  0.00      CHB   
ATOM   2436  CB  ARG C 172       4.251 -19.862   4.921  0.00  0.00      CHB   
ATOM   2437  HB1 ARG C 172       3.156 -20.047   4.953  0.00  0.00      CHB   
ATOM   2438  HB2 ARG C 172       4.787 -20.683   5.444  0.00  0.00      CHB   
ATOM   2439  CG  ARG C 172       4.663 -18.564   5.600  0.00  0.00      CHB   
ATOM   2440  HG1 ARG C 172       5.758 -18.383   5.540  0.00  0.00      CHB   
ATOM   2441  HG2 ARG C 172       4.229 -17.667   5.107  0.00  0.00      CHB   
ATOM   2442  CD  ARG C 172       4.272 -18.471   7.073  0.00  0.00      CHB   
ATOM   2443  HD1 ARG C 172       3.258 -18.861   7.310  0.00  0.00      CHB   
ATOM   2444  HD2 ARG C 172       5.094 -19.010   7.590  0.00  0.00      CHB   
ATOM   2445  NE  ARG C 172       4.304 -17.035   7.410  0.00  0.00      CHB   
ATOM   2446  HE  ARG C 172       4.072 -16.341   6.728  0.00  0.00      CHB   
ATOM   2447  CZ  ARG C 172       3.931 -16.720   8.660  0.00  0.00      CHB   
ATOM   2448  NH1 ARG C 172       3.923 -17.620   9.632  0.00  0.00      CHB   
ATOM   2449 HH11 ARG C 172       3.588 -17.329  10.528  0.00  0.00      CHB   
ATOM   2450 HH12 ARG C 172       4.035 -18.600   9.466  0.00  0.00      CHB   
ATOM   2451  NH2 ARG C 172       3.718 -15.458   8.975  0.00  0.00      CHB   
ATOM   2452 HH21 ARG C 172       3.827 -14.797   8.233  0.00  0.00      CHB   
ATOM   2453 HH22 ARG C 172       3.749 -15.234   9.949  0.00  0.00      CHB   
ATOM   2454  C   ARG C 172       5.937 -19.448   3.029  0.00  0.00      CHB   
ATOM   2455  O   ARG C 172       6.012 -18.317   2.514  0.00  0.00      CHB   
ATOM   2456  N   ILE C 173       6.996 -20.233   3.205  0.00  0.00      CHB   
ATOM   2457  HN  ILE C 173       6.965 -21.140   3.617  0.00  0.00      CHB   
ATOM   2458  CA  ILE C 173       8.407 -19.997   2.717  0.00  0.00      CHB   
ATOM   2459  HA  ILE C 173       8.806 -19.062   3.082  0.00  0.00      CHB   
ATOM   2460  CB  ILE C 173       9.230 -21.140   3.219  0.00  0.00      CHB   
ATOM   2461  HB  ILE C 173       8.995 -22.169   2.873  0.00  0.00      CHB   
ATOM   2462  CG2 ILE C 173      10.754 -20.984   2.955  0.00  0.00      CHB   
ATOM   2463 HG21 ILE C 173      11.205 -20.352   3.749  0.00  0.00      CHB   
ATOM   2464 HG22 ILE C 173      11.322 -21.937   3.011  0.00  0.00      CHB   
ATOM   2465 HG23 ILE C 173      10.948 -20.595   1.932  0.00  0.00      CHB   
ATOM   2466  CG1 ILE C 173       8.968 -21.175   4.807  0.00  0.00      CHB   
ATOM   2467 HG11 ILE C 173       9.407 -20.265   5.269  0.00  0.00      CHB   
ATOM   2468 HG12 ILE C 173       7.878 -21.274   4.995  0.00  0.00      CHB   
ATOM   2469  CD  ILE C 173       9.614 -22.476   5.334  0.00  0.00      CHB   
ATOM   2470  HD1 ILE C 173      10.720 -22.480   5.232  0.00  0.00      CHB   
ATOM   2471  HD2 ILE C 173       9.293 -22.586   6.392  0.00  0.00      CHB   
ATOM   2472  HD3 ILE C 173       9.191 -23.332   4.767  0.00  0.00      CHB   
ATOM   2473  C   ILE C 173       8.452 -19.877   1.214  0.00  0.00      CHB   
ATOM   2474  O   ILE C 173       9.260 -19.068   0.698  0.00  0.00      CHB   
ATOM   2475  N   LEU C 174       7.724 -20.584   0.420  0.00  0.00      CHB   
ATOM   2476  HN  LEU C 174       7.081 -21.217   0.844  0.00  0.00      CHB   
ATOM   2477  CA  LEU C 174       7.842 -20.373  -1.020  0.00  0.00      CHB   
ATOM   2478  HA  LEU C 174       8.865 -20.262  -1.347  0.00  0.00      CHB   
ATOM   2479  CB  LEU C 174       7.255 -21.655  -1.690  0.00  0.00      CHB   
ATOM   2480  HB1 LEU C 174       7.804 -22.446  -1.136  0.00  0.00      CHB   
ATOM   2481  HB2 LEU C 174       6.154 -21.651  -1.546  0.00  0.00      CHB   
ATOM   2482  CG  LEU C 174       7.709 -21.851  -3.119  0.00  0.00      CHB   
ATOM   2483  HG  LEU C 174       8.808 -21.694  -3.083  0.00  0.00      CHB   
ATOM   2484  CD1 LEU C 174       7.495 -23.280  -3.636  0.00  0.00      CHB   
ATOM   2485 HD11 LEU C 174       7.927 -24.021  -2.930  0.00  0.00      CHB   
ATOM   2486 HD12 LEU C 174       6.388 -23.370  -3.658  0.00  0.00      CHB   
ATOM   2487 HD13 LEU C 174       7.879 -23.409  -4.671  0.00  0.00      CHB   
ATOM   2488  CD2 LEU C 174       6.946 -20.963  -4.144  0.00  0.00      CHB   
ATOM   2489 HD21 LEU C 174       7.053 -19.862  -4.046  0.00  0.00      CHB   
ATOM   2490 HD22 LEU C 174       7.287 -21.074  -5.196  0.00  0.00      CHB   
ATOM   2491 HD23 LEU C 174       5.863 -21.204  -4.098  0.00  0.00      CHB   
ATOM   2492  C   LEU C 174       7.184 -19.126  -1.417  0.00  0.00      CHB   
ATOM   2493  O   LEU C 174       7.791 -18.379  -2.192  0.00  0.00      CHB   
ATOM   2494  N   CYS C 175       5.956 -18.846  -0.948  0.00  0.00      CHB   
ATOM   2495  HN  CYS C 175       5.456 -19.413  -0.297  0.00  0.00      CHB   
ATOM   2496  CA  CYS C 175       5.160 -17.724  -1.340  0.00  0.00      CHB   
ATOM   2497  HA  CYS C 175       5.193 -17.537  -2.403  0.00  0.00      CHB   
ATOM   2498  CB  CYS C 175       3.654 -18.048  -1.225  0.00  0.00      CHB   
ATOM   2499  HB1 CYS C 175       3.069 -17.238  -1.710  0.00  0.00      CHB   
ATOM   2500  HB2 CYS C 175       3.478 -19.024  -1.727  0.00  0.00      CHB   
ATOM   2501  SG  CYS C 175       2.901 -18.256   0.362  0.00  0.00      CHB   
ATOM   2502  HG1 CYS C 175       2.808 -16.935   0.399  0.00  0.00      CHB   
ATOM   2503  C   CYS C 175       5.557 -16.368  -0.826  0.00  0.00      CHB   
ATOM   2504  O   CYS C 175       5.371 -15.479  -1.631  0.00  0.00      CHB   
ATOM   2505  N   GLY C 176       6.125 -16.197   0.395  0.00  0.00      CHB   
ATOM   2506  HN  GLY C 176       5.993 -16.871   1.118  0.00  0.00      CHB   
ATOM   2507  CA  GLY C 176       6.598 -14.900   0.814  0.00  0.00      CHB   
ATOM   2508  HA1 GLY C 176       5.798 -14.179   0.889  0.00  0.00      CHB   
ATOM   2509  HA2 GLY C 176       7.353 -14.561   0.120  0.00  0.00      CHB   
ATOM   2510  C   GLY C 176       7.352 -14.710   2.071  0.00  0.00      CHB   
ATOM   2511  O   GLY C 176       7.944 -13.627   2.219  0.00  0.00      CHB   
ATOM   2512  N   GLU C 177       7.353 -15.660   3.079  0.00  0.00      CHB   
ATOM   2513  HN  GLU C 177       6.920 -16.539   2.896  0.00  0.00      CHB   
ATOM   2514  CA  GLU C 177       7.806 -15.363   4.423  0.00  0.00      CHB   
ATOM   2515  HA  GLU C 177       8.327 -14.417   4.414  0.00  0.00      CHB   
ATOM   2516  CB  GLU C 177       6.622 -15.290   5.463  0.00  0.00      CHB   
ATOM   2517  HB1 GLU C 177       6.245 -16.334   5.505  0.00  0.00      CHB   
ATOM   2518  HB2 GLU C 177       7.110 -14.995   6.416  0.00  0.00      CHB   
ATOM   2519  CG  GLU C 177       5.607 -14.189   5.127  0.00  0.00      CHB   
ATOM   2520  HG1 GLU C 177       6.055 -13.185   5.288  0.00  0.00      CHB   
ATOM   2521  HG2 GLU C 177       5.400 -14.205   4.036  0.00  0.00      CHB   
ATOM   2522  CD  GLU C 177       4.362 -14.401   5.889  0.00  0.00      CHB   
ATOM   2523  OE1 GLU C 177       4.182 -13.710   6.926  0.00  0.00      CHB   
ATOM   2524  OE2 GLU C 177       3.570 -15.314   5.508  0.00  0.00      CHB   
ATOM   2525  C   GLU C 177       8.768 -16.479   4.788  0.00  0.00      CHB   
ATOM   2526  O   GLU C 177       8.367 -17.632   4.932  0.00  0.00      CHB   
ATOM   2527  N   TRP C 178      10.065 -16.258   4.958  0.00  0.00      CHB   
ATOM   2528  HN  TRP C 178      10.572 -15.402   4.887  0.00  0.00      CHB   
ATOM   2529  CA  TRP C 178      10.925 -17.294   5.426  0.00  0.00      CHB   
ATOM   2530  HA  TRP C 178      10.385 -18.197   5.667  0.00  0.00      CHB   
ATOM   2531  CB  TRP C 178      11.834 -17.656   4.182  0.00  0.00      CHB   
ATOM   2532  HB1 TRP C 178      12.304 -18.653   4.320  0.00  0.00      CHB   
ATOM   2533  HB2 TRP C 178      11.118 -17.647   3.333  0.00  0.00      CHB   
ATOM   2534  CG  TRP C 178      12.976 -16.692   3.949  0.00  0.00      CHB   
ATOM   2535  CD1 TRP C 178      12.845 -15.383   3.533  0.00  0.00      CHB   
ATOM   2536  HD1 TRP C 178      11.979 -14.972   3.036  0.00  0.00      CHB   
ATOM   2537  NE1 TRP C 178      14.067 -14.774   3.357  0.00  0.00      CHB   
ATOM   2538  HE1 TRP C 178      14.132 -13.829   3.123  0.00  0.00      CHB   
ATOM   2539  CE2 TRP C 178      15.026 -15.643   3.727  0.00  0.00      CHB   
ATOM   2540  CD2 TRP C 178      14.406 -16.908   4.099  0.00  0.00      CHB   
ATOM   2541  CE3 TRP C 178      15.163 -18.044   4.327  0.00  0.00      CHB   
ATOM   2542  HE3 TRP C 178      14.766 -19.029   4.525  0.00  0.00      CHB   
ATOM   2543  CZ3 TRP C 178      16.522 -17.897   4.257  0.00  0.00      CHB   
ATOM   2544  HZ3 TRP C 178      17.087 -18.799   4.443  0.00  0.00      CHB   
ATOM   2545  CZ2 TRP C 178      16.401 -15.561   3.706  0.00  0.00      CHB   
ATOM   2546  HZ2 TRP C 178      16.984 -14.703   3.405  0.00  0.00      CHB   
ATOM   2547  CH2 TRP C 178      17.262 -16.658   4.041  0.00  0.00      CHB   
ATOM   2548  HH2 TRP C 178      18.337 -16.630   3.934  0.00  0.00      CHB   
ATOM   2549  C   TRP C 178      11.827 -17.134   6.593  0.00  0.00      CHB   
ATOM   2550  O   TRP C 178      12.117 -18.062   7.302  0.00  0.00      CHB   
ATOM   2551  N   ILE C 179      12.304 -15.898   6.830  0.00  0.00      CHB   
ATOM   2552  HN  ILE C 179      11.908 -15.125   6.340  0.00  0.00      CHB   
ATOM   2553  CA  ILE C 179      13.393 -15.609   7.704  0.00  0.00      CHB   
ATOM   2554  HA  ILE C 179      14.243 -16.252   7.528  0.00  0.00      CHB   
ATOM   2555  CB  ILE C 179      14.036 -14.232   7.296  0.00  0.00      CHB   
ATOM   2556  HB  ILE C 179      13.783 -14.216   6.214  0.00  0.00      CHB   
ATOM   2557  CG2 ILE C 179      13.367 -13.017   8.064  0.00  0.00      CHB   
ATOM   2558 HG21 ILE C 179      13.429 -13.130   9.167  0.00  0.00      CHB   
ATOM   2559 HG22 ILE C 179      13.922 -12.069   7.895  0.00  0.00      CHB   
ATOM   2560 HG23 ILE C 179      12.341 -12.779   7.711  0.00  0.00      CHB   
ATOM   2561  CG1 ILE C 179      15.551 -14.166   7.525  0.00  0.00      CHB   
ATOM   2562 HG11 ILE C 179      15.780 -13.816   8.554  0.00  0.00      CHB   
ATOM   2563 HG12 ILE C 179      15.926 -15.210   7.465  0.00  0.00      CHB   
ATOM   2564  CD  ILE C 179      16.244 -13.253   6.495  0.00  0.00      CHB   
ATOM   2565  HD1 ILE C 179      15.599 -12.389   6.227  0.00  0.00      CHB   
ATOM   2566  HD2 ILE C 179      17.181 -12.825   6.911  0.00  0.00      CHB   
ATOM   2567  HD3 ILE C 179      16.507 -13.801   5.565  0.00  0.00      CHB   
ATOM   2568  C   ILE C 179      13.153 -15.759   9.210  0.00  0.00      CHB   
ATOM   2569  O   ILE C 179      14.026 -16.209  10.004  0.00  0.00      CHB   
ATOM   2570  N   GLU C 180      11.925 -15.516   9.663  0.00  0.00      CHB   
ATOM   2571  HN  GLU C 180      11.301 -15.132   8.986  0.00  0.00      CHB   
ATOM   2572  CA  GLU C 180      11.458 -15.758  10.977  0.00  0.00      CHB   
ATOM   2573  HA  GLU C 180      12.153 -15.188  11.575  0.00  0.00      CHB   
ATOM   2574  CB  GLU C 180      10.105 -15.092  11.196  0.00  0.00      CHB   
ATOM   2575  HB1 GLU C 180      10.272 -14.073  10.787  0.00  0.00      CHB   
ATOM   2576  HB2 GLU C 180       9.417 -15.653  10.527  0.00  0.00      CHB   
ATOM   2577  CG  GLU C 180       9.576 -15.006  12.656  0.00  0.00      CHB   
ATOM   2578  HG1 GLU C 180       9.429 -16.076  12.915  0.00  0.00      CHB   
ATOM   2579  HG2 GLU C 180      10.294 -14.511  13.344  0.00  0.00      CHB   
ATOM   2580  CD  GLU C 180       8.178 -14.415  12.789  0.00  0.00      CHB   
ATOM   2581  OE1 GLU C 180       8.011 -13.162  12.562  0.00  0.00      CHB   
ATOM   2582  OE2 GLU C 180       7.191 -15.093  13.108  0.00  0.00      CHB   
ATOM   2583  C   GLU C 180      11.423 -17.195  11.344  0.00  0.00      CHB   
ATOM   2584  O   GLU C 180      11.847 -17.537  12.459  0.00  0.00      CHB   
ATOM   2585  N   THR C 181      10.884 -18.109  10.473  0.00  0.00      CHB   
ATOM   2586  HN  THR C 181      10.403 -17.737   9.683  0.00  0.00      CHB   
ATOM   2587  CA  THR C 181      11.008 -19.584  10.523  0.00  0.00      CHB   
ATOM   2588  HA  THR C 181      10.655 -19.733  11.533  0.00  0.00      CHB   
ATOM   2589  CB  THR C 181      10.017 -20.202   9.632  0.00  0.00      CHB   
ATOM   2590  HB  THR C 181      10.286 -20.025   8.568  0.00  0.00      CHB   
ATOM   2591  OG1 THR C 181       8.762 -19.623   9.897  0.00  0.00      CHB   
ATOM   2592  HG1 THR C 181       8.443 -19.297   9.052  0.00  0.00      CHB   
ATOM   2593  CG2 THR C 181       9.857 -21.703   9.970  0.00  0.00      CHB   
ATOM   2594 HG21 THR C 181      10.733 -22.322   9.680  0.00  0.00      CHB   
ATOM   2595 HG22 THR C 181       9.686 -21.789  11.065  0.00  0.00      CHB   
ATOM   2596 HG23 THR C 181       9.008 -22.141   9.403  0.00  0.00      CHB   
ATOM   2597  C   THR C 181      12.452 -20.000  10.446  0.00  0.00      CHB   
ATOM   2598  O   THR C 181      12.839 -20.965  11.129  0.00  0.00      CHB   
ATOM   2599  N   MET C 182      13.290 -19.366   9.642  0.00  0.00      CHB   
ATOM   2600  HN  MET C 182      12.958 -18.806   8.887  0.00  0.00      CHB   
ATOM   2601  CA  MET C 182      14.717 -19.745   9.635  0.00  0.00      CHB   
ATOM   2602  HA  MET C 182      14.793 -20.823   9.621  0.00  0.00      CHB   
ATOM   2603  CB  MET C 182      15.384 -19.074   8.330  0.00  0.00      CHB   
ATOM   2604  HB1 MET C 182      14.734 -19.360   7.476  0.00  0.00      CHB   
ATOM   2605  HB2 MET C 182      15.276 -17.983   8.154  0.00  0.00      CHB   
ATOM   2606  CG  MET C 182      16.804 -19.569   8.007  0.00  0.00      CHB   
ATOM   2607  HG1 MET C 182      16.701 -20.674   8.056  0.00  0.00      CHB   
ATOM   2608  HG2 MET C 182      17.097 -19.343   6.960  0.00  0.00      CHB   
ATOM   2609  SD  MET C 182      18.160 -18.870   9.023  0.00  0.00      CHB   
ATOM   2610  CE  MET C 182      18.008 -17.247   8.352  0.00  0.00      CHB   
ATOM   2611  HE1 MET C 182      16.966 -16.871   8.444  0.00  0.00      CHB   
ATOM   2612  HE2 MET C 182      18.542 -16.510   8.989  0.00  0.00      CHB   
ATOM   2613  HE3 MET C 182      18.437 -17.053   7.346  0.00  0.00      CHB   
ATOM   2614  C   MET C 182      15.511 -19.353  10.859  0.00  0.00      CHB   
ATOM   2615  O   MET C 182      16.179 -20.151  11.538  0.00  0.00      CHB   
ATOM   2616  N   TRP C 183      15.325 -18.121  11.362  0.00  0.00      CHB   
ATOM   2617  HN  TRP C 183      14.808 -17.451  10.835  0.00  0.00      CHB   
ATOM   2618  CA  TRP C 183      15.996 -17.692  12.619  0.00  0.00      CHB   
ATOM   2619  HA  TRP C 183      17.058 -17.890  12.595  0.00  0.00      CHB   
ATOM   2620  CB  TRP C 183      15.748 -16.224  12.977  0.00  0.00      CHB   
ATOM   2621  HB1 TRP C 183      14.699 -15.919  13.182  0.00  0.00      CHB   
ATOM   2622  HB2 TRP C 183      16.279 -15.868  13.886  0.00  0.00      CHB   
ATOM   2623  CG  TRP C 183      16.327 -15.273  12.039  0.00  0.00      CHB   
ATOM   2624  CD1 TRP C 183      17.535 -15.270  11.393  0.00  0.00      CHB   
ATOM   2625  HD1 TRP C 183      18.034 -16.190  11.125  0.00  0.00      CHB   
ATOM   2626  NE1 TRP C 183      17.729 -14.049  10.760  0.00  0.00      CHB   
ATOM   2627  HE1 TRP C 183      18.531 -13.836  10.246  0.00  0.00      CHB   
ATOM   2628  CE2 TRP C 183      16.682 -13.148  11.058  0.00  0.00      CHB   
ATOM   2629  CD2 TRP C 183      15.806 -13.905  11.876  0.00  0.00      CHB   
ATOM   2630  CE3 TRP C 183      14.645 -13.371  12.354  0.00  0.00      CHB   
ATOM   2631  HE3 TRP C 183      13.963 -13.948  12.960  0.00  0.00      CHB   
ATOM   2632  CZ3 TRP C 183      14.441 -12.044  12.028  0.00  0.00      CHB   
ATOM   2633  HZ3 TRP C 183      13.617 -11.497  12.462  0.00  0.00      CHB   
ATOM   2634  CZ2 TRP C 183      16.427 -11.851  10.588  0.00  0.00      CHB   
ATOM   2635  HZ2 TRP C 183      16.933 -11.326   9.792  0.00  0.00      CHB   
ATOM   2636  CH2 TRP C 183      15.260 -11.268  11.201  0.00  0.00      CHB   
ATOM   2637  HH2 TRP C 183      15.040 -10.214  11.126  0.00  0.00      CHB   
ATOM   2638  C   TRP C 183      15.604 -18.528  13.860  0.00  0.00      CHB   
ATOM   2639  O   TRP C 183      16.491 -18.873  14.679  0.00  0.00      CHB   
ATOM   2640  N   ASP C 184      14.332 -18.876  14.146  0.00  0.00      CHB   
ATOM   2641  HN  ASP C 184      13.665 -18.439  13.547  0.00  0.00      CHB   
ATOM   2642  CA  ASP C 184      13.845 -19.689  15.245  0.00  0.00      CHB   
ATOM   2643  HA  ASP C 184      14.453 -19.465  16.109  0.00  0.00      CHB   
ATOM   2644  CB  ASP C 184      12.311 -19.524  15.244  0.00  0.00      CHB   
ATOM   2645  HB1 ASP C 184      12.015 -18.498  14.936  0.00  0.00      CHB   
ATOM   2646  HB2 ASP C 184      11.924 -20.298  14.547  0.00  0.00      CHB   
ATOM   2647  CG  ASP C 184      11.663 -19.787  16.577  0.00  0.00      CHB   
ATOM   2648  OD1 ASP C 184      10.535 -20.319  16.518  0.00  0.00      CHB   
ATOM   2649  OD2 ASP C 184      12.250 -19.550  17.618  0.00  0.00      CHB   
ATOM   2650  C   ASP C 184      14.355 -21.130  15.072  0.00  0.00      CHB   
ATOM   2651  O   ASP C 184      14.944 -21.801  15.931  0.00  0.00      CHB   
ATOM   2652  N   CYS C 185      14.203 -21.746  13.916  0.00  0.00      CHB   
ATOM   2653  HN  CYS C 185      13.667 -21.348  13.176  0.00  0.00      CHB   
ATOM   2654  CA  CYS C 185      14.639 -23.124  13.644  0.00  0.00      CHB   
ATOM   2655  HA  CYS C 185      14.364 -23.723  14.500  0.00  0.00      CHB   
ATOM   2656  CB  CYS C 185      14.128 -23.623  12.268  0.00  0.00      CHB   
ATOM   2657  HB1 CYS C 185      14.570 -22.901  11.549  0.00  0.00      CHB   
ATOM   2658  HB2 CYS C 185      14.589 -24.624  12.129  0.00  0.00      CHB   
ATOM   2659  SG  CYS C 185      12.346 -23.798  12.343  0.00  0.00      CHB   
ATOM   2660  HG1 CYS C 185      12.373 -24.783  11.457  0.00  0.00      CHB   
ATOM   2661  C   CYS C 185      16.157 -23.311  13.619  0.00  0.00      CHB   
ATOM   2662  O   CYS C 185      16.680 -24.234  14.150  0.00  0.00      CHB   
ATOM   2663  N   MET C 186      16.968 -22.340  13.025  0.00  0.00      CHB   
ATOM   2664  HN  MET C 186      16.522 -21.582  12.555  0.00  0.00      CHB   
ATOM   2665  CA  MET C 186      18.422 -22.393  13.037  0.00  0.00      CHB   
ATOM   2666  HA  MET C 186      18.783 -23.197  12.413  0.00  0.00      CHB   
ATOM   2667  CB  MET C 186      18.956 -21.107  12.369  0.00  0.00      CHB   
ATOM   2668  HB1 MET C 186      18.463 -20.848  11.407  0.00  0.00      CHB   
ATOM   2669  HB2 MET C 186      18.715 -20.310  13.104  0.00  0.00      CHB   
ATOM   2670  CG  MET C 186      20.484 -21.012  12.017  0.00  0.00      CHB   
ATOM   2671  HG1 MET C 186      20.764 -19.989  11.686  0.00  0.00      CHB   
ATOM   2672  HG2 MET C 186      21.087 -21.191  12.933  0.00  0.00      CHB   
ATOM   2673  SD  MET C 186      20.996 -22.296  10.793  0.00  0.00      CHB   
ATOM   2674  CE  MET C 186      22.700 -21.825  11.143  0.00  0.00      CHB   
ATOM   2675  HE1 MET C 186      23.042 -22.691  11.749  0.00  0.00      CHB   
ATOM   2676  HE2 MET C 186      23.265 -21.740  10.191  0.00  0.00      CHB   
ATOM   2677  HE3 MET C 186      22.859 -20.880  11.705  0.00  0.00      CHB   
ATOM   2678  C   MET C 186      19.070 -22.620  14.387  0.00  0.00      CHB   
ATOM   2679  O   MET C 186      19.951 -23.461  14.523  0.00  0.00      CHB   
ATOM   2680  N   GLU C 187      18.551 -21.956  15.457  0.00  0.00      CHB   
ATOM   2681  HN  GLU C 187      17.794 -21.313  15.375  0.00  0.00      CHB   
ATOM   2682  CA  GLU C 187      18.977 -22.248  16.820  0.00  0.00      CHB   
ATOM   2683  HA  GLU C 187      20.013 -21.945  16.878  0.00  0.00      CHB   
ATOM   2684  CB  GLU C 187      18.229 -21.373  17.940  0.00  0.00      CHB   
ATOM   2685  HB1 GLU C 187      17.183 -21.721  18.075  0.00  0.00      CHB   
ATOM   2686  HB2 GLU C 187      18.844 -21.473  18.860  0.00  0.00      CHB   
ATOM   2687  CG  GLU C 187      18.276 -19.927  17.513  0.00  0.00      CHB   
ATOM   2688  HG1 GLU C 187      19.267 -19.681  17.075  0.00  0.00      CHB   
ATOM   2689  HG2 GLU C 187      17.570 -19.879  16.656  0.00  0.00      CHB   
ATOM   2690  CD  GLU C 187      17.835 -19.022  18.653  0.00  0.00      CHB   
ATOM   2691  OE1 GLU C 187      18.678 -18.677  19.559  0.00  0.00      CHB   
ATOM   2692  OE2 GLU C 187      16.731 -18.554  18.600  0.00  0.00      CHB   
ATOM   2693  C   GLU C 187      19.057 -23.718  17.265  0.00  0.00      CHB   
ATOM   2694  O   GLU C 187      20.019 -24.133  17.933  0.00  0.00      CHB   
ATOM   2695  N   VAL C 188      18.012 -24.464  16.802  0.00  0.00      CHB   
ATOM   2696  HN  VAL C 188      17.294 -24.037  16.258  0.00  0.00      CHB   
ATOM   2697  CA  VAL C 188      17.914 -25.839  17.047  0.00  0.00      CHB   
ATOM   2698  HA  VAL C 188      18.257 -26.085  18.041  0.00  0.00      CHB   
ATOM   2699  CB  VAL C 188      16.490 -26.373  17.107  0.00  0.00      CHB   
ATOM   2700  HB  VAL C 188      15.997 -26.412  16.112  0.00  0.00      CHB   
ATOM   2701  CG1 VAL C 188      16.472 -27.812  17.756  0.00  0.00      CHB   
ATOM   2702 HG11 VAL C 188      17.076 -28.577  17.223  0.00  0.00      CHB   
ATOM   2703 HG12 VAL C 188      16.980 -27.781  18.744  0.00  0.00      CHB   
ATOM   2704 HG13 VAL C 188      15.411 -28.127  17.858  0.00  0.00      CHB   
ATOM   2705  CG2 VAL C 188      15.555 -25.428  17.914  0.00  0.00      CHB   
ATOM   2706 HG21 VAL C 188      15.882 -25.315  18.970  0.00  0.00      CHB   
ATOM   2707 HG22 VAL C 188      15.414 -24.423  17.461  0.00  0.00      CHB   
ATOM   2708 HG23 VAL C 188      14.553 -25.907  17.938  0.00  0.00      CHB   
ATOM   2709  C   VAL C 188      18.713 -26.820  16.149  0.00  0.00      CHB   
ATOM   2710  O   VAL C 188      19.424 -27.714  16.640  0.00  0.00      CHB   
ATOM   2711  N   ALA C 189      18.830 -26.488  14.874  0.00  0.00      CHB   
ATOM   2712  HN  ALA C 189      18.366 -25.739  14.406  0.00  0.00      CHB   
ATOM   2713  CA  ALA C 189      19.584 -27.294  13.997  0.00  0.00      CHB   
ATOM   2714  HA  ALA C 189      20.333 -27.741  14.635  0.00  0.00      CHB   
ATOM   2715  CB  ALA C 189      18.618 -28.416  13.690  0.00  0.00      CHB   
ATOM   2716  HB1 ALA C 189      19.111 -29.234  13.122  0.00  0.00      CHB   
ATOM   2717  HB2 ALA C 189      18.229 -28.846  14.638  0.00  0.00      CHB   
ATOM   2718  HB3 ALA C 189      17.781 -28.040  13.063  0.00  0.00      CHB   
ATOM   2719  C   ALA C 189      20.232 -26.478  12.852  0.00  0.00      CHB   
ATOM   2720  O   ALA C 189      19.782 -25.523  12.216  0.00  0.00      CHB   
ATOM   2721  N   ALA C 190      21.504 -26.845  12.567  0.00  0.00      CHB   
ATOM   2722  HN  ALA C 190      21.804 -27.635  13.097  0.00  0.00      CHB   
ATOM   2723  CA  ALA C 190      22.439 -26.086  11.784  0.00  0.00      CHB   
ATOM   2724  HA  ALA C 190      22.408 -25.030  12.006  0.00  0.00      CHB   
ATOM   2725  CB  ALA C 190      23.794 -26.471  12.337  0.00  0.00      CHB   
ATOM   2726  HB1 ALA C 190      23.952 -27.571  12.323  0.00  0.00      CHB   
ATOM   2727  HB2 ALA C 190      24.619 -26.117  11.681  0.00  0.00      CHB   
ATOM   2728  HB3 ALA C 190      23.992 -26.120  13.372  0.00  0.00      CHB   
ATOM   2729  C   ALA C 190      22.288 -26.206  10.252  0.00  0.00      CHB   
ATOM   2730  O   ALA C 190      22.845 -25.397   9.454  0.00  0.00      CHB   
ATOM   2731  N   MET C 191      21.368 -27.057   9.796  0.00  0.00      CHB   
ATOM   2732  HN  MET C 191      21.082 -27.801  10.395  0.00  0.00      CHB   
ATOM   2733  CA  MET C 191      21.123 -27.175   8.362  0.00  0.00      CHB   
ATOM   2734  HA  MET C 191      21.999 -26.950   7.771  0.00  0.00      CHB   
ATOM   2735  CB  MET C 191      20.428 -28.522   8.074  0.00  0.00      CHB   
ATOM   2736  HB1 MET C 191      19.679 -28.689   8.878  0.00  0.00      CHB   
ATOM   2737  HB2 MET C 191      19.935 -28.625   7.084  0.00  0.00      CHB   
ATOM   2738  CG  MET C 191      21.459 -29.629   7.997  0.00  0.00      CHB   
ATOM   2739  HG1 MET C 191      22.202 -29.468   7.187  0.00  0.00      CHB   
ATOM   2740  HG2 MET C 191      22.001 -29.517   8.961  0.00  0.00      CHB   
ATOM   2741  SD  MET C 191      20.886 -31.342   7.999  0.00  0.00      CHB   
ATOM   2742  CE  MET C 191      22.510 -32.101   7.883  0.00  0.00      CHB   
ATOM   2743  HE1 MET C 191      22.528 -33.200   7.716  0.00  0.00      CHB   
ATOM   2744  HE2 MET C 191      22.974 -31.601   7.006  0.00  0.00      CHB   
ATOM   2745  HE3 MET C 191      23.161 -31.808   8.734  0.00  0.00      CHB   
ATOM   2746  C   MET C 191      20.080 -26.216   7.845  0.00  0.00      CHB   
ATOM   2747  O   MET C 191      19.973 -25.909   6.601  0.00  0.00      CHB   
ATOM   2748  N   CYS C 192      19.269 -25.651   8.785  0.00  0.00      CHB   
ATOM   2749  HN  CYS C 192      19.455 -25.881   9.738  0.00  0.00      CHB   
ATOM   2750  CA  CYS C 192      18.086 -24.980   8.352  0.00  0.00      CHB   
ATOM   2751  HA  CYS C 192      17.521 -25.759   7.862  0.00  0.00      CHB   
ATOM   2752  CB  CYS C 192      17.310 -24.425   9.641  0.00  0.00      CHB   
ATOM   2753  HB1 CYS C 192      17.873 -23.528   9.976  0.00  0.00      CHB   
ATOM   2754  HB2 CYS C 192      16.335 -23.989   9.334  0.00  0.00      CHB   
ATOM   2755  SG  CYS C 192      17.041 -25.569  10.960  0.00  0.00      CHB   
ATOM   2756  HG1 CYS C 192      18.191 -25.475  11.610  0.00  0.00      CHB   
ATOM   2757  C   CYS C 192      18.255 -23.798   7.399  0.00  0.00      CHB   
ATOM   2758  O   CYS C 192      17.559 -23.599   6.397  0.00  0.00      CHB   
ATOM   2759  N   LEU C 193      19.270 -22.888   7.637  0.00  0.00      CHB   
ATOM   2760  HN  LEU C 193      19.737 -22.949   8.515  0.00  0.00      CHB   
ATOM   2761  CA  LEU C 193      19.561 -21.817   6.710  0.00  0.00      CHB   
ATOM   2762  HA  LEU C 193      18.726 -21.133   6.687  0.00  0.00      CHB   
ATOM   2763  CB  LEU C 193      20.819 -21.012   7.180  0.00  0.00      CHB   
ATOM   2764  HB1 LEU C 193      20.661 -20.471   8.138  0.00  0.00      CHB   
ATOM   2765  HB2 LEU C 193      21.645 -21.736   7.346  0.00  0.00      CHB   
ATOM   2766  CG  LEU C 193      21.399 -19.997   6.117  0.00  0.00      CHB   
ATOM   2767  HG  LEU C 193      21.569 -20.630   5.220  0.00  0.00      CHB   
ATOM   2768  CD1 LEU C 193      20.301 -18.938   5.767  0.00  0.00      CHB   
ATOM   2769 HD11 LEU C 193      19.459 -19.196   5.090  0.00  0.00      CHB   
ATOM   2770 HD12 LEU C 193      19.911 -18.487   6.704  0.00  0.00      CHB   
ATOM   2771 HD13 LEU C 193      20.771 -18.038   5.317  0.00  0.00      CHB   
ATOM   2772  CD2 LEU C 193      22.701 -19.293   6.562  0.00  0.00      CHB   
ATOM   2773 HD21 LEU C 193      22.545 -18.766   7.527  0.00  0.00      CHB   
ATOM   2774 HD22 LEU C 193      23.524 -20.018   6.737  0.00  0.00      CHB   
ATOM   2775 HD23 LEU C 193      23.066 -18.578   5.793  0.00  0.00      CHB   
ATOM   2776  C   LEU C 193      19.682 -22.275   5.222  0.00  0.00      CHB   
ATOM   2777  O   LEU C 193      18.947 -21.786   4.372  0.00  0.00      CHB   
ATOM   2778  N   THR C 194      20.466 -23.347   4.924  0.00  0.00      CHB   
ATOM   2779  HN  THR C 194      20.892 -23.818   5.693  0.00  0.00      CHB   
ATOM   2780  CA  THR C 194      20.707 -23.721   3.557  0.00  0.00      CHB   
ATOM   2781  HA  THR C 194      21.076 -22.877   2.993  0.00  0.00      CHB   
ATOM   2782  CB  THR C 194      21.650 -24.844   3.445  0.00  0.00      CHB   
ATOM   2783  HB  THR C 194      21.359 -25.700   4.091  0.00  0.00      CHB   
ATOM   2784  OG1 THR C 194      22.918 -24.525   3.833  0.00  0.00      CHB   
ATOM   2785  HG1 THR C 194      22.991 -24.760   4.761  0.00  0.00      CHB   
ATOM   2786  CG2 THR C 194      21.884 -25.338   2.022  0.00  0.00      CHB   
ATOM   2787 HG21 THR C 194      22.821 -25.924   1.915  0.00  0.00      CHB   
ATOM   2788 HG22 THR C 194      21.040 -26.030   1.812  0.00  0.00      CHB   
ATOM   2789 HG23 THR C 194      21.876 -24.404   1.421  0.00  0.00      CHB   
ATOM   2790  C   THR C 194      19.493 -24.183   2.833  0.00  0.00      CHB   
ATOM   2791  O   THR C 194      19.201 -23.784   1.705  0.00  0.00      CHB   
ATOM   2792  N   VAL C 195      18.678 -25.054   3.573  0.00  0.00      CHB   
ATOM   2793  HN  VAL C 195      18.996 -25.453   4.430  0.00  0.00      CHB   
ATOM   2794  CA  VAL C 195      17.384 -25.609   3.046  0.00  0.00      CHB   
ATOM   2795  HA  VAL C 195      17.607 -26.077   2.099  0.00  0.00      CHB   
ATOM   2796  CB  VAL C 195      16.848 -26.766   3.973  0.00  0.00      CHB   
ATOM   2797  HB  VAL C 195      16.721 -26.295   4.971  0.00  0.00      CHB   
ATOM   2798  CG1 VAL C 195      15.595 -27.360   3.344  0.00  0.00      CHB   
ATOM   2799 HG11 VAL C 195      15.795 -27.811   2.348  0.00  0.00      CHB   
ATOM   2800 HG12 VAL C 195      15.114 -28.139   3.972  0.00  0.00      CHB   
ATOM   2801 HG13 VAL C 195      14.782 -26.606   3.273  0.00  0.00      CHB   
ATOM   2802  CG2 VAL C 195      17.923 -27.903   3.950  0.00  0.00      CHB   
ATOM   2803 HG21 VAL C 195      17.755 -28.421   2.982  0.00  0.00      CHB   
ATOM   2804 HG22 VAL C 195      18.995 -27.610   3.951  0.00  0.00      CHB   
ATOM   2805 HG23 VAL C 195      17.772 -28.691   4.719  0.00  0.00      CHB   
ATOM   2806  C   VAL C 195      16.377 -24.516   2.764  0.00  0.00      CHB   
ATOM   2807  O   VAL C 195      15.956 -24.441   1.581  0.00  0.00      CHB   
ATOM   2808  N   PHE C 196      16.011 -23.684   3.787  0.00  0.00      CHB   
ATOM   2809  HN  PHE C 196      16.609 -23.682   4.585  0.00  0.00      CHB   
ATOM   2810  CA  PHE C 196      15.049 -22.663   3.783  0.00  0.00      CHB   
ATOM   2811  HA  PHE C 196      14.161 -23.138   3.392  0.00  0.00      CHB   
ATOM   2812  CB  PHE C 196      14.781 -22.134   5.300  0.00  0.00      CHB   
ATOM   2813  HB1 PHE C 196      15.750 -21.899   5.791  0.00  0.00      CHB   
ATOM   2814  HB2 PHE C 196      14.184 -21.197   5.310  0.00  0.00      CHB   
ATOM   2815  CG  PHE C 196      14.134 -23.107   6.280  0.00  0.00      CHB   
ATOM   2816  CD1 PHE C 196      14.079 -22.856   7.638  0.00  0.00      CHB   
ATOM   2817  HD1 PHE C 196      14.521 -21.898   7.869  0.00  0.00      CHB   
ATOM   2818  CE1 PHE C 196      13.691 -23.773   8.594  0.00  0.00      CHB   
ATOM   2819  HE1 PHE C 196      13.813 -23.639   9.658  0.00  0.00      CHB   
ATOM   2820  CZ  PHE C 196      13.129 -24.997   8.224  0.00  0.00      CHB   
ATOM   2821  HZ  PHE C 196      12.763 -25.646   9.006  0.00  0.00      CHB   
ATOM   2822  CD2 PHE C 196      13.471 -24.300   5.933  0.00  0.00      CHB   
ATOM   2823  HD2 PHE C 196      13.297 -24.525   4.891  0.00  0.00      CHB   
ATOM   2824  CE2 PHE C 196      12.967 -25.240   6.864  0.00  0.00      CHB   
ATOM   2825  HE2 PHE C 196      12.439 -26.068   6.415  0.00  0.00      CHB   
ATOM   2826  C   PHE C 196      15.395 -21.475   2.968  0.00  0.00      CHB   
ATOM   2827  O   PHE C 196      14.483 -20.767   2.531  0.00  0.00      CHB   
ATOM   2828  N   LEU C 197      16.721 -21.173   2.732  0.00  0.00      CHB   
ATOM   2829  HN  LEU C 197      17.480 -21.482   3.300  0.00  0.00      CHB   
ATOM   2830  CA  LEU C 197      17.181 -20.322   1.637  0.00  0.00      CHB   
ATOM   2831  HA  LEU C 197      16.615 -19.406   1.710  0.00  0.00      CHB   
ATOM   2832  CB  LEU C 197      18.760 -20.025   1.748  0.00  0.00      CHB   
ATOM   2833  HB1 LEU C 197      18.799 -19.652   2.794  0.00  0.00      CHB   
ATOM   2834  HB2 LEU C 197      19.265 -21.002   1.593  0.00  0.00      CHB   
ATOM   2835  CG  LEU C 197      19.354 -19.096   0.684  0.00  0.00      CHB   
ATOM   2836  HG  LEU C 197      19.205 -19.541  -0.323  0.00  0.00      CHB   
ATOM   2837  CD1 LEU C 197      18.768 -17.652   0.706  0.00  0.00      CHB   
ATOM   2838 HD11 LEU C 197      17.674 -17.701   0.893  0.00  0.00      CHB   
ATOM   2839 HD12 LEU C 197      19.176 -17.161   1.615  0.00  0.00      CHB   
ATOM   2840 HD13 LEU C 197      19.077 -17.107  -0.212  0.00  0.00      CHB   
ATOM   2841  CD2 LEU C 197      20.837 -18.943   0.828  0.00  0.00      CHB   
ATOM   2842 HD21 LEU C 197      21.319 -19.943   0.874  0.00  0.00      CHB   
ATOM   2843 HD22 LEU C 197      21.235 -18.257   0.051  0.00  0.00      CHB   
ATOM   2844 HD23 LEU C 197      21.137 -18.474   1.789  0.00  0.00      CHB   
ATOM   2845  C   LEU C 197      16.818 -20.844   0.209  0.00  0.00      CHB   
ATOM   2846  O   LEU C 197      16.341 -20.119  -0.653  0.00  0.00      CHB   
ATOM   2847  N   MET C 198      16.944 -22.208  -0.091  0.00  0.00      CHB   
ATOM   2848  HN  MET C 198      17.467 -22.809   0.508  0.00  0.00      CHB   
ATOM   2849  CA  MET C 198      16.624 -22.829  -1.429  0.00  0.00      CHB   
ATOM   2850  HA  MET C 198      17.113 -22.244  -2.194  0.00  0.00      CHB   
ATOM   2851  CB  MET C 198      16.930 -24.345  -1.618  0.00  0.00      CHB   
ATOM   2852  HB1 MET C 198      16.453 -25.017  -0.873  0.00  0.00      CHB   
ATOM   2853  HB2 MET C 198      16.509 -24.716  -2.577  0.00  0.00      CHB   
ATOM   2854  CG  MET C 198      18.442 -24.640  -1.646  0.00  0.00      CHB   
ATOM   2855  HG1 MET C 198      18.717 -24.445  -2.704  0.00  0.00      CHB   
ATOM   2856  HG2 MET C 198      19.112 -24.002  -1.030  0.00  0.00      CHB   
ATOM   2857  SD  MET C 198      18.765 -26.454  -1.311  0.00  0.00      CHB   
ATOM   2858  CE  MET C 198      20.477 -26.392  -1.928  0.00  0.00      CHB   
ATOM   2859  HE1 MET C 198      20.448 -26.076  -2.993  0.00  0.00      CHB   
ATOM   2860  HE2 MET C 198      21.045 -25.607  -1.384  0.00  0.00      CHB   
ATOM   2861  HE3 MET C 198      21.034 -27.344  -1.794  0.00  0.00      CHB   
ATOM   2862  C   MET C 198      15.152 -22.684  -1.843  0.00  0.00      CHB   
ATOM   2863  O   MET C 198      14.789 -22.487  -2.997  0.00  0.00      CHB   
ATOM   2864  N   VAL C 199      14.241 -22.709  -0.832  0.00  0.00      CHB   
ATOM   2865  HN  VAL C 199      14.729 -22.964  -0.001  0.00  0.00      CHB   
ATOM   2866  CA  VAL C 199      12.807 -22.557  -0.940  0.00  0.00      CHB   
ATOM   2867  HA  VAL C 199      12.531 -23.141  -1.806  0.00  0.00      CHB   
ATOM   2868  CB  VAL C 199      11.976 -23.081   0.205  0.00  0.00      CHB   
ATOM   2869  HB  VAL C 199      12.107 -22.244   0.924  0.00  0.00      CHB   
ATOM   2870  CG1 VAL C 199      10.553 -23.518  -0.278  0.00  0.00      CHB   
ATOM   2871 HG11 VAL C 199      10.587 -24.440  -0.898  0.00  0.00      CHB   
ATOM   2872 HG12 VAL C 199       9.957 -23.805   0.614  0.00  0.00      CHB   
ATOM   2873 HG13 VAL C 199      10.038 -22.699  -0.824  0.00  0.00      CHB   
ATOM   2874  CG2 VAL C 199      12.721 -24.342   0.720  0.00  0.00      CHB   
ATOM   2875 HG21 VAL C 199      13.674 -24.017   1.190  0.00  0.00      CHB   
ATOM   2876 HG22 VAL C 199      12.104 -24.820   1.511  0.00  0.00      CHB   
ATOM   2877 HG23 VAL C 199      12.921 -25.118  -0.050  0.00  0.00      CHB   
ATOM   2878  C   VAL C 199      12.475 -21.118  -1.453  0.00  0.00      CHB   
ATOM   2879  O   VAL C 199      11.728 -20.826  -2.453  0.00  0.00      CHB   
ATOM   2880  N   MET C 200      13.016 -20.075  -0.744  0.00  0.00      CHB   
ATOM   2881  HN  MET C 200      13.645 -20.323  -0.011  0.00  0.00      CHB   
ATOM   2882  CA  MET C 200      12.902 -18.649  -1.160  0.00  0.00      CHB   
ATOM   2883  HA  MET C 200      11.852 -18.402  -1.208  0.00  0.00      CHB   
ATOM   2884  CB  MET C 200      13.631 -17.881  -0.097  0.00  0.00      CHB   
ATOM   2885  HB1 MET C 200      13.400 -18.145   0.958  0.00  0.00      CHB   
ATOM   2886  HB2 MET C 200      14.702 -18.167  -0.029  0.00  0.00      CHB   
ATOM   2887  CG  MET C 200      13.521 -16.350  -0.172  0.00  0.00      CHB   
ATOM   2888  HG1 MET C 200      12.629 -15.885  -0.643  0.00  0.00      CHB   
ATOM   2889  HG2 MET C 200      13.576 -15.878   0.832  0.00  0.00      CHB   
ATOM   2890  SD  MET C 200      14.885 -15.579  -1.178  0.00  0.00      CHB   
ATOM   2891  CE  MET C 200      16.071 -15.168   0.125  0.00  0.00      CHB   
ATOM   2892  HE1 MET C 200      15.665 -14.213   0.521  0.00  0.00      CHB   
ATOM   2893  HE2 MET C 200      16.108 -15.930   0.932  0.00  0.00      CHB   
ATOM   2894  HE3 MET C 200      17.041 -14.908  -0.351  0.00  0.00      CHB   
ATOM   2895  C   MET C 200      13.450 -18.325  -2.519  0.00  0.00      CHB   
ATOM   2896  O   MET C 200      12.813 -17.593  -3.305  0.00  0.00      CHB   
ATOM   2897  N   VAL C 201      14.622 -18.859  -2.807  0.00  0.00      CHB   
ATOM   2898  HN  VAL C 201      14.995 -19.391  -2.051  0.00  0.00      CHB   
ATOM   2899  CA  VAL C 201      15.462 -18.700  -4.068  0.00  0.00      CHB   
ATOM   2900  HA  VAL C 201      15.717 -17.660  -4.211  0.00  0.00      CHB   
ATOM   2901  CB  VAL C 201      16.835 -19.369  -3.957  0.00  0.00      CHB   
ATOM   2902  HB  VAL C 201      16.569 -20.350  -3.509  0.00  0.00      CHB   
ATOM   2903  CG1 VAL C 201      17.511 -19.368  -5.349  0.00  0.00      CHB   
ATOM   2904 HG11 VAL C 201      16.940 -19.985  -6.076  0.00  0.00      CHB   
ATOM   2905 HG12 VAL C 201      17.702 -18.324  -5.678  0.00  0.00      CHB   
ATOM   2906 HG13 VAL C 201      18.527 -19.805  -5.243  0.00  0.00      CHB   
ATOM   2907  CG2 VAL C 201      17.701 -18.604  -2.944  0.00  0.00      CHB   
ATOM   2908 HG21 VAL C 201      17.381 -18.565  -1.881  0.00  0.00      CHB   
ATOM   2909 HG22 VAL C 201      18.779 -18.874  -2.945  0.00  0.00      CHB   
ATOM   2910 HG23 VAL C 201      17.669 -17.522  -3.193  0.00  0.00      CHB   
ATOM   2911  C   VAL C 201      14.634 -19.265  -5.233  0.00  0.00      CHB   
ATOM   2912  O   VAL C 201      14.425 -18.574  -6.275  0.00  0.00      CHB   
ATOM   2913  N   ILE C 202      14.140 -20.534  -5.166  0.00  0.00      CHB   
ATOM   2914  HN  ILE C 202      14.268 -21.166  -4.406  0.00  0.00      CHB   
ATOM   2915  CA  ILE C 202      13.428 -21.166  -6.240  0.00  0.00      CHB   
ATOM   2916  HA  ILE C 202      13.927 -20.794  -7.123  0.00  0.00      CHB   
ATOM   2917  CB  ILE C 202      13.394 -22.705  -6.180  0.00  0.00      CHB   
ATOM   2918  HB  ILE C 202      14.374 -23.122  -5.863  0.00  0.00      CHB   
ATOM   2919  CG2 ILE C 202      12.529 -23.238  -5.034  0.00  0.00      CHB   
ATOM   2920 HG21 ILE C 202      11.452 -23.217  -5.305  0.00  0.00      CHB   
ATOM   2921 HG22 ILE C 202      12.964 -24.236  -4.812  0.00  0.00      CHB   
ATOM   2922 HG23 ILE C 202      12.632 -22.668  -4.086  0.00  0.00      CHB   
ATOM   2923  CG1 ILE C 202      13.040 -23.374  -7.478  0.00  0.00      CHB   
ATOM   2924 HG11 ILE C 202      13.067 -24.463  -7.259  0.00  0.00      CHB   
ATOM   2925 HG12 ILE C 202      12.021 -23.148  -7.859  0.00  0.00      CHB   
ATOM   2926  CD  ILE C 202      13.973 -23.105  -8.723  0.00  0.00      CHB   
ATOM   2927  HD1 ILE C 202      13.811 -23.870  -9.512  0.00  0.00      CHB   
ATOM   2928  HD2 ILE C 202      13.619 -22.131  -9.124  0.00  0.00      CHB   
ATOM   2929  HD3 ILE C 202      15.033 -22.984  -8.413  0.00  0.00      CHB   
ATOM   2930  C   ILE C 202      12.041 -20.601  -6.405  0.00  0.00      CHB   
ATOM   2931  O   ILE C 202      11.605 -20.474  -7.512  0.00  0.00      CHB   
ATOM   2932  N   GLY C 203      11.351 -20.064  -5.303  0.00  0.00      CHB   
ATOM   2933  HN  GLY C 203      11.772 -20.110  -4.400  0.00  0.00      CHB   
ATOM   2934  CA  GLY C 203      10.058 -19.462  -5.254  0.00  0.00      CHB   
ATOM   2935  HA1 GLY C 203       9.892 -19.281  -4.203  0.00  0.00      CHB   
ATOM   2936  HA2 GLY C 203       9.397 -20.109  -5.812  0.00  0.00      CHB   
ATOM   2937  C   GLY C 203       9.982 -18.196  -5.937  0.00  0.00      CHB   
ATOM   2938  O   GLY C 203       8.975 -17.765  -6.556  0.00  0.00      CHB   
ATOM   2939  N   ASN C 204      11.065 -17.317  -5.907  0.00  0.00      CHB   
ATOM   2940  HN  ASN C 204      11.927 -17.513  -5.446  0.00  0.00      CHB   
ATOM   2941  CA  ASN C 204      11.214 -16.158  -6.781  0.00  0.00      CHB   
ATOM   2942  HA  ASN C 204      10.256 -15.659  -6.786  0.00  0.00      CHB   
ATOM   2943  CB  ASN C 204      12.379 -15.230  -6.305  0.00  0.00      CHB   
ATOM   2944  HB1 ASN C 204      13.223 -15.926  -6.112  0.00  0.00      CHB   
ATOM   2945  HB2 ASN C 204      12.669 -14.452  -7.043  0.00  0.00      CHB   
ATOM   2946  CG  ASN C 204      11.869 -14.584  -5.045  0.00  0.00      CHB   
ATOM   2947  OD1 ASN C 204      11.035 -13.685  -5.139  0.00  0.00      CHB   
ATOM   2948  ND2 ASN C 204      12.256 -15.076  -3.883  0.00  0.00      CHB   
ATOM   2949 HD21 ASN C 204      11.731 -14.855  -3.060  0.00  0.00      CHB   
ATOM   2950 HD22 ASN C 204      12.790 -15.911  -3.753  0.00  0.00      CHB   
ATOM   2951  C   ASN C 204      11.537 -16.458  -8.234  0.00  0.00      CHB   
ATOM   2952  O   ASN C 204      10.993 -15.737  -9.089  0.00  0.00      CHB   
ATOM   2953  N   LEU C 205      12.294 -17.542  -8.533  0.00  0.00      CHB   
ATOM   2954  HN  LEU C 205      12.688 -18.099  -7.806  0.00  0.00      CHB   
ATOM   2955  CA  LEU C 205      12.454 -18.046  -9.923  0.00  0.00      CHB   
ATOM   2956  HA  LEU C 205      12.563 -17.205 -10.592  0.00  0.00      CHB   
ATOM   2957  CB  LEU C 205      13.727 -18.975 -10.238  0.00  0.00      CHB   
ATOM   2958  HB1 LEU C 205      13.630 -19.954  -9.721  0.00  0.00      CHB   
ATOM   2959  HB2 LEU C 205      13.678 -19.194 -11.326  0.00  0.00      CHB   
ATOM   2960  CG  LEU C 205      15.033 -18.286  -9.773  0.00  0.00      CHB   
ATOM   2961  HG  LEU C 205      14.907 -18.306  -8.669  0.00  0.00      CHB   
ATOM   2962  CD1 LEU C 205      16.258 -19.125 -10.133  0.00  0.00      CHB   
ATOM   2963 HD11 LEU C 205      16.607 -19.102 -11.187  0.00  0.00      CHB   
ATOM   2964 HD12 LEU C 205      17.130 -18.837  -9.507  0.00  0.00      CHB   
ATOM   2965 HD13 LEU C 205      16.038 -20.185  -9.886  0.00  0.00      CHB   
ATOM   2966  CD2 LEU C 205      15.300 -16.862 -10.138  0.00  0.00      CHB   
ATOM   2967 HD21 LEU C 205      15.201 -16.649 -11.224  0.00  0.00      CHB   
ATOM   2968 HD22 LEU C 205      14.605 -16.164  -9.625  0.00  0.00      CHB   
ATOM   2969 HD23 LEU C 205      16.344 -16.635  -9.834  0.00  0.00      CHB   
ATOM   2970  C   LEU C 205      11.284 -18.647 -10.632  0.00  0.00      CHB   
ATOM   2971  O   LEU C 205      10.994 -18.141 -11.701  0.00  0.00      CHB   
ATOM   2972  N   VAL C 206      10.483 -19.541 -10.025  0.00  0.00      CHB   
ATOM   2973  HN  VAL C 206      10.721 -19.766  -9.083  0.00  0.00      CHB   
ATOM   2974  CA  VAL C 206       9.319 -20.099 -10.723  0.00  0.00      CHB   
ATOM   2975  HA  VAL C 206       9.605 -20.492 -11.688  0.00  0.00      CHB   
ATOM   2976  CB  VAL C 206       8.620 -21.326 -10.117  0.00  0.00      CHB   
ATOM   2977  HB  VAL C 206       7.717 -21.575 -10.713  0.00  0.00      CHB   
ATOM   2978  CG1 VAL C 206       9.629 -22.533 -10.306  0.00  0.00      CHB   
ATOM   2979 HG11 VAL C 206      10.020 -22.516 -11.346  0.00  0.00      CHB   
ATOM   2980 HG12 VAL C 206      10.533 -22.413  -9.672  0.00  0.00      CHB   
ATOM   2981 HG13 VAL C 206       9.089 -23.493 -10.157  0.00  0.00      CHB   
ATOM   2982  CG2 VAL C 206       8.371 -21.027  -8.673  0.00  0.00      CHB   
ATOM   2983 HG21 VAL C 206       7.725 -21.816  -8.230  0.00  0.00      CHB   
ATOM   2984 HG22 VAL C 206       9.317 -21.001  -8.091  0.00  0.00      CHB   
ATOM   2985 HG23 VAL C 206       7.752 -20.111  -8.562  0.00  0.00      CHB   
ATOM   2986  C   VAL C 206       8.350 -18.991 -11.013  0.00  0.00      CHB   
ATOM   2987  O   VAL C 206       7.768 -18.918 -12.098  0.00  0.00      CHB   
ATOM   2988  N   VAL C 207       8.116 -18.032 -10.178  0.00  0.00      CHB   
ATOM   2989  HN  VAL C 207       8.641 -17.931  -9.337  0.00  0.00      CHB   
ATOM   2990  CA  VAL C 207       7.141 -16.903 -10.334  0.00  0.00      CHB   
ATOM   2991  HA  VAL C 207       6.153 -17.303 -10.513  0.00  0.00      CHB   
ATOM   2992  CB  VAL C 207       7.010 -16.072  -9.096  0.00  0.00      CHB   
ATOM   2993  HB  VAL C 207       8.009 -15.773  -8.711  0.00  0.00      CHB   
ATOM   2994  CG1 VAL C 207       6.249 -14.723  -9.344  0.00  0.00      CHB   
ATOM   2995 HG11 VAL C 207       6.792 -14.037 -10.029  0.00  0.00      CHB   
ATOM   2996 HG12 VAL C 207       5.222 -14.972  -9.687  0.00  0.00      CHB   
ATOM   2997 HG13 VAL C 207       6.151 -14.223  -8.357  0.00  0.00      CHB   
ATOM   2998  CG2 VAL C 207       6.287 -16.857  -8.156  0.00  0.00      CHB   
ATOM   2999 HG21 VAL C 207       6.230 -16.367  -7.160  0.00  0.00      CHB   
ATOM   3000 HG22 VAL C 207       5.236 -17.067  -8.449  0.00  0.00      CHB   
ATOM   3001 HG23 VAL C 207       6.854 -17.795  -7.971  0.00  0.00      CHB   
ATOM   3002  C   VAL C 207       7.540 -16.151 -11.614  0.00  0.00      CHB   
ATOM   3003  O   VAL C 207       6.718 -16.036 -12.531  0.00  0.00      CHB   
ATOM   3004  N   LEU C 208       8.826 -15.649 -11.661  0.00  0.00      CHB   
ATOM   3005  HN  LEU C 208       9.388 -15.955 -10.896  0.00  0.00      CHB   
ATOM   3006  CA  LEU C 208       9.397 -14.866 -12.726  0.00  0.00      CHB   
ATOM   3007  HA  LEU C 208       8.759 -14.007 -12.876  0.00  0.00      CHB   
ATOM   3008  CB  LEU C 208      10.907 -14.405 -12.495  0.00  0.00      CHB   
ATOM   3009  HB1 LEU C 208      11.525 -15.299 -12.266  0.00  0.00      CHB   
ATOM   3010  HB2 LEU C 208      11.281 -13.996 -13.458  0.00  0.00      CHB   
ATOM   3011  CG  LEU C 208      11.043 -13.288 -11.418  0.00  0.00      CHB   
ATOM   3012  HG  LEU C 208      10.375 -13.556 -10.571  0.00  0.00      CHB   
ATOM   3013  CD1 LEU C 208      12.477 -13.162 -10.771  0.00  0.00      CHB   
ATOM   3014 HD11 LEU C 208      12.432 -12.525  -9.861  0.00  0.00      CHB   
ATOM   3015 HD12 LEU C 208      12.872 -14.157 -10.475  0.00  0.00      CHB   
ATOM   3016 HD13 LEU C 208      13.197 -12.699 -11.479  0.00  0.00      CHB   
ATOM   3017  CD2 LEU C 208      10.579 -11.933 -11.989  0.00  0.00      CHB   
ATOM   3018 HD21 LEU C 208       9.764 -12.086 -12.728  0.00  0.00      CHB   
ATOM   3019 HD22 LEU C 208      10.436 -11.162 -11.201  0.00  0.00      CHB   
ATOM   3020 HD23 LEU C 208      11.418 -11.568 -12.618  0.00  0.00      CHB   
ATOM   3021  C   LEU C 208       9.340 -15.635 -14.039  0.00  0.00      CHB   
ATOM   3022  O   LEU C 208       9.024 -15.103 -15.068  0.00  0.00      CHB   
ATOM   3023  N   ASN C 209       9.552 -16.999 -14.022  0.00  0.00      CHB   
ATOM   3024  HN  ASN C 209      10.055 -17.335 -13.230  0.00  0.00      CHB   
ATOM   3025  CA  ASN C 209       9.359 -17.853 -15.174  0.00  0.00      CHB   
ATOM   3026  HA  ASN C 209       9.977 -17.549 -16.006  0.00  0.00      CHB   
ATOM   3027  CB  ASN C 209       9.854 -19.288 -14.877  0.00  0.00      CHB   
ATOM   3028  HB1 ASN C 209       9.458 -19.497 -13.860  0.00  0.00      CHB   
ATOM   3029  HB2 ASN C 209       9.466 -20.044 -15.593  0.00  0.00      CHB   
ATOM   3030  CG  ASN C 209      11.349 -19.402 -14.669  0.00  0.00      CHB   
ATOM   3031  OD1 ASN C 209      12.125 -18.410 -14.763  0.00  0.00      CHB   
ATOM   3032  ND2 ASN C 209      11.701 -20.667 -14.282  0.00  0.00      CHB   
ATOM   3033 HD21 ASN C 209      12.680 -20.866 -14.238  0.00  0.00      CHB   
ATOM   3034 HD22 ASN C 209      11.020 -21.398 -14.233  0.00  0.00      CHB   
ATOM   3035  C   ASN C 209       7.948 -17.893 -15.751  0.00  0.00      CHB   
ATOM   3036  O   ASN C 209       7.805 -17.884 -16.995  0.00  0.00      CHB   
ATOM   3037  N   LEU C 210       6.854 -17.876 -14.951  0.00  0.00      CHB   
ATOM   3038  HN  LEU C 210       7.000 -17.829 -13.966  0.00  0.00      CHB   
ATOM   3039  CA  LEU C 210       5.506 -17.890 -15.509  0.00  0.00      CHB   
ATOM   3040  HA  LEU C 210       5.412 -18.522 -16.380  0.00  0.00      CHB   
ATOM   3041  CB  LEU C 210       4.421 -18.243 -14.481  0.00  0.00      CHB   
ATOM   3042  HB1 LEU C 210       4.466 -19.247 -14.007  0.00  0.00      CHB   
ATOM   3043  HB2 LEU C 210       4.283 -17.509 -13.659  0.00  0.00      CHB   
ATOM   3044  CG  LEU C 210       2.977 -18.429 -15.181  0.00  0.00      CHB   
ATOM   3045  HG  LEU C 210       2.778 -17.553 -15.834  0.00  0.00      CHB   
ATOM   3046  CD1 LEU C 210       2.773 -19.585 -16.091  0.00  0.00      CHB   
ATOM   3047 HD11 LEU C 210       1.727 -19.515 -16.460  0.00  0.00      CHB   
ATOM   3048 HD12 LEU C 210       3.499 -19.502 -16.928  0.00  0.00      CHB   
ATOM   3049 HD13 LEU C 210       2.835 -20.587 -15.615  0.00  0.00      CHB   
ATOM   3050  CD2 LEU C 210       1.861 -18.601 -14.178  0.00  0.00      CHB   
ATOM   3051 HD21 LEU C 210       0.846 -18.657 -14.626  0.00  0.00      CHB   
ATOM   3052 HD22 LEU C 210       1.899 -19.597 -13.686  0.00  0.00      CHB   
ATOM   3053 HD23 LEU C 210       1.871 -17.896 -13.319  0.00  0.00      CHB   
ATOM   3054  C   LEU C 210       5.118 -16.548 -15.958  0.00  0.00      CHB   
ATOM   3055  O   LEU C 210       4.435 -16.371 -16.959  0.00  0.00      CHB   
ATOM   3056  N   PHE C 211       5.739 -15.531 -15.376  0.00  0.00      CHB   
ATOM   3057  HN  PHE C 211       6.449 -15.671 -14.690  0.00  0.00      CHB   
ATOM   3058  CA  PHE C 211       5.483 -14.150 -15.805  0.00  0.00      CHB   
ATOM   3059  HA  PHE C 211       4.416 -13.998 -15.739  0.00  0.00      CHB   
ATOM   3060  CB  PHE C 211       6.033 -13.164 -14.796  0.00  0.00      CHB   
ATOM   3061  HB1 PHE C 211       5.226 -13.050 -14.040  0.00  0.00      CHB   
ATOM   3062  HB2 PHE C 211       6.947 -13.564 -14.308  0.00  0.00      CHB   
ATOM   3063  CG  PHE C 211       6.334 -11.734 -15.301  0.00  0.00      CHB   
ATOM   3064  CD1 PHE C 211       7.670 -11.210 -15.590  0.00  0.00      CHB   
ATOM   3065  HD1 PHE C 211       8.530 -11.836 -15.403  0.00  0.00      CHB   
ATOM   3066  CE1 PHE C 211       7.850  -9.945 -16.163  0.00  0.00      CHB   
ATOM   3067  HE1 PHE C 211       8.755  -9.451 -16.485  0.00  0.00      CHB   
ATOM   3068  CZ  PHE C 211       6.667  -9.190 -16.511  0.00  0.00      CHB   
ATOM   3069  HZ  PHE C 211       6.719  -8.293 -17.110  0.00  0.00      CHB   
ATOM   3070  CD2 PHE C 211       5.226 -10.978 -15.669  0.00  0.00      CHB   
ATOM   3071  HD2 PHE C 211       4.237 -11.393 -15.544  0.00  0.00      CHB   
ATOM   3072  CE2 PHE C 211       5.423  -9.768 -16.382  0.00  0.00      CHB   
ATOM   3073  HE2 PHE C 211       4.535  -9.311 -16.792  0.00  0.00      CHB   
ATOM   3074  C   PHE C 211       6.020 -13.955 -17.250  0.00  0.00      CHB   
ATOM   3075  O   PHE C 211       5.270 -13.584 -18.166  0.00  0.00      CHB   
ATOM   3076  N   LEU C 212       7.318 -14.292 -17.461  0.00  0.00      CHB   
ATOM   3077  HN  LEU C 212       8.010 -14.493 -16.772  0.00  0.00      CHB   
ATOM   3078  CA  LEU C 212       7.870 -14.186 -18.794  0.00  0.00      CHB   
ATOM   3079  HA  LEU C 212       7.754 -13.139 -19.034  0.00  0.00      CHB   
ATOM   3080  CB  LEU C 212       9.348 -14.464 -18.854  0.00  0.00      CHB   
ATOM   3081  HB1 LEU C 212       9.931 -13.712 -18.280  0.00  0.00      CHB   
ATOM   3082  HB2 LEU C 212       9.416 -15.479 -18.408  0.00  0.00      CHB   
ATOM   3083  CG  LEU C 212       9.905 -14.679 -20.275  0.00  0.00      CHB   
ATOM   3084  HG  LEU C 212       9.313 -15.373 -20.909  0.00  0.00      CHB   
ATOM   3085  CD1 LEU C 212       9.888 -13.356 -21.022  0.00  0.00      CHB   
ATOM   3086 HD11 LEU C 212      10.393 -12.526 -20.483  0.00  0.00      CHB   
ATOM   3087 HD12 LEU C 212      10.429 -13.526 -21.978  0.00  0.00      CHB   
ATOM   3088 HD13 LEU C 212       8.844 -13.065 -21.267  0.00  0.00      CHB   
ATOM   3089  CD2 LEU C 212      11.402 -15.020 -20.284  0.00  0.00      CHB   
ATOM   3090 HD21 LEU C 212      11.557 -16.062 -19.930  0.00  0.00      CHB   
ATOM   3091 HD22 LEU C 212      11.849 -15.015 -21.301  0.00  0.00      CHB   
ATOM   3092 HD23 LEU C 212      11.921 -14.248 -19.678  0.00  0.00      CHB   
ATOM   3093  C   LEU C 212       7.070 -15.038 -19.820  0.00  0.00      CHB   
ATOM   3094  O   LEU C 212       6.847 -14.588 -20.932  0.00  0.00      CHB   
ATOM   3095  N   ALA C 213       6.684 -16.256 -19.516  0.00  0.00      CHB   
ATOM   3096  HN  ALA C 213       6.939 -16.639 -18.632  0.00  0.00      CHB   
ATOM   3097  CA  ALA C 213       5.935 -17.172 -20.383  0.00  0.00      CHB   
ATOM   3098  HA  ALA C 213       6.632 -17.320 -21.195  0.00  0.00      CHB   
ATOM   3099  CB  ALA C 213       5.704 -18.447 -19.573  0.00  0.00      CHB   
ATOM   3100  HB1 ALA C 213       5.164 -18.177 -18.639  0.00  0.00      CHB   
ATOM   3101  HB2 ALA C 213       5.175 -19.235 -20.150  0.00  0.00      CHB   
ATOM   3102  HB3 ALA C 213       6.654 -18.958 -19.310  0.00  0.00      CHB   
ATOM   3103  C   ALA C 213       4.549 -16.701 -20.723  0.00  0.00      CHB   
ATOM   3104  O   ALA C 213       4.075 -16.920 -21.849  0.00  0.00      CHB   
ATOM   3105  N   LEU C 214       3.837 -16.140 -19.724  0.00  0.00      CHB   
ATOM   3106  HN  LEU C 214       4.242 -16.154 -18.814  0.00  0.00      CHB   
ATOM   3107  CA  LEU C 214       2.455 -15.700 -19.831  0.00  0.00      CHB   
ATOM   3108  HA  LEU C 214       1.844 -16.470 -20.279  0.00  0.00      CHB   
ATOM   3109  CB  LEU C 214       1.937 -15.434 -18.370  0.00  0.00      CHB   
ATOM   3110  HB1 LEU C 214       2.153 -16.313 -17.726  0.00  0.00      CHB   
ATOM   3111  HB2 LEU C 214       2.492 -14.588 -17.911  0.00  0.00      CHB   
ATOM   3112  CG  LEU C 214       0.411 -15.188 -18.241  0.00  0.00      CHB   
ATOM   3113  HG  LEU C 214       0.295 -14.176 -18.685  0.00  0.00      CHB   
ATOM   3114  CD1 LEU C 214      -0.527 -16.228 -18.945  0.00  0.00      CHB   
ATOM   3115 HD11 LEU C 214      -1.605 -15.962 -18.901  0.00  0.00      CHB   
ATOM   3116 HD12 LEU C 214      -0.422 -16.192 -20.051  0.00  0.00      CHB   
ATOM   3117 HD13 LEU C 214      -0.406 -17.265 -18.565  0.00  0.00      CHB   
ATOM   3118  CD2 LEU C 214       0.039 -15.039 -16.761  0.00  0.00      CHB   
ATOM   3119 HD21 LEU C 214      -1.061 -14.887 -16.746  0.00  0.00      CHB   
ATOM   3120 HD22 LEU C 214       0.262 -15.939 -16.150  0.00  0.00      CHB   
ATOM   3121 HD23 LEU C 214       0.517 -14.111 -16.379  0.00  0.00      CHB   
ATOM   3122  C   LEU C 214       2.393 -14.489 -20.725  0.00  0.00      CHB   
ATOM   3123  O   LEU C 214       1.533 -14.325 -21.586  0.00  0.00      CHB   
ATOM   3124  N   LEU C 215       3.370 -13.623 -20.539  0.00  0.00      CHB   
ATOM   3125  HN  LEU C 215       4.048 -13.819 -19.835  0.00  0.00      CHB   
ATOM   3126  CA  LEU C 215       3.560 -12.382 -21.263  0.00  0.00      CHB   
ATOM   3127  HA  LEU C 215       2.656 -11.811 -21.112  0.00  0.00      CHB   
ATOM   3128  CB  LEU C 215       4.625 -11.545 -20.510  0.00  0.00      CHB   
ATOM   3129  HB1 LEU C 215       4.445 -11.486 -19.416  0.00  0.00      CHB   
ATOM   3130  HB2 LEU C 215       5.633 -12.011 -20.526  0.00  0.00      CHB   
ATOM   3131  CG  LEU C 215       4.862 -10.110 -21.124  0.00  0.00      CHB   
ATOM   3132  HG  LEU C 215       4.334 -10.050 -22.100  0.00  0.00      CHB   
ATOM   3133  CD1 LEU C 215       4.461  -8.932 -20.271  0.00  0.00      CHB   
ATOM   3134 HD11 LEU C 215       5.065  -8.980 -19.340  0.00  0.00      CHB   
ATOM   3135 HD12 LEU C 215       4.641  -8.023 -20.884  0.00  0.00      CHB   
ATOM   3136 HD13 LEU C 215       3.367  -9.003 -20.093  0.00  0.00      CHB   
ATOM   3137  CD2 LEU C 215       6.309  -9.977 -21.517  0.00  0.00      CHB   
ATOM   3138 HD21 LEU C 215       6.457  -9.194 -22.291  0.00  0.00      CHB   
ATOM   3139 HD22 LEU C 215       6.947  -9.639 -20.672  0.00  0.00      CHB   
ATOM   3140 HD23 LEU C 215       6.622 -10.905 -22.041  0.00  0.00      CHB   
ATOM   3141  C   LEU C 215       3.843 -12.605 -22.708  0.00  0.00      CHB   
ATOM   3142  O   LEU C 215       3.368 -11.876 -23.547  0.00  0.00      CHB   
ATOM   3143  N   LEU C 216       4.647 -13.625 -23.025  0.00  0.00      CHB   
ATOM   3144  HN  LEU C 216       5.208 -14.102 -22.353  0.00  0.00      CHB   
ATOM   3145  CA  LEU C 216       4.844 -14.109 -24.394  0.00  0.00      CHB   
ATOM   3146  HA  LEU C 216       5.298 -13.336 -24.996  0.00  0.00      CHB   
ATOM   3147  CB  LEU C 216       5.895 -15.200 -24.496  0.00  0.00      CHB   
ATOM   3148  HB1 LEU C 216       5.652 -16.045 -23.816  0.00  0.00      CHB   
ATOM   3149  HB2 LEU C 216       5.902 -15.617 -25.526  0.00  0.00      CHB   
ATOM   3150  CG  LEU C 216       7.318 -14.768 -24.117  0.00  0.00      CHB   
ATOM   3151  HG  LEU C 216       7.231 -14.048 -23.276  0.00  0.00      CHB   
ATOM   3152  CD1 LEU C 216       8.103 -16.034 -23.889  0.00  0.00      CHB   
ATOM   3153 HD11 LEU C 216       8.313 -16.395 -24.919  0.00  0.00      CHB   
ATOM   3154 HD12 LEU C 216       9.094 -15.885 -23.410  0.00  0.00      CHB   
ATOM   3155 HD13 LEU C 216       7.496 -16.795 -23.352  0.00  0.00      CHB   
ATOM   3156  CD2 LEU C 216       8.015 -13.901 -25.304  0.00  0.00      CHB   
ATOM   3157 HD21 LEU C 216       8.125 -14.554 -26.196  0.00  0.00      CHB   
ATOM   3158 HD22 LEU C 216       7.366 -13.010 -25.438  0.00  0.00      CHB   
ATOM   3159 HD23 LEU C 216       9.066 -13.572 -25.159  0.00  0.00      CHB   
ATOM   3160  C   LEU C 216       3.632 -14.634 -25.103  0.00  0.00      CHB   
ATOM   3161  O   LEU C 216       3.432 -14.445 -26.297  0.00  0.00      CHB   
ATOM   3162  N   SER C 217       2.673 -15.327 -24.391  0.00  0.00      CHB   
ATOM   3163  HN  SER C 217       2.726 -15.262 -23.397  0.00  0.00      CHB   
ATOM   3164  CA  SER C 217       1.414 -15.882 -24.981  0.00  0.00      CHB   
ATOM   3165  HA  SER C 217       1.679 -16.624 -25.720  0.00  0.00      CHB   
ATOM   3166  CB  SER C 217       0.446 -16.420 -23.922  0.00  0.00      CHB   
ATOM   3167  HB1 SER C 217       0.023 -15.633 -23.261  0.00  0.00      CHB   
ATOM   3168  HB2 SER C 217      -0.446 -16.838 -24.436  0.00  0.00      CHB   
ATOM   3169  OG  SER C 217       1.070 -17.489 -23.232  0.00  0.00      CHB   
ATOM   3170  HG1 SER C 217       0.488 -17.776 -22.526  0.00  0.00      CHB   
ATOM   3171  C   SER C 217       0.585 -14.834 -25.743  0.00  0.00      CHB   
ATOM   3172  O   SER C 217       0.758 -14.660 -26.964  0.00  0.00      CHB   
ATOM   3173  N   ASN C 125      -0.455  10.255 -19.093  0.00  0.00      CHC   
ATOM   3174  HN  ASN C 125       0.398   9.909 -18.712  0.00  0.00      CHC   
ATOM   3175  CA  ASN C 125      -1.082   9.842 -20.349  0.00  0.00      CHC   
ATOM   3176  HA  ASN C 125      -1.918  10.497 -20.544  0.00  0.00      CHC   
ATOM   3177  CB  ASN C 125      -0.013   9.882 -21.485  0.00  0.00      CHC   
ATOM   3178  HB1 ASN C 125       0.917   9.428 -21.080  0.00  0.00      CHC   
ATOM   3179  HB2 ASN C 125      -0.415   9.287 -22.332  0.00  0.00      CHC   
ATOM   3180  CG  ASN C 125       0.305  11.280 -21.871  0.00  0.00      CHC   
ATOM   3181  OD1 ASN C 125       1.467  11.696 -21.861  0.00  0.00      CHC   
ATOM   3182  ND2 ASN C 125      -0.701  12.190 -21.902  0.00  0.00      CHC   
ATOM   3183 HD21 ASN C 125      -0.454  13.050 -21.457  0.00  0.00      CHC   
ATOM   3184 HD22 ASN C 125      -1.655  11.959 -22.093  0.00  0.00      CHC   
ATOM   3185  C   ASN C 125      -1.473   8.452 -20.154  0.00  0.00      CHC   
ATOM   3186  O   ASN C 125      -2.665   8.149 -20.327  0.00  0.00      CHC   
ATOM   3187  N   ALA C 126      -0.622   7.546 -19.791  0.00  0.00      CHC   
ATOM   3188  HN  ALA C 126       0.273   7.911 -19.547  0.00  0.00      CHC   
ATOM   3189  CA  ALA C 126      -0.893   6.122 -19.778  0.00  0.00      CHC   
ATOM   3190  HA  ALA C 126      -1.300   5.996 -20.771  0.00  0.00      CHC   
ATOM   3191  CB  ALA C 126       0.537   5.396 -19.706  0.00  0.00      CHC   
ATOM   3192  HB1 ALA C 126       1.204   6.036 -20.323  0.00  0.00      CHC   
ATOM   3193  HB2 ALA C 126       0.929   5.373 -18.667  0.00  0.00      CHC   
ATOM   3194  HB3 ALA C 126       0.332   4.361 -20.054  0.00  0.00      CHC   
ATOM   3195  C   ALA C 126      -1.746   5.642 -18.631  0.00  0.00      CHC   
ATOM   3196  O   ALA C 126      -2.343   4.560 -18.671  0.00  0.00      CHC   
ATOM   3197  N   LEU C 127      -1.886   6.524 -17.582  0.00  0.00      CHC   
ATOM   3198  HN  LEU C 127      -1.467   7.428 -17.572  0.00  0.00      CHC   
ATOM   3199  CA  LEU C 127      -2.446   6.262 -16.267  0.00  0.00      CHC   
ATOM   3200  HA  LEU C 127      -1.918   5.358 -16.001  0.00  0.00      CHC   
ATOM   3201  CB  LEU C 127      -2.104   7.418 -15.259  0.00  0.00      CHC   
ATOM   3202  HB1 LEU C 127      -2.650   8.319 -15.613  0.00  0.00      CHC   
ATOM   3203  HB2 LEU C 127      -2.388   7.088 -14.238  0.00  0.00      CHC   
ATOM   3204  CG  LEU C 127      -0.565   7.620 -15.225  0.00  0.00      CHC   
ATOM   3205  HG  LEU C 127      -0.303   7.843 -16.282  0.00  0.00      CHC   
ATOM   3206  CD1 LEU C 127      -0.234   8.790 -14.280  0.00  0.00      CHC   
ATOM   3207 HD11 LEU C 127      -0.669   8.632 -13.270  0.00  0.00      CHC   
ATOM   3208 HD12 LEU C 127       0.814   9.137 -14.156  0.00  0.00      CHC   
ATOM   3209 HD13 LEU C 127      -0.766   9.676 -14.688  0.00  0.00      CHC   
ATOM   3210  CD2 LEU C 127       0.232   6.418 -14.740  0.00  0.00      CHC   
ATOM   3211 HD21 LEU C 127       1.302   6.646 -14.548  0.00  0.00      CHC   
ATOM   3212 HD22 LEU C 127      -0.179   5.836 -13.888  0.00  0.00      CHC   
ATOM   3213 HD23 LEU C 127       0.351   5.657 -15.540  0.00  0.00      CHC   
ATOM   3214  C   LEU C 127      -3.930   5.834 -16.233  0.00  0.00      CHC   
ATOM   3215  O   LEU C 127      -4.292   4.852 -15.580  0.00  0.00      CHC   
ATOM   3216  N   LEU C 128      -4.862   6.506 -16.879  0.00  0.00      CHC   
ATOM   3217  HN  LEU C 128      -4.679   7.348 -17.380  0.00  0.00      CHC   
ATOM   3218  CA  LEU C 128      -6.334   6.186 -16.787  0.00  0.00      CHC   
ATOM   3219  HA  LEU C 128      -6.605   5.988 -15.760  0.00  0.00      CHC   
ATOM   3220  CB  LEU C 128      -7.160   7.482 -17.230  0.00  0.00      CHC   
ATOM   3221  HB1 LEU C 128      -6.533   8.217 -17.779  0.00  0.00      CHC   
ATOM   3222  HB2 LEU C 128      -8.026   7.173 -17.854  0.00  0.00      CHC   
ATOM   3223  CG  LEU C 128      -7.735   8.191 -15.973  0.00  0.00      CHC   
ATOM   3224  HG  LEU C 128      -8.145   7.407 -15.301  0.00  0.00      CHC   
ATOM   3225  CD1 LEU C 128      -6.659   8.926 -15.268  0.00  0.00      CHC   
ATOM   3226 HD11 LEU C 128      -7.087   9.475 -14.402  0.00  0.00      CHC   
ATOM   3227 HD12 LEU C 128      -5.815   8.245 -15.024  0.00  0.00      CHC   
ATOM   3228 HD13 LEU C 128      -6.247   9.683 -15.970  0.00  0.00      CHC   
ATOM   3229  CD2 LEU C 128      -8.779   9.280 -16.346  0.00  0.00      CHC   
ATOM   3230 HD21 LEU C 128      -9.252   9.591 -15.390  0.00  0.00      CHC   
ATOM   3231 HD22 LEU C 128      -8.331  10.189 -16.802  0.00  0.00      CHC   
ATOM   3232 HD23 LEU C 128      -9.602   8.872 -16.970  0.00  0.00      CHC   
ATOM   3233  C   LEU C 128      -6.706   4.913 -17.496  0.00  0.00      CHC   
ATOM   3234  O   LEU C 128      -7.516   4.093 -17.035  0.00  0.00      CHC   
ATOM   3235  N   GLY C 129      -6.100   4.653 -18.660  0.00  0.00      CHC   
ATOM   3236  HN  GLY C 129      -5.643   5.365 -19.187  0.00  0.00      CHC   
ATOM   3237  CA  GLY C 129      -6.531   3.430 -19.429  0.00  0.00      CHC   
ATOM   3238  HA1 GLY C 129      -6.093   3.493 -20.414  0.00  0.00      CHC   
ATOM   3239  HA2 GLY C 129      -7.609   3.458 -19.365  0.00  0.00      CHC   
ATOM   3240  C   GLY C 129      -6.148   2.065 -18.807  0.00  0.00      CHC   
ATOM   3241  O   GLY C 129      -6.468   0.987 -19.268  0.00  0.00      CHC   
ATOM   3242  N   ALA C 130      -5.413   2.165 -17.629  0.00  0.00      CHC   
ATOM   3243  HN  ALA C 130      -5.226   3.070 -17.256  0.00  0.00      CHC   
ATOM   3244  CA  ALA C 130      -4.983   0.961 -16.839  0.00  0.00      CHC   
ATOM   3245  HA  ALA C 130      -4.410   0.239 -17.401  0.00  0.00      CHC   
ATOM   3246  CB  ALA C 130      -3.934   1.432 -15.786  0.00  0.00      CHC   
ATOM   3247  HB1 ALA C 130      -3.065   1.783 -16.381  0.00  0.00      CHC   
ATOM   3248  HB2 ALA C 130      -4.305   2.276 -15.166  0.00  0.00      CHC   
ATOM   3249  HB3 ALA C 130      -3.680   0.644 -15.045  0.00  0.00      CHC   
ATOM   3250  C   ALA C 130      -6.104   0.330 -16.126  0.00  0.00      CHC   
ATOM   3251  O   ALA C 130      -6.187  -0.927 -16.026  0.00  0.00      CHC   
ATOM   3252  N   ILE C 131      -7.020   1.183 -15.564  0.00  0.00      CHC   
ATOM   3253  HN  ILE C 131      -6.923   2.171 -15.657  0.00  0.00      CHC   
ATOM   3254  CA  ILE C 131      -8.109   0.838 -14.682  0.00  0.00      CHC   
ATOM   3255  HA  ILE C 131      -7.741   0.164 -13.923  0.00  0.00      CHC   
ATOM   3256  CB  ILE C 131      -8.743   2.026 -14.013  0.00  0.00      CHC   
ATOM   3257  HB  ILE C 131      -9.255   2.604 -14.812  0.00  0.00      CHC   
ATOM   3258  CG2 ILE C 131      -9.856   1.595 -12.974  0.00  0.00      CHC   
ATOM   3259 HG21 ILE C 131      -9.977   2.559 -12.435  0.00  0.00      CHC   
ATOM   3260 HG22 ILE C 131     -10.772   1.361 -13.557  0.00  0.00      CHC   
ATOM   3261 HG23 ILE C 131      -9.506   0.800 -12.282  0.00  0.00      CHC   
ATOM   3262  CG1 ILE C 131      -7.664   2.981 -13.428  0.00  0.00      CHC   
ATOM   3263 HG11 ILE C 131      -6.919   3.385 -14.146  0.00  0.00      CHC   
ATOM   3264 HG12 ILE C 131      -8.284   3.769 -12.950  0.00  0.00      CHC   
ATOM   3265  CD  ILE C 131      -6.837   2.344 -12.256  0.00  0.00      CHC   
ATOM   3266  HD1 ILE C 131      -6.313   3.120 -11.659  0.00  0.00      CHC   
ATOM   3267  HD2 ILE C 131      -7.461   1.730 -11.573  0.00  0.00      CHC   
ATOM   3268  HD3 ILE C 131      -5.991   1.752 -12.666  0.00  0.00      CHC   
ATOM   3269  C   ILE C 131      -9.093  -0.171 -15.240  0.00  0.00      CHC   
ATOM   3270  O   ILE C 131      -9.330  -1.101 -14.519  0.00  0.00      CHC   
ATOM   3271  N   PRO C 132      -9.527  -0.125 -16.513  0.00  0.00      CHC   
ATOM   3272  CD  PRO C 132      -9.667   1.120 -17.196  0.00  0.00      CHC   
ATOM   3273  HD1 PRO C 132     -10.250   1.816 -16.555  0.00  0.00      CHC   
ATOM   3274  HD2 PRO C 132      -8.662   1.476 -17.508  0.00  0.00      CHC   
ATOM   3275  CA  PRO C 132     -10.359  -1.217 -17.004  0.00  0.00      CHC   
ATOM   3276  HA  PRO C 132     -11.250  -1.368 -16.414  0.00  0.00      CHC   
ATOM   3277  CB  PRO C 132     -10.679  -0.797 -18.405  0.00  0.00      CHC   
ATOM   3278  HB1 PRO C 132     -11.773  -0.949 -18.516  0.00  0.00      CHC   
ATOM   3279  HB2 PRO C 132     -10.112  -1.467 -19.087  0.00  0.00      CHC   
ATOM   3280  CG  PRO C 132     -10.374   0.743 -18.538  0.00  0.00      CHC   
ATOM   3281  HG1 PRO C 132      -9.821   0.835 -19.497  0.00  0.00      CHC   
ATOM   3282  HG2 PRO C 132     -11.354   1.267 -18.549  0.00  0.00      CHC   
ATOM   3283  C   PRO C 132      -9.670  -2.546 -16.945  0.00  0.00      CHC   
ATOM   3284  O   PRO C 132     -10.277  -3.520 -16.480  0.00  0.00      CHC   
ATOM   3285  N   SER C 133      -8.422  -2.647 -17.314  0.00  0.00      CHC   
ATOM   3286  HN  SER C 133      -8.000  -1.760 -17.484  0.00  0.00      CHC   
ATOM   3287  CA  SER C 133      -7.602  -3.836 -17.298  0.00  0.00      CHC   
ATOM   3288  HA  SER C 133      -8.119  -4.685 -17.720  0.00  0.00      CHC   
ATOM   3289  CB  SER C 133      -6.311  -3.583 -18.113  0.00  0.00      CHC   
ATOM   3290  HB1 SER C 133      -6.556  -3.234 -19.139  0.00  0.00      CHC   
ATOM   3291  HB2 SER C 133      -5.773  -2.682 -17.748  0.00  0.00      CHC   
ATOM   3292  OG  SER C 133      -5.636  -4.848 -18.293  0.00  0.00      CHC   
ATOM   3293  HG1 SER C 133      -4.775  -4.522 -18.568  0.00  0.00      CHC   
ATOM   3294  C   SER C 133      -7.297  -4.454 -15.920  0.00  0.00      CHC   
ATOM   3295  O   SER C 133      -7.312  -5.681 -15.759  0.00  0.00      CHC   
ATOM   3296  N   ILE C 134      -7.039  -3.557 -14.883  0.00  0.00      CHC   
ATOM   3297  HN  ILE C 134      -6.857  -2.608 -15.128  0.00  0.00      CHC   
ATOM   3298  CA  ILE C 134      -7.007  -3.964 -13.508  0.00  0.00      CHC   
ATOM   3299  HA  ILE C 134      -6.354  -4.805 -13.330  0.00  0.00      CHC   
ATOM   3300  CB  ILE C 134      -6.781  -2.785 -12.560  0.00  0.00      CHC   
ATOM   3301  HB  ILE C 134      -7.608  -2.066 -12.739  0.00  0.00      CHC   
ATOM   3302  CG2 ILE C 134      -6.783  -3.100 -11.067  0.00  0.00      CHC   
ATOM   3303 HG21 ILE C 134      -6.562  -2.172 -10.499  0.00  0.00      CHC   
ATOM   3304 HG22 ILE C 134      -7.766  -3.546 -10.803  0.00  0.00      CHC   
ATOM   3305 HG23 ILE C 134      -6.112  -3.934 -10.769  0.00  0.00      CHC   
ATOM   3306  CG1 ILE C 134      -5.407  -2.150 -13.025  0.00  0.00      CHC   
ATOM   3307 HG11 ILE C 134      -4.586  -2.843 -12.745  0.00  0.00      CHC   
ATOM   3308 HG12 ILE C 134      -5.474  -1.949 -14.115  0.00  0.00      CHC   
ATOM   3309  CD  ILE C 134      -5.117  -0.768 -12.467  0.00  0.00      CHC   
ATOM   3310  HD1 ILE C 134      -4.415  -0.194 -13.109  0.00  0.00      CHC   
ATOM   3311  HD2 ILE C 134      -6.066  -0.194 -12.531  0.00  0.00      CHC   
ATOM   3312  HD3 ILE C 134      -4.746  -0.635 -11.428  0.00  0.00      CHC   
ATOM   3313  C   ILE C 134      -8.331  -4.587 -13.095  0.00  0.00      CHC   
ATOM   3314  O   ILE C 134      -8.454  -5.668 -12.492  0.00  0.00      CHC   
ATOM   3315  N   MET C 135      -9.434  -3.910 -13.453  0.00  0.00      CHC   
ATOM   3316  HN  MET C 135      -9.304  -3.151 -14.086  0.00  0.00      CHC   
ATOM   3317  CA  MET C 135     -10.793  -4.210 -13.010  0.00  0.00      CHC   
ATOM   3318  HA  MET C 135     -10.833  -4.205 -11.931  0.00  0.00      CHC   
ATOM   3319  CB  MET C 135     -11.761  -3.032 -13.395  0.00  0.00      CHC   
ATOM   3320  HB1 MET C 135     -11.450  -2.026 -13.038  0.00  0.00      CHC   
ATOM   3321  HB2 MET C 135     -11.613  -3.001 -14.496  0.00  0.00      CHC   
ATOM   3322  CG  MET C 135     -13.252  -3.129 -12.947  0.00  0.00      CHC   
ATOM   3323  HG1 MET C 135     -13.711  -2.128 -13.095  0.00  0.00      CHC   
ATOM   3324  HG2 MET C 135     -13.656  -3.918 -13.616  0.00  0.00      CHC   
ATOM   3325  SD  MET C 135     -13.466  -3.640 -11.182  0.00  0.00      CHC   
ATOM   3326  CE  MET C 135     -15.238  -3.533 -11.065  0.00  0.00      CHC   
ATOM   3327  HE1 MET C 135     -15.591  -3.620 -10.015  0.00  0.00      CHC   
ATOM   3328  HE2 MET C 135     -15.561  -2.553 -11.477  0.00  0.00      CHC   
ATOM   3329  HE3 MET C 135     -15.727  -4.384 -11.587  0.00  0.00      CHC   
ATOM   3330  C   MET C 135     -11.285  -5.543 -13.616  0.00  0.00      CHC   
ATOM   3331  O   MET C 135     -12.039  -6.239 -12.909  0.00  0.00      CHC   
ATOM   3332  N   ASN C 136     -10.934  -5.859 -14.897  0.00  0.00      CHC   
ATOM   3333  HN  ASN C 136     -10.537  -5.215 -15.546  0.00  0.00      CHC   
ATOM   3334  CA  ASN C 136     -11.288  -7.162 -15.420  0.00  0.00      CHC   
ATOM   3335  HA  ASN C 136     -12.348  -7.341 -15.315  0.00  0.00      CHC   
ATOM   3336  CB  ASN C 136     -10.914  -7.296 -16.916  0.00  0.00      CHC   
ATOM   3337  HB1 ASN C 136      -9.856  -6.964 -16.984  0.00  0.00      CHC   
ATOM   3338  HB2 ASN C 136     -11.040  -8.340 -17.275  0.00  0.00      CHC   
ATOM   3339  CG  ASN C 136     -11.906  -6.520 -17.750  0.00  0.00      CHC   
ATOM   3340  OD1 ASN C 136     -13.069  -6.304 -17.344  0.00  0.00      CHC   
ATOM   3341  ND2 ASN C 136     -11.476  -6.160 -18.932  0.00  0.00      CHC   
ATOM   3342 HD21 ASN C 136     -12.174  -5.915 -19.604  0.00  0.00      CHC   
ATOM   3343 HD22 ASN C 136     -10.651  -6.611 -19.273  0.00  0.00      CHC   
ATOM   3344  C   ASN C 136     -10.687  -8.310 -14.694  0.00  0.00      CHC   
ATOM   3345  O   ASN C 136     -11.355  -9.333 -14.521  0.00  0.00      CHC   
ATOM   3346  N   VAL C 137      -9.395  -8.278 -14.299  0.00  0.00      CHC   
ATOM   3347  HN  VAL C 137      -8.806  -7.535 -14.608  0.00  0.00      CHC   
ATOM   3348  CA  VAL C 137      -8.809  -9.290 -13.357  0.00  0.00      CHC   
ATOM   3349  HA  VAL C 137      -9.080 -10.248 -13.774  0.00  0.00      CHC   
ATOM   3350  CB  VAL C 137      -7.313  -9.177 -13.363  0.00  0.00      CHC   
ATOM   3351  HB  VAL C 137      -7.086  -8.098 -13.227  0.00  0.00      CHC   
ATOM   3352  CG1 VAL C 137      -6.740 -10.061 -12.259  0.00  0.00      CHC   
ATOM   3353 HG11 VAL C 137      -7.039 -11.131 -12.252  0.00  0.00      CHC   
ATOM   3354 HG12 VAL C 137      -5.650 -10.024 -12.471  0.00  0.00      CHC   
ATOM   3355 HG13 VAL C 137      -6.822  -9.686 -11.216  0.00  0.00      CHC   
ATOM   3356  CG2 VAL C 137      -6.754  -9.628 -14.741  0.00  0.00      CHC   
ATOM   3357 HG21 VAL C 137      -7.040  -9.003 -15.614  0.00  0.00      CHC   
ATOM   3358 HG22 VAL C 137      -5.645  -9.623 -14.668  0.00  0.00      CHC   
ATOM   3359 HG23 VAL C 137      -6.862 -10.725 -14.881  0.00  0.00      CHC   
ATOM   3360  C   VAL C 137      -9.421  -9.245 -12.037  0.00  0.00      CHC   
ATOM   3361  O   VAL C 137      -9.751 -10.249 -11.439  0.00  0.00      CHC   
ATOM   3362  N   LEU C 138      -9.772  -8.021 -11.494  0.00  0.00      CHC   
ATOM   3363  HN  LEU C 138      -9.571  -7.152 -11.939  0.00  0.00      CHC   
ATOM   3364  CA  LEU C 138     -10.361  -7.896 -10.198  0.00  0.00      CHC   
ATOM   3365  HA  LEU C 138      -9.704  -8.400  -9.504  0.00  0.00      CHC   
ATOM   3366  CB  LEU C 138     -10.352  -6.382  -9.808  0.00  0.00      CHC   
ATOM   3367  HB1 LEU C 138      -9.395  -5.941 -10.159  0.00  0.00      CHC   
ATOM   3368  HB2 LEU C 138     -11.113  -5.785 -10.354  0.00  0.00      CHC   
ATOM   3369  CG  LEU C 138     -10.508  -6.119  -8.286  0.00  0.00      CHC   
ATOM   3370  HG  LEU C 138     -11.470  -6.492  -7.874  0.00  0.00      CHC   
ATOM   3371  CD1 LEU C 138      -9.379  -6.742  -7.435  0.00  0.00      CHC   
ATOM   3372 HD11 LEU C 138      -8.415  -6.464  -7.913  0.00  0.00      CHC   
ATOM   3373 HD12 LEU C 138      -9.465  -6.388  -6.386  0.00  0.00      CHC   
ATOM   3374 HD13 LEU C 138      -9.683  -7.805  -7.331  0.00  0.00      CHC   
ATOM   3375  CD2 LEU C 138     -10.570  -4.631  -8.152  0.00  0.00      CHC   
ATOM   3376 HD21 LEU C 138      -9.580  -4.182  -8.385  0.00  0.00      CHC   
ATOM   3377 HD22 LEU C 138     -11.427  -4.284  -8.768  0.00  0.00      CHC   
ATOM   3378 HD23 LEU C 138     -10.820  -4.348  -7.107  0.00  0.00      CHC   
ATOM   3379  C   LEU C 138     -11.746  -8.516 -10.039  0.00  0.00      CHC   
ATOM   3380  O   LEU C 138     -12.185  -8.939  -9.005  0.00  0.00      CHC   
ATOM   3381  N   LEU C 139     -12.469  -8.523 -11.172  0.00  0.00      CHC   
ATOM   3382  HN  LEU C 139     -12.103  -8.044 -11.966  0.00  0.00      CHC   
ATOM   3383  CA  LEU C 139     -13.726  -9.054 -11.338  0.00  0.00      CHC   
ATOM   3384  HA  LEU C 139     -14.216  -8.735 -10.430  0.00  0.00      CHC   
ATOM   3385  CB  LEU C 139     -14.448  -8.472 -12.488  0.00  0.00      CHC   
ATOM   3386  HB1 LEU C 139     -13.814  -8.383 -13.395  0.00  0.00      CHC   
ATOM   3387  HB2 LEU C 139     -15.168  -9.291 -12.697  0.00  0.00      CHC   
ATOM   3388  CG  LEU C 139     -15.284  -7.144 -12.243  0.00  0.00      CHC   
ATOM   3389  HG  LEU C 139     -14.601  -6.496 -11.653  0.00  0.00      CHC   
ATOM   3390  CD1 LEU C 139     -15.757  -6.522 -13.546  0.00  0.00      CHC   
ATOM   3391 HD11 LEU C 139     -16.207  -5.529 -13.332  0.00  0.00      CHC   
ATOM   3392 HD12 LEU C 139     -14.969  -6.317 -14.301  0.00  0.00      CHC   
ATOM   3393 HD13 LEU C 139     -16.484  -7.154 -14.099  0.00  0.00      CHC   
ATOM   3394  CD2 LEU C 139     -16.565  -7.441 -11.410  0.00  0.00      CHC   
ATOM   3395 HD21 LEU C 139     -17.154  -6.526 -11.184  0.00  0.00      CHC   
ATOM   3396 HD22 LEU C 139     -17.172  -8.212 -11.929  0.00  0.00      CHC   
ATOM   3397 HD23 LEU C 139     -16.273  -7.946 -10.465  0.00  0.00      CHC   
ATOM   3398  C   LEU C 139     -13.634 -10.543 -11.312  0.00  0.00      CHC   
ATOM   3399  O   LEU C 139     -14.465 -11.151 -10.595  0.00  0.00      CHC   
ATOM   3400  N   VAL C 140     -12.597 -11.157 -11.946  0.00  0.00      CHC   
ATOM   3401  HN  VAL C 140     -12.162 -10.649 -12.685  0.00  0.00      CHC   
ATOM   3402  CA  VAL C 140     -12.386 -12.589 -11.680  0.00  0.00      CHC   
ATOM   3403  HA  VAL C 140     -13.390 -12.988 -11.670  0.00  0.00      CHC   
ATOM   3404  CB  VAL C 140     -11.624 -13.415 -12.776  0.00  0.00      CHC   
ATOM   3405  HB  VAL C 140     -12.075 -12.932 -13.669  0.00  0.00      CHC   
ATOM   3406  CG1 VAL C 140     -10.079 -13.222 -12.626  0.00  0.00      CHC   
ATOM   3407 HG11 VAL C 140      -9.685 -12.213 -12.872  0.00  0.00      CHC   
ATOM   3408 HG12 VAL C 140      -9.842 -13.509 -11.579  0.00  0.00      CHC   
ATOM   3409 HG13 VAL C 140      -9.564 -13.965 -13.271  0.00  0.00      CHC   
ATOM   3410  CG2 VAL C 140     -12.057 -14.893 -12.726  0.00  0.00      CHC   
ATOM   3411 HG21 VAL C 140     -11.640 -15.362 -13.643  0.00  0.00      CHC   
ATOM   3412 HG22 VAL C 140     -11.761 -15.469 -11.824  0.00  0.00      CHC   
ATOM   3413 HG23 VAL C 140     -13.150 -14.998 -12.898  0.00  0.00      CHC   
ATOM   3414  C   VAL C 140     -11.936 -12.859 -10.228  0.00  0.00      CHC   
ATOM   3415  O   VAL C 140     -12.450 -13.814  -9.676  0.00  0.00      CHC   
ATOM   3416  N   CYS C 141     -11.088 -12.029  -9.609  0.00  0.00      CHC   
ATOM   3417  HN  CYS C 141     -10.857 -11.154 -10.027  0.00  0.00      CHC   
ATOM   3418  CA  CYS C 141     -10.748 -12.109  -8.187  0.00  0.00      CHC   
ATOM   3419  HA  CYS C 141     -10.310 -13.079  -8.003  0.00  0.00      CHC   
ATOM   3420  CB  CYS C 141      -9.838 -10.991  -7.623  0.00  0.00      CHC   
ATOM   3421  HB1 CYS C 141     -10.328  -9.996  -7.699  0.00  0.00      CHC   
ATOM   3422  HB2 CYS C 141      -9.765 -11.197  -6.534  0.00  0.00      CHC   
ATOM   3423  SG  CYS C 141      -8.088 -10.830  -8.197  0.00  0.00      CHC   
ATOM   3424  HG1 CYS C 141      -8.315 -10.241  -9.362  0.00  0.00      CHC   
ATOM   3425  C   CYS C 141     -12.008 -11.997  -7.253  0.00  0.00      CHC   
ATOM   3426  O   CYS C 141     -12.276 -12.829  -6.385  0.00  0.00      CHC   
ATOM   3427  N   LEU C 142     -12.877 -11.027  -7.434  0.00  0.00      CHC   
ATOM   3428  HN  LEU C 142     -12.656 -10.309  -8.090  0.00  0.00      CHC   
ATOM   3429  CA  LEU C 142     -14.107 -10.924  -6.633  0.00  0.00      CHC   
ATOM   3430  HA  LEU C 142     -13.845 -10.765  -5.597  0.00  0.00      CHC   
ATOM   3431  CB  LEU C 142     -14.929  -9.733  -7.245  0.00  0.00      CHC   
ATOM   3432  HB1 LEU C 142     -14.321  -8.826  -7.452  0.00  0.00      CHC   
ATOM   3433  HB2 LEU C 142     -15.238 -10.045  -8.266  0.00  0.00      CHC   
ATOM   3434  CG  LEU C 142     -16.252  -9.392  -6.530  0.00  0.00      CHC   
ATOM   3435  HG  LEU C 142     -16.881 -10.305  -6.606  0.00  0.00      CHC   
ATOM   3436  CD1 LEU C 142     -15.834  -8.916  -5.133  0.00  0.00      CHC   
ATOM   3437 HD11 LEU C 142     -16.762  -8.563  -4.635  0.00  0.00      CHC   
ATOM   3438 HD12 LEU C 142     -15.477  -9.731  -4.467  0.00  0.00      CHC   
ATOM   3439 HD13 LEU C 142     -15.135  -8.052  -5.141  0.00  0.00      CHC   
ATOM   3440  CD2 LEU C 142     -17.073  -8.197  -7.176  0.00  0.00      CHC   
ATOM   3441 HD21 LEU C 142     -17.139  -8.291  -8.281  0.00  0.00      CHC   
ATOM   3442 HD22 LEU C 142     -18.078  -8.254  -6.706  0.00  0.00      CHC   
ATOM   3443 HD23 LEU C 142     -16.610  -7.196  -7.042  0.00  0.00      CHC   
ATOM   3444  C   LEU C 142     -15.025 -12.102  -6.594  0.00  0.00      CHC   
ATOM   3445  O   LEU C 142     -15.336 -12.542  -5.484  0.00  0.00      CHC   
ATOM   3446  N   ILE C 143     -15.390 -12.795  -7.722  0.00  0.00      CHC   
ATOM   3447  HN  ILE C 143     -15.021 -12.429  -8.573  0.00  0.00      CHC   
ATOM   3448  CA  ILE C 143     -16.156 -14.064  -7.755  0.00  0.00      CHC   
ATOM   3449  HA  ILE C 143     -17.058 -13.880  -7.189  0.00  0.00      CHC   
ATOM   3450  CB  ILE C 143     -16.639 -14.543  -9.084  0.00  0.00      CHC   
ATOM   3451  HB  ILE C 143     -17.182 -15.511  -9.045  0.00  0.00      CHC   
ATOM   3452  CG2 ILE C 143     -17.652 -13.370  -9.517  0.00  0.00      CHC   
ATOM   3453 HG21 ILE C 143     -17.882 -13.320 -10.603  0.00  0.00      CHC   
ATOM   3454 HG22 ILE C 143     -18.621 -13.451  -8.980  0.00  0.00      CHC   
ATOM   3455 HG23 ILE C 143     -17.310 -12.315  -9.460  0.00  0.00      CHC   
ATOM   3456  CG1 ILE C 143     -15.586 -14.797 -10.269  0.00  0.00      CHC   
ATOM   3457 HG11 ILE C 143     -15.242 -13.793 -10.598  0.00  0.00      CHC   
ATOM   3458 HG12 ILE C 143     -14.783 -15.506  -9.975  0.00  0.00      CHC   
ATOM   3459  CD  ILE C 143     -16.172 -15.371 -11.584  0.00  0.00      CHC   
ATOM   3460  HD1 ILE C 143     -16.653 -16.363 -11.447  0.00  0.00      CHC   
ATOM   3461  HD2 ILE C 143     -16.842 -14.606 -12.030  0.00  0.00      CHC   
ATOM   3462  HD3 ILE C 143     -15.483 -15.619 -12.420  0.00  0.00      CHC   
ATOM   3463  C   ILE C 143     -15.523 -15.209  -7.064  0.00  0.00      CHC   
ATOM   3464  O   ILE C 143     -16.285 -15.909  -6.406  0.00  0.00      CHC   
ATOM   3465  N   PHE C 144     -14.162 -15.411  -7.164  0.00  0.00      CHC   
ATOM   3466  HN  PHE C 144     -13.572 -14.787  -7.670  0.00  0.00      CHC   
ATOM   3467  CA  PHE C 144     -13.468 -16.382  -6.357  0.00  0.00      CHC   
ATOM   3468  HA  PHE C 144     -13.866 -17.367  -6.547  0.00  0.00      CHC   
ATOM   3469  CB  PHE C 144     -12.001 -16.298  -6.752  0.00  0.00      CHC   
ATOM   3470  HB1 PHE C 144     -11.966 -16.335  -7.861  0.00  0.00      CHC   
ATOM   3471  HB2 PHE C 144     -11.395 -15.415  -6.458  0.00  0.00      CHC   
ATOM   3472  CG  PHE C 144     -11.215 -17.456  -6.306  0.00  0.00      CHC   
ATOM   3473  CD1 PHE C 144     -11.245 -18.675  -6.928  0.00  0.00      CHC   
ATOM   3474  HD1 PHE C 144     -11.928 -19.056  -7.673  0.00  0.00      CHC   
ATOM   3475  CE1 PHE C 144     -10.277 -19.622  -6.565  0.00  0.00      CHC   
ATOM   3476  HE1 PHE C 144     -10.295 -20.591  -7.042  0.00  0.00      CHC   
ATOM   3477  CZ  PHE C 144      -9.345 -19.335  -5.550  0.00  0.00      CHC   
ATOM   3478  HZ  PHE C 144      -8.623 -20.110  -5.338  0.00  0.00      CHC   
ATOM   3479  CD2 PHE C 144     -10.376 -17.221  -5.166  0.00  0.00      CHC   
ATOM   3480  HD2 PHE C 144     -10.439 -16.292  -4.618  0.00  0.00      CHC   
ATOM   3481  CE2 PHE C 144      -9.402 -18.167  -4.835  0.00  0.00      CHC   
ATOM   3482  HE2 PHE C 144      -8.632 -17.903  -4.126  0.00  0.00      CHC   
ATOM   3483  C   PHE C 144     -13.531 -16.068  -4.858  0.00  0.00      CHC   
ATOM   3484  O   PHE C 144     -13.748 -16.875  -4.012  0.00  0.00      CHC   
ATOM   3485  N   TRP C 145     -13.309 -14.807  -4.505  0.00  0.00      CHC   
ATOM   3486  HN  TRP C 145     -13.243 -14.080  -5.184  0.00  0.00      CHC   
ATOM   3487  CA  TRP C 145     -13.273 -14.150  -3.152  0.00  0.00      CHC   
ATOM   3488  HA  TRP C 145     -12.556 -14.625  -2.498  0.00  0.00      CHC   
ATOM   3489  CB  TRP C 145     -12.871 -12.641  -3.153  0.00  0.00      CHC   
ATOM   3490  HB1 TRP C 145     -13.331 -12.026  -3.956  0.00  0.00      CHC   
ATOM   3491  HB2 TRP C 145     -13.295 -12.125  -2.265  0.00  0.00      CHC   
ATOM   3492  CG  TRP C 145     -11.403 -12.298  -3.204  0.00  0.00      CHC   
ATOM   3493  CD1 TRP C 145     -10.528 -12.824  -4.111  0.00  0.00      CHC   
ATOM   3494  HD1 TRP C 145     -10.656 -13.658  -4.784  0.00  0.00      CHC   
ATOM   3495  NE1 TRP C 145      -9.263 -12.329  -3.912  0.00  0.00      CHC   
ATOM   3496  HE1 TRP C 145      -8.497 -12.318  -4.518  0.00  0.00      CHC   
ATOM   3497  CE2 TRP C 145      -9.315 -11.374  -2.975  0.00  0.00      CHC   
ATOM   3498  CD2 TRP C 145     -10.657 -11.279  -2.508  0.00  0.00      CHC   
ATOM   3499  CE3 TRP C 145     -10.952 -10.417  -1.442  0.00  0.00      CHC   
ATOM   3500  HE3 TRP C 145     -11.910 -10.480  -0.948  0.00  0.00      CHC   
ATOM   3501  CZ3 TRP C 145      -9.913  -9.548  -0.996  0.00  0.00      CHC   
ATOM   3502  HZ3 TRP C 145     -10.090  -8.905  -0.146  0.00  0.00      CHC   
ATOM   3503  CZ2 TRP C 145      -8.296 -10.501  -2.509  0.00  0.00      CHC   
ATOM   3504  HZ2 TRP C 145      -7.285 -10.565  -2.883  0.00  0.00      CHC   
ATOM   3505  CH2 TRP C 145      -8.695  -9.534  -1.583  0.00  0.00      CHC   
ATOM   3506  HH2 TRP C 145      -7.859  -8.986  -1.174  0.00  0.00      CHC   
ATOM   3507  C   TRP C 145     -14.630 -14.218  -2.455  0.00  0.00      CHC   
ATOM   3508  O   TRP C 145     -14.608 -14.264  -1.235  0.00  0.00      CHC   
ATOM   3509  N   LEU C 146     -15.813 -14.122  -3.079  0.00  0.00      CHC   
ATOM   3510  HN  LEU C 146     -15.833 -13.952  -4.061  0.00  0.00      CHC   
ATOM   3511  CA  LEU C 146     -17.122 -14.489  -2.458  0.00  0.00      CHC   
ATOM   3512  HA  LEU C 146     -17.426 -13.823  -1.664  0.00  0.00      CHC   
ATOM   3513  CB  LEU C 146     -18.236 -14.194  -3.559  0.00  0.00      CHC   
ATOM   3514  HB1 LEU C 146     -18.046 -13.190  -3.995  0.00  0.00      CHC   
ATOM   3515  HB2 LEU C 146     -18.152 -14.909  -4.406  0.00  0.00      CHC   
ATOM   3516  CG  LEU C 146     -19.680 -14.283  -3.060  0.00  0.00      CHC   
ATOM   3517  HG  LEU C 146     -19.716 -13.810  -2.056  0.00  0.00      CHC   
ATOM   3518  CD1 LEU C 146     -20.412 -13.572  -4.062  0.00  0.00      CHC   
ATOM   3519 HD11 LEU C 146     -20.092 -13.780  -5.106  0.00  0.00      CHC   
ATOM   3520 HD12 LEU C 146     -21.508 -13.735  -3.979  0.00  0.00      CHC   
ATOM   3521 HD13 LEU C 146     -20.132 -12.499  -3.993  0.00  0.00      CHC   
ATOM   3522  CD2 LEU C 146     -20.277 -15.667  -2.928  0.00  0.00      CHC   
ATOM   3523 HD21 LEU C 146     -19.716 -16.458  -2.386  0.00  0.00      CHC   
ATOM   3524 HD22 LEU C 146     -21.289 -15.511  -2.498  0.00  0.00      CHC   
ATOM   3525 HD23 LEU C 146     -20.398 -16.052  -3.963  0.00  0.00      CHC   
ATOM   3526  C   LEU C 146     -17.146 -15.905  -1.827  0.00  0.00      CHC   
ATOM   3527  O   LEU C 146     -17.236 -16.038  -0.607  0.00  0.00      CHC   
ATOM   3528  N   ILE C 147     -16.973 -16.949  -2.611  0.00  0.00      CHC   
ATOM   3529  HN  ILE C 147     -16.859 -16.824  -3.594  0.00  0.00      CHC   
ATOM   3530  CA  ILE C 147     -17.177 -18.330  -2.230  0.00  0.00      CHC   
ATOM   3531  HA  ILE C 147     -18.113 -18.526  -1.728  0.00  0.00      CHC   
ATOM   3532  CB  ILE C 147     -17.296 -19.201  -3.490  0.00  0.00      CHC   
ATOM   3533  HB  ILE C 147     -18.031 -18.654  -4.118  0.00  0.00      CHC   
ATOM   3534  CG2 ILE C 147     -16.024 -19.280  -4.280  0.00  0.00      CHC   
ATOM   3535 HG21 ILE C 147     -16.132 -19.721  -5.294  0.00  0.00      CHC   
ATOM   3536 HG22 ILE C 147     -15.666 -18.249  -4.494  0.00  0.00      CHC   
ATOM   3537 HG23 ILE C 147     -15.236 -19.925  -3.836  0.00  0.00      CHC   
ATOM   3538  CG1 ILE C 147     -17.884 -20.605  -3.204  0.00  0.00      CHC   
ATOM   3539 HG11 ILE C 147     -17.046 -21.282  -2.933  0.00  0.00      CHC   
ATOM   3540 HG12 ILE C 147     -18.616 -20.539  -2.371  0.00  0.00      CHC   
ATOM   3541  CD  ILE C 147     -18.614 -21.176  -4.484  0.00  0.00      CHC   
ATOM   3542  HD1 ILE C 147     -19.466 -20.527  -4.778  0.00  0.00      CHC   
ATOM   3543  HD2 ILE C 147     -17.852 -21.316  -5.281  0.00  0.00      CHC   
ATOM   3544  HD3 ILE C 147     -19.007 -22.182  -4.228  0.00  0.00      CHC   
ATOM   3545  C   ILE C 147     -16.177 -18.790  -1.184  0.00  0.00      CHC   
ATOM   3546  O   ILE C 147     -16.450 -19.417  -0.212  0.00  0.00      CHC   
ATOM   3547  N   PHE C 148     -14.918 -18.293  -1.274  0.00  0.00      CHC   
ATOM   3548  HN  PHE C 148     -14.644 -17.807  -2.100  0.00  0.00      CHC   
ATOM   3549  CA  PHE C 148     -13.906 -18.420  -0.228  0.00  0.00      CHC   
ATOM   3550  HA  PHE C 148     -13.820 -19.469   0.014  0.00  0.00      CHC   
ATOM   3551  CB  PHE C 148     -12.583 -17.858  -0.875  0.00  0.00      CHC   
ATOM   3552  HB1 PHE C 148     -12.894 -17.164  -1.685  0.00  0.00      CHC   
ATOM   3553  HB2 PHE C 148     -11.928 -17.361  -0.127  0.00  0.00      CHC   
ATOM   3554  CG  PHE C 148     -11.811 -19.008  -1.329  0.00  0.00      CHC   
ATOM   3555  CD1 PHE C 148     -10.830 -19.482  -0.384  0.00  0.00      CHC   
ATOM   3556  HD1 PHE C 148     -10.634 -18.968   0.546  0.00  0.00      CHC   
ATOM   3557  CE1 PHE C 148     -10.036 -20.605  -0.657  0.00  0.00      CHC   
ATOM   3558  HE1 PHE C 148      -9.239 -20.964  -0.023  0.00  0.00      CHC   
ATOM   3559  CZ  PHE C 148     -10.255 -21.298  -1.828  0.00  0.00      CHC   
ATOM   3560  HZ  PHE C 148      -9.703 -22.172  -2.141  0.00  0.00      CHC   
ATOM   3561  CD2 PHE C 148     -11.909 -19.673  -2.588  0.00  0.00      CHC   
ATOM   3562  HD2 PHE C 148     -12.625 -19.369  -3.338  0.00  0.00      CHC   
ATOM   3563  CE2 PHE C 148     -11.151 -20.819  -2.785  0.00  0.00      CHC   
ATOM   3564  HE2 PHE C 148     -11.246 -21.384  -3.700  0.00  0.00      CHC   
ATOM   3565  C   PHE C 148     -14.210 -17.770   1.095  0.00  0.00      CHC   
ATOM   3566  O   PHE C 148     -14.041 -18.373   2.149  0.00  0.00      CHC   
ATOM   3567  N   SER C 149     -14.867 -16.558   1.135  0.00  0.00      CHC   
ATOM   3568  HN  SER C 149     -15.172 -16.092   0.308  0.00  0.00      CHC   
ATOM   3569  CA  SER C 149     -15.210 -15.869   2.332  0.00  0.00      CHC   
ATOM   3570  HA  SER C 149     -14.355 -15.872   2.993  0.00  0.00      CHC   
ATOM   3571  CB  SER C 149     -15.591 -14.370   2.149  0.00  0.00      CHC   
ATOM   3572  HB1 SER C 149     -14.900 -13.861   1.444  0.00  0.00      CHC   
ATOM   3573  HB2 SER C 149     -16.592 -14.297   1.674  0.00  0.00      CHC   
ATOM   3574  OG  SER C 149     -15.526 -13.647   3.384  0.00  0.00      CHC   
ATOM   3575  HG1 SER C 149     -16.070 -12.877   3.202  0.00  0.00      CHC   
ATOM   3576  C   SER C 149     -16.346 -16.533   3.055  0.00  0.00      CHC   
ATOM   3577  O   SER C 149     -16.202 -16.680   4.232  0.00  0.00      CHC   
ATOM   3578  N   ILE C 150     -17.412 -17.050   2.368  0.00  0.00      CHC   
ATOM   3579  HN  ILE C 150     -17.449 -17.030   1.372  0.00  0.00      CHC   
ATOM   3580  CA  ILE C 150     -18.569 -17.732   3.010  0.00  0.00      CHC   
ATOM   3581  HA  ILE C 150     -18.824 -17.179   3.902  0.00  0.00      CHC   
ATOM   3582  CB  ILE C 150     -19.730 -17.848   2.064  0.00  0.00      CHC   
ATOM   3583  HB  ILE C 150     -20.572 -18.168   2.713  0.00  0.00      CHC   
ATOM   3584  CG2 ILE C 150     -19.942 -16.407   1.604  0.00  0.00      CHC   
ATOM   3585 HG21 ILE C 150     -19.597 -15.676   2.367  0.00  0.00      CHC   
ATOM   3586 HG22 ILE C 150     -19.489 -16.229   0.605  0.00  0.00      CHC   
ATOM   3587 HG23 ILE C 150     -21.040 -16.339   1.454  0.00  0.00      CHC   
ATOM   3588  CG1 ILE C 150     -19.472 -18.871   0.913  0.00  0.00      CHC   
ATOM   3589 HG11 ILE C 150     -18.605 -18.467   0.347  0.00  0.00      CHC   
ATOM   3590 HG12 ILE C 150     -19.288 -19.905   1.274  0.00  0.00      CHC   
ATOM   3591  CD  ILE C 150     -20.652 -19.018  -0.054  0.00  0.00      CHC   
ATOM   3592  HD1 ILE C 150     -21.103 -18.016  -0.217  0.00  0.00      CHC   
ATOM   3593  HD2 ILE C 150     -20.460 -19.642  -0.954  0.00  0.00      CHC   
ATOM   3594  HD3 ILE C 150     -21.405 -19.556   0.560  0.00  0.00      CHC   
ATOM   3595  C   ILE C 150     -18.221 -19.152   3.442  0.00  0.00      CHC   
ATOM   3596  O   ILE C 150     -19.017 -19.761   4.130  0.00  0.00      CHC   
ATOM   3597  N   MET C 151     -17.032 -19.611   2.993  0.00  0.00      CHC   
ATOM   3598  HN  MET C 151     -16.504 -19.123   2.302  0.00  0.00      CHC   
ATOM   3599  CA  MET C 151     -16.528 -21.023   3.219  0.00  0.00      CHC   
ATOM   3600  HA  MET C 151     -17.401 -21.591   3.505  0.00  0.00      CHC   
ATOM   3601  CB  MET C 151     -15.857 -21.659   2.020  0.00  0.00      CHC   
ATOM   3602  HB1 MET C 151     -16.544 -21.706   1.148  0.00  0.00      CHC   
ATOM   3603  HB2 MET C 151     -15.040 -20.945   1.781  0.00  0.00      CHC   
ATOM   3604  CG  MET C 151     -15.273 -23.099   2.112  0.00  0.00      CHC   
ATOM   3605  HG1 MET C 151     -14.314 -23.025   2.669  0.00  0.00      CHC   
ATOM   3606  HG2 MET C 151     -15.976 -23.633   2.786  0.00  0.00      CHC   
ATOM   3607  SD  MET C 151     -15.107 -23.939   0.533  0.00  0.00      CHC   
ATOM   3608  CE  MET C 151     -14.401 -22.515  -0.400  0.00  0.00      CHC   
ATOM   3609  HE1 MET C 151     -13.480 -22.098   0.062  0.00  0.00      CHC   
ATOM   3610  HE2 MET C 151     -14.202 -22.849  -1.441  0.00  0.00      CHC   
ATOM   3611  HE3 MET C 151     -15.083 -21.640  -0.456  0.00  0.00      CHC   
ATOM   3612  C   MET C 151     -15.576 -21.061   4.385  0.00  0.00      CHC   
ATOM   3613  O   MET C 151     -15.440 -22.044   5.081  0.00  0.00      CHC   
ATOM   3614  N   GLY C 152     -15.047 -19.901   4.799  0.00  0.00      CHC   
ATOM   3615  HN  GLY C 152     -15.312 -19.099   4.271  0.00  0.00      CHC   
ATOM   3616  CA  GLY C 152     -14.002 -19.734   5.757  0.00  0.00      CHC   
ATOM   3617  HA1 GLY C 152     -13.300 -19.005   5.380  0.00  0.00      CHC   
ATOM   3618  HA2 GLY C 152     -13.680 -20.763   5.826  0.00  0.00      CHC   
ATOM   3619  C   GLY C 152     -14.511 -19.462   7.128  0.00  0.00      CHC   
ATOM   3620  O   GLY C 152     -13.673 -19.495   8.038  0.00  0.00      CHC   
ATOM   3621  N   VAL C 153     -15.831 -19.216   7.275  0.00  0.00      CHC   
ATOM   3622  HN  VAL C 153     -16.339 -19.159   6.419  0.00  0.00      CHC   
ATOM   3623  CA  VAL C 153     -16.534 -18.807   8.495  0.00  0.00      CHC   
ATOM   3624  HA  VAL C 153     -16.146 -17.851   8.814  0.00  0.00      CHC   
ATOM   3625  CB  VAL C 153     -17.954 -18.710   8.041  0.00  0.00      CHC   
ATOM   3626  HB  VAL C 153     -18.348 -19.738   7.890  0.00  0.00      CHC   
ATOM   3627  CG1 VAL C 153     -18.787 -18.060   9.171  0.00  0.00      CHC   
ATOM   3628 HG11 VAL C 153     -19.833 -17.861   8.854  0.00  0.00      CHC   
ATOM   3629 HG12 VAL C 153     -18.870 -18.752  10.036  0.00  0.00      CHC   
ATOM   3630 HG13 VAL C 153     -18.513 -17.059   9.567  0.00  0.00      CHC   
ATOM   3631  CG2 VAL C 153     -18.149 -17.791   6.830  0.00  0.00      CHC   
ATOM   3632 HG21 VAL C 153     -19.245 -17.844   6.653  0.00  0.00      CHC   
ATOM   3633 HG22 VAL C 153     -17.816 -16.748   7.015  0.00  0.00      CHC   
ATOM   3634 HG23 VAL C 153     -17.642 -18.054   5.877  0.00  0.00      CHC   
ATOM   3635  C   VAL C 153     -16.333 -19.654   9.785  0.00  0.00      CHC   
ATOM   3636  O   VAL C 153     -16.572 -19.069  10.857  0.00  0.00      CHC   
ATOM   3637  N   ASN C 154     -16.040 -20.952   9.700  0.00  0.00      CHC   
ATOM   3638  HN  ASN C 154     -16.196 -21.297   8.778  0.00  0.00      CHC   
ATOM   3639  CA  ASN C 154     -15.765 -21.971  10.751  0.00  0.00      CHC   
ATOM   3640  HA  ASN C 154     -15.834 -21.592  11.760  0.00  0.00      CHC   
ATOM   3641  CB  ASN C 154     -16.680 -23.317  10.530  0.00  0.00      CHC   
ATOM   3642  HB1 ASN C 154     -16.534 -23.559   9.455  0.00  0.00      CHC   
ATOM   3643  HB2 ASN C 154     -16.300 -24.146  11.164  0.00  0.00      CHC   
ATOM   3644  CG  ASN C 154     -18.119 -22.997  10.838  0.00  0.00      CHC   
ATOM   3645  OD1 ASN C 154     -18.521 -23.070  12.029  0.00  0.00      CHC   
ATOM   3646  ND2 ASN C 154     -18.940 -22.679   9.825  0.00  0.00      CHC   
ATOM   3647 HD21 ASN C 154     -19.811 -22.266  10.093  0.00  0.00      CHC   
ATOM   3648 HD22 ASN C 154     -18.717 -22.707   8.850  0.00  0.00      CHC   
ATOM   3649  C   ASN C 154     -14.284 -22.280  10.693  0.00  0.00      CHC   
ATOM   3650  O   ASN C 154     -13.845 -23.093  11.574  0.00  0.00      CHC   
ATOM   3651  N   LEU C 155     -13.448 -21.695   9.800  0.00  0.00      CHC   
ATOM   3652  HN  LEU C 155     -13.601 -20.924   9.185  0.00  0.00      CHC   
ATOM   3653  CA  LEU C 155     -12.114 -22.177   9.661  0.00  0.00      CHC   
ATOM   3654  HA  LEU C 155     -11.968 -23.143  10.121  0.00  0.00      CHC   
ATOM   3655  CB  LEU C 155     -11.787 -22.296   8.120  0.00  0.00      CHC   
ATOM   3656  HB1 LEU C 155     -11.937 -21.296   7.660  0.00  0.00      CHC   
ATOM   3657  HB2 LEU C 155     -10.748 -22.672   8.008  0.00  0.00      CHC   
ATOM   3658  CG  LEU C 155     -12.640 -23.294   7.384  0.00  0.00      CHC   
ATOM   3659  HG  LEU C 155     -13.718 -23.033   7.448  0.00  0.00      CHC   
ATOM   3660  CD1 LEU C 155     -12.207 -23.191   5.895  0.00  0.00      CHC   
ATOM   3661 HD11 LEU C 155     -12.815 -23.854   5.244  0.00  0.00      CHC   
ATOM   3662 HD12 LEU C 155     -12.164 -22.141   5.533  0.00  0.00      CHC   
ATOM   3663 HD13 LEU C 155     -11.166 -23.501   5.659  0.00  0.00      CHC   
ATOM   3664  CD2 LEU C 155     -12.380 -24.811   7.847  0.00  0.00      CHC   
ATOM   3665 HD21 LEU C 155     -13.104 -25.521   7.393  0.00  0.00      CHC   
ATOM   3666 HD22 LEU C 155     -11.377 -25.170   7.533  0.00  0.00      CHC   
ATOM   3667 HD23 LEU C 155     -12.443 -24.893   8.953  0.00  0.00      CHC   
ATOM   3668  C   LEU C 155     -11.054 -21.242  10.332  0.00  0.00      CHC   
ATOM   3669  O   LEU C 155      -9.931 -21.508  10.457  0.00  0.00      CHC   
ATOM   3670  N   PHE C 156     -11.470 -20.000  10.656  0.00  0.00      CHC   
ATOM   3671  HN  PHE C 156     -12.421 -19.762  10.477  0.00  0.00      CHC   
ATOM   3672  CA  PHE C 156     -10.514 -19.024  11.076  0.00  0.00      CHC   
ATOM   3673  HA  PHE C 156      -9.521 -19.262  10.723  0.00  0.00      CHC   
ATOM   3674  CB  PHE C 156     -10.986 -17.726  10.390  0.00  0.00      CHC   
ATOM   3675  HB1 PHE C 156     -12.096 -17.777  10.414  0.00  0.00      CHC   
ATOM   3676  HB2 PHE C 156     -10.603 -16.831  10.925  0.00  0.00      CHC   
ATOM   3677  CG  PHE C 156     -10.607 -17.584   8.969  0.00  0.00      CHC   
ATOM   3678  CD1 PHE C 156     -11.249 -16.621   8.170  0.00  0.00      CHC   
ATOM   3679  HD1 PHE C 156     -12.127 -16.195   8.633  0.00  0.00      CHC   
ATOM   3680  CE1 PHE C 156     -10.920 -16.402   6.811  0.00  0.00      CHC   
ATOM   3681  HE1 PHE C 156     -11.423 -15.601   6.292  0.00  0.00      CHC   
ATOM   3682  CZ  PHE C 156      -9.841 -17.172   6.237  0.00  0.00      CHC   
ATOM   3683  HZ  PHE C 156      -9.498 -16.914   5.245  0.00  0.00      CHC   
ATOM   3684  CD2 PHE C 156      -9.538 -18.342   8.322  0.00  0.00      CHC   
ATOM   3685  HD2 PHE C 156      -8.952 -18.963   8.984  0.00  0.00      CHC   
ATOM   3686  CE2 PHE C 156      -9.160 -18.155   6.968  0.00  0.00      CHC   
ATOM   3687  HE2 PHE C 156      -8.341 -18.697   6.519  0.00  0.00      CHC   
ATOM   3688  C   PHE C 156     -10.471 -18.833  12.569  0.00  0.00      CHC   
ATOM   3689  O   PHE C 156      -9.529 -18.255  13.108  0.00  0.00      CHC   
ATOM   3690  N   ALA C 157     -11.474 -19.287  13.307  0.00  0.00      CHC   
ATOM   3691  HN  ALA C 157     -12.281 -19.603  12.814  0.00  0.00      CHC   
ATOM   3692  CA  ALA C 157     -11.520 -19.200  14.732  0.00  0.00      CHC   
ATOM   3693  HA  ALA C 157     -12.364 -19.825  14.983  0.00  0.00      CHC   
ATOM   3694  CB  ALA C 157     -10.407 -19.975  15.494  0.00  0.00      CHC   
ATOM   3695  HB1 ALA C 157      -9.531 -19.302  15.610  0.00  0.00      CHC   
ATOM   3696  HB2 ALA C 157     -10.815 -20.019  16.526  0.00  0.00      CHC   
ATOM   3697  HB3 ALA C 157     -10.026 -20.964  15.159  0.00  0.00      CHC   
ATOM   3698  C   ALA C 157     -11.863 -17.855  15.353  0.00  0.00      CHC   
ATOM   3699  O   ALA C 157     -11.353 -17.398  16.391  0.00  0.00      CHC   
ATOM   3700  N   VAL C 158     -12.863 -17.234  14.725  0.00  0.00      CHC   
ATOM   3701  HN  VAL C 158     -13.353 -17.663  13.970  0.00  0.00      CHC   
ATOM   3702  CA  VAL C 158     -13.255 -15.907  15.106  0.00  0.00      CHC   
ATOM   3703  HA  VAL C 158     -14.091 -15.717  14.450  0.00  0.00      CHC   
ATOM   3704  CB  VAL C 158     -13.765 -15.653  16.529  0.00  0.00      CHC   
ATOM   3705  HB  VAL C 158     -12.962 -15.633  17.297  0.00  0.00      CHC   
ATOM   3706  CG1 VAL C 158     -14.568 -14.325  16.630  0.00  0.00      CHC   
ATOM   3707 HG11 VAL C 158     -14.856 -14.194  17.695  0.00  0.00      CHC   
ATOM   3708 HG12 VAL C 158     -13.849 -13.530  16.339  0.00  0.00      CHC   
ATOM   3709 HG13 VAL C 158     -15.502 -14.284  16.030  0.00  0.00      CHC   
ATOM   3710  CG2 VAL C 158     -14.769 -16.752  16.849  0.00  0.00      CHC   
ATOM   3711 HG21 VAL C 158     -15.477 -16.926  16.010  0.00  0.00      CHC   
ATOM   3712 HG22 VAL C 158     -14.305 -17.713  17.158  0.00  0.00      CHC   
ATOM   3713 HG23 VAL C 158     -15.378 -16.463  17.731  0.00  0.00      CHC   
ATOM   3714  C   VAL C 158     -12.171 -14.864  14.812  0.00  0.00      CHC   
ATOM   3715  O   VAL C 158     -11.769 -14.024  15.652  0.00  0.00      CHC   
ATOM   3716  N   ASN C 159     -11.617 -14.949  13.554  0.00  0.00      CHC   
ATOM   3717  HN  ASN C 159     -11.975 -15.665  12.960  0.00  0.00      CHC   
ATOM   3718  CA  ASN C 159     -10.558 -14.079  13.055  0.00  0.00      CHC   
ATOM   3719  HA  ASN C 159     -10.400 -13.156  13.592  0.00  0.00      CHC   
ATOM   3720  CB  ASN C 159      -9.135 -14.749  13.107  0.00  0.00      CHC   
ATOM   3721  HB1 ASN C 159      -9.351 -15.782  12.759  0.00  0.00      CHC   
ATOM   3722  HB2 ASN C 159      -8.269 -14.347  12.539  0.00  0.00      CHC   
ATOM   3723  CG  ASN C 159      -8.633 -14.831  14.577  0.00  0.00      CHC   
ATOM   3724  OD1 ASN C 159      -8.280 -13.766  15.088  0.00  0.00      CHC   
ATOM   3725  ND2 ASN C 159      -8.766 -16.080  15.105  0.00  0.00      CHC   
ATOM   3726 HD21 ASN C 159      -8.470 -16.246  16.046  0.00  0.00      CHC   
ATOM   3727 HD22 ASN C 159      -9.225 -16.821  14.615  0.00  0.00      CHC   
ATOM   3728  C   ASN C 159     -10.924 -13.614  11.623  0.00  0.00      CHC   
ATOM   3729  O   ASN C 159     -10.564 -14.237  10.617  0.00  0.00      CHC   
ATOM   3730  N   TYR C 160     -11.606 -12.495  11.382  0.00  0.00      CHC   
ATOM   3731  HN  TYR C 160     -11.712 -12.277  10.415  0.00  0.00      CHC   
ATOM   3732  CA  TYR C 160     -12.214 -11.464  12.212  0.00  0.00      CHC   
ATOM   3733  HA  TYR C 160     -11.638 -11.272  13.105  0.00  0.00      CHC   
ATOM   3734  CB  TYR C 160     -12.378 -10.131  11.468  0.00  0.00      CHC   
ATOM   3735  HB1 TYR C 160     -12.861 -10.237  10.473  0.00  0.00      CHC   
ATOM   3736  HB2 TYR C 160     -13.014  -9.331  11.903  0.00  0.00      CHC   
ATOM   3737  CG  TYR C 160     -11.050  -9.401  11.364  0.00  0.00      CHC   
ATOM   3738  CD1 TYR C 160      -9.931  -9.737  10.521  0.00  0.00      CHC   
ATOM   3739  HD1 TYR C 160     -10.067 -10.538   9.810  0.00  0.00      CHC   
ATOM   3740  CE1 TYR C 160      -8.772  -8.978  10.383  0.00  0.00      CHC   
ATOM   3741  HE1 TYR C 160      -7.975  -9.354   9.759  0.00  0.00      CHC   
ATOM   3742  CZ  TYR C 160      -8.834  -7.729  11.025  0.00  0.00      CHC   
ATOM   3743  OH  TYR C 160      -7.626  -7.017  10.874  0.00  0.00      CHC   
ATOM   3744  HH  TYR C 160      -7.465  -6.423  11.610  0.00  0.00      CHC   
ATOM   3745  CD2 TYR C 160     -10.939  -8.111  12.078  0.00  0.00      CHC   
ATOM   3746  HD2 TYR C 160     -11.710  -7.871  12.795  0.00  0.00      CHC   
ATOM   3747  CE2 TYR C 160      -9.793  -7.292  11.967  0.00  0.00      CHC   
ATOM   3748  HE2 TYR C 160      -9.699  -6.331  12.450  0.00  0.00      CHC   
ATOM   3749  C   TYR C 160     -13.592 -11.872  12.837  0.00  0.00      CHC   
ATOM   3750  O   TYR C 160     -14.464 -12.484  12.173  0.00  0.00      CHC   
ATOM   3751  N   ASP C 161     -14.005 -11.301  13.952  0.00  0.00      CHC   
ATOM   3752  HN  ASP C 161     -13.452 -10.744  14.566  0.00  0.00      CHC   
ATOM   3753  CA  ASP C 161     -15.373 -11.338  14.438  0.00  0.00      CHC   
ATOM   3754  HA  ASP C 161     -15.548 -12.404  14.409  0.00  0.00      CHC   
ATOM   3755  CB  ASP C 161     -15.370 -10.762  15.896  0.00  0.00      CHC   
ATOM   3756  HB1 ASP C 161     -14.634 -11.397  16.434  0.00  0.00      CHC   
ATOM   3757  HB2 ASP C 161     -15.036  -9.702  15.920  0.00  0.00      CHC   
ATOM   3758  CG  ASP C 161     -16.692 -10.771  16.584  0.00  0.00      CHC   
ATOM   3759  OD1 ASP C 161     -17.159  -9.750  17.108  0.00  0.00      CHC   
ATOM   3760  OD2 ASP C 161     -17.256 -11.886  16.613  0.00  0.00      CHC   
ATOM   3761  C   ASP C 161     -16.402 -10.744  13.518  0.00  0.00      CHC   
ATOM   3762  O   ASP C 161     -17.406 -11.350  13.067  0.00  0.00      CHC   
ATOM   3763  N   ASN C 162     -16.330  -9.418  13.141  0.00  0.00      CHC   
ATOM   3764  HN  ASN C 162     -15.646  -8.729  13.368  0.00  0.00      CHC   
ATOM   3765  CA  ASN C 162     -17.361  -8.831  12.306  0.00  0.00      CHC   
ATOM   3766  HA  ASN C 162     -18.301  -9.061  12.785  0.00  0.00      CHC   
ATOM   3767  CB  ASN C 162     -17.238  -7.299  12.327  0.00  0.00      CHC   
ATOM   3768  HB1 ASN C 162     -16.193  -7.072  12.028  0.00  0.00      CHC   
ATOM   3769  HB2 ASN C 162     -17.888  -6.810  11.570  0.00  0.00      CHC   
ATOM   3770  CG  ASN C 162     -17.455  -6.732  13.720  0.00  0.00      CHC   
ATOM   3771  OD1 ASN C 162     -17.912  -7.385  14.680  0.00  0.00      CHC   
ATOM   3772  ND2 ASN C 162     -16.935  -5.526  13.936  0.00  0.00      CHC   
ATOM   3773 HD21 ASN C 162     -17.033  -5.170  14.866  0.00  0.00      CHC   
ATOM   3774 HD22 ASN C 162     -16.578  -4.990  13.171  0.00  0.00      CHC   
ATOM   3775  C   ASN C 162     -17.376  -9.321  10.839  0.00  0.00      CHC   
ATOM   3776  O   ASN C 162     -16.340  -9.479  10.221  0.00  0.00      CHC   
ATOM   3777  N   VAL C 163     -18.587  -9.663  10.386  0.00  0.00      CHC   
ATOM   3778  HN  VAL C 163     -19.407  -9.442  10.909  0.00  0.00      CHC   
ATOM   3779  CA  VAL C 163     -18.961 -10.230   9.087  0.00  0.00      CHC   
ATOM   3780  HA  VAL C 163     -18.682 -11.269   9.001  0.00  0.00      CHC   
ATOM   3781  CB  VAL C 163     -20.503 -10.311   8.939  0.00  0.00      CHC   
ATOM   3782  HB  VAL C 163     -20.884  -9.270   9.018  0.00  0.00      CHC   
ATOM   3783  CG1 VAL C 163     -20.967 -10.919   7.626  0.00  0.00      CHC   
ATOM   3784 HG11 VAL C 163     -20.660 -10.280   6.771  0.00  0.00      CHC   
ATOM   3785 HG12 VAL C 163     -20.616 -11.965   7.497  0.00  0.00      CHC   
ATOM   3786 HG13 VAL C 163     -22.075 -10.932   7.552  0.00  0.00      CHC   
ATOM   3787  CG2 VAL C 163     -21.144 -11.123  10.082  0.00  0.00      CHC   
ATOM   3788 HG21 VAL C 163     -21.738 -10.471  10.757  0.00  0.00      CHC   
ATOM   3789 HG22 VAL C 163     -21.904 -11.759   9.579  0.00  0.00      CHC   
ATOM   3790 HG23 VAL C 163     -20.397 -11.843  10.479  0.00  0.00      CHC   
ATOM   3791  C   VAL C 163     -18.323  -9.623   7.830  0.00  0.00      CHC   
ATOM   3792  O   VAL C 163     -17.758 -10.344   6.994  0.00  0.00      CHC   
ATOM   3793  N   GLY C 164     -18.183  -8.326   7.719  0.00  0.00      CHC   
ATOM   3794  HN  GLY C 164     -18.477  -7.767   8.490  0.00  0.00      CHC   
ATOM   3795  CA  GLY C 164     -17.612  -7.622   6.593  0.00  0.00      CHC   
ATOM   3796  HA1 GLY C 164     -17.800  -6.588   6.841  0.00  0.00      CHC   
ATOM   3797  HA2 GLY C 164     -17.961  -7.977   5.634  0.00  0.00      CHC   
ATOM   3798  C   GLY C 164     -16.201  -7.789   6.458  0.00  0.00      CHC   
ATOM   3799  O   GLY C 164     -15.608  -7.628   5.374  0.00  0.00      CHC   
ATOM   3800  N   LEU C 165     -15.426  -8.145   7.534  0.00  0.00      CHC   
ATOM   3801  HN  LEU C 165     -15.935  -8.402   8.352  0.00  0.00      CHC   
ATOM   3802  CA  LEU C 165     -13.995  -8.167   7.562  0.00  0.00      CHC   
ATOM   3803  HA  LEU C 165     -13.650  -7.470   6.813  0.00  0.00      CHC   
ATOM   3804  CB  LEU C 165     -13.516  -7.672   8.905  0.00  0.00      CHC   
ATOM   3805  HB1 LEU C 165     -13.762  -8.391   9.716  0.00  0.00      CHC   
ATOM   3806  HB2 LEU C 165     -12.410  -7.773   8.925  0.00  0.00      CHC   
ATOM   3807  CG  LEU C 165     -13.962  -6.263   9.329  0.00  0.00      CHC   
ATOM   3808  HG  LEU C 165     -15.063  -6.109   9.321  0.00  0.00      CHC   
ATOM   3809  CD1 LEU C 165     -13.511  -5.973  10.789  0.00  0.00      CHC   
ATOM   3810 HD11 LEU C 165     -14.147  -5.167  11.215  0.00  0.00      CHC   
ATOM   3811 HD12 LEU C 165     -13.575  -6.939  11.334  0.00  0.00      CHC   
ATOM   3812 HD13 LEU C 165     -12.480  -5.560  10.755  0.00  0.00      CHC   
ATOM   3813  CD2 LEU C 165     -13.290  -5.160   8.502  0.00  0.00      CHC   
ATOM   3814 HD21 LEU C 165     -12.191  -5.153   8.664  0.00  0.00      CHC   
ATOM   3815 HD22 LEU C 165     -13.513  -5.360   7.432  0.00  0.00      CHC   
ATOM   3816 HD23 LEU C 165     -13.745  -4.201   8.829  0.00  0.00      CHC   
ATOM   3817  C   LEU C 165     -13.299  -9.508   7.272  0.00  0.00      CHC   
ATOM   3818  O   LEU C 165     -12.095  -9.686   7.527  0.00  0.00      CHC   
ATOM   3819  N   GLY C 166     -14.067 -10.428   6.719  0.00  0.00      CHC   
ATOM   3820  HN  GLY C 166     -15.039 -10.264   6.571  0.00  0.00      CHC   
ATOM   3821  CA  GLY C 166     -13.583 -11.676   6.162  0.00  0.00      CHC   
ATOM   3822  HA1 GLY C 166     -14.465 -12.203   5.830  0.00  0.00      CHC   
ATOM   3823  HA2 GLY C 166     -12.913 -12.162   6.855  0.00  0.00      CHC   
ATOM   3824  C   GLY C 166     -12.748 -11.567   4.911  0.00  0.00      CHC   
ATOM   3825  O   GLY C 166     -11.815 -12.344   4.688  0.00  0.00      CHC   
ATOM   3826  N   TYR C 167     -13.061 -10.595   4.105  0.00  0.00      CHC   
ATOM   3827  HN  TYR C 167     -13.879 -10.060   4.301  0.00  0.00      CHC   
ATOM   3828  CA  TYR C 167     -12.330 -10.282   2.917  0.00  0.00      CHC   
ATOM   3829  HA  TYR C 167     -12.060 -11.143   2.324  0.00  0.00      CHC   
ATOM   3830  CB  TYR C 167     -13.170  -9.171   2.217  0.00  0.00      CHC   
ATOM   3831  HB1 TYR C 167     -13.355  -8.386   2.982  0.00  0.00      CHC   
ATOM   3832  HB2 TYR C 167     -12.632  -8.667   1.386  0.00  0.00      CHC   
ATOM   3833  CG  TYR C 167     -14.479  -9.734   1.763  0.00  0.00      CHC   
ATOM   3834  CD1 TYR C 167     -15.584  -9.568   2.584  0.00  0.00      CHC   
ATOM   3835  HD1 TYR C 167     -15.296  -9.068   3.497  0.00  0.00      CHC   
ATOM   3836  CE1 TYR C 167     -16.841 -10.093   2.234  0.00  0.00      CHC   
ATOM   3837  HE1 TYR C 167     -17.727  -9.909   2.822  0.00  0.00      CHC   
ATOM   3838  CZ  TYR C 167     -16.965 -10.821   1.017  0.00  0.00      CHC   
ATOM   3839  OH  TYR C 167     -18.161 -11.458   0.640  0.00  0.00      CHC   
ATOM   3840  HH  TYR C 167     -18.766 -11.148   1.318  0.00  0.00      CHC   
ATOM   3841  CD2 TYR C 167     -14.578 -10.527   0.618  0.00  0.00      CHC   
ATOM   3842  HD2 TYR C 167     -13.752 -10.626  -0.069  0.00  0.00      CHC   
ATOM   3843  CE2 TYR C 167     -15.796 -11.048   0.183  0.00  0.00      CHC   
ATOM   3844  HE2 TYR C 167     -15.861 -11.641  -0.718  0.00  0.00      CHC   
ATOM   3845  C   TYR C 167     -10.992  -9.671   3.349  0.00  0.00      CHC   
ATOM   3846  O   TYR C 167     -10.058  -9.739   2.558  0.00  0.00      CHC   
ATOM   3847  N   LEU C 168     -10.937  -8.978   4.482  0.00  0.00      CHC   
ATOM   3848  HN  LEU C 168     -11.704  -8.843   5.103  0.00  0.00      CHC   
ATOM   3849  CA  LEU C 168      -9.698  -8.471   5.164  0.00  0.00      CHC   
ATOM   3850  HA  LEU C 168      -9.166  -7.859   4.451  0.00  0.00      CHC   
ATOM   3851  CB  LEU C 168     -10.059  -7.515   6.266  0.00  0.00      CHC   
ATOM   3852  HB1 LEU C 168     -11.038  -7.030   6.067  0.00  0.00      CHC   
ATOM   3853  HB2 LEU C 168     -10.042  -8.143   7.182  0.00  0.00      CHC   
ATOM   3854  CG  LEU C 168      -9.062  -6.356   6.530  0.00  0.00      CHC   
ATOM   3855  HG  LEU C 168      -8.055  -6.806   6.665  0.00  0.00      CHC   
ATOM   3856  CD1 LEU C 168      -9.032  -5.330   5.360  0.00  0.00      CHC   
ATOM   3857 HD11 LEU C 168      -8.110  -4.728   5.214  0.00  0.00      CHC   
ATOM   3858 HD12 LEU C 168      -9.105  -5.885   4.400  0.00  0.00      CHC   
ATOM   3859 HD13 LEU C 168      -9.926  -4.672   5.419  0.00  0.00      CHC   
ATOM   3860  CD2 LEU C 168      -9.449  -5.619   7.839  0.00  0.00      CHC   
ATOM   3861 HD21 LEU C 168      -9.631  -6.299   8.698  0.00  0.00      CHC   
ATOM   3862 HD22 LEU C 168      -8.727  -4.820   8.110  0.00  0.00      CHC   
ATOM   3863 HD23 LEU C 168     -10.468  -5.184   7.751  0.00  0.00      CHC   
ATOM   3864  C   LEU C 168      -8.705  -9.603   5.574  0.00  0.00      CHC   
ATOM   3865  O   LEU C 168      -7.505  -9.631   5.221  0.00  0.00      CHC   
ATOM   3866  N   SER C 169      -9.264 -10.739   6.076  0.00  0.00      CHC   
ATOM   3867  HN  SER C 169     -10.220 -10.749   6.360  0.00  0.00      CHC   
ATOM   3868  CA  SER C 169      -8.548 -11.984   6.291  0.00  0.00      CHC   
ATOM   3869  HA  SER C 169      -7.630 -11.802   6.829  0.00  0.00      CHC   
ATOM   3870  CB  SER C 169      -9.388 -13.039   7.118  0.00  0.00      CHC   
ATOM   3871  HB1 SER C 169     -10.453 -13.039   6.802  0.00  0.00      CHC   
ATOM   3872  HB2 SER C 169      -8.946 -14.050   7.241  0.00  0.00      CHC   
ATOM   3873  OG  SER C 169      -9.464 -12.610   8.477  0.00  0.00      CHC   
ATOM   3874  HG1 SER C 169      -9.312 -13.312   9.114  0.00  0.00      CHC   
ATOM   3875  C   SER C 169      -8.098 -12.562   5.019  0.00  0.00      CHC   
ATOM   3876  O   SER C 169      -6.951 -12.974   4.871  0.00  0.00      CHC   
ATOM   3877  N   LEU C 170      -8.931 -12.681   3.896  0.00  0.00      CHC   
ATOM   3878  HN  LEU C 170      -9.906 -12.557   4.064  0.00  0.00      CHC   
ATOM   3879  CA  LEU C 170      -8.401 -13.047   2.600  0.00  0.00      CHC   
ATOM   3880  HA  LEU C 170      -8.005 -14.045   2.721  0.00  0.00      CHC   
ATOM   3881  CB  LEU C 170      -9.571 -13.005   1.591  0.00  0.00      CHC   
ATOM   3882  HB1 LEU C 170      -9.951 -11.974   1.751  0.00  0.00      CHC   
ATOM   3883  HB2 LEU C 170      -9.215 -13.182   0.553  0.00  0.00      CHC   
ATOM   3884  CG  LEU C 170     -10.711 -13.951   1.899  0.00  0.00      CHC   
ATOM   3885  HG  LEU C 170     -11.115 -13.783   2.920  0.00  0.00      CHC   
ATOM   3886  CD1 LEU C 170     -11.811 -13.796   0.882  0.00  0.00      CHC   
ATOM   3887 HD11 LEU C 170     -12.618 -14.485   1.212  0.00  0.00      CHC   
ATOM   3888 HD12 LEU C 170     -12.330 -12.832   1.069  0.00  0.00      CHC   
ATOM   3889 HD13 LEU C 170     -11.434 -14.128  -0.109  0.00  0.00      CHC   
ATOM   3890  CD2 LEU C 170     -10.206 -15.372   1.747  0.00  0.00      CHC   
ATOM   3891 HD21 LEU C 170      -9.638 -15.529   0.805  0.00  0.00      CHC   
ATOM   3892 HD22 LEU C 170      -9.529 -15.733   2.551  0.00  0.00      CHC   
ATOM   3893 HD23 LEU C 170     -11.095 -16.034   1.826  0.00  0.00      CHC   
ATOM   3894  C   LEU C 170      -7.296 -12.117   2.027  0.00  0.00      CHC   
ATOM   3895  O   LEU C 170      -6.329 -12.689   1.479  0.00  0.00      CHC   
ATOM   3896  N   LEU C 171      -7.399 -10.813   2.113  0.00  0.00      CHC   
ATOM   3897  HN  LEU C 171      -8.231 -10.431   2.506  0.00  0.00      CHC   
ATOM   3898  CA  LEU C 171      -6.304  -9.892   1.692  0.00  0.00      CHC   
ATOM   3899  HA  LEU C 171      -6.172 -10.079   0.636  0.00  0.00      CHC   
ATOM   3900  CB  LEU C 171      -6.689  -8.412   1.833  0.00  0.00      CHC   
ATOM   3901  HB1 LEU C 171      -7.572  -8.136   1.216  0.00  0.00      CHC   
ATOM   3902  HB2 LEU C 171      -7.083  -8.228   2.855  0.00  0.00      CHC   
ATOM   3903  CG  LEU C 171      -5.586  -7.365   1.539  0.00  0.00      CHC   
ATOM   3904  HG  LEU C 171      -4.720  -7.543   2.211  0.00  0.00      CHC   
ATOM   3905  CD1 LEU C 171      -5.128  -7.500   0.114  0.00  0.00      CHC   
ATOM   3906 HD11 LEU C 171      -6.037  -7.223  -0.461  0.00  0.00      CHC   
ATOM   3907 HD12 LEU C 171      -4.355  -6.757  -0.179  0.00  0.00      CHC   
ATOM   3908 HD13 LEU C 171      -4.776  -8.530  -0.112  0.00  0.00      CHC   
ATOM   3909  CD2 LEU C 171      -6.019  -5.922   1.807  0.00  0.00      CHC   
ATOM   3910 HD21 LEU C 171      -5.231  -5.149   1.936  0.00  0.00      CHC   
ATOM   3911 HD22 LEU C 171      -6.732  -5.562   1.035  0.00  0.00      CHC   
ATOM   3912 HD23 LEU C 171      -6.385  -5.964   2.855  0.00  0.00      CHC   
ATOM   3913  C   LEU C 171      -4.952 -10.120   2.331  0.00  0.00      CHC   
ATOM   3914  O   LEU C 171      -3.892 -10.103   1.750  0.00  0.00      CHC   
ATOM   3915  N   GLN C 172      -4.974 -10.514   3.629  0.00  0.00      CHC   
ATOM   3916  HN  GLN C 172      -5.724 -10.200   4.205  0.00  0.00      CHC   
ATOM   3917  CA  GLN C 172      -3.910 -11.056   4.388  0.00  0.00      CHC   
ATOM   3918  HA  GLN C 172      -3.188 -10.278   4.591  0.00  0.00      CHC   
ATOM   3919  CB  GLN C 172      -4.516 -11.325   5.754  0.00  0.00      CHC   
ATOM   3920  HB1 GLN C 172      -5.318 -10.589   5.976  0.00  0.00      CHC   
ATOM   3921  HB2 GLN C 172      -5.016 -12.316   5.787  0.00  0.00      CHC   
ATOM   3922  CG  GLN C 172      -3.478 -11.429   6.909  0.00  0.00      CHC   
ATOM   3923  HG1 GLN C 172      -3.629 -12.278   7.610  0.00  0.00      CHC   
ATOM   3924  HG2 GLN C 172      -2.533 -11.694   6.388  0.00  0.00      CHC   
ATOM   3925  CD  GLN C 172      -3.268 -10.063   7.534  0.00  0.00      CHC   
ATOM   3926  OE1 GLN C 172      -4.199  -9.331   7.865  0.00  0.00      CHC   
ATOM   3927  NE2 GLN C 172      -1.984  -9.795   7.796  0.00  0.00      CHC   
ATOM   3928 HE21 GLN C 172      -1.745  -8.915   8.206  0.00  0.00      CHC   
ATOM   3929 HE22 GLN C 172      -1.342 -10.431   7.368  0.00  0.00      CHC   
ATOM   3930  C   GLN C 172      -3.270 -12.310   3.864  0.00  0.00      CHC   
ATOM   3931  O   GLN C 172      -2.020 -12.460   3.858  0.00  0.00      CHC   
ATOM   3932  N   VAL C 173      -4.007 -13.268   3.249  0.00  0.00      CHC   
ATOM   3933  HN  VAL C 173      -4.999 -13.176   3.271  0.00  0.00      CHC   
ATOM   3934  CA  VAL C 173      -3.497 -14.371   2.427  0.00  0.00      CHC   
ATOM   3935  HA  VAL C 173      -2.745 -14.875   3.017  0.00  0.00      CHC   
ATOM   3936  CB  VAL C 173      -4.602 -15.389   2.136  0.00  0.00      CHC   
ATOM   3937  HB  VAL C 173      -5.384 -14.886   1.528  0.00  0.00      CHC   
ATOM   3938  CG1 VAL C 173      -3.952 -16.625   1.437  0.00  0.00      CHC   
ATOM   3939 HG11 VAL C 173      -3.104 -17.007   2.045  0.00  0.00      CHC   
ATOM   3940 HG12 VAL C 173      -4.817 -17.310   1.313  0.00  0.00      CHC   
ATOM   3941 HG13 VAL C 173      -3.714 -16.357   0.385  0.00  0.00      CHC   
ATOM   3942  CG2 VAL C 173      -5.062 -15.845   3.521  0.00  0.00      CHC   
ATOM   3943 HG21 VAL C 173      -5.871 -16.589   3.359  0.00  0.00      CHC   
ATOM   3944 HG22 VAL C 173      -4.255 -16.332   4.110  0.00  0.00      CHC   
ATOM   3945 HG23 VAL C 173      -5.505 -15.053   4.162  0.00  0.00      CHC   
ATOM   3946  C   VAL C 173      -2.851 -13.885   1.149  0.00  0.00      CHC   
ATOM   3947  O   VAL C 173      -1.775 -14.237   0.765  0.00  0.00      CHC   
ATOM   3948  N   ALA C 174      -3.447 -12.948   0.485  0.00  0.00      CHC   
ATOM   3949  HN  ALA C 174      -4.349 -12.652   0.789  0.00  0.00      CHC   
ATOM   3950  CA  ALA C 174      -3.176 -12.593  -0.894  0.00  0.00      CHC   
ATOM   3951  HA  ALA C 174      -3.029 -13.433  -1.557  0.00  0.00      CHC   
ATOM   3952  CB  ALA C 174      -4.489 -11.889  -1.389  0.00  0.00      CHC   
ATOM   3953  HB1 ALA C 174      -4.788 -11.071  -0.698  0.00  0.00      CHC   
ATOM   3954  HB2 ALA C 174      -4.309 -11.432  -2.385  0.00  0.00      CHC   
ATOM   3955  HB3 ALA C 174      -5.422 -12.493  -1.391  0.00  0.00      CHC   
ATOM   3956  C   ALA C 174      -1.971 -11.740  -1.069  0.00  0.00      CHC   
ATOM   3957  O   ALA C 174      -1.342 -11.825  -2.144  0.00  0.00      CHC   
ATOM   3958  N   THR C 175      -1.609 -10.882  -0.051  0.00  0.00      CHC   
ATOM   3959  HN  THR C 175      -2.030 -11.021   0.842  0.00  0.00      CHC   
ATOM   3960  CA  THR C 175      -0.373 -10.061   0.023  0.00  0.00      CHC   
ATOM   3961  HA  THR C 175      -0.080  -9.870  -0.999  0.00  0.00      CHC   
ATOM   3962  CB  THR C 175      -0.541  -8.813   0.855  0.00  0.00      CHC   
ATOM   3963  HB  THR C 175       0.427  -8.324   1.098  0.00  0.00      CHC   
ATOM   3964  OG1 THR C 175      -1.229  -9.120   2.078  0.00  0.00      CHC   
ATOM   3965  HG1 THR C 175      -2.150  -9.135   1.808  0.00  0.00      CHC   
ATOM   3966  CG2 THR C 175      -1.466  -7.856   0.143  0.00  0.00      CHC   
ATOM   3967 HG21 THR C 175      -0.865  -7.315  -0.620  0.00  0.00      CHC   
ATOM   3968 HG22 THR C 175      -2.375  -8.366  -0.239  0.00  0.00      CHC   
ATOM   3969 HG23 THR C 175      -1.797  -6.969   0.725  0.00  0.00      CHC   
ATOM   3970  C   THR C 175       0.764 -10.999   0.565  0.00  0.00      CHC   
ATOM   3971  O   THR C 175       1.917 -10.533   0.672  0.00  0.00      CHC   
ATOM   3972  N   PHE C 176       0.420 -12.193   0.958  0.00  0.00      CHC   
ATOM   3973  HN  PHE C 176      -0.473 -12.572   0.729  0.00  0.00      CHC   
ATOM   3974  CA  PHE C 176       1.335 -13.183   1.536  0.00  0.00      CHC   
ATOM   3975  HA  PHE C 176       0.690 -14.020   1.763  0.00  0.00      CHC   
ATOM   3976  CB  PHE C 176       2.325 -13.570   0.345  0.00  0.00      CHC   
ATOM   3977  HB1 PHE C 176       2.991 -12.723   0.076  0.00  0.00      CHC   
ATOM   3978  HB2 PHE C 176       3.030 -14.389   0.599  0.00  0.00      CHC   
ATOM   3979  CG  PHE C 176       1.552 -13.951  -0.917  0.00  0.00      CHC   
ATOM   3980  CD1 PHE C 176       0.580 -14.946  -0.923  0.00  0.00      CHC   
ATOM   3981  HD1 PHE C 176       0.369 -15.379   0.044  0.00  0.00      CHC   
ATOM   3982  CE1 PHE C 176      -0.107 -15.340  -2.009  0.00  0.00      CHC   
ATOM   3983  HE1 PHE C 176      -0.904 -16.062  -1.905  0.00  0.00      CHC   
ATOM   3984  CZ  PHE C 176       0.161 -14.696  -3.241  0.00  0.00      CHC   
ATOM   3985  HZ  PHE C 176      -0.332 -15.122  -4.102  0.00  0.00      CHC   
ATOM   3986  CD2 PHE C 176       1.712 -13.267  -2.121  0.00  0.00      CHC   
ATOM   3987  HD2 PHE C 176       2.410 -12.443  -2.125  0.00  0.00      CHC   
ATOM   3988  CE2 PHE C 176       1.085 -13.663  -3.331  0.00  0.00      CHC   
ATOM   3989  HE2 PHE C 176       1.266 -13.103  -4.236  0.00  0.00      CHC   
ATOM   3990  C   PHE C 176       2.056 -12.897   2.859  0.00  0.00      CHC   
ATOM   3991  O   PHE C 176       3.247 -13.207   2.915  0.00  0.00      CHC   
ATOM   3992  N   LYS C 177       1.399 -12.185   3.762  0.00  0.00      CHC   
ATOM   3993  HN  LYS C 177       0.420 -12.054   3.624  0.00  0.00      CHC   
ATOM   3994  CA  LYS C 177       1.970 -11.759   5.035  0.00  0.00      CHC   
ATOM   3995  HA  LYS C 177       2.883 -12.306   5.220  0.00  0.00      CHC   
ATOM   3996  CB  LYS C 177       2.295 -10.243   4.969  0.00  0.00      CHC   
ATOM   3997  HB1 LYS C 177       2.770 -10.058   3.982  0.00  0.00      CHC   
ATOM   3998  HB2 LYS C 177       1.334  -9.686   4.959  0.00  0.00      CHC   
ATOM   3999  CG  LYS C 177       3.287  -9.595   5.896  0.00  0.00      CHC   
ATOM   4000  HG1 LYS C 177       3.031 -10.043   6.880  0.00  0.00      CHC   
ATOM   4001  HG2 LYS C 177       4.328  -9.818   5.579  0.00  0.00      CHC   
ATOM   4002  CD  LYS C 177       3.082  -8.087   6.003  0.00  0.00      CHC   
ATOM   4003  HD1 LYS C 177       3.794  -7.747   6.784  0.00  0.00      CHC   
ATOM   4004  HD2 LYS C 177       3.254  -7.789   4.946  0.00  0.00      CHC   
ATOM   4005  CE  LYS C 177       1.604  -7.580   6.504  0.00  0.00      CHC   
ATOM   4006  HE1 LYS C 177       1.440  -6.530   6.178  0.00  0.00      CHC   
ATOM   4007  HE2 LYS C 177       0.784  -8.155   6.024  0.00  0.00      CHC   
ATOM   4008  NZ  LYS C 177       1.464  -7.534   7.988  0.00  0.00      CHC   
ATOM   4009  HZ1 LYS C 177       2.184  -6.875   8.348  0.00  0.00      CHC   
ATOM   4010  HZ2 LYS C 177       0.594  -7.063   8.308  0.00  0.00      CHC   
ATOM   4011  HZ3 LYS C 177       1.624  -8.442   8.468  0.00  0.00      CHC   
ATOM   4012  C   LYS C 177       1.034 -11.984   6.222  0.00  0.00      CHC   
ATOM   4013  O   LYS C 177       0.024 -11.305   6.359  0.00  0.00      CHC   
ATOM   4014  N   GLY C 178       1.513 -12.730   7.179  0.00  0.00      CHC   
ATOM   4015  HN  GLY C 178       2.371 -13.194   6.972  0.00  0.00      CHC   
ATOM   4016  CA  GLY C 178       1.002 -12.912   8.525  0.00  0.00      CHC   
ATOM   4017  HA1 GLY C 178       0.982 -11.948   9.011  0.00  0.00      CHC   
ATOM   4018  HA2 GLY C 178       1.691 -13.537   9.074  0.00  0.00      CHC   
ATOM   4019  C   GLY C 178      -0.277 -13.533   8.679  0.00  0.00      CHC   
ATOM   4020  O   GLY C 178      -0.907 -13.493   9.739  0.00  0.00      CHC   
ATOM   4021  N   TRP C 179      -0.792 -14.247   7.616  0.00  0.00      CHC   
ATOM   4022  HN  TRP C 179      -0.216 -14.232   6.803  0.00  0.00      CHC   
ATOM   4023  CA  TRP C 179      -2.016 -15.001   7.536  0.00  0.00      CHC   
ATOM   4024  HA  TRP C 179      -2.860 -14.413   7.864  0.00  0.00      CHC   
ATOM   4025  CB  TRP C 179      -2.359 -15.403   6.056  0.00  0.00      CHC   
ATOM   4026  HB1 TRP C 179      -3.268 -16.039   6.127  0.00  0.00      CHC   
ATOM   4027  HB2 TRP C 179      -2.650 -14.495   5.485  0.00  0.00      CHC   
ATOM   4028  CG  TRP C 179      -1.321 -16.069   5.239  0.00  0.00      CHC   
ATOM   4029  CD1 TRP C 179      -0.410 -15.454   4.370  0.00  0.00      CHC   
ATOM   4030  HD1 TRP C 179      -0.572 -14.451   4.004  0.00  0.00      CHC   
ATOM   4031  NE1 TRP C 179       0.438 -16.389   3.839  0.00  0.00      CHC   
ATOM   4032  HE1 TRP C 179       1.208 -16.225   3.262  0.00  0.00      CHC   
ATOM   4033  CE2 TRP C 179      -0.001 -17.691   4.233  0.00  0.00      CHC   
ATOM   4034  CD2 TRP C 179      -1.134 -17.529   5.086  0.00  0.00      CHC   
ATOM   4035  CE3 TRP C 179      -1.729 -18.628   5.672  0.00  0.00      CHC   
ATOM   4036  HE3 TRP C 179      -2.649 -18.474   6.217  0.00  0.00      CHC   
ATOM   4037  CZ3 TRP C 179      -1.197 -19.935   5.423  0.00  0.00      CHC   
ATOM   4038  HZ3 TRP C 179      -1.688 -20.781   5.880  0.00  0.00      CHC   
ATOM   4039  CZ2 TRP C 179       0.552 -18.968   4.039  0.00  0.00      CHC   
ATOM   4040  HZ2 TRP C 179       1.445 -19.042   3.436  0.00  0.00      CHC   
ATOM   4041  CH2 TRP C 179      -0.082 -20.048   4.597  0.00  0.00      CHC   
ATOM   4042  HH2 TRP C 179       0.386 -21.021   4.557  0.00  0.00      CHC   
ATOM   4043  C   TRP C 179      -1.823 -16.168   8.478  0.00  0.00      CHC   
ATOM   4044  O   TRP C 179      -2.743 -16.510   9.297  0.00  0.00      CHC   
ATOM   4045  N   MET C 180      -0.685 -16.890   8.380  0.00  0.00      CHC   
ATOM   4046  HN  MET C 180      -0.124 -16.736   7.570  0.00  0.00      CHC   
ATOM   4047  CA  MET C 180      -0.560 -18.145   9.232  0.00  0.00      CHC   
ATOM   4048  HA  MET C 180      -1.401 -18.798   9.050  0.00  0.00      CHC   
ATOM   4049  CB  MET C 180       0.628 -18.950   8.657  0.00  0.00      CHC   
ATOM   4050  HB1 MET C 180       0.442 -18.955   7.561  0.00  0.00      CHC   
ATOM   4051  HB2 MET C 180       1.595 -18.414   8.767  0.00  0.00      CHC   
ATOM   4052  CG  MET C 180       0.714 -20.432   9.104  0.00  0.00      CHC   
ATOM   4053  HG1 MET C 180       1.113 -20.439  10.140  0.00  0.00      CHC   
ATOM   4054  HG2 MET C 180      -0.303 -20.879   9.099  0.00  0.00      CHC   
ATOM   4055  SD  MET C 180       1.733 -21.526   8.068  0.00  0.00      CHC   
ATOM   4056  CE  MET C 180       1.997 -22.667   9.445  0.00  0.00      CHC   
ATOM   4057  HE1 MET C 180       2.317 -22.249  10.423  0.00  0.00      CHC   
ATOM   4058  HE2 MET C 180       1.057 -23.241   9.588  0.00  0.00      CHC   
ATOM   4059  HE3 MET C 180       2.803 -23.364   9.131  0.00  0.00      CHC   
ATOM   4060  C   MET C 180      -0.393 -17.945  10.714  0.00  0.00      CHC   
ATOM   4061  O   MET C 180      -0.859 -18.759  11.533  0.00  0.00      CHC   
ATOM   4062  N   ASP C 181       0.229 -16.874  11.104  0.00  0.00      CHC   
ATOM   4063  HN  ASP C 181       0.508 -16.179  10.445  0.00  0.00      CHC   
ATOM   4064  CA  ASP C 181       0.535 -16.473  12.456  0.00  0.00      CHC   
ATOM   4065  HA  ASP C 181       1.024 -17.273  12.992  0.00  0.00      CHC   
ATOM   4066  CB  ASP C 181       1.498 -15.280  12.566  0.00  0.00      CHC   
ATOM   4067  HB1 ASP C 181       0.893 -14.502  12.053  0.00  0.00      CHC   
ATOM   4068  HB2 ASP C 181       1.618 -14.962  13.624  0.00  0.00      CHC   
ATOM   4069  CG  ASP C 181       2.918 -15.464  12.059  0.00  0.00      CHC   
ATOM   4070  OD1 ASP C 181       3.482 -14.468  11.585  0.00  0.00      CHC   
ATOM   4071  OD2 ASP C 181       3.375 -16.617  12.041  0.00  0.00      CHC   
ATOM   4072  C   ASP C 181      -0.690 -16.161  13.327  0.00  0.00      CHC   
ATOM   4073  O   ASP C 181      -0.647 -16.314  14.542  0.00  0.00      CHC   
ATOM   4074  N   ILE C 182      -1.746 -15.732  12.658  0.00  0.00      CHC   
ATOM   4075  HN  ILE C 182      -1.750 -15.405  11.716  0.00  0.00      CHC   
ATOM   4076  CA  ILE C 182      -3.040 -15.586  13.242  0.00  0.00      CHC   
ATOM   4077  HA  ILE C 182      -3.004 -15.460  14.314  0.00  0.00      CHC   
ATOM   4078  CB  ILE C 182      -3.601 -14.303  12.702  0.00  0.00      CHC   
ATOM   4079  HB  ILE C 182      -3.610 -14.423  11.598  0.00  0.00      CHC   
ATOM   4080  CG2 ILE C 182      -5.058 -14.032  13.032  0.00  0.00      CHC   
ATOM   4081 HG21 ILE C 182      -5.155 -13.855  14.125  0.00  0.00      CHC   
ATOM   4082 HG22 ILE C 182      -5.585 -13.195  12.527  0.00  0.00      CHC   
ATOM   4083 HG23 ILE C 182      -5.731 -14.907  12.901  0.00  0.00      CHC   
ATOM   4084  CG1 ILE C 182      -2.646 -13.106  12.875  0.00  0.00      CHC   
ATOM   4085 HG11 ILE C 182      -1.700 -13.228  12.305  0.00  0.00      CHC   
ATOM   4086 HG12 ILE C 182      -3.023 -12.204  12.347  0.00  0.00      CHC   
ATOM   4087  CD  ILE C 182      -2.300 -12.670  14.373  0.00  0.00      CHC   
ATOM   4088  HD1 ILE C 182      -2.128 -13.471  15.123  0.00  0.00      CHC   
ATOM   4089  HD2 ILE C 182      -1.405 -12.018  14.289  0.00  0.00      CHC   
ATOM   4090  HD3 ILE C 182      -3.167 -12.082  14.744  0.00  0.00      CHC   
ATOM   4091  C   ILE C 182      -3.805 -16.808  13.000  0.00  0.00      CHC   
ATOM   4092  O   ILE C 182      -4.077 -17.496  13.955  0.00  0.00      CHC   
ATOM   4093  N   MET C 183      -4.208 -17.075  11.731  0.00  0.00      CHC   
ATOM   4094  HN  MET C 183      -3.745 -16.656  10.954  0.00  0.00      CHC   
ATOM   4095  CA  MET C 183      -5.242 -17.965  11.496  0.00  0.00      CHC   
ATOM   4096  HA  MET C 183      -6.142 -17.634  11.993  0.00  0.00      CHC   
ATOM   4097  CB  MET C 183      -5.684 -17.915   9.997  0.00  0.00      CHC   
ATOM   4098  HB1 MET C 183      -4.808 -18.166   9.361  0.00  0.00      CHC   
ATOM   4099  HB2 MET C 183      -6.473 -18.664   9.770  0.00  0.00      CHC   
ATOM   4100  CG  MET C 183      -6.273 -16.537   9.603  0.00  0.00      CHC   
ATOM   4101  HG1 MET C 183      -7.287 -16.426  10.041  0.00  0.00      CHC   
ATOM   4102  HG2 MET C 183      -5.530 -15.835  10.038  0.00  0.00      CHC   
ATOM   4103  SD  MET C 183      -6.396 -16.340   7.821  0.00  0.00      CHC   
ATOM   4104  CE  MET C 183      -5.843 -14.640   7.667  0.00  0.00      CHC   
ATOM   4105  HE1 MET C 183      -5.081 -14.568   8.472  0.00  0.00      CHC   
ATOM   4106  HE2 MET C 183      -5.316 -14.352   6.733  0.00  0.00      CHC   
ATOM   4107  HE3 MET C 183      -6.602 -13.876   7.941  0.00  0.00      CHC   
ATOM   4108  C   MET C 183      -4.979 -19.508  11.847  0.00  0.00      CHC   
ATOM   4109  O   MET C 183      -5.750 -20.230  12.535  0.00  0.00      CHC   
ATOM   4110  N   TYR C 184      -3.819 -20.032  11.366  0.00  0.00      CHC   
ATOM   4111  HN  TYR C 184      -3.128 -19.437  10.963  0.00  0.00      CHC   
ATOM   4112  CA  TYR C 184      -3.473 -21.391  11.604  0.00  0.00      CHC   
ATOM   4113  HA  TYR C 184      -4.408 -21.909  11.448  0.00  0.00      CHC   
ATOM   4114  CB  TYR C 184      -2.474 -22.003  10.556  0.00  0.00      CHC   
ATOM   4115  HB1 TYR C 184      -2.403 -21.454   9.593  0.00  0.00      CHC   
ATOM   4116  HB2 TYR C 184      -1.432 -21.903  10.930  0.00  0.00      CHC   
ATOM   4117  CG  TYR C 184      -2.603 -23.439  10.271  0.00  0.00      CHC   
ATOM   4118  CD1 TYR C 184      -1.651 -24.461  10.475  0.00  0.00      CHC   
ATOM   4119  HD1 TYR C 184      -0.666 -24.204  10.836  0.00  0.00      CHC   
ATOM   4120  CE1 TYR C 184      -1.869 -25.778  10.014  0.00  0.00      CHC   
ATOM   4121  HE1 TYR C 184      -1.018 -26.443   9.971  0.00  0.00      CHC   
ATOM   4122  CZ  TYR C 184      -3.181 -26.117   9.479  0.00  0.00      CHC   
ATOM   4123  OH  TYR C 184      -3.427 -27.419   9.067  0.00  0.00      CHC   
ATOM   4124  HH  TYR C 184      -2.787 -27.971   9.521  0.00  0.00      CHC   
ATOM   4125  CD2 TYR C 184      -3.832 -23.808   9.680  0.00  0.00      CHC   
ATOM   4126  HD2 TYR C 184      -4.521 -23.036   9.373  0.00  0.00      CHC   
ATOM   4127  CE2 TYR C 184      -4.090 -25.100   9.226  0.00  0.00      CHC   
ATOM   4128  HE2 TYR C 184      -4.987 -25.407   8.709  0.00  0.00      CHC   
ATOM   4129  C   TYR C 184      -2.900 -21.662  13.053  0.00  0.00      CHC   
ATOM   4130  O   TYR C 184      -3.072 -22.743  13.642  0.00  0.00      CHC   
ATOM   4131  N   ALA C 185      -2.374 -20.595  13.705  0.00  0.00      CHC   
ATOM   4132  HN  ALA C 185      -2.344 -19.727  13.215  0.00  0.00      CHC   
ATOM   4133  CA  ALA C 185      -2.237 -20.560  15.171  0.00  0.00      CHC   
ATOM   4134  HA  ALA C 185      -1.632 -21.424  15.405  0.00  0.00      CHC   
ATOM   4135  CB  ALA C 185      -1.316 -19.426  15.477  0.00  0.00      CHC   
ATOM   4136  HB1 ALA C 185      -1.247 -19.270  16.574  0.00  0.00      CHC   
ATOM   4137  HB2 ALA C 185      -0.273 -19.583  15.129  0.00  0.00      CHC   
ATOM   4138  HB3 ALA C 185      -1.703 -18.481  15.039  0.00  0.00      CHC   
ATOM   4139  C   ALA C 185      -3.619 -20.720  16.000  0.00  0.00      CHC   
ATOM   4140  O   ALA C 185      -3.583 -21.391  17.057  0.00  0.00      CHC   
ATOM   4141  N   ALA C 186      -4.732 -20.147  15.457  0.00  0.00      CHC   
ATOM   4142  HN  ALA C 186      -4.636 -19.461  14.741  0.00  0.00      CHC   
ATOM   4143  CA  ALA C 186      -5.919 -20.102  16.195  0.00  0.00      CHC   
ATOM   4144  HA  ALA C 186      -5.604 -19.855  17.197  0.00  0.00      CHC   
ATOM   4145  CB  ALA C 186      -6.819 -18.934  15.749  0.00  0.00      CHC   
ATOM   4146  HB1 ALA C 186      -7.514 -19.108  14.899  0.00  0.00      CHC   
ATOM   4147  HB2 ALA C 186      -7.425 -18.722  16.655  0.00  0.00      CHC   
ATOM   4148  HB3 ALA C 186      -6.192 -18.055  15.488  0.00  0.00      CHC   
ATOM   4149  C   ALA C 186      -6.620 -21.434  16.333  0.00  0.00      CHC   
ATOM   4150  O   ALA C 186      -7.444 -21.698  17.271  0.00  0.00      CHC   
ATOM   4151  N   VAL C 187      -6.423 -22.292  15.382  0.00  0.00      CHC   
ATOM   4152  HN  VAL C 187      -5.821 -22.061  14.622  0.00  0.00      CHC   
ATOM   4153  CA  VAL C 187      -7.107 -23.597  15.233  0.00  0.00      CHC   
ATOM   4154  HA  VAL C 187      -8.080 -23.422  15.669  0.00  0.00      CHC   
ATOM   4155  CB  VAL C 187      -7.197 -24.021  13.733  0.00  0.00      CHC   
ATOM   4156  HB  VAL C 187      -7.745 -24.987  13.735  0.00  0.00      CHC   
ATOM   4157  CG1 VAL C 187      -7.963 -23.024  12.911  0.00  0.00      CHC   
ATOM   4158 HG11 VAL C 187      -9.015 -22.954  13.261  0.00  0.00      CHC   
ATOM   4159 HG12 VAL C 187      -7.403 -22.066  12.858  0.00  0.00      CHC   
ATOM   4160 HG13 VAL C 187      -7.952 -23.408  11.869  0.00  0.00      CHC   
ATOM   4161  CG2 VAL C 187      -5.870 -24.232  13.027  0.00  0.00      CHC   
ATOM   4162 HG21 VAL C 187      -5.884 -24.474  11.942  0.00  0.00      CHC   
ATOM   4163 HG22 VAL C 187      -5.378 -23.241  13.127  0.00  0.00      CHC   
ATOM   4164 HG23 VAL C 187      -5.209 -24.983  13.509  0.00  0.00      CHC   
ATOM   4165  C   VAL C 187      -6.256 -24.705  15.921  0.00  0.00      CHC   
ATOM   4166  O   VAL C 187      -6.636 -25.880  15.944  0.00  0.00      CHC   
ATOM   4167  N   ASP C 188      -5.062 -24.338  16.387  0.00  0.00      CHC   
ATOM   4168  HN  ASP C 188      -4.831 -23.392  16.174  0.00  0.00      CHC   
ATOM   4169  CA  ASP C 188      -4.087 -25.259  16.964  0.00  0.00      CHC   
ATOM   4170  HA  ASP C 188      -3.753 -25.938  16.193  0.00  0.00      CHC   
ATOM   4171  CB  ASP C 188      -2.821 -24.427  17.059  0.00  0.00      CHC   
ATOM   4172  HB1 ASP C 188      -2.461 -24.015  16.092  0.00  0.00      CHC   
ATOM   4173  HB2 ASP C 188      -3.000 -23.623  17.806  0.00  0.00      CHC   
ATOM   4174  CG  ASP C 188      -1.610 -25.201  17.487  0.00  0.00      CHC   
ATOM   4175  OD1 ASP C 188      -1.395 -26.327  17.005  0.00  0.00      CHC   
ATOM   4176  OD2 ASP C 188      -0.906 -24.711  18.434  0.00  0.00      CHC   
ATOM   4177  C   ASP C 188      -4.627 -25.941  18.260  0.00  0.00      CHC   
ATOM   4178  O   ASP C 188      -4.902 -25.235  19.244  0.00  0.00      CHC   
ATOM   4179  N   SER C 189      -4.715 -27.275  18.263  0.00  0.00      CHC   
ATOM   4180  HN  SER C 189      -4.276 -27.739  17.497  0.00  0.00      CHC   
ATOM   4181  CA  SER C 189      -5.152 -28.107  19.387  0.00  0.00      CHC   
ATOM   4182  HA  SER C 189      -4.842 -27.647  20.313  0.00  0.00      CHC   
ATOM   4183  CB  SER C 189      -6.658 -28.237  19.434  0.00  0.00      CHC   
ATOM   4184  HB1 SER C 189      -7.134 -27.352  18.960  0.00  0.00      CHC   
ATOM   4185  HB2 SER C 189      -7.008 -29.048  18.760  0.00  0.00      CHC   
ATOM   4186  OG  SER C 189      -7.204 -28.494  20.758  0.00  0.00      CHC   
ATOM   4187  HG1 SER C 189      -7.174 -27.657  21.227  0.00  0.00      CHC   
ATOM   4188  C   SER C 189      -4.451 -29.431  19.437  0.00  0.00      CHC   
ATOM   4189  O   SER C 189      -4.273 -30.094  18.408  0.00  0.00      CHC   
ATOM   4190  N   ARG C 190      -4.185 -29.931  20.685  0.00  0.00      CHC   
ATOM   4191  HN  ARG C 190      -4.317 -29.365  21.494  0.00  0.00      CHC   
ATOM   4192  CA  ARG C 190      -3.458 -31.203  20.754  0.00  0.00      CHC   
ATOM   4193  HA  ARG C 190      -2.818 -31.413  19.911  0.00  0.00      CHC   
ATOM   4194  CB  ARG C 190      -2.632 -31.213  22.018  0.00  0.00      CHC   
ATOM   4195  HB1 ARG C 190      -3.219 -31.137  22.959  0.00  0.00      CHC   
ATOM   4196  HB2 ARG C 190      -2.131 -32.205  22.015  0.00  0.00      CHC   
ATOM   4197  CG  ARG C 190      -1.510 -30.106  22.026  0.00  0.00      CHC   
ATOM   4198  HG1 ARG C 190      -2.013 -29.122  22.144  0.00  0.00      CHC   
ATOM   4199  HG2 ARG C 190      -0.851 -30.308  22.898  0.00  0.00      CHC   
ATOM   4200  CD  ARG C 190      -0.532 -30.127  20.864  0.00  0.00      CHC   
ATOM   4201  HD1 ARG C 190       0.275 -30.878  21.001  0.00  0.00      CHC   
ATOM   4202  HD2 ARG C 190      -1.014 -30.274  19.874  0.00  0.00      CHC   
ATOM   4203  NE  ARG C 190       0.010 -28.746  20.900  0.00  0.00      CHC   
ATOM   4204  HE  ARG C 190       0.500 -28.390  21.696  0.00  0.00      CHC   
ATOM   4205  CZ  ARG C 190      -0.258 -27.826  19.961  0.00  0.00      CHC   
ATOM   4206  NH1 ARG C 190      -0.697 -28.198  18.808  0.00  0.00      CHC   
ATOM   4207 HH11 ARG C 190      -0.878 -27.483  18.133  0.00  0.00      CHC   
ATOM   4208 HH12 ARG C 190      -0.558 -29.136  18.488  0.00  0.00      CHC   
ATOM   4209  NH2 ARG C 190      -0.091 -26.569  20.301  0.00  0.00      CHC   
ATOM   4210 HH21 ARG C 190      -0.454 -25.909  19.644  0.00  0.00      CHC   
ATOM   4211 HH22 ARG C 190       0.328 -26.381  21.189  0.00  0.00      CHC   
ATOM   4212  C   ARG C 190      -4.403 -32.402  20.663  0.00  0.00      CHC   
ATOM   4213  O   ARG C 190      -3.946 -33.537  20.359  0.00  0.00      CHC   
ATOM   4214  N   GLU C 191      -5.691 -32.158  20.850  0.00  0.00      CHC   
ATOM   4215  HN  GLU C 191      -5.942 -31.244  21.159  0.00  0.00      CHC   
ATOM   4216  CA  GLU C 191      -6.694 -33.159  20.912  0.00  0.00      CHC   
ATOM   4217  HA  GLU C 191      -6.148 -34.085  21.021  0.00  0.00      CHC   
ATOM   4218  CB  GLU C 191      -7.790 -32.884  22.024  0.00  0.00      CHC   
ATOM   4219  HB1 GLU C 191      -8.587 -33.655  21.959  0.00  0.00      CHC   
ATOM   4220  HB2 GLU C 191      -7.216 -32.971  22.971  0.00  0.00      CHC   
ATOM   4221  CG  GLU C 191      -8.363 -31.420  22.106  0.00  0.00      CHC   
ATOM   4222  HG1 GLU C 191      -7.496 -30.736  22.225  0.00  0.00      CHC   
ATOM   4223  HG2 GLU C 191      -8.983 -31.040  21.265  0.00  0.00      CHC   
ATOM   4224  CD  GLU C 191      -9.252 -31.102  23.337  0.00  0.00      CHC   
ATOM   4225  OE1 GLU C 191     -10.279 -31.730  23.547  0.00  0.00      CHC   
ATOM   4226  OE2 GLU C 191      -8.887 -30.186  24.105  0.00  0.00      CHC   
ATOM   4227  C   GLU C 191      -7.389 -33.208  19.625  0.00  0.00      CHC   
ATOM   4228  O   GLU C 191      -8.260 -34.032  19.352  0.00  0.00      CHC   
ATOM   4229  N   LYS C 192      -6.996 -32.295  18.689  0.00  0.00      CHC   
ATOM   4230  HN  LYS C 192      -6.284 -31.683  19.026  0.00  0.00      CHC   
ATOM   4231  CA  LYS C 192      -7.760 -32.165  17.431  0.00  0.00      CHC   
ATOM   4232  HA  LYS C 192      -8.408 -33.019  17.306  0.00  0.00      CHC   
ATOM   4233  CB  LYS C 192      -8.630 -30.921  17.295  0.00  0.00      CHC   
ATOM   4234  HB1 LYS C 192      -8.119 -29.950  17.123  0.00  0.00      CHC   
ATOM   4235  HB2 LYS C 192      -9.343 -31.094  16.461  0.00  0.00      CHC   
ATOM   4236  CG  LYS C 192      -9.584 -30.529  18.455  0.00  0.00      CHC   
ATOM   4237  HG1 LYS C 192     -10.354 -31.319  18.590  0.00  0.00      CHC   
ATOM   4238  HG2 LYS C 192      -8.986 -30.482  19.390  0.00  0.00      CHC   
ATOM   4239  CD  LYS C 192     -10.205 -29.150  18.244  0.00  0.00      CHC   
ATOM   4240  HD1 LYS C 192      -9.409 -28.384  18.121  0.00  0.00      CHC   
ATOM   4241  HD2 LYS C 192     -10.808 -29.140  17.311  0.00  0.00      CHC   
ATOM   4242  CE  LYS C 192     -11.131 -28.642  19.382  0.00  0.00      CHC   
ATOM   4243  HE1 LYS C 192     -10.590 -28.705  20.350  0.00  0.00      CHC   
ATOM   4244  HE2 LYS C 192     -11.439 -27.582  19.248  0.00  0.00      CHC   
ATOM   4245  NZ  LYS C 192     -12.351 -29.567  19.472  0.00  0.00      CHC   
ATOM   4246  HZ1 LYS C 192     -12.331 -30.239  20.265  0.00  0.00      CHC   
ATOM   4247  HZ2 LYS C 192     -13.215 -28.994  19.561  0.00  0.00      CHC   
ATOM   4248  HZ3 LYS C 192     -12.378 -30.170  18.625  0.00  0.00      CHC   
ATOM   4249  C   LYS C 192      -6.787 -32.114  16.188  0.00  0.00      CHC   
ATOM   4250  O   LYS C 192      -5.562 -31.935  16.332  0.00  0.00      CHC   
ATOM   4251  N   VAL C 193      -7.374 -32.361  15.010  0.00  0.00      CHC   
ATOM   4252  HN  VAL C 193      -8.369 -32.327  15.063  0.00  0.00      CHC   
ATOM   4253  CA  VAL C 193      -6.763 -32.546  13.762  0.00  0.00      CHC   
ATOM   4254  HA  VAL C 193      -5.731 -32.231  13.818  0.00  0.00      CHC   
ATOM   4255  CB  VAL C 193      -6.691 -34.012  13.300  0.00  0.00      CHC   
ATOM   4256  HB  VAL C 193      -6.166 -34.034  12.321  0.00  0.00      CHC   
ATOM   4257  CG1 VAL C 193      -5.704 -34.767  14.274  0.00  0.00      CHC   
ATOM   4258 HG11 VAL C 193      -5.234 -35.694  13.881  0.00  0.00      CHC   
ATOM   4259 HG12 VAL C 193      -4.872 -34.105  14.595  0.00  0.00      CHC   
ATOM   4260 HG13 VAL C 193      -6.330 -34.999  15.161  0.00  0.00      CHC   
ATOM   4261  CG2 VAL C 193      -8.043 -34.734  13.211  0.00  0.00      CHC   
ATOM   4262 HG21 VAL C 193      -8.504 -34.602  12.209  0.00  0.00      CHC   
ATOM   4263 HG22 VAL C 193      -7.926 -35.827  13.375  0.00  0.00      CHC   
ATOM   4264 HG23 VAL C 193      -8.791 -34.371  13.948  0.00  0.00      CHC   
ATOM   4265  C   VAL C 193      -7.433 -31.691  12.668  0.00  0.00      CHC   
ATOM   4266  O   VAL C 193      -8.587 -31.392  12.724  0.00  0.00      CHC   
ATOM   4267  N   ASN C 194      -6.646 -31.376  11.635  0.00  0.00      CHC   
ATOM   4268  HN  ASN C 194      -5.691 -31.664  11.613  0.00  0.00      CHC   
ATOM   4269  CA  ASN C 194      -7.131 -30.551  10.534  0.00  0.00      CHC   
ATOM   4270  HA  ASN C 194      -8.210 -30.515  10.515  0.00  0.00      CHC   
ATOM   4271  CB  ASN C 194      -6.568 -29.125  10.588  0.00  0.00      CHC   
ATOM   4272  HB1 ASN C 194      -5.523 -29.192  10.216  0.00  0.00      CHC   
ATOM   4273  HB2 ASN C 194      -7.076 -28.478   9.841  0.00  0.00      CHC   
ATOM   4274  CG  ASN C 194      -6.669 -28.585  12.007  0.00  0.00      CHC   
ATOM   4275  OD1 ASN C 194      -5.843 -28.792  12.893  0.00  0.00      CHC   
ATOM   4276  ND2 ASN C 194      -7.710 -27.824  12.186  0.00  0.00      CHC   
ATOM   4277 HD21 ASN C 194      -7.881 -27.617  13.149  0.00  0.00      CHC   
ATOM   4278 HD22 ASN C 194      -8.363 -27.769  11.430  0.00  0.00      CHC   
ATOM   4279  C   ASN C 194      -6.693 -31.279   9.244  0.00  0.00      CHC   
ATOM   4280  O   ASN C 194      -5.540 -31.294   8.869  0.00  0.00      CHC   
ATOM   4281  N   LEU C 195      -7.645 -31.872   8.535  0.00  0.00      CHC   
ATOM   4282  HN  LEU C 195      -8.602 -31.958   8.801  0.00  0.00      CHC   
ATOM   4283  CA  LEU C 195      -7.445 -32.898   7.588  0.00  0.00      CHC   
ATOM   4284  HA  LEU C 195      -6.425 -33.231   7.707  0.00  0.00      CHC   
ATOM   4285  CB  LEU C 195      -8.569 -34.021   7.720  0.00  0.00      CHC   
ATOM   4286  HB1 LEU C 195      -9.573 -33.555   7.629  0.00  0.00      CHC   
ATOM   4287  HB2 LEU C 195      -8.465 -34.788   6.924  0.00  0.00      CHC   
ATOM   4288  CG  LEU C 195      -8.458 -34.716   9.051  0.00  0.00      CHC   
ATOM   4289  HG  LEU C 195      -8.539 -34.012   9.906  0.00  0.00      CHC   
ATOM   4290  CD1 LEU C 195      -9.657 -35.718   9.026  0.00  0.00      CHC   
ATOM   4291 HD11 LEU C 195      -9.447 -36.512   9.774  0.00  0.00      CHC   
ATOM   4292 HD12 LEU C 195     -10.617 -35.198   9.228  0.00  0.00      CHC   
ATOM   4293 HD13 LEU C 195      -9.701 -36.239   8.046  0.00  0.00      CHC   
ATOM   4294  CD2 LEU C 195      -7.244 -35.554   9.259  0.00  0.00      CHC   
ATOM   4295 HD21 LEU C 195      -7.364 -36.620   8.970  0.00  0.00      CHC   
ATOM   4296 HD22 LEU C 195      -6.324 -35.278   8.701  0.00  0.00      CHC   
ATOM   4297 HD23 LEU C 195      -7.018 -35.571  10.347  0.00  0.00      CHC   
ATOM   4298  C   LEU C 195      -7.561 -32.397   6.133  0.00  0.00      CHC   
ATOM   4299  O   LEU C 195      -7.113 -33.045   5.193  0.00  0.00      CHC   
ATOM   4300  N   TYR C 196      -8.070 -31.171   5.972  0.00  0.00      CHC   
ATOM   4301  HN  TYR C 196      -8.361 -30.748   6.827  0.00  0.00      CHC   
ATOM   4302  CA  TYR C 196      -8.578 -30.675   4.648  0.00  0.00      CHC   
ATOM   4303  HA  TYR C 196      -7.885 -31.166   3.980  0.00  0.00      CHC   
ATOM   4304  CB  TYR C 196     -10.055 -30.976   4.290  0.00  0.00      CHC   
ATOM   4305  HB1 TYR C 196     -10.805 -30.676   5.054  0.00  0.00      CHC   
ATOM   4306  HB2 TYR C 196     -10.427 -30.483   3.367  0.00  0.00      CHC   
ATOM   4307  CG  TYR C 196     -10.247 -32.423   4.106  0.00  0.00      CHC   
ATOM   4308  CD1 TYR C 196     -10.765 -33.214   5.193  0.00  0.00      CHC   
ATOM   4309  HD1 TYR C 196     -10.985 -32.804   6.168  0.00  0.00      CHC   
ATOM   4310  CE1 TYR C 196     -10.870 -34.670   5.045  0.00  0.00      CHC   
ATOM   4311  HE1 TYR C 196     -11.269 -35.257   5.859  0.00  0.00      CHC   
ATOM   4312  CZ  TYR C 196     -10.548 -35.329   3.896  0.00  0.00      CHC   
ATOM   4313  OH  TYR C 196     -10.875 -36.719   3.755  0.00  0.00      CHC   
ATOM   4314  HH  TYR C 196     -11.392 -37.024   4.505  0.00  0.00      CHC   
ATOM   4315  CD2 TYR C 196      -9.781 -33.145   2.982  0.00  0.00      CHC   
ATOM   4316  HD2 TYR C 196      -9.301 -32.674   2.137  0.00  0.00      CHC   
ATOM   4317  CE2 TYR C 196     -10.006 -34.548   2.842  0.00  0.00      CHC   
ATOM   4318  HE2 TYR C 196      -9.679 -35.027   1.931  0.00  0.00      CHC   
ATOM   4319  C   TYR C 196      -8.301 -29.176   4.628  0.00  0.00      CHC   
ATOM   4320  O   TYR C 196      -8.096 -28.550   3.571  0.00  0.00      CHC   
ATOM   4321  N   MET C 197      -8.267 -28.505   5.738  0.00  0.00      CHC   
ATOM   4322  HN  MET C 197      -8.338 -29.033   6.580  0.00  0.00      CHC   
ATOM   4323  CA  MET C 197      -8.068 -27.078   5.988  0.00  0.00      CHC   
ATOM   4324  HA  MET C 197      -8.980 -26.625   5.629  0.00  0.00      CHC   
ATOM   4325  CB  MET C 197      -7.947 -26.788   7.477  0.00  0.00      CHC   
ATOM   4326  HB1 MET C 197      -8.664 -27.440   8.020  0.00  0.00      CHC   
ATOM   4327  HB2 MET C 197      -6.907 -27.081   7.734  0.00  0.00      CHC   
ATOM   4328  CG  MET C 197      -8.071 -25.295   7.775  0.00  0.00      CHC   
ATOM   4329  HG1 MET C 197      -7.253 -24.882   7.147  0.00  0.00      CHC   
ATOM   4330  HG2 MET C 197      -9.103 -24.962   7.534  0.00  0.00      CHC   
ATOM   4331  SD  MET C 197      -7.652 -24.734   9.475  0.00  0.00      CHC   
ATOM   4332  CE  MET C 197      -9.251 -25.334  10.206  0.00  0.00      CHC   
ATOM   4333  HE1 MET C 197      -9.785 -24.630  10.879  0.00  0.00      CHC   
ATOM   4334  HE2 MET C 197      -9.944 -25.626   9.388  0.00  0.00      CHC   
ATOM   4335  HE3 MET C 197      -9.062 -26.245  10.813  0.00  0.00      CHC   
ATOM   4336  C   MET C 197      -6.912 -26.544   5.175  0.00  0.00      CHC   
ATOM   4337  O   MET C 197      -6.978 -25.481   4.605  0.00  0.00      CHC   
ATOM   4338  N   TYR C 198      -5.771 -27.195   5.029  0.00  0.00      CHC   
ATOM   4339  HN  TYR C 198      -5.713 -27.999   5.615  0.00  0.00      CHC   
ATOM   4340  CA  TYR C 198      -4.613 -26.773   4.288  0.00  0.00      CHC   
ATOM   4341  HA  TYR C 198      -4.342 -25.781   4.621  0.00  0.00      CHC   
ATOM   4342  CB  TYR C 198      -3.483 -27.821   4.298  0.00  0.00      CHC   
ATOM   4343  HB1 TYR C 198      -2.728 -27.207   3.762  0.00  0.00      CHC   
ATOM   4344  HB2 TYR C 198      -3.017 -28.015   5.287  0.00  0.00      CHC   
ATOM   4345  CG  TYR C 198      -3.642 -29.080   3.451  0.00  0.00      CHC   
ATOM   4346  CD1 TYR C 198      -2.973 -29.215   2.215  0.00  0.00      CHC   
ATOM   4347  HD1 TYR C 198      -2.367 -28.419   1.810  0.00  0.00      CHC   
ATOM   4348  CE1 TYR C 198      -3.283 -30.293   1.405  0.00  0.00      CHC   
ATOM   4349  HE1 TYR C 198      -2.983 -30.412   0.374  0.00  0.00      CHC   
ATOM   4350  CZ  TYR C 198      -4.162 -31.297   1.852  0.00  0.00      CHC   
ATOM   4351  OH  TYR C 198      -4.616 -32.336   0.957  0.00  0.00      CHC   
ATOM   4352  HH  TYR C 198      -5.477 -32.659   1.230  0.00  0.00      CHC   
ATOM   4353  CD2 TYR C 198      -4.428 -30.081   4.016  0.00  0.00      CHC   
ATOM   4354  HD2 TYR C 198      -4.916 -29.976   4.974  0.00  0.00      CHC   
ATOM   4355  CE2 TYR C 198      -4.776 -31.149   3.170  0.00  0.00      CHC   
ATOM   4356  HE2 TYR C 198      -5.626 -31.756   3.446  0.00  0.00      CHC   
ATOM   4357  C   TYR C 198      -5.019 -26.439   2.831  0.00  0.00      CHC   
ATOM   4358  O   TYR C 198      -4.663 -25.395   2.322  0.00  0.00      CHC   
ATOM   4359  N   LEU C 199      -5.864 -27.282   2.160  0.00  0.00      CHC   
ATOM   4360  HN  LEU C 199      -6.198 -28.111   2.601  0.00  0.00      CHC   
ATOM   4361  CA  LEU C 199      -6.396 -27.034   0.774  0.00  0.00      CHC   
ATOM   4362  HA  LEU C 199      -5.560 -27.106   0.095  0.00  0.00      CHC   
ATOM   4363  CB  LEU C 199      -7.404 -28.080   0.266  0.00  0.00      CHC   
ATOM   4364  HB1 LEU C 199      -8.315 -28.042   0.900  0.00  0.00      CHC   
ATOM   4365  HB2 LEU C 199      -7.725 -27.757  -0.747  0.00  0.00      CHC   
ATOM   4366  CG  LEU C 199      -6.946 -29.448   0.211  0.00  0.00      CHC   
ATOM   4367  HG  LEU C 199      -6.239 -29.771   1.005  0.00  0.00      CHC   
ATOM   4368  CD1 LEU C 199      -8.091 -30.432   0.137  0.00  0.00      CHC   
ATOM   4369 HD11 LEU C 199      -7.636 -31.406  -0.144  0.00  0.00      CHC   
ATOM   4370 HD12 LEU C 199      -8.748 -30.397   1.033  0.00  0.00      CHC   
ATOM   4371 HD13 LEU C 199      -8.805 -30.296  -0.703  0.00  0.00      CHC   
ATOM   4372  CD2 LEU C 199      -6.118 -29.731  -1.065  0.00  0.00      CHC   
ATOM   4373 HD21 LEU C 199      -6.862 -29.675  -1.888  0.00  0.00      CHC   
ATOM   4374 HD22 LEU C 199      -5.388 -28.899  -1.160  0.00  0.00      CHC   
ATOM   4375 HD23 LEU C 199      -5.659 -30.731  -1.219  0.00  0.00      CHC   
ATOM   4376  C   LEU C 199      -6.938 -25.619   0.572  0.00  0.00      CHC   
ATOM   4377  O   LEU C 199      -6.741 -24.926  -0.407  0.00  0.00      CHC   
ATOM   4378  N   TYR C 200      -7.548 -25.092   1.660  0.00  0.00      CHC   
ATOM   4379  HN  TYR C 200      -7.465 -25.681   2.460  0.00  0.00      CHC   
ATOM   4380  CA  TYR C 200      -8.036 -23.676   1.661  0.00  0.00      CHC   
ATOM   4381  HA  TYR C 200      -8.827 -23.659   0.926  0.00  0.00      CHC   
ATOM   4382  CB  TYR C 200      -8.838 -23.264   2.925  0.00  0.00      CHC   
ATOM   4383  HB1 TYR C 200      -9.655 -24.012   3.022  0.00  0.00      CHC   
ATOM   4384  HB2 TYR C 200      -8.196 -23.290   3.832  0.00  0.00      CHC   
ATOM   4385  CG  TYR C 200      -9.572 -21.998   2.926  0.00  0.00      CHC   
ATOM   4386  CD1 TYR C 200     -10.943 -21.953   2.469  0.00  0.00      CHC   
ATOM   4387  HD1 TYR C 200     -11.348 -22.765   1.883  0.00  0.00      CHC   
ATOM   4388  CE1 TYR C 200     -11.624 -20.742   2.668  0.00  0.00      CHC   
ATOM   4389  HE1 TYR C 200     -12.685 -20.608   2.517  0.00  0.00      CHC   
ATOM   4390  CZ  TYR C 200     -11.063 -19.606   3.286  0.00  0.00      CHC   
ATOM   4391  OH  TYR C 200     -11.724 -18.367   3.237  0.00  0.00      CHC   
ATOM   4392  HH  TYR C 200     -12.658 -18.477   3.046  0.00  0.00      CHC   
ATOM   4393  CD2 TYR C 200      -8.979 -20.852   3.452  0.00  0.00      CHC   
ATOM   4394  HD2 TYR C 200      -7.961 -21.001   3.780  0.00  0.00      CHC   
ATOM   4395  CE2 TYR C 200      -9.675 -19.671   3.579  0.00  0.00      CHC   
ATOM   4396  HE2 TYR C 200      -9.154 -18.843   4.035  0.00  0.00      CHC   
ATOM   4397  C   TYR C 200      -7.021 -22.587   1.318  0.00  0.00      CHC   
ATOM   4398  O   TYR C 200      -7.151 -21.836   0.352  0.00  0.00      CHC   
ATOM   4399  N   PHE C 201      -5.980 -22.612   2.143  0.00  0.00      CHC   
ATOM   4400  HN  PHE C 201      -5.944 -23.224   2.929  0.00  0.00      CHC   
ATOM   4401  CA  PHE C 201      -4.769 -21.763   1.870  0.00  0.00      CHC   
ATOM   4402  HA  PHE C 201      -5.119 -20.764   1.654  0.00  0.00      CHC   
ATOM   4403  CB  PHE C 201      -3.835 -21.792   3.019  0.00  0.00      CHC   
ATOM   4404  HB1 PHE C 201      -3.524 -22.845   3.184  0.00  0.00      CHC   
ATOM   4405  HB2 PHE C 201      -2.959 -21.148   2.787  0.00  0.00      CHC   
ATOM   4406  CG  PHE C 201      -4.515 -21.312   4.252  0.00  0.00      CHC   
ATOM   4407  CD1 PHE C 201      -4.736 -19.970   4.534  0.00  0.00      CHC   
ATOM   4408  HD1 PHE C 201      -4.461 -19.241   3.786  0.00  0.00      CHC   
ATOM   4409  CE1 PHE C 201      -5.361 -19.545   5.697  0.00  0.00      CHC   
ATOM   4410  HE1 PHE C 201      -5.562 -18.495   5.854  0.00  0.00      CHC   
ATOM   4411  CZ  PHE C 201      -5.779 -20.497   6.677  0.00  0.00      CHC   
ATOM   4412  HZ  PHE C 201      -6.291 -20.203   7.582  0.00  0.00      CHC   
ATOM   4413  CD2 PHE C 201      -4.964 -22.268   5.225  0.00  0.00      CHC   
ATOM   4414  HD2 PHE C 201      -4.720 -23.296   4.999  0.00  0.00      CHC   
ATOM   4415  CE2 PHE C 201      -5.527 -21.875   6.414  0.00  0.00      CHC   
ATOM   4416  HE2 PHE C 201      -5.818 -22.644   7.115  0.00  0.00      CHC   
ATOM   4417  C   PHE C 201      -4.081 -22.146   0.621  0.00  0.00      CHC   
ATOM   4418  O   PHE C 201      -3.769 -21.282  -0.166  0.00  0.00      CHC   
ATOM   4419  N   VAL C 202      -3.886 -23.453   0.302  0.00  0.00      CHC   
ATOM   4420  HN  VAL C 202      -4.179 -24.255   0.817  0.00  0.00      CHC   
ATOM   4421  CA  VAL C 202      -3.031 -23.865  -0.830  0.00  0.00      CHC   
ATOM   4422  HA  VAL C 202      -2.092 -23.334  -0.789  0.00  0.00      CHC   
ATOM   4423  CB  VAL C 202      -2.794 -25.360  -0.721  0.00  0.00      CHC   
ATOM   4424  HB  VAL C 202      -3.642 -26.078  -0.738  0.00  0.00      CHC   
ATOM   4425  CG1 VAL C 202      -1.808 -25.746  -1.895  0.00  0.00      CHC   
ATOM   4426 HG11 VAL C 202      -1.240 -26.668  -1.644  0.00  0.00      CHC   
ATOM   4427 HG12 VAL C 202      -2.475 -25.898  -2.771  0.00  0.00      CHC   
ATOM   4428 HG13 VAL C 202      -1.025 -24.975  -2.059  0.00  0.00      CHC   
ATOM   4429  CG2 VAL C 202      -1.991 -25.466   0.633  0.00  0.00      CHC   
ATOM   4430 HG21 VAL C 202      -1.595 -26.493   0.785  0.00  0.00      CHC   
ATOM   4431 HG22 VAL C 202      -1.061 -24.882   0.464  0.00  0.00      CHC   
ATOM   4432 HG23 VAL C 202      -2.515 -25.048   1.519  0.00  0.00      CHC   
ATOM   4433  C   VAL C 202      -3.693 -23.528  -2.168  0.00  0.00      CHC   
ATOM   4434  O   VAL C 202      -2.925 -23.120  -3.013  0.00  0.00      CHC   
ATOM   4435  N   ILE C 203      -5.002 -23.719  -2.327  0.00  0.00      CHC   
ATOM   4436  HN  ILE C 203      -5.472 -24.103  -1.535  0.00  0.00      CHC   
ATOM   4437  CA  ILE C 203      -5.686 -23.335  -3.538  0.00  0.00      CHC   
ATOM   4438  HA  ILE C 203      -5.075 -23.533  -4.406  0.00  0.00      CHC   
ATOM   4439  CB  ILE C 203      -7.076 -23.963  -3.712  0.00  0.00      CHC   
ATOM   4440  HB  ILE C 203      -7.689 -23.763  -2.808  0.00  0.00      CHC   
ATOM   4441  CG2 ILE C 203      -7.921 -23.321  -4.849  0.00  0.00      CHC   
ATOM   4442 HG21 ILE C 203      -7.366 -22.694  -5.579  0.00  0.00      CHC   
ATOM   4443 HG22 ILE C 203      -8.202 -24.125  -5.562  0.00  0.00      CHC   
ATOM   4444 HG23 ILE C 203      -8.830 -22.793  -4.488  0.00  0.00      CHC   
ATOM   4445  CG1 ILE C 203      -7.079 -25.479  -3.863  0.00  0.00      CHC   
ATOM   4446 HG11 ILE C 203      -6.605 -26.055  -3.040  0.00  0.00      CHC   
ATOM   4447 HG12 ILE C 203      -8.111 -25.893  -3.865  0.00  0.00      CHC   
ATOM   4448  CD  ILE C 203      -6.342 -25.940  -5.164  0.00  0.00      CHC   
ATOM   4449  HD1 ILE C 203      -6.591 -25.427  -6.118  0.00  0.00      CHC   
ATOM   4450  HD2 ILE C 203      -5.239 -25.866  -5.059  0.00  0.00      CHC   
ATOM   4451  HD3 ILE C 203      -6.658 -26.998  -5.294  0.00  0.00      CHC   
ATOM   4452  C   ILE C 203      -5.667 -21.761  -3.657  0.00  0.00      CHC   
ATOM   4453  O   ILE C 203      -5.386 -21.201  -4.717  0.00  0.00      CHC   
ATOM   4454  N   PHE C 204      -5.944 -20.984  -2.557  0.00  0.00      CHC   
ATOM   4455  HN  PHE C 204      -6.195 -21.464  -1.720  0.00  0.00      CHC   
ATOM   4456  CA  PHE C 204      -6.049 -19.558  -2.637  0.00  0.00      CHC   
ATOM   4457  HA  PHE C 204      -6.701 -19.386  -3.481  0.00  0.00      CHC   
ATOM   4458  CB  PHE C 204      -6.739 -19.094  -1.306  0.00  0.00      CHC   
ATOM   4459  HB1 PHE C 204      -7.659 -19.713  -1.379  0.00  0.00      CHC   
ATOM   4460  HB2 PHE C 204      -6.061 -19.259  -0.442  0.00  0.00      CHC   
ATOM   4461  CG  PHE C 204      -7.142 -17.603  -1.446  0.00  0.00      CHC   
ATOM   4462  CD1 PHE C 204      -6.212 -16.569  -1.282  0.00  0.00      CHC   
ATOM   4463  HD1 PHE C 204      -5.196 -16.822  -1.018  0.00  0.00      CHC   
ATOM   4464  CE1 PHE C 204      -6.564 -15.200  -1.394  0.00  0.00      CHC   
ATOM   4465  HE1 PHE C 204      -5.749 -14.503  -1.267  0.00  0.00      CHC   
ATOM   4466  CZ  PHE C 204      -7.930 -14.790  -1.613  0.00  0.00      CHC   
ATOM   4467  HZ  PHE C 204      -8.192 -13.742  -1.618  0.00  0.00      CHC   
ATOM   4468  CD2 PHE C 204      -8.439 -17.199  -1.680  0.00  0.00      CHC   
ATOM   4469  HD2 PHE C 204      -9.233 -17.925  -1.772  0.00  0.00      CHC   
ATOM   4470  CE2 PHE C 204      -8.862 -15.871  -1.662  0.00  0.00      CHC   
ATOM   4471  HE2 PHE C 204      -9.908 -15.711  -1.880  0.00  0.00      CHC   
ATOM   4472  C   PHE C 204      -4.716 -18.890  -2.917  0.00  0.00      CHC   
ATOM   4473  O   PHE C 204      -4.651 -17.900  -3.662  0.00  0.00      CHC   
ATOM   4474  N   ILE C 205      -3.506 -19.342  -2.414  0.00  0.00      CHC   
ATOM   4475  HN  ILE C 205      -3.541 -20.073  -1.738  0.00  0.00      CHC   
ATOM   4476  CA  ILE C 205      -2.188 -18.817  -2.675  0.00  0.00      CHC   
ATOM   4477  HA  ILE C 205      -2.175 -17.748  -2.524  0.00  0.00      CHC   
ATOM   4478  CB  ILE C 205      -1.255 -19.458  -1.606  0.00  0.00      CHC   
ATOM   4479  HB  ILE C 205      -1.436 -20.546  -1.737  0.00  0.00      CHC   
ATOM   4480  CG2 ILE C 205       0.263 -19.235  -1.974  0.00  0.00      CHC   
ATOM   4481 HG21 ILE C 205       0.493 -18.171  -1.750  0.00  0.00      CHC   
ATOM   4482 HG22 ILE C 205       0.962 -19.886  -1.407  0.00  0.00      CHC   
ATOM   4483 HG23 ILE C 205       0.377 -19.421  -3.063  0.00  0.00      CHC   
ATOM   4484  CG1 ILE C 205      -1.595 -18.948  -0.175  0.00  0.00      CHC   
ATOM   4485 HG11 ILE C 205      -1.293 -17.886  -0.050  0.00  0.00      CHC   
ATOM   4486 HG12 ILE C 205      -2.703 -18.883  -0.123  0.00  0.00      CHC   
ATOM   4487  CD  ILE C 205      -1.065 -19.841   0.945  0.00  0.00      CHC   
ATOM   4488  HD1 ILE C 205       0.023 -19.928   1.153  0.00  0.00      CHC   
ATOM   4489  HD2 ILE C 205      -1.627 -19.695   1.892  0.00  0.00      CHC   
ATOM   4490  HD3 ILE C 205      -1.321 -20.874   0.624  0.00  0.00      CHC   
ATOM   4491  C   ILE C 205      -1.747 -19.178  -4.137  0.00  0.00      CHC   
ATOM   4492  O   ILE C 205      -1.252 -18.287  -4.761  0.00  0.00      CHC   
ATOM   4493  N   ILE C 206      -1.957 -20.403  -4.716  0.00  0.00      CHC   
ATOM   4494  HN  ILE C 206      -2.330 -21.180  -4.215  0.00  0.00      CHC   
ATOM   4495  CA  ILE C 206      -1.727 -20.790  -6.097  0.00  0.00      CHC   
ATOM   4496  HA  ILE C 206      -0.696 -20.508  -6.248  0.00  0.00      CHC   
ATOM   4497  CB  ILE C 206      -1.721 -22.273  -6.533  0.00  0.00      CHC   
ATOM   4498  HB  ILE C 206      -2.736 -22.700  -6.384  0.00  0.00      CHC   
ATOM   4499  CG2 ILE C 206      -1.474 -22.442  -8.009  0.00  0.00      CHC   
ATOM   4500 HG21 ILE C 206      -0.401 -22.351  -8.284  0.00  0.00      CHC   
ATOM   4501 HG22 ILE C 206      -1.800 -23.444  -8.362  0.00  0.00      CHC   
ATOM   4502 HG23 ILE C 206      -2.002 -21.686  -8.628  0.00  0.00      CHC   
ATOM   4503  CG1 ILE C 206      -0.639 -23.016  -5.738  0.00  0.00      CHC   
ATOM   4504 HG11 ILE C 206       0.352 -22.625  -6.053  0.00  0.00      CHC   
ATOM   4505 HG12 ILE C 206      -0.546 -22.710  -4.675  0.00  0.00      CHC   
ATOM   4506  CD  ILE C 206      -0.646 -24.554  -5.969  0.00  0.00      CHC   
ATOM   4507  HD1 ILE C 206      -0.213 -24.804  -6.961  0.00  0.00      CHC   
ATOM   4508  HD2 ILE C 206      -0.021 -24.858  -5.102  0.00  0.00      CHC   
ATOM   4509  HD3 ILE C 206      -1.668 -24.931  -5.748  0.00  0.00      CHC   
ATOM   4510  C   ILE C 206      -2.647 -19.994  -6.992  0.00  0.00      CHC   
ATOM   4511  O   ILE C 206      -2.205 -19.245  -7.897  0.00  0.00      CHC   
ATOM   4512  N   PHE C 207      -3.962 -19.916  -6.712  0.00  0.00      CHC   
ATOM   4513  HN  PHE C 207      -4.380 -20.431  -5.967  0.00  0.00      CHC   
ATOM   4514  CA  PHE C 207      -4.857 -19.101  -7.494  0.00  0.00      CHC   
ATOM   4515  HA  PHE C 207      -4.674 -19.301  -8.539  0.00  0.00      CHC   
ATOM   4516  CB  PHE C 207      -6.341 -19.385  -7.197  0.00  0.00      CHC   
ATOM   4517  HB1 PHE C 207      -6.350 -19.578  -6.103  0.00  0.00      CHC   
ATOM   4518  HB2 PHE C 207      -6.924 -18.468  -7.427  0.00  0.00      CHC   
ATOM   4519  CG  PHE C 207      -6.876 -20.487  -8.009  0.00  0.00      CHC   
ATOM   4520  CD1 PHE C 207      -7.880 -20.330  -8.976  0.00  0.00      CHC   
ATOM   4521  HD1 PHE C 207      -8.277 -19.342  -9.158  0.00  0.00      CHC   
ATOM   4522  CE1 PHE C 207      -8.261 -21.418  -9.793  0.00  0.00      CHC   
ATOM   4523  HE1 PHE C 207      -9.055 -21.364 -10.524  0.00  0.00      CHC   
ATOM   4524  CZ  PHE C 207      -7.756 -22.684  -9.597  0.00  0.00      CHC   
ATOM   4525  HZ  PHE C 207      -8.154 -23.506 -10.173  0.00  0.00      CHC   
ATOM   4526  CD2 PHE C 207      -6.337 -21.769  -7.843  0.00  0.00      CHC   
ATOM   4527  HD2 PHE C 207      -5.578 -21.987  -7.106  0.00  0.00      CHC   
ATOM   4528  CE2 PHE C 207      -6.799 -22.849  -8.607  0.00  0.00      CHC   
ATOM   4529  HE2 PHE C 207      -6.498 -23.855  -8.355  0.00  0.00      CHC   
ATOM   4530  C   PHE C 207      -4.665 -17.562  -7.354  0.00  0.00      CHC   
ATOM   4531  O   PHE C 207      -4.767 -16.830  -8.304  0.00  0.00      CHC   
ATOM   4532  N   GLY C 208      -4.356 -16.979  -6.186  0.00  0.00      CHC   
ATOM   4533  HN  GLY C 208      -4.343 -17.469  -5.317  0.00  0.00      CHC   
ATOM   4534  CA  GLY C 208      -4.147 -15.583  -6.075  0.00  0.00      CHC   
ATOM   4535  HA1 GLY C 208      -3.929 -15.282  -5.061  0.00  0.00      CHC   
ATOM   4536  HA2 GLY C 208      -5.028 -15.148  -6.523  0.00  0.00      CHC   
ATOM   4537  C   GLY C 208      -2.945 -15.026  -6.697  0.00  0.00      CHC   
ATOM   4538  O   GLY C 208      -3.026 -13.939  -7.291  0.00  0.00      CHC   
ATOM   4539  N   SER C 209      -1.768 -15.762  -6.509  0.00  0.00      CHC   
ATOM   4540  HN  SER C 209      -1.819 -16.519  -5.862  0.00  0.00      CHC   
ATOM   4541  CA  SER C 209      -0.535 -15.542  -7.178  0.00  0.00      CHC   
ATOM   4542  HA  SER C 209      -0.172 -14.591  -6.818  0.00  0.00      CHC   
ATOM   4543  CB  SER C 209       0.612 -16.564  -6.908  0.00  0.00      CHC   
ATOM   4544  HB1 SER C 209       0.328 -17.567  -7.292  0.00  0.00      CHC   
ATOM   4545  HB2 SER C 209       1.466 -16.172  -7.500  0.00  0.00      CHC   
ATOM   4546  OG  SER C 209       0.863 -16.603  -5.523  0.00  0.00      CHC   
ATOM   4547  HG1 SER C 209       0.170 -17.148  -5.145  0.00  0.00      CHC   
ATOM   4548  C   SER C 209      -0.629 -15.458  -8.640  0.00  0.00      CHC   
ATOM   4549  O   SER C 209      -0.185 -14.505  -9.262  0.00  0.00      CHC   
ATOM   4550  N   PHE C 210      -1.312 -16.448  -9.244  0.00  0.00      CHC   
ATOM   4551  HN  PHE C 210      -1.509 -17.280  -8.731  0.00  0.00      CHC   
ATOM   4552  CA  PHE C 210      -1.843 -16.540 -10.656  0.00  0.00      CHC   
ATOM   4553  HA  PHE C 210      -0.983 -16.481 -11.308  0.00  0.00      CHC   
ATOM   4554  CB  PHE C 210      -2.552 -17.852 -10.954  0.00  0.00      CHC   
ATOM   4555  HB1 PHE C 210      -1.785 -18.626 -10.736  0.00  0.00      CHC   
ATOM   4556  HB2 PHE C 210      -3.370 -17.861 -10.202  0.00  0.00      CHC   
ATOM   4557  CG  PHE C 210      -2.952 -18.051 -12.370  0.00  0.00      CHC   
ATOM   4558  CD1 PHE C 210      -1.963 -18.108 -13.376  0.00  0.00      CHC   
ATOM   4559  HD1 PHE C 210      -0.934 -18.000 -13.068  0.00  0.00      CHC   
ATOM   4560  CE1 PHE C 210      -2.302 -18.295 -14.709  0.00  0.00      CHC   
ATOM   4561  HE1 PHE C 210      -1.487 -18.462 -15.398  0.00  0.00      CHC   
ATOM   4562  CZ  PHE C 210      -3.641 -18.282 -15.083  0.00  0.00      CHC   
ATOM   4563  HZ  PHE C 210      -3.929 -18.503 -16.100  0.00  0.00      CHC   
ATOM   4564  CD2 PHE C 210      -4.308 -18.000 -12.757  0.00  0.00      CHC   
ATOM   4565  HD2 PHE C 210      -4.985 -17.876 -11.925  0.00  0.00      CHC   
ATOM   4566  CE2 PHE C 210      -4.616 -18.132 -14.052  0.00  0.00      CHC   
ATOM   4567  HE2 PHE C 210      -5.668 -18.132 -14.296  0.00  0.00      CHC   
ATOM   4568  C   PHE C 210      -2.722 -15.381 -11.101  0.00  0.00      CHC   
ATOM   4569  O   PHE C 210      -2.601 -14.744 -12.139  0.00  0.00      CHC   
ATOM   4570  N   PHE C 211      -3.748 -14.985 -10.312  0.00  0.00      CHC   
ATOM   4571  HN  PHE C 211      -3.850 -15.480  -9.452  0.00  0.00      CHC   
ATOM   4572  CA  PHE C 211      -4.530 -13.803 -10.669  0.00  0.00      CHC   
ATOM   4573  HA  PHE C 211      -4.865 -13.845 -11.695  0.00  0.00      CHC   
ATOM   4574  CB  PHE C 211      -5.697 -13.519  -9.636  0.00  0.00      CHC   
ATOM   4575  HB1 PHE C 211      -5.153 -13.442  -8.670  0.00  0.00      CHC   
ATOM   4576  HB2 PHE C 211      -6.152 -12.519  -9.801  0.00  0.00      CHC   
ATOM   4577  CG  PHE C 211      -6.828 -14.574  -9.660  0.00  0.00      CHC   
ATOM   4578  CD1 PHE C 211      -7.261 -15.138 -10.903  0.00  0.00      CHC   
ATOM   4579  HD1 PHE C 211      -6.738 -14.846 -11.801  0.00  0.00      CHC   
ATOM   4580  CE1 PHE C 211      -8.508 -15.890 -11.011  0.00  0.00      CHC   
ATOM   4581  HE1 PHE C 211      -8.807 -16.336 -11.949  0.00  0.00      CHC   
ATOM   4582  CZ  PHE C 211      -9.173 -16.167  -9.823  0.00  0.00      CHC   
ATOM   4583  HZ  PHE C 211     -10.064 -16.778  -9.817  0.00  0.00      CHC   
ATOM   4584  CD2 PHE C 211      -7.641 -14.742  -8.562  0.00  0.00      CHC   
ATOM   4585  HD2 PHE C 211      -7.397 -14.096  -7.732  0.00  0.00      CHC   
ATOM   4586  CE2 PHE C 211      -8.738 -15.604  -8.651  0.00  0.00      CHC   
ATOM   4587  HE2 PHE C 211      -9.273 -15.757  -7.725  0.00  0.00      CHC   
ATOM   4588  C   PHE C 211      -3.648 -12.543 -10.728  0.00  0.00      CHC   
ATOM   4589  O   PHE C 211      -3.861 -11.752 -11.668  0.00  0.00      CHC   
ATOM   4590  N   THR C 212      -2.761 -12.321  -9.722  0.00  0.00      CHC   
ATOM   4591  HN  THR C 212      -2.719 -12.971  -8.968  0.00  0.00      CHC   
ATOM   4592  CA  THR C 212      -1.813 -11.164  -9.670  0.00  0.00      CHC   
ATOM   4593  HA  THR C 212      -2.446 -10.289  -9.684  0.00  0.00      CHC   
ATOM   4594  CB  THR C 212      -1.118 -11.045  -8.354  0.00  0.00      CHC   
ATOM   4595  HB  THR C 212      -0.275 -11.750  -8.189  0.00  0.00      CHC   
ATOM   4596  OG1 THR C 212      -2.056 -11.188  -7.240  0.00  0.00      CHC   
ATOM   4597  HG1 THR C 212      -1.616 -11.219  -6.387  0.00  0.00      CHC   
ATOM   4598  CG2 THR C 212      -0.438  -9.694  -8.144  0.00  0.00      CHC   
ATOM   4599 HG21 THR C 212      -1.241  -8.932  -8.049  0.00  0.00      CHC   
ATOM   4600 HG22 THR C 212       0.213  -9.690  -7.244  0.00  0.00      CHC   
ATOM   4601 HG23 THR C 212       0.285  -9.339  -8.910  0.00  0.00      CHC   
ATOM   4602  C   THR C 212      -0.908 -11.104 -10.812  0.00  0.00      CHC   
ATOM   4603  O   THR C 212      -0.697 -10.069 -11.423  0.00  0.00      CHC   
ATOM   4604  N   LEU C 213      -0.312 -12.304 -11.248  0.00  0.00      CHC   
ATOM   4605  HN  LEU C 213      -0.435 -13.132 -10.706  0.00  0.00      CHC   
ATOM   4606  CA  LEU C 213       0.476 -12.311 -12.465  0.00  0.00      CHC   
ATOM   4607  HA  LEU C 213       1.215 -11.531 -12.363  0.00  0.00      CHC   
ATOM   4608  CB  LEU C 213       1.161 -13.736 -12.784  0.00  0.00      CHC   
ATOM   4609  HB1 LEU C 213       0.357 -14.491 -12.652  0.00  0.00      CHC   
ATOM   4610  HB2 LEU C 213       1.607 -13.755 -13.802  0.00  0.00      CHC   
ATOM   4611  CG  LEU C 213       2.273 -14.115 -11.737  0.00  0.00      CHC   
ATOM   4612  HG  LEU C 213       1.765 -14.086 -10.749  0.00  0.00      CHC   
ATOM   4613  CD1 LEU C 213       2.797 -15.517 -12.023  0.00  0.00      CHC   
ATOM   4614 HD11 LEU C 213       3.477 -15.891 -11.228  0.00  0.00      CHC   
ATOM   4615 HD12 LEU C 213       1.863 -16.118 -11.998  0.00  0.00      CHC   
ATOM   4616 HD13 LEU C 213       3.249 -15.629 -13.032  0.00  0.00      CHC   
ATOM   4617  CD2 LEU C 213       3.313 -12.963 -11.734  0.00  0.00      CHC   
ATOM   4618 HD21 LEU C 213       3.074 -12.273 -10.897  0.00  0.00      CHC   
ATOM   4619 HD22 LEU C 213       4.369 -13.263 -11.560  0.00  0.00      CHC   
ATOM   4620 HD23 LEU C 213       3.224 -12.306 -12.625  0.00  0.00      CHC   
ATOM   4621  C   LEU C 213      -0.272 -11.878 -13.831  0.00  0.00      CHC   
ATOM   4622  O   LEU C 213       0.243 -11.211 -14.667  0.00  0.00      CHC   
ATOM   4623  N   ASN C 214      -1.579 -12.325 -13.986  0.00  0.00      CHC   
ATOM   4624  HN  ASN C 214      -1.993 -12.927 -13.308  0.00  0.00      CHC   
ATOM   4625  CA  ASN C 214      -2.422 -11.975 -14.983  0.00  0.00      CHC   
ATOM   4626  HA  ASN C 214      -1.938 -12.206 -15.920  0.00  0.00      CHC   
ATOM   4627  CB  ASN C 214      -3.754 -12.730 -14.941  0.00  0.00      CHC   
ATOM   4628  HB1 ASN C 214      -4.136 -12.788 -13.899  0.00  0.00      CHC   
ATOM   4629  HB2 ASN C 214      -4.540 -12.168 -15.489  0.00  0.00      CHC   
ATOM   4630  CG  ASN C 214      -3.544 -14.096 -15.618  0.00  0.00      CHC   
ATOM   4631  OD1 ASN C 214      -3.599 -14.146 -16.848  0.00  0.00      CHC   
ATOM   4632  ND2 ASN C 214      -3.323 -15.133 -14.774  0.00  0.00      CHC   
ATOM   4633 HD21 ASN C 214      -3.014 -16.045 -15.047  0.00  0.00      CHC   
ATOM   4634 HD22 ASN C 214      -3.309 -15.021 -13.781  0.00  0.00      CHC   
ATOM   4635  C   ASN C 214      -2.684 -10.446 -15.041  0.00  0.00      CHC   
ATOM   4636  O   ASN C 214      -2.697  -9.855 -16.130  0.00  0.00      CHC   
ATOM   4637  N   LEU C 215      -2.777  -9.795 -13.803  0.00  0.00      CHC   
ATOM   4638  HN  LEU C 215      -2.701 -10.331 -12.966  0.00  0.00      CHC   
ATOM   4639  CA  LEU C 215      -2.866  -8.337 -13.616  0.00  0.00      CHC   
ATOM   4640  HA  LEU C 215      -3.832  -8.118 -14.047  0.00  0.00      CHC   
ATOM   4641  CB  LEU C 215      -2.927  -8.049 -12.066  0.00  0.00      CHC   
ATOM   4642  HB1 LEU C 215      -3.643  -8.752 -11.588  0.00  0.00      CHC   
ATOM   4643  HB2 LEU C 215      -1.921  -8.243 -11.636  0.00  0.00      CHC   
ATOM   4644  CG  LEU C 215      -3.338  -6.659 -11.699  0.00  0.00      CHC   
ATOM   4645  HG  LEU C 215      -2.674  -5.941 -12.227  0.00  0.00      CHC   
ATOM   4646  CD1 LEU C 215      -4.807  -6.365 -12.131  0.00  0.00      CHC   
ATOM   4647 HD11 LEU C 215      -4.830  -6.035 -13.192  0.00  0.00      CHC   
ATOM   4648 HD12 LEU C 215      -5.528  -7.189 -11.941  0.00  0.00      CHC   
ATOM   4649 HD13 LEU C 215      -5.060  -5.429 -11.590  0.00  0.00      CHC   
ATOM   4650  CD2 LEU C 215      -3.164  -6.588 -10.138  0.00  0.00      CHC   
ATOM   4651 HD21 LEU C 215      -2.103  -6.535  -9.814  0.00  0.00      CHC   
ATOM   4652 HD22 LEU C 215      -3.487  -5.573  -9.821  0.00  0.00      CHC   
ATOM   4653 HD23 LEU C 215      -3.643  -7.452  -9.628  0.00  0.00      CHC   
ATOM   4654  C   LEU C 215      -1.649  -7.540 -14.223  0.00  0.00      CHC   
ATOM   4655  O   LEU C 215      -1.839  -6.602 -14.920  0.00  0.00      CHC   
ATOM   4656  N   PHE C 216      -0.347  -7.992 -13.930  0.00  0.00      CHC   
ATOM   4657  HN  PHE C 216      -0.224  -8.835 -13.413  0.00  0.00      CHC   
ATOM   4658  CA  PHE C 216       0.832  -7.309 -14.507  0.00  0.00      CHC   
ATOM   4659  HA  PHE C 216       0.866  -6.257 -14.267  0.00  0.00      CHC   
ATOM   4660  CB  PHE C 216       2.186  -7.822 -13.900  0.00  0.00      CHC   
ATOM   4661  HB1 PHE C 216       2.156  -8.891 -14.201  0.00  0.00      CHC   
ATOM   4662  HB2 PHE C 216       2.994  -7.317 -14.470  0.00  0.00      CHC   
ATOM   4663  CG  PHE C 216       2.448  -7.445 -12.442  0.00  0.00      CHC   
ATOM   4664  CD1 PHE C 216       3.108  -8.393 -11.691  0.00  0.00      CHC   
ATOM   4665  HD1 PHE C 216       3.293  -9.351 -12.154  0.00  0.00      CHC   
ATOM   4666  CE1 PHE C 216       3.264  -8.206 -10.333  0.00  0.00      CHC   
ATOM   4667  HE1 PHE C 216       3.711  -8.938  -9.677  0.00  0.00      CHC   
ATOM   4668  CZ  PHE C 216       2.898  -6.994  -9.726  0.00  0.00      CHC   
ATOM   4669  HZ  PHE C 216       3.210  -6.929  -8.694  0.00  0.00      CHC   
ATOM   4670  CD2 PHE C 216       2.084  -6.256 -11.893  0.00  0.00      CHC   
ATOM   4671  HD2 PHE C 216       1.720  -5.394 -12.431  0.00  0.00      CHC   
ATOM   4672  CE2 PHE C 216       2.400  -5.952 -10.462  0.00  0.00      CHC   
ATOM   4673  HE2 PHE C 216       2.263  -4.943 -10.102  0.00  0.00      CHC   
ATOM   4674  C   PHE C 216       0.830  -7.218 -16.053  0.00  0.00      CHC   
ATOM   4675  O   PHE C 216       1.030  -6.194 -16.629  0.00  0.00      CHC   
ATOM   4676  N   ILE C 217       0.585  -8.362 -16.761  0.00  0.00      CHC   
ATOM   4677  HN  ILE C 217       0.189  -9.117 -16.245  0.00  0.00      CHC   
ATOM   4678  CA  ILE C 217       0.654  -8.467 -18.222  0.00  0.00      CHC   
ATOM   4679  HA  ILE C 217       1.601  -8.042 -18.519  0.00  0.00      CHC   
ATOM   4680  CB  ILE C 217       0.580  -9.916 -18.717  0.00  0.00      CHC   
ATOM   4681  HB  ILE C 217       0.740  -9.860 -19.815  0.00  0.00      CHC   
ATOM   4682  CG2 ILE C 217       1.677 -10.765 -18.232  0.00  0.00      CHC   
ATOM   4683 HG21 ILE C 217       1.575 -11.070 -17.169  0.00  0.00      CHC   
ATOM   4684 HG22 ILE C 217       1.809 -11.709 -18.802  0.00  0.00      CHC   
ATOM   4685 HG23 ILE C 217       2.648 -10.289 -18.489  0.00  0.00      CHC   
ATOM   4686  CG1 ILE C 217      -0.710 -10.693 -18.577  0.00  0.00      CHC   
ATOM   4687 HG11 ILE C 217      -0.802 -11.075 -17.538  0.00  0.00      CHC   
ATOM   4688 HG12 ILE C 217      -1.641 -10.088 -18.620  0.00  0.00      CHC   
ATOM   4689  CD  ILE C 217      -0.832 -11.809 -19.612  0.00  0.00      CHC   
ATOM   4690  HD1 ILE C 217      -0.005 -12.525 -19.803  0.00  0.00      CHC   
ATOM   4691  HD2 ILE C 217      -1.685 -12.470 -19.348  0.00  0.00      CHC   
ATOM   4692  HD3 ILE C 217      -1.076 -11.309 -20.573  0.00  0.00      CHC   
ATOM   4693  C   ILE C 217      -0.385  -7.570 -18.955  0.00  0.00      CHC   
ATOM   4694  O   ILE C 217      -0.063  -7.044 -20.019  0.00  0.00      CHC   
ATOM   4695  N   GLY C 218      -1.601  -7.509 -18.330  0.00  0.00      CHC   
ATOM   4696  HN  GLY C 218      -1.720  -8.123 -17.554  0.00  0.00      CHC   
ATOM   4697  CA  GLY C 218      -2.772  -6.714 -18.758  0.00  0.00      CHC   
ATOM   4698  HA1 GLY C 218      -3.541  -6.813 -18.006  0.00  0.00      CHC   
ATOM   4699  HA2 GLY C 218      -3.053  -6.882 -19.787  0.00  0.00      CHC   
ATOM   4700  C   GLY C 218      -2.546  -5.233 -18.674  0.00  0.00      CHC   
ATOM   4701  O   GLY C 218      -2.897  -4.502 -19.557  0.00  0.00      CHC   
ATOM   4702  N   VAL C 219      -1.934  -4.706 -17.550  0.00  0.00      CHC   
ATOM   4703  HN  VAL C 219      -1.903  -5.255 -16.718  0.00  0.00      CHC   
ATOM   4704  CA  VAL C 219      -1.730  -3.357 -17.448  0.00  0.00      CHC   
ATOM   4705  HA  VAL C 219      -2.519  -2.830 -17.963  0.00  0.00      CHC   
ATOM   4706  CB  VAL C 219      -1.680  -2.925 -15.986  0.00  0.00      CHC   
ATOM   4707  HB  VAL C 219      -0.735  -3.432 -15.695  0.00  0.00      CHC   
ATOM   4708  CG1 VAL C 219      -1.572  -1.401 -15.729  0.00  0.00      CHC   
ATOM   4709 HG11 VAL C 219      -2.523  -0.883 -15.975  0.00  0.00      CHC   
ATOM   4710 HG12 VAL C 219      -1.342  -1.188 -14.663  0.00  0.00      CHC   
ATOM   4711 HG13 VAL C 219      -0.869  -0.862 -16.400  0.00  0.00      CHC   
ATOM   4712  CG2 VAL C 219      -2.891  -3.454 -15.245  0.00  0.00      CHC   
ATOM   4713 HG21 VAL C 219      -2.985  -4.558 -15.318  0.00  0.00      CHC   
ATOM   4714 HG22 VAL C 219      -2.690  -3.259 -14.170  0.00  0.00      CHC   
ATOM   4715 HG23 VAL C 219      -3.878  -3.069 -15.580  0.00  0.00      CHC   
ATOM   4716  C   VAL C 219      -0.427  -2.974 -18.224  0.00  0.00      CHC   
ATOM   4717  O   VAL C 219      -0.192  -1.879 -18.676  0.00  0.00      CHC   
ATOM   4718  N   ILE C 220       0.575  -3.890 -18.382  0.00  0.00      CHC   
ATOM   4719  HN  ILE C 220       0.502  -4.718 -17.832  0.00  0.00      CHC   
ATOM   4720  CA  ILE C 220       1.686  -3.649 -19.268  0.00  0.00      CHC   
ATOM   4721  HA  ILE C 220       2.103  -2.710 -18.937  0.00  0.00      CHC   
ATOM   4722  CB  ILE C 220       2.717  -4.804 -19.181  0.00  0.00      CHC   
ATOM   4723  HB  ILE C 220       2.185  -5.776 -19.094  0.00  0.00      CHC   
ATOM   4724  CG2 ILE C 220       3.726  -4.895 -20.433  0.00  0.00      CHC   
ATOM   4725 HG21 ILE C 220       4.387  -4.002 -20.452  0.00  0.00      CHC   
ATOM   4726 HG22 ILE C 220       4.429  -5.737 -20.261  0.00  0.00      CHC   
ATOM   4727 HG23 ILE C 220       3.238  -5.099 -21.410  0.00  0.00      CHC   
ATOM   4728  CG1 ILE C 220       3.525  -4.716 -17.918  0.00  0.00      CHC   
ATOM   4729 HG11 ILE C 220       4.006  -3.718 -17.837  0.00  0.00      CHC   
ATOM   4730 HG12 ILE C 220       2.783  -4.743 -17.092  0.00  0.00      CHC   
ATOM   4731  CD  ILE C 220       4.596  -5.875 -17.634  0.00  0.00      CHC   
ATOM   4732  HD1 ILE C 220       4.116  -6.877 -17.639  0.00  0.00      CHC   
ATOM   4733  HD2 ILE C 220       5.419  -5.844 -18.380  0.00  0.00      CHC   
ATOM   4734  HD3 ILE C 220       5.036  -5.721 -16.626  0.00  0.00      CHC   
ATOM   4735  C   ILE C 220       1.329  -3.482 -20.707  0.00  0.00      CHC   
ATOM   4736  O   ILE C 220       1.625  -2.422 -21.350  0.00  0.00      CHC   
ATOM   4737  N   ILE C 221       0.503  -4.409 -21.328  0.00  0.00      CHC   
ATOM   4738  HN  ILE C 221       0.394  -5.285 -20.864  0.00  0.00      CHC   
ATOM   4739  CA  ILE C 221      -0.145  -4.321 -22.630  0.00  0.00      CHC   
ATOM   4740  HA  ILE C 221       0.616  -4.017 -23.334  0.00  0.00      CHC   
ATOM   4741  CB  ILE C 221      -0.831  -5.760 -22.906  0.00  0.00      CHC   
ATOM   4742  HB  ILE C 221      -1.325  -5.880 -21.918  0.00  0.00      CHC   
ATOM   4743  CG2 ILE C 221      -2.018  -5.672 -23.985  0.00  0.00      CHC   
ATOM   4744 HG21 ILE C 221      -2.680  -6.555 -23.860  0.00  0.00      CHC   
ATOM   4745 HG22 ILE C 221      -2.757  -4.886 -23.718  0.00  0.00      CHC   
ATOM   4746 HG23 ILE C 221      -1.598  -5.590 -25.010  0.00  0.00      CHC   
ATOM   4747  CG1 ILE C 221       0.213  -6.862 -23.107  0.00  0.00      CHC   
ATOM   4748 HG11 ILE C 221       0.757  -6.712 -24.064  0.00  0.00      CHC   
ATOM   4749 HG12 ILE C 221       1.009  -6.825 -22.332  0.00  0.00      CHC   
ATOM   4750  CD  ILE C 221      -0.415  -8.250 -23.205  0.00  0.00      CHC   
ATOM   4751  HD1 ILE C 221      -0.943  -8.560 -22.278  0.00  0.00      CHC   
ATOM   4752  HD2 ILE C 221      -1.018  -8.280 -24.138  0.00  0.00      CHC   
ATOM   4753  HD3 ILE C 221       0.308  -9.075 -23.374  0.00  0.00      CHC   
ATOM   4754  C   ILE C 221      -1.081  -3.135 -22.721  0.00  0.00      CHC   
ATOM   4755  O   ILE C 221      -1.114  -2.490 -23.735  0.00  0.00      CHC   
ATOM   4756  N   ASP C 222      -1.845  -2.906 -21.673  0.00  0.00      CHC   
ATOM   4757  HN  ASP C 222      -1.864  -3.568 -20.928  0.00  0.00      CHC   
ATOM   4758  CA  ASP C 222      -2.648  -1.696 -21.654  0.00  0.00      CHC   
ATOM   4759  HA  ASP C 222      -2.627  -1.234 -22.630  0.00  0.00      CHC   
ATOM   4760  CB  ASP C 222      -4.143  -2.066 -21.455  0.00  0.00      CHC   
ATOM   4761  HB1 ASP C 222      -4.337  -2.835 -20.678  0.00  0.00      CHC   
ATOM   4762  HB2 ASP C 222      -4.652  -1.124 -21.159  0.00  0.00      CHC   
ATOM   4763  CG  ASP C 222      -4.755  -2.511 -22.792  0.00  0.00      CHC   
ATOM   4764  OD1 ASP C 222      -5.197  -3.694 -22.954  0.00  0.00      CHC   
ATOM   4765  OD2 ASP C 222      -4.961  -1.599 -23.619  0.00  0.00      CHC   
ATOM   4766  C   ASP C 222      -2.103  -0.684 -20.596  0.00  0.00      CHC   
ATOM   4767  O   ASP C 222      -1.024  -0.103 -20.818  0.00  0.00      CHC   
ATOM   4768  N   SER C 129      17.106   3.411 -15.138  0.00  0.00      CHD   
ATOM   4769  HN  SER C 129      17.786   3.368 -14.411  0.00  0.00      CHD   
ATOM   4770  CA  SER C 129      17.035   4.692 -15.807  0.00  0.00      CHD   
ATOM   4771  HA  SER C 129      18.002   4.995 -16.179  0.00  0.00      CHD   
ATOM   4772  CB  SER C 129      16.008   4.731 -16.920  0.00  0.00      CHD   
ATOM   4773  HB1 SER C 129      16.300   3.975 -17.680  0.00  0.00      CHD   
ATOM   4774  HB2 SER C 129      14.994   4.494 -16.531  0.00  0.00      CHD   
ATOM   4775  OG  SER C 129      16.020   6.032 -17.579  0.00  0.00      CHD   
ATOM   4776  HG1 SER C 129      15.318   6.156 -18.222  0.00  0.00      CHD   
ATOM   4777  C   SER C 129      16.814   5.668 -14.801  0.00  0.00      CHD   
ATOM   4778  O   SER C 129      15.906   5.598 -13.954  0.00  0.00      CHD   
ATOM   4779  N   LEU C 130      17.622   6.778 -14.649  0.00  0.00      CHD   
ATOM   4780  HN  LEU C 130      18.447   6.863 -15.202  0.00  0.00      CHD   
ATOM   4781  CA  LEU C 130      17.498   7.854 -13.718  0.00  0.00      CHD   
ATOM   4782  HA  LEU C 130      17.153   7.460 -12.774  0.00  0.00      CHD   
ATOM   4783  CB  LEU C 130      18.889   8.455 -13.450  0.00  0.00      CHD   
ATOM   4784  HB1 LEU C 130      19.547   7.593 -13.212  0.00  0.00      CHD   
ATOM   4785  HB2 LEU C 130      19.303   8.926 -14.368  0.00  0.00      CHD   
ATOM   4786  CG  LEU C 130      18.914   9.445 -12.279  0.00  0.00      CHD   
ATOM   4787  HG  LEU C 130      18.230  10.306 -12.436  0.00  0.00      CHD   
ATOM   4788  CD1 LEU C 130      18.635   8.874 -10.873  0.00  0.00      CHD   
ATOM   4789 HD11 LEU C 130      18.948   9.619 -10.110  0.00  0.00      CHD   
ATOM   4790 HD12 LEU C 130      17.561   8.697 -10.651  0.00  0.00      CHD   
ATOM   4791 HD13 LEU C 130      19.206   7.941 -10.681  0.00  0.00      CHD   
ATOM   4792  CD2 LEU C 130      20.349  10.046 -12.414  0.00  0.00      CHD   
ATOM   4793 HD21 LEU C 130      20.423  10.866 -11.669  0.00  0.00      CHD   
ATOM   4794 HD22 LEU C 130      21.101   9.247 -12.238  0.00  0.00      CHD   
ATOM   4795 HD23 LEU C 130      20.411  10.547 -13.404  0.00  0.00      CHD   
ATOM   4796  C   LEU C 130      16.421   8.926 -14.056  0.00  0.00      CHD   
ATOM   4797  O   LEU C 130      15.742   9.444 -13.118  0.00  0.00      CHD   
ATOM   4798  N   PRO C 131      16.084   9.226 -15.287  0.00  0.00      CHD   
ATOM   4799  CD  PRO C 131      16.991   9.307 -16.406  0.00  0.00      CHD   
ATOM   4800  HD1 PRO C 131      17.990   9.725 -16.158  0.00  0.00      CHD   
ATOM   4801  HD2 PRO C 131      17.094   8.295 -16.853  0.00  0.00      CHD   
ATOM   4802  CA  PRO C 131      14.764   9.832 -15.557  0.00  0.00      CHD   
ATOM   4803  HA  PRO C 131      14.862  10.776 -15.042  0.00  0.00      CHD   
ATOM   4804  CB  PRO C 131      14.804   9.964 -17.096  0.00  0.00      CHD   
ATOM   4805  HB1 PRO C 131      14.024  10.672 -17.450  0.00  0.00      CHD   
ATOM   4806  HB2 PRO C 131      14.710   8.975 -17.593  0.00  0.00      CHD   
ATOM   4807  CG  PRO C 131      16.269  10.247 -17.419  0.00  0.00      CHD   
ATOM   4808  HG1 PRO C 131      16.457  10.105 -18.504  0.00  0.00      CHD   
ATOM   4809  HG2 PRO C 131      16.443  11.309 -17.144  0.00  0.00      CHD   
ATOM   4810  C   PRO C 131      13.544   9.033 -15.051  0.00  0.00      CHD   
ATOM   4811  O   PRO C 131      12.588   9.663 -14.572  0.00  0.00      CHD   
ATOM   4812  N   ALA C 132      13.546   7.679 -15.102  0.00  0.00      CHD   
ATOM   4813  HN  ALA C 132      14.252   7.125 -15.536  0.00  0.00      CHD   
ATOM   4814  CA  ALA C 132      12.478   6.893 -14.518  0.00  0.00      CHD   
ATOM   4815  HA  ALA C 132      11.489   7.087 -14.906  0.00  0.00      CHD   
ATOM   4816  CB  ALA C 132      12.653   5.352 -14.796  0.00  0.00      CHD   
ATOM   4817  HB1 ALA C 132      13.562   4.803 -14.471  0.00  0.00      CHD   
ATOM   4818  HB2 ALA C 132      11.827   4.827 -14.270  0.00  0.00      CHD   
ATOM   4819  HB3 ALA C 132      12.559   5.263 -15.899  0.00  0.00      CHD   
ATOM   4820  C   ALA C 132      12.420   7.025 -13.033  0.00  0.00      CHD   
ATOM   4821  O   ALA C 132      11.273   7.122 -12.564  0.00  0.00      CHD   
ATOM   4822  N   LEU C 133      13.543   6.943 -12.276  0.00  0.00      CHD   
ATOM   4823  HN  LEU C 133      14.354   6.758 -12.825  0.00  0.00      CHD   
ATOM   4824  CA  LEU C 133      13.509   6.942 -10.825  0.00  0.00      CHD   
ATOM   4825  HA  LEU C 133      12.901   6.091 -10.555  0.00  0.00      CHD   
ATOM   4826  CB  LEU C 133      14.814   6.551 -10.160  0.00  0.00      CHD   
ATOM   4827  HB1 LEU C 133      15.011   5.542 -10.581  0.00  0.00      CHD   
ATOM   4828  HB2 LEU C 133      15.669   7.152 -10.535  0.00  0.00      CHD   
ATOM   4829  CG  LEU C 133      14.820   6.369  -8.677  0.00  0.00      CHD   
ATOM   4830  HG  LEU C 133      14.662   7.344  -8.170  0.00  0.00      CHD   
ATOM   4831  CD1 LEU C 133      13.765   5.388  -8.228  0.00  0.00      CHD   
ATOM   4832 HD11 LEU C 133      12.731   5.790  -8.177  0.00  0.00      CHD   
ATOM   4833 HD12 LEU C 133      13.639   4.617  -9.019  0.00  0.00      CHD   
ATOM   4834 HD13 LEU C 133      14.029   4.935  -7.249  0.00  0.00      CHD   
ATOM   4835  CD2 LEU C 133      16.215   5.815  -8.180  0.00  0.00      CHD   
ATOM   4836 HD21 LEU C 133      17.031   6.522  -8.442  0.00  0.00      CHD   
ATOM   4837 HD22 LEU C 133      16.252   5.658  -7.081  0.00  0.00      CHD   
ATOM   4838 HD23 LEU C 133      16.387   4.857  -8.716  0.00  0.00      CHD   
ATOM   4839  C   LEU C 133      12.956   8.256 -10.300  0.00  0.00      CHD   
ATOM   4840  O   LEU C 133      12.020   8.346  -9.515  0.00  0.00      CHD   
ATOM   4841  N   PHE C 134      13.431   9.319 -10.996  0.00  0.00      CHD   
ATOM   4842  HN  PHE C 134      14.055   9.209 -11.766  0.00  0.00      CHD   
ATOM   4843  CA  PHE C 134      12.964  10.683 -10.791  0.00  0.00      CHD   
ATOM   4844  HA  PHE C 134      13.164  10.919  -9.757  0.00  0.00      CHD   
ATOM   4845  CB  PHE C 134      13.778  11.620 -11.608  0.00  0.00      CHD   
ATOM   4846  HB1 PHE C 134      14.860  11.444 -11.425  0.00  0.00      CHD   
ATOM   4847  HB2 PHE C 134      13.569  11.473 -12.689  0.00  0.00      CHD   
ATOM   4848  CG  PHE C 134      13.537  12.988 -11.304  0.00  0.00      CHD   
ATOM   4849  CD1 PHE C 134      14.143  13.618 -10.192  0.00  0.00      CHD   
ATOM   4850  HD1 PHE C 134      14.750  13.031  -9.519  0.00  0.00      CHD   
ATOM   4851  CE1 PHE C 134      13.971  14.974  -9.932  0.00  0.00      CHD   
ATOM   4852  HE1 PHE C 134      14.552  15.531  -9.212  0.00  0.00      CHD   
ATOM   4853  CZ  PHE C 134      13.184  15.698 -10.796  0.00  0.00      CHD   
ATOM   4854  HZ  PHE C 134      12.873  16.725 -10.675  0.00  0.00      CHD   
ATOM   4855  CD2 PHE C 134      12.730  13.761 -12.145  0.00  0.00      CHD   
ATOM   4856  HD2 PHE C 134      12.228  13.286 -12.975  0.00  0.00      CHD   
ATOM   4857  CE2 PHE C 134      12.511  15.085 -11.901  0.00  0.00      CHD   
ATOM   4858  HE2 PHE C 134      11.715  15.619 -12.399  0.00  0.00      CHD   
ATOM   4859  C   PHE C 134      11.469  10.927 -11.059  0.00  0.00      CHD   
ATOM   4860  O   PHE C 134      10.726  11.498 -10.301  0.00  0.00      CHD   
ATOM   4861  N   ASN C 135      10.946  10.555 -12.289  0.00  0.00      CHD   
ATOM   4862  HN  ASN C 135      11.454  10.255 -13.093  0.00  0.00      CHD   
ATOM   4863  CA  ASN C 135       9.578  10.712 -12.531  0.00  0.00      CHD   
ATOM   4864  HA  ASN C 135       9.267  11.687 -12.187  0.00  0.00      CHD   
ATOM   4865  CB  ASN C 135       9.262  10.461 -14.050  0.00  0.00      CHD   
ATOM   4866  HB1 ASN C 135      10.139  10.845 -14.613  0.00  0.00      CHD   
ATOM   4867  HB2 ASN C 135       9.164   9.372 -14.245  0.00  0.00      CHD   
ATOM   4868  CG  ASN C 135       8.095  11.142 -14.694  0.00  0.00      CHD   
ATOM   4869  OD1 ASN C 135       8.232  11.897 -15.717  0.00  0.00      CHD   
ATOM   4870  ND2 ASN C 135       6.884  11.006 -14.136  0.00  0.00      CHD   
ATOM   4871 HD21 ASN C 135       6.252  11.699 -14.483  0.00  0.00      CHD   
ATOM   4872 HD22 ASN C 135       6.895  10.562 -13.240  0.00  0.00      CHD   
ATOM   4873  C   ASN C 135       8.659   9.910 -11.746  0.00  0.00      CHD   
ATOM   4874  O   ASN C 135       7.553  10.349 -11.286  0.00  0.00      CHD   
ATOM   4875  N   ILE C 136       8.997   8.708 -11.507  0.00  0.00      CHD   
ATOM   4876  HN  ILE C 136       9.807   8.384 -11.991  0.00  0.00      CHD   
ATOM   4877  CA  ILE C 136       8.167   7.882 -10.575  0.00  0.00      CHD   
ATOM   4878  HA  ILE C 136       7.098   7.966 -10.698  0.00  0.00      CHD   
ATOM   4879  CB  ILE C 136       8.768   6.428 -10.682  0.00  0.00      CHD   
ATOM   4880  HB  ILE C 136       9.858   6.308 -10.506  0.00  0.00      CHD   
ATOM   4881  CG2 ILE C 136       8.145   5.561  -9.526  0.00  0.00      CHD   
ATOM   4882 HG21 ILE C 136       7.040   5.475  -9.606  0.00  0.00      CHD   
ATOM   4883 HG22 ILE C 136       8.559   4.534  -9.611  0.00  0.00      CHD   
ATOM   4884 HG23 ILE C 136       8.380   6.042  -8.552  0.00  0.00      CHD   
ATOM   4885  CG1 ILE C 136       8.476   5.722 -12.063  0.00  0.00      CHD   
ATOM   4886 HG11 ILE C 136       9.087   6.174 -12.874  0.00  0.00      CHD   
ATOM   4887 HG12 ILE C 136       8.927   4.715 -11.930  0.00  0.00      CHD   
ATOM   4888  CD  ILE C 136       7.001   5.710 -12.423  0.00  0.00      CHD   
ATOM   4889  HD1 ILE C 136       6.445   4.983 -11.792  0.00  0.00      CHD   
ATOM   4890  HD2 ILE C 136       6.490   6.694 -12.367  0.00  0.00      CHD   
ATOM   4891  HD3 ILE C 136       6.908   5.343 -13.467  0.00  0.00      CHD   
ATOM   4892  C   ILE C 136       8.245   8.392  -9.191  0.00  0.00      CHD   
ATOM   4893  O   ILE C 136       7.247   8.621  -8.521  0.00  0.00      CHD   
ATOM   4894  N   GLY C 137       9.477   8.710  -8.663  0.00  0.00      CHD   
ATOM   4895  HN  GLY C 137      10.312   8.540  -9.181  0.00  0.00      CHD   
ATOM   4896  CA  GLY C 137       9.744   9.475  -7.407  0.00  0.00      CHD   
ATOM   4897  HA1 GLY C 137      10.760   9.778  -7.614  0.00  0.00      CHD   
ATOM   4898  HA2 GLY C 137       9.613   8.865  -6.526  0.00  0.00      CHD   
ATOM   4899  C   GLY C 137       8.862  10.748  -7.282  0.00  0.00      CHD   
ATOM   4900  O   GLY C 137       8.333  11.027  -6.207  0.00  0.00      CHD   
ATOM   4901  N   LEU C 138       8.773  11.568  -8.305  0.00  0.00      CHD   
ATOM   4902  HN  LEU C 138       9.248  11.370  -9.158  0.00  0.00      CHD   
ATOM   4903  CA  LEU C 138       7.906  12.734  -8.321  0.00  0.00      CHD   
ATOM   4904  HA  LEU C 138       8.260  13.277  -7.457  0.00  0.00      CHD   
ATOM   4905  CB  LEU C 138       8.260  13.679  -9.524  0.00  0.00      CHD   
ATOM   4906  HB1 LEU C 138       9.359  13.725  -9.682  0.00  0.00      CHD   
ATOM   4907  HB2 LEU C 138       7.922  13.226 -10.480  0.00  0.00      CHD   
ATOM   4908  CG  LEU C 138       7.706  15.122  -9.397  0.00  0.00      CHD   
ATOM   4909  HG  LEU C 138       6.604  15.044  -9.272  0.00  0.00      CHD   
ATOM   4910  CD1 LEU C 138       8.265  15.899  -8.228  0.00  0.00      CHD   
ATOM   4911 HD11 LEU C 138       9.357  16.067  -8.338  0.00  0.00      CHD   
ATOM   4912 HD12 LEU C 138       7.818  16.913  -8.142  0.00  0.00      CHD   
ATOM   4913 HD13 LEU C 138       8.179  15.414  -7.232  0.00  0.00      CHD   
ATOM   4914  CD2 LEU C 138       8.062  15.846 -10.707  0.00  0.00      CHD   
ATOM   4915 HD21 LEU C 138       7.620  16.865 -10.733  0.00  0.00      CHD   
ATOM   4916 HD22 LEU C 138       9.160  16.014 -10.747  0.00  0.00      CHD   
ATOM   4917 HD23 LEU C 138       7.712  15.321 -11.620  0.00  0.00      CHD   
ATOM   4918  C   LEU C 138       6.414  12.505  -8.295  0.00  0.00      CHD   
ATOM   4919  O   LEU C 138       5.629  13.327  -7.750  0.00  0.00      CHD   
ATOM   4920  N   LEU C 139       5.922  11.455  -9.052  0.00  0.00      CHD   
ATOM   4921  HN  LEU C 139       6.518  10.757  -9.439  0.00  0.00      CHD   
ATOM   4922  CA  LEU C 139       4.502  11.011  -9.131  0.00  0.00      CHD   
ATOM   4923  HA  LEU C 139       3.896  11.890  -9.293  0.00  0.00      CHD   
ATOM   4924  CB  LEU C 139       4.317  10.107 -10.361  0.00  0.00      CHD   
ATOM   4925  HB1 LEU C 139       4.592  10.650 -11.291  0.00  0.00      CHD   
ATOM   4926  HB2 LEU C 139       5.071   9.346 -10.064  0.00  0.00      CHD   
ATOM   4927  CG  LEU C 139       2.951   9.391 -10.669  0.00  0.00      CHD   
ATOM   4928  HG  LEU C 139       2.802   8.761  -9.767  0.00  0.00      CHD   
ATOM   4929  CD1 LEU C 139       1.822  10.391 -10.920  0.00  0.00      CHD   
ATOM   4930 HD11 LEU C 139       0.908   9.886 -11.298  0.00  0.00      CHD   
ATOM   4931 HD12 LEU C 139       1.674  10.994  -9.999  0.00  0.00      CHD   
ATOM   4932 HD13 LEU C 139       2.298  11.136 -11.593  0.00  0.00      CHD   
ATOM   4933  CD2 LEU C 139       3.087   8.402 -11.853  0.00  0.00      CHD   
ATOM   4934 HD21 LEU C 139       2.184   7.754 -11.837  0.00  0.00      CHD   
ATOM   4935 HD22 LEU C 139       3.169   8.996 -12.788  0.00  0.00      CHD   
ATOM   4936 HD23 LEU C 139       3.896   7.641 -11.862  0.00  0.00      CHD   
ATOM   4937  C   LEU C 139       4.095  10.307  -7.903  0.00  0.00      CHD   
ATOM   4938  O   LEU C 139       3.006  10.565  -7.432  0.00  0.00      CHD   
ATOM   4939  N   LEU C 140       4.906   9.469  -7.299  0.00  0.00      CHD   
ATOM   4940  HN  LEU C 140       5.777   9.290  -7.750  0.00  0.00      CHD   
ATOM   4941  CA  LEU C 140       4.668   8.759  -6.103  0.00  0.00      CHD   
ATOM   4942  HA  LEU C 140       3.757   8.180  -6.141  0.00  0.00      CHD   
ATOM   4943  CB  LEU C 140       5.829   7.735  -5.701  0.00  0.00      CHD   
ATOM   4944  HB1 LEU C 140       6.099   7.148  -6.605  0.00  0.00      CHD   
ATOM   4945  HB2 LEU C 140       6.792   8.259  -5.520  0.00  0.00      CHD   
ATOM   4946  CG  LEU C 140       5.486   6.738  -4.525  0.00  0.00      CHD   
ATOM   4947  HG  LEU C 140       5.134   7.333  -3.656  0.00  0.00      CHD   
ATOM   4948  CD1 LEU C 140       4.323   5.823  -4.913  0.00  0.00      CHD   
ATOM   4949 HD11 LEU C 140       4.086   5.147  -4.063  0.00  0.00      CHD   
ATOM   4950 HD12 LEU C 140       3.451   6.497  -5.057  0.00  0.00      CHD   
ATOM   4951 HD13 LEU C 140       4.423   5.230  -5.847  0.00  0.00      CHD   
ATOM   4952  CD2 LEU C 140       6.764   5.941  -4.126  0.00  0.00      CHD   
ATOM   4953 HD21 LEU C 140       7.149   5.326  -4.968  0.00  0.00      CHD   
ATOM   4954 HD22 LEU C 140       7.543   6.659  -3.790  0.00  0.00      CHD   
ATOM   4955 HD23 LEU C 140       6.594   5.380  -3.182  0.00  0.00      CHD   
ATOM   4956  C   LEU C 140       4.487   9.672  -4.966  0.00  0.00      CHD   
ATOM   4957  O   LEU C 140       3.514   9.521  -4.293  0.00  0.00      CHD   
ATOM   4958  N   PHE C 141       5.358  10.675  -4.812  0.00  0.00      CHD   
ATOM   4959  HN  PHE C 141       6.164  10.549  -5.386  0.00  0.00      CHD   
ATOM   4960  CA  PHE C 141       5.280  11.785  -3.883  0.00  0.00      CHD   
ATOM   4961  HA  PHE C 141       5.291  11.387  -2.879  0.00  0.00      CHD   
ATOM   4962  CB  PHE C 141       6.422  12.810  -4.183  0.00  0.00      CHD   
ATOM   4963  HB1 PHE C 141       7.370  12.242  -4.299  0.00  0.00      CHD   
ATOM   4964  HB2 PHE C 141       6.238  13.444  -5.077  0.00  0.00      CHD   
ATOM   4965  CG  PHE C 141       6.644  13.775  -3.028  0.00  0.00      CHD   
ATOM   4966  CD1 PHE C 141       6.637  13.394  -1.643  0.00  0.00      CHD   
ATOM   4967  HD1 PHE C 141       6.652  12.339  -1.414  0.00  0.00      CHD   
ATOM   4968  CE1 PHE C 141       6.940  14.280  -0.587  0.00  0.00      CHD   
ATOM   4969  HE1 PHE C 141       6.807  13.903   0.417  0.00  0.00      CHD   
ATOM   4970  CZ  PHE C 141       7.089  15.620  -0.940  0.00  0.00      CHD   
ATOM   4971  HZ  PHE C 141       7.205  16.326  -0.131  0.00  0.00      CHD   
ATOM   4972  CD2 PHE C 141       6.919  15.121  -3.303  0.00  0.00      CHD   
ATOM   4973  HD2 PHE C 141       7.101  15.349  -4.343  0.00  0.00      CHD   
ATOM   4974  CE2 PHE C 141       7.127  16.059  -2.296  0.00  0.00      CHD   
ATOM   4975  HE2 PHE C 141       7.248  17.106  -2.534  0.00  0.00      CHD   
ATOM   4976  C   PHE C 141       3.953  12.526  -4.037  0.00  0.00      CHD   
ATOM   4977  O   PHE C 141       3.306  12.830  -3.057  0.00  0.00      CHD   
ATOM   4978  N   LEU C 142       3.401  12.816  -5.290  0.00  0.00      CHD   
ATOM   4979  HN  LEU C 142       4.050  12.858  -6.046  0.00  0.00      CHD   
ATOM   4980  CA  LEU C 142       2.067  13.397  -5.489  0.00  0.00      CHD   
ATOM   4981  HA  LEU C 142       1.934  14.314  -4.934  0.00  0.00      CHD   
ATOM   4982  CB  LEU C 142       1.783  13.644  -6.983  0.00  0.00      CHD   
ATOM   4983  HB1 LEU C 142       2.560  14.211  -7.539  0.00  0.00      CHD   
ATOM   4984  HB2 LEU C 142       1.931  12.612  -7.368  0.00  0.00      CHD   
ATOM   4985  CG  LEU C 142       0.427  14.120  -7.564  0.00  0.00      CHD   
ATOM   4986  HG  LEU C 142      -0.341  13.488  -7.069  0.00  0.00      CHD   
ATOM   4987  CD1 LEU C 142       0.164  15.595  -7.062  0.00  0.00      CHD   
ATOM   4988 HD11 LEU C 142       0.427  15.730  -5.991  0.00  0.00      CHD   
ATOM   4989 HD12 LEU C 142       0.636  16.210  -7.858  0.00  0.00      CHD   
ATOM   4990 HD13 LEU C 142      -0.937  15.727  -7.128  0.00  0.00      CHD   
ATOM   4991  CD2 LEU C 142       0.289  14.020  -9.071  0.00  0.00      CHD   
ATOM   4992 HD21 LEU C 142      -0.700  14.363  -9.443  0.00  0.00      CHD   
ATOM   4993 HD22 LEU C 142       1.096  14.578  -9.592  0.00  0.00      CHD   
ATOM   4994 HD23 LEU C 142       0.403  12.985  -9.458  0.00  0.00      CHD   
ATOM   4995  C   LEU C 142       0.911  12.588  -4.953  0.00  0.00      CHD   
ATOM   4996  O   LEU C 142       0.042  13.142  -4.361  0.00  0.00      CHD   
ATOM   4997  N   VAL C 143       0.960  11.282  -5.225  0.00  0.00      CHD   
ATOM   4998  HN  VAL C 143       1.743  10.941  -5.740  0.00  0.00      CHD   
ATOM   4999  CA  VAL C 143       0.049  10.229  -4.658  0.00  0.00      CHD   
ATOM   5000  HA  VAL C 143      -0.953  10.482  -4.973  0.00  0.00      CHD   
ATOM   5001  CB  VAL C 143       0.350   8.861  -5.124  0.00  0.00      CHD   
ATOM   5002  HB  VAL C 143       1.404   8.585  -4.912  0.00  0.00      CHD   
ATOM   5003  CG1 VAL C 143      -0.563   7.787  -4.564  0.00  0.00      CHD   
ATOM   5004 HG11 VAL C 143      -0.214   6.756  -4.786  0.00  0.00      CHD   
ATOM   5005 HG12 VAL C 143      -0.575   7.728  -3.454  0.00  0.00      CHD   
ATOM   5006 HG13 VAL C 143      -1.600   7.968  -4.920  0.00  0.00      CHD   
ATOM   5007  CG2 VAL C 143       0.255   9.044  -6.642  0.00  0.00      CHD   
ATOM   5008 HG21 VAL C 143       1.011   9.717  -7.101  0.00  0.00      CHD   
ATOM   5009 HG22 VAL C 143       0.471   8.044  -7.075  0.00  0.00      CHD   
ATOM   5010 HG23 VAL C 143      -0.711   9.394  -7.066  0.00  0.00      CHD   
ATOM   5011  C   VAL C 143       0.143  10.243  -3.122  0.00  0.00      CHD   
ATOM   5012  O   VAL C 143      -0.908  10.325  -2.447  0.00  0.00      CHD   
ATOM   5013  N   MET C 144       1.395  10.181  -2.610  0.00  0.00      CHD   
ATOM   5014  HN  MET C 144       2.169  10.103  -3.233  0.00  0.00      CHD   
ATOM   5015  CA  MET C 144       1.726  10.264  -1.147  0.00  0.00      CHD   
ATOM   5016  HA  MET C 144       1.275   9.418  -0.649  0.00  0.00      CHD   
ATOM   5017  CB  MET C 144       3.221  10.053  -0.830  0.00  0.00      CHD   
ATOM   5018  HB1 MET C 144       3.903  10.609  -1.508  0.00  0.00      CHD   
ATOM   5019  HB2 MET C 144       3.389  10.227   0.255  0.00  0.00      CHD   
ATOM   5020  CG  MET C 144       3.635   8.571  -0.993  0.00  0.00      CHD   
ATOM   5021  HG1 MET C 144       3.123   7.940  -0.235  0.00  0.00      CHD   
ATOM   5022  HG2 MET C 144       3.267   8.216  -1.979  0.00  0.00      CHD   
ATOM   5023  SD  MET C 144       5.436   8.148  -0.755  0.00  0.00      CHD   
ATOM   5024  CE  MET C 144       5.225   6.361  -0.798  0.00  0.00      CHD   
ATOM   5025  HE1 MET C 144       6.200   5.871  -0.585  0.00  0.00      CHD   
ATOM   5026  HE2 MET C 144       4.430   6.124  -0.059  0.00  0.00      CHD   
ATOM   5027  HE3 MET C 144       4.754   6.022  -1.745  0.00  0.00      CHD   
ATOM   5028  C   MET C 144       1.145  11.532  -0.502  0.00  0.00      CHD   
ATOM   5029  O   MET C 144       0.427  11.517   0.535  0.00  0.00      CHD   
ATOM   5030  N   PHE C 145       1.369  12.778  -1.082  0.00  0.00      CHD   
ATOM   5031  HN  PHE C 145       1.981  12.877  -1.863  0.00  0.00      CHD   
ATOM   5032  CA  PHE C 145       0.813  14.035  -0.611  0.00  0.00      CHD   
ATOM   5033  HA  PHE C 145       1.333  14.266   0.308  0.00  0.00      CHD   
ATOM   5034  CB  PHE C 145       1.212  15.128  -1.602  0.00  0.00      CHD   
ATOM   5035  HB1 PHE C 145       2.231  14.978  -2.019  0.00  0.00      CHD   
ATOM   5036  HB2 PHE C 145       0.672  15.155  -2.573  0.00  0.00      CHD   
ATOM   5037  CG  PHE C 145       1.240  16.538  -1.078  0.00  0.00      CHD   
ATOM   5038  CD1 PHE C 145       0.214  17.116  -0.397  0.00  0.00      CHD   
ATOM   5039  HD1 PHE C 145      -0.745  16.621  -0.386  0.00  0.00      CHD   
ATOM   5040  CE1 PHE C 145       0.336  18.317   0.263  0.00  0.00      CHD   
ATOM   5041  HE1 PHE C 145      -0.515  18.757   0.762  0.00  0.00      CHD   
ATOM   5042  CZ  PHE C 145       1.551  19.035   0.232  0.00  0.00      CHD   
ATOM   5043  HZ  PHE C 145       1.489  20.055   0.581  0.00  0.00      CHD   
ATOM   5044  CD2 PHE C 145       2.487  17.260  -1.079  0.00  0.00      CHD   
ATOM   5045  HD2 PHE C 145       3.376  16.857  -1.542  0.00  0.00      CHD   
ATOM   5046  CE2 PHE C 145       2.616  18.508  -0.484  0.00  0.00      CHD   
ATOM   5047  HE2 PHE C 145       3.592  18.969  -0.511  0.00  0.00      CHD   
ATOM   5048  C   PHE C 145      -0.705  14.050  -0.436  0.00  0.00      CHD   
ATOM   5049  O   PHE C 145      -1.274  14.343   0.664  0.00  0.00      CHD   
ATOM   5050  N   ILE C 146      -1.507  13.621  -1.454  0.00  0.00      CHD   
ATOM   5051  HN  ILE C 146      -1.174  13.385  -2.363  0.00  0.00      CHD   
ATOM   5052  CA  ILE C 146      -2.956  13.759  -1.426  0.00  0.00      CHD   
ATOM   5053  HA  ILE C 146      -3.170  14.752  -1.059  0.00  0.00      CHD   
ATOM   5054  CB  ILE C 146      -3.556  13.826  -2.859  0.00  0.00      CHD   
ATOM   5055  HB  ILE C 146      -2.945  14.590  -3.385  0.00  0.00      CHD   
ATOM   5056  CG2 ILE C 146      -3.411  12.458  -3.489  0.00  0.00      CHD   
ATOM   5057 HG21 ILE C 146      -2.330  12.202  -3.506  0.00  0.00      CHD   
ATOM   5058 HG22 ILE C 146      -3.994  11.706  -2.917  0.00  0.00      CHD   
ATOM   5059 HG23 ILE C 146      -3.649  12.357  -4.570  0.00  0.00      CHD   
ATOM   5060  CG1 ILE C 146      -5.054  14.195  -2.708  0.00  0.00      CHD   
ATOM   5061 HG11 ILE C 146      -5.681  13.370  -2.305  0.00  0.00      CHD   
ATOM   5062 HG12 ILE C 146      -5.038  15.046  -1.994  0.00  0.00      CHD
[truncated: 95,832 more chars]
