# Supplementary material for: Mechanism of μ-Conotoxin PIIIA Binding to the Voltage-Gated Na+ Channel NaV1.4
Source: PLoS One. 2014 Mar 27;9(3):e93267. doi: 10.1371/journal.pone.0093267 (PMC3968119; doi:10.1371/journal.pone.0093267)
Supplement: File S1 — PDB coordinate files of NaV1.4 model and NaV1.4 in complex with PIIIA. (ZIP) [file pone.0093267.s005.zip › nav14_PIIIA_K9.pdb]

CRYST1   83.036   83.036  107.414  90.00  90.00  90.00 P 1           1
ATOM      1  N   PCA P   1      -4.153   3.739  26.303  0.00  0.00      P3A  N
ATOM      2  HN  PCA P   1      -4.291   2.739  26.311  0.00  0.00      P3A  H
ATOM      3  CD  PCA P   1      -3.448   4.292  27.281  0.00  0.00      P3A  C
ATOM      4  OE  PCA P   1      -3.146   3.758  28.366  0.00  0.00      P3A  O
ATOM      5  CA  PCA P   1      -4.053   4.388  25.049  0.00  0.00      P3A  C
ATOM      6  HA  PCA P   1      -4.982   4.475  24.505  0.00  0.00      P3A  H
ATOM      7  CB  PCA P   1      -3.636   5.788  25.416  0.00  0.00      P3A  C
ATOM      8  HB1 PCA P   1      -2.797   6.172  24.797  0.00  0.00      P3A  H
ATOM      9  HB2 PCA P   1      -4.530   6.445  25.372  0.00  0.00      P3A  H
ATOM     10  CG  PCA P   1      -3.072   5.662  26.803  0.00  0.00      P3A  C
ATOM     11  HG1 PCA P   1      -1.964   5.727  26.749  0.00  0.00      P3A  H
ATOM     12  HG2 PCA P   1      -3.411   6.474  27.481  0.00  0.00      P3A  H
ATOM     13  C   PCA P   1      -3.067   3.652  24.159  0.00  0.00      P3A  C
ATOM     14  O   PCA P   1      -2.510   4.273  23.269  0.00  0.00      P3A  O
ATOM     15  N   ARG P   2      -2.851   2.295  24.334  0.00  0.00      P3A  N
ATOM     16  HN  ARG P   2      -3.389   1.766  24.986  0.00  0.00      P3A  H
ATOM     17  CA  ARG P   2      -1.910   1.535  23.549  0.00  0.00      P3A  C
ATOM     18  HA  ARG P   2      -0.872   1.777  23.719  0.00  0.00      P3A  H
ATOM     19  CB  ARG P   2      -2.141   0.029  23.967  0.00  0.00      P3A  C
ATOM     20  HB1 ARG P   2      -1.498  -0.648  23.364  0.00  0.00      P3A  H
ATOM     21  HB2 ARG P   2      -3.178  -0.241  23.672  0.00  0.00      P3A  H
ATOM     22  CG  ARG P   2      -1.814  -0.292  25.478  0.00  0.00      P3A  C
ATOM     23  HG1 ARG P   2      -2.355   0.400  26.159  0.00  0.00      P3A  H
ATOM     24  HG2 ARG P   2      -0.727  -0.076  25.552  0.00  0.00      P3A  H
ATOM     25  CD  ARG P   2      -1.970  -1.699  25.932  0.00  0.00      P3A  C
ATOM     26  HD1 ARG P   2      -1.602  -1.953  26.948  0.00  0.00      P3A  H
ATOM     27  HD2 ARG P   2      -1.516  -2.433  25.232  0.00  0.00      P3A  H
ATOM     28  NE  ARG P   2      -3.424  -1.796  25.876  0.00  0.00      P3A  N
ATOM     29  HE  ARG P   2      -3.972  -1.015  26.176  0.00  0.00      P3A  H
ATOM     30  CZ  ARG P   2      -4.119  -2.874  25.510  0.00  0.00      P3A  C
ATOM     31  NH1 ARG P   2      -3.528  -3.966  25.052  0.00  0.00      P3A  N
ATOM     32 HH11 ARG P   2      -2.601  -4.247  25.302  0.00  0.00      P3A  H
ATOM     33 HH12 ARG P   2      -4.083  -4.797  25.062  0.00  0.00      P3A  H
ATOM     34  NH2 ARG P   2      -5.428  -2.827  25.663  0.00  0.00      P3A  N
ATOM     35 HH21 ARG P   2      -5.813  -1.938  25.912  0.00  0.00      P3A  H
ATOM     36 HH22 ARG P   2      -5.893  -3.591  25.216  0.00  0.00      P3A  H
ATOM     37  C   ARG P   2      -2.094   1.560  22.009  0.00  0.00      P3A  C
ATOM     38  O   ARG P   2      -1.092   1.523  21.268  0.00  0.00      P3A  O
ATOM     39  N   LEU P   3      -3.320   1.487  21.454  0.00  0.00      P3A  N
ATOM     40  HN  LEU P   3      -4.150   1.422  22.004  0.00  0.00      P3A  H
ATOM     41  CA  LEU P   3      -3.546   1.666  20.040  0.00  0.00      P3A  C
ATOM     42  HA  LEU P   3      -2.843   1.123  19.426  0.00  0.00      P3A  H
ATOM     43  CB  LEU P   3      -4.855   0.945  19.612  0.00  0.00      P3A  C
ATOM     44  HB1 LEU P   3      -5.094   1.064  18.534  0.00  0.00      P3A  H
ATOM     45  HB2 LEU P   3      -5.712   1.365  20.181  0.00  0.00      P3A  H
ATOM     46  CG  LEU P   3      -4.789  -0.567  19.995  0.00  0.00      P3A  C
ATOM     47  HG  LEU P   3      -4.460  -0.572  21.056  0.00  0.00      P3A  H
ATOM     48  CD1 LEU P   3      -6.118  -1.225  19.668  0.00  0.00      P3A  C
ATOM     49 HD11 LEU P   3      -6.992  -0.741  20.155  0.00  0.00      P3A  H
ATOM     50 HD12 LEU P   3      -6.032  -2.293  19.960  0.00  0.00      P3A  H
ATOM     51 HD13 LEU P   3      -6.458  -1.021  18.630  0.00  0.00      P3A  H
ATOM     52  CD2 LEU P   3      -3.738  -1.313  19.127  0.00  0.00      P3A  C
ATOM     53 HD21 LEU P   3      -3.978  -1.298  18.042  0.00  0.00      P3A  H
ATOM     54 HD22 LEU P   3      -3.674  -2.406  19.319  0.00  0.00      P3A  H
ATOM     55 HD23 LEU P   3      -2.744  -0.893  19.390  0.00  0.00      P3A  H
ATOM     56  C   LEU P   3      -3.495   3.098  19.520  0.00  0.00      P3A  C
ATOM     57  O   LEU P   3      -3.037   3.367  18.412  0.00  0.00      P3A  O
ATOM     58  CB  CYS P   4      -4.649   6.235  21.122  0.00  0.00      P3A  C
ATOM     59  SG  CYS P   4      -6.440   6.231  20.912  0.00  0.00      P3A  S
ATOM     60  N   CYS P   4      -3.928   4.047  20.336  0.00  0.00      P3A  N
ATOM     61  HN  CYS P   4      -4.474   3.788  21.129  0.00  0.00      P3A  H
ATOM     62  CA  CYS P   4      -3.842   5.423  20.055  0.00  0.00      P3A  C
ATOM     63  HA  CYS P   4      -4.201   5.454  19.037  0.00  0.00      P3A  H
ATOM     64  HB1 CYS P   4      -4.453   7.328  21.146  0.00  0.00      P3A  H
ATOM     65  HB2 CYS P   4      -4.455   5.906  22.166  0.00  0.00      P3A  H
ATOM     66  C   CYS P   4      -2.453   5.919  19.969  0.00  0.00      P3A  C
ATOM     67  O   CYS P   4      -2.047   6.557  19.044  0.00  0.00      P3A  O
ATOM     68  CB  CYS P   5       0.270   6.231  22.352  0.00  0.00      P3A  C
ATOM     69  SG  CYS P   5      -0.205   7.852  23.007  0.00  0.00      P3A  S
ATOM     70  N   CYS P   5      -1.589   5.636  20.939  0.00  0.00      P3A  N
ATOM     71  HN  CYS P   5      -2.017   5.191  21.722  0.00  0.00      P3A  H
ATOM     72  CA  CYS P   5      -0.201   5.913  20.918  0.00  0.00      P3A  C
ATOM     73  HA  CYS P   5       0.080   6.757  20.305  0.00  0.00      P3A  H
ATOM     74  HB1 CYS P   5       1.380   6.222  22.404  0.00  0.00      P3A  H
ATOM     75  HB2 CYS P   5      -0.121   5.424  23.009  0.00  0.00      P3A  H
ATOM     76  C   CYS P   5       0.653   4.788  20.360  0.00  0.00      P3A  C
ATOM     77  O   CYS P   5       1.859   4.750  20.571  0.00  0.00      P3A  O
ATOM     78  N   GLY P   6       0.078   3.870  19.574  0.00  0.00      P3A  N
ATOM     79  HN  GLY P   6      -0.909   3.742  19.504  0.00  0.00      P3A  H
ATOM     80  CA  GLY P   6       0.754   2.882  18.750  0.00  0.00      P3A  C
ATOM     81  HA1 GLY P   6       0.242   1.947  18.580  0.00  0.00      P3A  H
ATOM     82  HA2 GLY P   6       1.714   2.608  19.163  0.00  0.00      P3A  H
ATOM     83  C   GLY P   6       1.185   3.293  17.431  0.00  0.00      P3A  C
ATOM     84  O   GLY P   6       2.138   3.972  17.270  0.00  0.00      P3A  O
ATOM     85  N   PHE P   7       0.487   2.776  16.356  0.00  0.00      P3A  N
ATOM     86  HN  PHE P   7      -0.325   2.199  16.413  0.00  0.00      P3A  H
ATOM     87  CA  PHE P   7       0.869   3.028  14.990  0.00  0.00      P3A  C
ATOM     88  HA  PHE P   7       1.915   3.297  14.971  0.00  0.00      P3A  H
ATOM     89  CB  PHE P   7       0.707   1.771  14.045  0.00  0.00      P3A  C
ATOM     90  HB1 PHE P   7       0.995   1.964  12.989  0.00  0.00      P3A  H
ATOM     91  HB2 PHE P   7      -0.346   1.419  14.057  0.00  0.00      P3A  H
ATOM     92  CG  PHE P   7       1.688   0.564  14.223  0.00  0.00      P3A  C
ATOM     93  CD1 PHE P   7       1.149  -0.729  14.222  0.00  0.00      P3A  C
ATOM     94  HD1 PHE P   7       0.125  -0.836  13.895  0.00  0.00      P3A  H
ATOM     95  CE1 PHE P   7       1.984  -1.798  14.505  0.00  0.00      P3A  C
ATOM     96  HE1 PHE P   7       1.704  -2.840  14.553  0.00  0.00      P3A  H
ATOM     97  CZ  PHE P   7       3.365  -1.586  14.869  0.00  0.00      P3A  C
ATOM     98  HZ  PHE P   7       4.083  -2.387  14.965  0.00  0.00      P3A  H
ATOM     99  CD2 PHE P   7       3.065   0.776  14.454  0.00  0.00      P3A  C
ATOM    100  HD2 PHE P   7       3.509   1.759  14.401  0.00  0.00      P3A  H
ATOM    101  CE2 PHE P   7       3.891  -0.313  14.818  0.00  0.00      P3A  C
ATOM    102  HE2 PHE P   7       4.967  -0.365  14.898  0.00  0.00      P3A  H
ATOM    103  C   PHE P   7      -0.030   4.098  14.398  0.00  0.00      P3A  C
ATOM    104  O   PHE P   7      -1.245   3.982  14.482  0.00  0.00      P3A  O
ATOM    105  N   HYP P   8       0.500   5.187  13.789  0.00  0.00      P3A  N
ATOM    106  CA  HYP P   8      -0.286   6.410  13.787  0.00  0.00      P3A  C
ATOM    107  HA  HYP P   8      -0.660   6.490  14.797  0.00  0.00      P3A  H
ATOM    108  CD  HYP P   8       1.955   5.480  13.654  0.00  0.00      P3A  C
ATOM    109  HD1 HYP P   8       2.416   4.702  13.008  0.00  0.00      P3A  H
ATOM    110  HD2 HYP P   8       2.310   5.486  14.707  0.00  0.00      P3A  H
ATOM    111  C   HYP P   8      -1.487   6.522  12.798  0.00  0.00      P3A  C
ATOM    112  O   HYP P   8      -1.332   6.986  11.676  0.00  0.00      P3A  O
ATOM    113  CB  HYP P   8       0.838   7.584  13.730  0.00  0.00      P3A  C
ATOM    114  HB1 HYP P   8       0.477   8.580  13.395  0.00  0.00      P3A  H
ATOM    115  HB2 HYP P   8       1.035   7.695  14.818  0.00  0.00      P3A  H
ATOM    116  CG  HYP P   8       2.021   6.971  13.076  0.00  0.00      P3A  C
ATOM    117  HG  HYP P   8       1.826   6.965  11.983  0.00  0.00      P3A  H
ATOM    118  OG2 HYP P   8       3.098   7.775  13.525  0.00  0.00      P3A  O
ATOM    119  HG2 HYP P   8       3.779   7.212  13.900  0.00  0.00      P3A  H
ATOM    120  N   LYS P   9      -2.695   6.063  13.203  0.00  0.00      P3A  N
ATOM    121  HN  LYS P   9      -2.757   5.825  14.170  0.00  0.00      P3A  H
ATOM    122  CA  LYS P   9      -3.908   6.133  12.416  0.00  0.00      P3A  C
ATOM    123  HA  LYS P   9      -3.995   7.124  11.995  0.00  0.00      P3A  H
ATOM    124  CB  LYS P   9      -3.809   5.001  11.369  0.00  0.00      P3A  C
ATOM    125  HB1 LYS P   9      -3.676   3.962  11.738  0.00  0.00      P3A  H
ATOM    126  HB2 LYS P   9      -3.008   5.226  10.634  0.00  0.00      P3A  H
ATOM    127  CG  LYS P   9      -4.996   5.005  10.406  0.00  0.00      P3A  C
ATOM    128  HG1 LYS P   9      -5.983   4.891  10.904  0.00  0.00      P3A  H
ATOM    129  HG2 LYS P   9      -4.885   4.090   9.786  0.00  0.00      P3A  H
ATOM    130  CD  LYS P   9      -5.148   6.249   9.495  0.00  0.00      P3A  C
ATOM    131  HD1 LYS P   9      -5.266   7.177  10.094  0.00  0.00      P3A  H
ATOM    132  HD2 LYS P   9      -6.067   6.071   8.898  0.00  0.00      P3A  H
ATOM    133  CE  LYS P   9      -4.108   6.306   8.398  0.00  0.00      P3A  C
ATOM    134  HE1 LYS P   9      -4.283   5.423   7.747  0.00  0.00      P3A  H
ATOM    135  HE2 LYS P   9      -3.068   6.261   8.786  0.00  0.00      P3A  H
ATOM    136  NZ  LYS P   9      -4.191   7.512   7.580  0.00  0.00      P3A  N
ATOM    137  HZ1 LYS P   9      -5.086   7.645   7.067  0.00  0.00      P3A  H
ATOM    138  HZ2 LYS P   9      -3.412   7.620   6.900  0.00  0.00      P3A  H
ATOM    139  HZ3 LYS P   9      -4.196   8.266   8.296  0.00  0.00      P3A  H
ATOM    140  C   LYS P   9      -5.201   6.015  13.270  0.00  0.00      P3A  C
ATOM    141  O   LYS P   9      -6.345   6.378  12.863  0.00  0.00      P3A  O
ATOM    142  N   SER P  10      -5.031   5.559  14.532  0.00  0.00      P3A  N
ATOM    143  HN  SER P  10      -4.160   5.178  14.831  0.00  0.00      P3A  H
ATOM    144  CA  SER P  10      -6.088   5.383  15.542  0.00  0.00      P3A  C
ATOM    145  HA  SER P  10      -7.063   5.430  15.080  0.00  0.00      P3A  H
ATOM    146  CB  SER P  10      -5.969   4.033  16.255  0.00  0.00      P3A  C
ATOM    147  HB1 SER P  10      -6.719   3.851  17.054  0.00  0.00      P3A  H
ATOM    148  HB2 SER P  10      -4.993   4.010  16.786  0.00  0.00      P3A  H
ATOM    149  OG  SER P  10      -6.118   2.960  15.334  0.00  0.00      P3A  O
ATOM    150  HG1 SER P  10      -5.553   2.257  15.662  0.00  0.00      P3A  H
ATOM    151  C   SER P  10      -6.064   6.327  16.672  0.00  0.00      P3A  C
ATOM    152  O   SER P  10      -6.887   6.300  17.597  0.00  0.00      P3A  O
ATOM    153  CB  CYS P  11      -3.961   9.334  17.673  0.00  0.00      P3A  C
ATOM    154  SG  CYS P  11      -3.726  10.045  19.389  0.00  0.00      P3A  S
ATOM    155  N   CYS P  11      -5.197   7.365  16.612  0.00  0.00      P3A  N
ATOM    156  HN  CYS P  11      -4.414   7.314  15.997  0.00  0.00      P3A  H
ATOM    157  CA  CYS P  11      -5.225   8.484  17.549  0.00  0.00      P3A  C
ATOM    158  HA  CYS P  11      -5.422   8.062  18.523  0.00  0.00      P3A  H
ATOM    159  HB1 CYS P  11      -3.998  10.200  16.979  0.00  0.00      P3A  H
ATOM    160  HB2 CYS P  11      -3.115   8.663  17.411  0.00  0.00      P3A  H
ATOM    161  C   CYS P  11      -6.368   9.408  17.275  0.00  0.00      P3A  C
ATOM    162  O   CYS P  11      -6.961   9.924  18.219  0.00  0.00      P3A  O
ATOM    163  N   ARG P  12      -6.724   9.629  15.935  0.00  0.00      P3A  N
ATOM    164  HN  ARG P  12      -6.090   9.367  15.211  0.00  0.00      P3A  H
ATOM    165  CA  ARG P  12      -7.994  10.239  15.596  0.00  0.00      P3A  C
ATOM    166  HA  ARG P  12      -8.412  10.787  16.428  0.00  0.00      P3A  H
ATOM    167  CB  ARG P  12      -7.815  11.244  14.454  0.00  0.00      P3A  C
ATOM    168  HB1 ARG P  12      -8.730  11.338  13.831  0.00  0.00      P3A  H
ATOM    169  HB2 ARG P  12      -7.150  10.768  13.703  0.00  0.00      P3A  H
ATOM    170  CG  ARG P  12      -7.412  12.651  14.969  0.00  0.00      P3A  C
ATOM    171  HG1 ARG P  12      -6.507  12.603  15.612  0.00  0.00      P3A  H
ATOM    172  HG2 ARG P  12      -8.253  12.964  15.624  0.00  0.00      P3A  H
ATOM    173  CD  ARG P  12      -7.447  13.695  13.859  0.00  0.00      P3A  C
ATOM    174  HD1 ARG P  12      -7.192  14.713  14.223  0.00  0.00      P3A  H
ATOM    175  HD2 ARG P  12      -8.393  13.745  13.279  0.00  0.00      P3A  H
ATOM    176  NE  ARG P  12      -6.409  13.426  12.855  0.00  0.00      P3A  N
ATOM    177  HE  ARG P  12      -5.785  12.651  12.955  0.00  0.00      P3A  H
ATOM    178  CZ  ARG P  12      -6.038  14.340  11.922  0.00  0.00      P3A  C
ATOM    179  NH1 ARG P  12      -6.473  15.518  11.810  0.00  0.00      P3A  N
ATOM    180 HH11 ARG P  12      -7.322  15.802  12.257  0.00  0.00      P3A  H
ATOM    181 HH12 ARG P  12      -6.295  15.930  10.916  0.00  0.00      P3A  H
ATOM    182  NH2 ARG P  12      -5.248  13.969  10.925  0.00  0.00      P3A  N
ATOM    183 HH21 ARG P  12      -4.969  13.011  10.860  0.00  0.00      P3A  H
ATOM    184 HH22 ARG P  12      -4.755  14.691  10.441  0.00  0.00      P3A  H
ATOM    185  C   ARG P  12      -9.001   9.205  15.174  0.00  0.00      P3A  C
ATOM    186  O   ARG P  12      -8.840   8.499  14.160  0.00  0.00      P3A  O
ATOM    187  N   SER P  13     -10.028   9.010  15.986  0.00  0.00      P3A  N
ATOM    188  HN  SER P  13     -10.187   9.587  16.784  0.00  0.00      P3A  H
ATOM    189  CA  SER P  13     -11.067   8.045  15.870  0.00  0.00      P3A  C
ATOM    190  HA  SER P  13     -11.429   7.907  14.862  0.00  0.00      P3A  H
ATOM    191  CB  SER P  13     -10.699   6.668  16.359  0.00  0.00      P3A  C
ATOM    192  HB1 SER P  13     -10.838   6.636  17.460  0.00  0.00      P3A  H
ATOM    193  HB2 SER P  13      -9.619   6.478  16.183  0.00  0.00      P3A  H
ATOM    194  OG  SER P  13     -11.347   5.571  15.667  0.00  0.00      P3A  O
ATOM    195  HG1 SER P  13     -10.885   4.760  15.893  0.00  0.00      P3A  H
ATOM    196  C   SER P  13     -12.186   8.500  16.739  0.00  0.00      P3A  C
ATOM    197  O   SER P  13     -11.942   9.377  17.564  0.00  0.00      P3A  O
ATOM    198  N   ARG P  14     -13.381   7.900  16.711  0.00  0.00      P3A  N
ATOM    199  HN  ARG P  14     -13.679   7.267  16.001  0.00  0.00      P3A  H
ATOM    200  CA  ARG P  14     -14.355   8.220  17.773  0.00  0.00      P3A  C
ATOM    201  HA  ARG P  14     -14.635   9.263  17.740  0.00  0.00      P3A  H
ATOM    202  CB  ARG P  14     -15.724   7.558  17.319  0.00  0.00      P3A  C
ATOM    203  HB1 ARG P  14     -15.576   6.472  17.133  0.00  0.00      P3A  H
ATOM    204  HB2 ARG P  14     -15.809   8.050  16.326  0.00  0.00      P3A  H
ATOM    205  CG  ARG P  14     -16.822   7.806  18.260  0.00  0.00      P3A  C
ATOM    206  HG1 ARG P  14     -16.788   8.902  18.435  0.00  0.00      P3A  H
ATOM    207  HG2 ARG P  14     -16.687   7.318  19.249  0.00  0.00      P3A  H
ATOM    208  CD  ARG P  14     -18.207   7.526  17.695  0.00  0.00      P3A  C
ATOM    209  HD1 ARG P  14     -18.273   7.830  16.628  0.00  0.00      P3A  H
ATOM    210  HD2 ARG P  14     -18.995   8.066  18.263  0.00  0.00      P3A  H
ATOM    211  NE  ARG P  14     -18.447   6.049  17.630  0.00  0.00      P3A  N
ATOM    212  HE  ARG P  14     -18.059   5.516  16.878  0.00  0.00      P3A  H
ATOM    213  CZ  ARG P  14     -18.639   5.281  18.745  0.00  0.00      P3A  C
ATOM    214  NH1 ARG P  14     -18.757   5.760  19.964  0.00  0.00      P3A  N
ATOM    215 HH11 ARG P  14     -18.780   6.733  20.195  0.00  0.00      P3A  H
ATOM    216 HH12 ARG P  14     -18.706   5.094  20.708  0.00  0.00      P3A  H
ATOM    217  NH2 ARG P  14     -18.335   4.026  18.551  0.00  0.00      P3A  N
ATOM    218 HH21 ARG P  14     -18.381   3.729  17.597  0.00  0.00      P3A  H
ATOM    219 HH22 ARG P  14     -18.270   3.431  19.351  0.00  0.00      P3A  H
ATOM    220  C   ARG P  14     -13.951   7.722  19.197  0.00  0.00      P3A  C
ATOM    221  O   ARG P  14     -13.924   8.485  20.168  0.00  0.00      P3A  O
ATOM    222  N   GLN P  15     -13.716   6.405  19.338  0.00  0.00      P3A  N
ATOM    223  HN  GLN P  15     -13.846   5.735  18.611  0.00  0.00      P3A  H
ATOM    224  CA  GLN P  15     -13.542   5.682  20.606  0.00  0.00      P3A  C
ATOM    225  HA  GLN P  15     -14.359   5.948  21.260  0.00  0.00      P3A  H
ATOM    226  CB  GLN P  15     -13.576   4.132  20.347  0.00  0.00      P3A  C
ATOM    227  HB1 GLN P  15     -13.387   3.668  21.339  0.00  0.00      P3A  H
ATOM    228  HB2 GLN P  15     -12.786   3.830  19.626  0.00  0.00      P3A  H
ATOM    229  CG  GLN P  15     -14.947   3.676  20.045  0.00  0.00      P3A  C
ATOM    230  HG1 GLN P  15     -15.270   3.944  19.017  0.00  0.00      P3A  H
ATOM    231  HG2 GLN P  15     -15.688   4.092  20.761  0.00  0.00      P3A  H
ATOM    232  CD  GLN P  15     -15.245   2.207  20.207  0.00  0.00      P3A  C
ATOM    233  OE1 GLN P  15     -16.202   1.765  20.879  0.00  0.00      P3A  O
ATOM    234  NE2 GLN P  15     -14.370   1.314  19.646  0.00  0.00      P3A  N
ATOM    235 HE21 GLN P  15     -13.611   1.776  19.186  0.00  0.00      P3A  H
ATOM    236 HE22 GLN P  15     -14.378   0.319  19.751  0.00  0.00      P3A  H
ATOM    237  C   GLN P  15     -12.195   6.015  21.296  0.00  0.00      P3A  C
ATOM    238  O   GLN P  15     -11.725   5.195  22.097  0.00  0.00      P3A  O
ATOM    239  SG  CYS P  16      -7.536   7.929  20.895  0.00  0.00      P3A  S
ATOM    240  CB  CYS P  16      -9.285   7.945  20.392  0.00  0.00      P3A  C
ATOM    241  N   CYS P  16     -11.497   7.099  21.018  0.00  0.00      P3A  N
ATOM    242  HN  CYS P  16     -11.992   7.593  20.308  0.00  0.00      P3A  H
ATOM    243  CA  CYS P  16     -10.240   7.588  21.528  0.00  0.00      P3A  C
ATOM    244  HA  CYS P  16      -9.861   6.823  22.189  0.00  0.00      P3A  H
ATOM    245  HB1 CYS P  16      -9.527   8.889  19.860  0.00  0.00      P3A  H
ATOM    246  HB2 CYS P  16      -9.343   7.106  19.666  0.00  0.00      P3A  H
ATOM    247  C   CYS P  16     -10.453   8.689  22.469  0.00  0.00      P3A  C
ATOM    248  O   CYS P  16      -9.583   9.191  23.104  0.00  0.00      P3A  O
ATOM    249  N   LYS P  17     -11.733   8.922  22.857  0.00  0.00      P3A  N
ATOM    250  HN  LYS P  17     -12.413   8.482  22.276  0.00  0.00      P3A  H
ATOM    251  CA  LYS P  17     -12.116   9.941  23.910  0.00  0.00      P3A  C
ATOM    252  HA  LYS P  17     -11.807  10.902  23.527  0.00  0.00      P3A  H
ATOM    253  CB  LYS P  17     -13.633  10.100  23.996  0.00  0.00      P3A  C
ATOM    254  HB1 LYS P  17     -14.039   9.067  24.043  0.00  0.00      P3A  H
ATOM    255  HB2 LYS P  17     -14.014  10.443  23.010  0.00  0.00      P3A  H
ATOM    256  CG  LYS P  17     -14.183  10.992  25.062  0.00  0.00      P3A  C
ATOM    257  HG1 LYS P  17     -13.669  11.974  24.982  0.00  0.00      P3A  H
ATOM    258  HG2 LYS P  17     -13.952  10.457  26.008  0.00  0.00      P3A  H
ATOM    259  CD  LYS P  17     -15.742  11.148  25.047  0.00  0.00      P3A  C
ATOM    260  HD1 LYS P  17     -16.356  10.222  25.031  0.00  0.00      P3A  H
ATOM    261  HD2 LYS P  17     -15.862  11.580  24.030  0.00  0.00      P3A  H
ATOM    262  CE  LYS P  17     -16.354  12.026  26.061  0.00  0.00      P3A  C
ATOM    263  HE1 LYS P  17     -17.452  12.050  25.897  0.00  0.00      P3A  H
ATOM    264  HE2 LYS P  17     -15.995  13.064  25.894  0.00  0.00      P3A  H
ATOM    265  NZ  LYS P  17     -16.025  11.525  27.333  0.00  0.00      P3A  N
ATOM    266  HZ1 LYS P  17     -15.005  11.546  27.532  0.00  0.00      P3A  H
ATOM    267  HZ2 LYS P  17     -16.365  10.549  27.451  0.00  0.00      P3A  H
ATOM    268  HZ3 LYS P  17     -16.454  12.161  28.036  0.00  0.00      P3A  H
ATOM    269  C   LYS P  17     -11.582   9.662  25.290  0.00  0.00      P3A  C
ATOM    270  O   LYS P  17     -11.061  10.609  25.859  0.00  0.00      P3A  O
ATOM    271  N   HYP P  18     -11.443   8.397  25.789  0.00  0.00      P3A  N
ATOM    272  CA  HYP P  18     -10.760   8.181  27.005  0.00  0.00      P3A  C
ATOM    273  HA  HYP P  18     -10.726   9.087  27.591  0.00  0.00      P3A  H
ATOM    274  CD  HYP P  18     -12.297   7.229  25.469  0.00  0.00      P3A  C
ATOM    275  HD1 HYP P  18     -13.339   7.530  25.714  0.00  0.00      P3A  H
ATOM    276  HD2 HYP P  18     -12.176   6.815  24.445  0.00  0.00      P3A  H
ATOM    277  C   HYP P  18      -9.232   7.925  26.721  0.00  0.00      P3A  C
ATOM    278  O   HYP P  18      -8.601   7.507  27.715  0.00  0.00      P3A  O
ATOM    279  CB  HYP P  18     -11.370   6.973  27.618  0.00  0.00      P3A  C
ATOM    280  HB1 HYP P  18     -10.651   6.364  28.207  0.00  0.00      P3A  H
ATOM    281  HB2 HYP P  18     -12.134   7.262  28.372  0.00  0.00      P3A  H
ATOM    282  CG  HYP P  18     -11.845   6.140  26.483  0.00  0.00      P3A  C
ATOM    283  HG  HYP P  18     -11.010   5.660  25.930  0.00  0.00      P3A  H
ATOM    284  OG2 HYP P  18     -12.851   5.151  26.844  0.00  0.00      P3A  O
ATOM    285  HG2 HYP P  18     -12.510   4.685  27.611  0.00  0.00      P3A  H
ATOM    286  N   HSE P  19      -8.631   8.219  25.561  0.00  0.00      P3A  N
ATOM    287  HN  HSE P  19      -9.148   8.606  24.802  0.00  0.00      P3A  H
ATOM    288  CA  HSE P  19      -7.285   7.847  25.270  0.00  0.00      P3A  C
ATOM    289  HA  HSE P  19      -6.713   7.676  26.170  0.00  0.00      P3A  H
ATOM    290  CB  HSE P  19      -7.387   6.584  24.428  0.00  0.00      P3A  C
ATOM    291  HB1 HSE P  19      -6.398   6.173  24.131  0.00  0.00      P3A  H
ATOM    292  HB2 HSE P  19      -7.936   6.943  23.531  0.00  0.00      P3A  H
ATOM    293  ND1 HSE P  19      -9.099   4.782  24.721  0.00  0.00      P3A  N
ATOM    294  CG  HSE P  19      -7.988   5.443  25.244  0.00  0.00      P3A  C
ATOM    295  CE1 HSE P  19      -9.391   3.836  25.624  0.00  0.00      P3A  C
ATOM    296  HE1 HSE P  19     -10.130   3.066  25.402  0.00  0.00      P3A  H
ATOM    297  NE2 HSE P  19      -8.581   3.904  26.690  0.00  0.00      P3A  N
ATOM    298  HE2 HSE P  19      -8.600   3.199  27.400  0.00  0.00      P3A  H
ATOM    299  CD2 HSE P  19      -7.705   4.925  26.416  0.00  0.00      P3A  C
ATOM    300  HD2 HSE P  19      -6.976   5.288  27.130  0.00  0.00      P3A  H
ATOM    301  C   HSE P  19      -6.475   8.853  24.360  0.00  0.00      P3A  C
ATOM    302  O   HSE P  19      -5.392   8.532  23.912  0.00  0.00      P3A  O
ATOM    303  N   ARG P  20      -6.975  10.077  24.176  0.00  0.00      P3A  N
ATOM    304  HN  ARG P  20      -7.890  10.323  24.485  0.00  0.00      P3A  H
ATOM    305  CA  ARG P  20      -6.162  11.068  23.310  0.00  0.00      P3A  C
ATOM    306  HA  ARG P  20      -5.962  10.622  22.346  0.00  0.00      P3A  H
ATOM    307  CB  ARG P  20      -6.914  12.374  23.142  0.00  0.00      P3A  C
ATOM    308  HB1 ARG P  20      -6.244  13.002  22.516  0.00  0.00      P3A  H
ATOM    309  HB2 ARG P  20      -7.140  12.755  24.161  0.00  0.00      P3A  H
ATOM    310  CG  ARG P  20      -8.329  12.165  22.407  0.00  0.00      P3A  C
ATOM    311  HG1 ARG P  20      -8.816  11.395  23.043  0.00  0.00      P3A  H
ATOM    312  HG2 ARG P  20      -8.128  11.808  21.375  0.00  0.00      P3A  H
ATOM    313  CD  ARG P  20      -9.237  13.397  22.285  0.00  0.00      P3A  C
ATOM    314  HD1 ARG P  20      -8.846  14.092  21.511  0.00  0.00      P3A  H
ATOM    315  HD2 ARG P  20      -9.278  14.069  23.168  0.00  0.00      P3A  H
ATOM    316  NE  ARG P  20     -10.643  12.947  21.905  0.00  0.00      P3A  N
ATOM    317  HE  ARG P  20     -10.760  12.306  21.146  0.00  0.00      P3A  H
ATOM    318  CZ  ARG P  20     -11.780  13.389  22.413  0.00  0.00      P3A  C
ATOM    319  NH1 ARG P  20     -11.823  14.393  23.265  0.00  0.00      P3A  N
ATOM    320 HH11 ARG P  20     -10.941  14.728  23.596  0.00  0.00      P3A  H
ATOM    321 HH12 ARG P  20     -12.732  14.726  23.517  0.00  0.00      P3A  H
ATOM    322  NH2 ARG P  20     -12.849  12.916  21.847  0.00  0.00      P3A  N
ATOM    323 HH21 ARG P  20     -12.812  12.279  21.076  0.00  0.00      P3A  H
ATOM    324 HH22 ARG P  20     -13.654  13.369  22.229  0.00  0.00      P3A  H
ATOM    325  C   ARG P  20      -4.791  11.454  23.898  0.00  0.00      P3A  C
ATOM    326  O   ARG P  20      -4.650  11.753  25.075  0.00  0.00      P3A  O
ATOM    327  SG  CYS P  21      -1.564   9.329  22.516  0.00  0.00      P3A  S
ATOM    328  CB  CYS P  21      -1.776  10.580  23.790  0.00  0.00      P3A  C
ATOM    329  N   CYS P  21      -3.841  11.536  23.005  0.00  0.00      P3A  N
ATOM    330  HN  CYS P  21      -3.973  11.247  22.059  0.00  0.00      P3A  H
ATOM    331  CA  CYS P  21      -2.494  11.838  23.353  0.00  0.00      P3A  C
ATOM    332  HA  CYS P  21      -2.513  12.682  24.027  0.00  0.00      P3A  H
ATOM    333  HB1 CYS P  21      -2.411  10.048  24.530  0.00  0.00      P3A  H
ATOM    334  HB2 CYS P  21      -0.875  10.844  24.384  0.00  0.00      P3A  H
ATOM    335  C   CYS P  21      -1.788  12.602  22.144  0.00  0.00      P3A  C
ATOM    336  O   CYS P  21      -0.578  12.560  21.990  0.00  0.00      P3A  O
ATOM    337  SG  CYS P  22      -4.643  11.855  19.094  0.00  0.00      P3A  S
ATOM    338  CB  CYS P  22      -3.626  13.351  19.023  0.00  0.00      P3A  C
ATOM    339  C   CYS P  22      -1.485  14.707  19.692  0.00  0.00      P3A  C
ATOM    340  O   CYS P  22      -1.936  15.508  18.857  0.00  0.00      P3A  O
ATOM    341  NT  CYS P  22      -0.438  15.033  20.425  0.00  0.00      P3A  N
ATOM    342  HT1 CYS P  22      -0.161  15.994  20.404  0.00  0.00      P3A  H
ATOM    343  HT2 CYS P  22      -0.317  14.531  21.282  0.00  0.00      P3A  H
ATOM    344  N   CYS P  22      -2.600  13.137  21.190  0.00  0.00      P3A  N
ATOM    345  HN  CYS P  22      -3.577  13.288  21.318  0.00  0.00      P3A  H
ATOM    346  CA  CYS P  22      -2.206  13.302  19.832  0.00  0.00      P3A  C
ATOM    347  HA  CYS P  22      -1.616  12.455  19.513  0.00  0.00      P3A  H
ATOM    348  HB1 CYS P  22      -4.222  14.158  19.502  0.00  0.00      P3A  H
ATOM    349  HB2 CYS P  22      -3.433  13.603  17.959  0.00  0.00      P3A  H
ATOM    350  N   ALA C 117       0.819  -3.289 -21.953  0.00  0.00      CHA  N
ATOM    351  HN  ALA C 117      -0.173  -3.207 -22.001  0.00  0.00      CHA  H
ATOM    352  CA  ALA C 117       1.404  -4.621 -21.901  0.00  0.00      CHA  C
ATOM    353  HA  ALA C 117       0.616  -5.243 -21.504  0.00  0.00      CHA  H
ATOM    354  CB  ALA C 117       1.994  -4.875 -23.314  0.00  0.00      CHA  C
ATOM    355  HB1 ALA C 117       2.417  -4.026 -23.891  0.00  0.00      CHA  H
ATOM    356  HB2 ALA C 117       2.688  -5.742 -23.365  0.00  0.00      CHA  H
ATOM    357  HB3 ALA C 117       1.159  -5.080 -24.017  0.00  0.00      CHA  H
ATOM    358  C   ALA C 117       2.589  -4.644 -21.000  0.00  0.00      CHA  C
ATOM    359  O   ALA C 117       3.425  -3.722 -21.025  0.00  0.00      CHA  O
ATOM    360  N   LEU C 118       2.679  -5.759 -20.286  0.00  0.00      CHA  N
ATOM    361  HN  LEU C 118       2.262  -6.621 -20.566  0.00  0.00      CHA  H
ATOM    362  CA  LEU C 118       3.526  -5.921 -19.125  0.00  0.00      CHA  C
ATOM    363  HA  LEU C 118       3.322  -5.079 -18.481  0.00  0.00      CHA  H
ATOM    364  CB  LEU C 118       3.320  -7.203 -18.357  0.00  0.00      CHA  C
ATOM    365  HB1 LEU C 118       2.230  -7.272 -18.153  0.00  0.00      CHA  H
ATOM    366  HB2 LEU C 118       3.501  -8.015 -19.094  0.00  0.00      CHA  H
ATOM    367  CG  LEU C 118       3.986  -7.506 -16.997  0.00  0.00      CHA  C
ATOM    368  HG  LEU C 118       5.062  -7.699 -17.196  0.00  0.00      CHA  H
ATOM    369  CD1 LEU C 118       3.756  -6.258 -16.072  0.00  0.00      CHA  C
ATOM    370 HD11 LEU C 118       2.665  -6.101 -15.931  0.00  0.00      CHA  H
ATOM    371 HD12 LEU C 118       4.231  -6.465 -15.089  0.00  0.00      CHA  H
ATOM    372 HD13 LEU C 118       4.263  -5.397 -16.559  0.00  0.00      CHA  H
ATOM    373  CD2 LEU C 118       3.282  -8.779 -16.437  0.00  0.00      CHA  C
ATOM    374 HD21 LEU C 118       3.797  -9.216 -15.554  0.00  0.00      CHA  H
ATOM    375 HD22 LEU C 118       2.203  -8.556 -16.298  0.00  0.00      CHA  H
ATOM    376 HD23 LEU C 118       3.368  -9.527 -17.253  0.00  0.00      CHA  H
ATOM    377  C   LEU C 118       4.996  -5.773 -19.427  0.00  0.00      CHA  C
ATOM    378  O   LEU C 118       5.776  -5.147 -18.727  0.00  0.00      CHA  O
ATOM    379  N   ILE C 119       5.488  -6.482 -20.467  0.00  0.00      CHA  N
ATOM    380  HN  ILE C 119       4.874  -7.136 -20.904  0.00  0.00      CHA  H
ATOM    381  CA  ILE C 119       6.869  -6.455 -20.917  0.00  0.00      CHA  C
ATOM    382  HA  ILE C 119       7.460  -6.561 -20.019  0.00  0.00      CHA  H
ATOM    383  CB  ILE C 119       7.356  -7.696 -21.780  0.00  0.00      CHA  C
ATOM    384  HB  ILE C 119       6.555  -7.687 -22.551  0.00  0.00      CHA  H
ATOM    385  CG2 ILE C 119       8.684  -7.458 -22.498  0.00  0.00      CHA  C
ATOM    386 HG21 ILE C 119       8.818  -8.376 -23.108  0.00  0.00      CHA  H
ATOM    387 HG22 ILE C 119       8.627  -6.649 -23.257  0.00  0.00      CHA  H
ATOM    388 HG23 ILE C 119       9.520  -7.291 -21.785  0.00  0.00      CHA  H
ATOM    389  CG1 ILE C 119       7.204  -8.974 -20.933  0.00  0.00      CHA  C
ATOM    390 HG11 ILE C 119       6.138  -9.028 -20.624  0.00  0.00      CHA  H
ATOM    391 HG12 ILE C 119       7.336  -9.830 -21.628  0.00  0.00      CHA  H
ATOM    392  CD  ILE C 119       8.130  -9.068 -19.764  0.00  0.00      CHA  C
ATOM    393  HD1 ILE C 119       7.786  -8.361 -18.979  0.00  0.00      CHA  H
ATOM    394  HD2 ILE C 119       7.910 -10.029 -19.251  0.00  0.00      CHA  H
ATOM    395  HD3 ILE C 119       9.199  -9.117 -20.064  0.00  0.00      CHA  H
ATOM    396  C   ILE C 119       7.227  -5.104 -21.452  0.00  0.00      CHA  C
ATOM    397  O   ILE C 119       8.326  -4.631 -21.050  0.00  0.00      CHA  O
ATOM    398  N   GLN C 120       6.461  -4.428 -22.276  0.00  0.00      CHA  N
ATOM    399  HN  GLN C 120       5.697  -4.863 -22.746  0.00  0.00      CHA  H
ATOM    400  CA  GLN C 120       6.714  -3.049 -22.711  0.00  0.00      CHA  C
ATOM    401  HA  GLN C 120       7.726  -2.969 -23.078  0.00  0.00      CHA  H
ATOM    402  CB  GLN C 120       5.661  -2.664 -23.769  0.00  0.00      CHA  C
ATOM    403  HB1 GLN C 120       5.579  -3.449 -24.551  0.00  0.00      CHA  H
ATOM    404  HB2 GLN C 120       4.692  -2.465 -23.262  0.00  0.00      CHA  H
ATOM    405  CG  GLN C 120       6.060  -1.407 -24.609  0.00  0.00      CHA  C
ATOM    406  HG1 GLN C 120       5.232  -0.876 -25.127  0.00  0.00      CHA  H
ATOM    407  HG2 GLN C 120       6.403  -0.587 -23.943  0.00  0.00      CHA  H
ATOM    408  CD  GLN C 120       7.352  -1.448 -25.419  0.00  0.00      CHA  C
ATOM    409  OE1 GLN C 120       8.376  -0.989 -24.898  0.00  0.00      CHA  O
ATOM    410  NE2 GLN C 120       7.373  -2.005 -26.639  0.00  0.00      CHA  N
ATOM    411 HE21 GLN C 120       8.186  -2.166 -27.199  0.00  0.00      CHA  H
ATOM    412 HE22 GLN C 120       6.522  -2.398 -26.987  0.00  0.00      CHA  H
ATOM    413  C   GLN C 120       6.719  -1.976 -21.617  0.00  0.00      CHA  C
ATOM    414  O   GLN C 120       7.547  -1.104 -21.527  0.00  0.00      CHA  O
ATOM    415  N   SER C 121       5.779  -2.121 -20.638  0.00  0.00      CHA  N
ATOM    416  HN  SER C 121       5.138  -2.881 -20.713  0.00  0.00      CHA  H
ATOM    417  CA  SER C 121       5.681  -1.232 -19.493  0.00  0.00      CHA  C
ATOM    418  HA  SER C 121       5.651  -0.211 -19.843  0.00  0.00      CHA  H
ATOM    419  CB  SER C 121       4.498  -1.535 -18.627  0.00  0.00      CHA  C
ATOM    420  HB1 SER C 121       4.501  -2.642 -18.530  0.00  0.00      CHA  H
ATOM    421  HB2 SER C 121       4.685  -1.236 -17.574  0.00  0.00      CHA  H
ATOM    422  OG  SER C 121       3.270  -0.999 -19.075  0.00  0.00      CHA  O
ATOM    423  HG1 SER C 121       2.598  -1.090 -18.396  0.00  0.00      CHA  H
ATOM    424  C   SER C 121       6.932  -1.208 -18.552  0.00  0.00      CHA  C
ATOM    425  O   SER C 121       7.277  -0.139 -18.064  0.00  0.00      CHA  O
ATOM    426  N   VAL C 122       7.606  -2.363 -18.369  0.00  0.00      CHA  N
ATOM    427  HN  VAL C 122       7.295  -3.249 -18.704  0.00  0.00      CHA  H
ATOM    428  CA  VAL C 122       8.782  -2.504 -17.614  0.00  0.00      CHA  C
ATOM    429  HA  VAL C 122       8.686  -1.932 -16.703  0.00  0.00      CHA  H
ATOM    430  CB  VAL C 122       9.034  -3.981 -17.375  0.00  0.00      CHA  C
ATOM    431  HB  VAL C 122       8.773  -4.470 -18.338  0.00  0.00      CHA  H
ATOM    432  CG1 VAL C 122      10.485  -4.314 -16.982  0.00  0.00      CHA  C
ATOM    433 HG11 VAL C 122      10.812  -3.710 -16.109  0.00  0.00      CHA  H
ATOM    434 HG12 VAL C 122      10.501  -5.384 -16.684  0.00  0.00      CHA  H
ATOM    435 HG13 VAL C 122      11.204  -4.092 -17.799  0.00  0.00      CHA  H
ATOM    436  CG2 VAL C 122       8.030  -4.543 -16.327  0.00  0.00      CHA  C
ATOM    437 HG21 VAL C 122       8.290  -4.341 -15.266  0.00  0.00      CHA  H
ATOM    438 HG22 VAL C 122       6.962  -4.295 -16.506  0.00  0.00      CHA  H
ATOM    439 HG23 VAL C 122       7.989  -5.653 -16.363  0.00  0.00      CHA  H
ATOM    440  C   VAL C 122       9.961  -1.833 -18.349  0.00  0.00      CHA  C
ATOM    441  O   VAL C 122      10.845  -1.244 -17.705  0.00  0.00      CHA  O
ATOM    442  N   LYS C 123      10.102  -1.887 -19.734  0.00  0.00      CHA  N
ATOM    443  HN  LYS C 123       9.448  -2.449 -20.235  0.00  0.00      CHA  H
ATOM    444  CA  LYS C 123      11.031  -1.038 -20.463  0.00  0.00      CHA  C
ATOM    445  HA  LYS C 123      11.985  -1.163 -19.971  0.00  0.00      CHA  H
ATOM    446  CB  LYS C 123      11.065  -1.498 -21.966  0.00  0.00      CHA  C
ATOM    447  HB1 LYS C 123      11.161  -2.604 -21.910  0.00  0.00      CHA  H
ATOM    448  HB2 LYS C 123      10.028  -1.285 -22.303  0.00  0.00      CHA  H
ATOM    449  CG  LYS C 123      12.137  -0.874 -22.774  0.00  0.00      CHA  C
ATOM    450  HG1 LYS C 123      12.145   0.236 -22.722  0.00  0.00      CHA  H
ATOM    451  HG2 LYS C 123      13.066  -1.251 -22.295  0.00  0.00      CHA  H
ATOM    452  CD  LYS C 123      11.991  -1.256 -24.279  0.00  0.00      CHA  C
ATOM    453  HD1 LYS C 123      11.943  -2.364 -24.344  0.00  0.00      CHA  H
ATOM    454  HD2 LYS C 123      10.989  -0.895 -24.598  0.00  0.00      CHA  H
ATOM    455  CE  LYS C 123      13.056  -0.597 -25.213  0.00  0.00      CHA  C
ATOM    456  HE1 LYS C 123      12.851  -0.797 -26.286  0.00  0.00      CHA  H
ATOM    457  HE2 LYS C 123      13.071   0.504 -25.064  0.00  0.00      CHA  H
ATOM    458  NZ  LYS C 123      14.378  -1.084 -24.896  0.00  0.00      CHA  N
ATOM    459  HZ1 LYS C 123      15.127  -0.511 -25.333  0.00  0.00      CHA  H
ATOM    460  HZ2 LYS C 123      14.494  -0.977 -23.868  0.00  0.00      CHA  H
ATOM    461  HZ3 LYS C 123      14.466  -2.073 -25.207  0.00  0.00      CHA  H
ATOM    462  C   LYS C 123      10.683   0.451 -20.411  0.00  0.00      CHA  C
ATOM    463  O   LYS C 123      11.566   1.285 -20.363  0.00  0.00      CHA  O
ATOM    464  N   LYS C 124       9.416   0.871 -20.494  0.00  0.00      CHA  N
ATOM    465  HN  LYS C 124       8.744   0.141 -20.591  0.00  0.00      CHA  H
ATOM    466  CA  LYS C 124       8.974   2.166 -20.415  0.00  0.00      CHA  C
ATOM    467  HA  LYS C 124       9.477   2.732 -21.185  0.00  0.00      CHA  H
ATOM    468  CB  LYS C 124       7.402   2.284 -20.613  0.00  0.00      CHA  C
ATOM    469  HB1 LYS C 124       7.061   1.280 -20.281  0.00  0.00      CHA  H
ATOM    470  HB2 LYS C 124       6.982   3.022 -19.896  0.00  0.00      CHA  H
ATOM    471  CG  LYS C 124       6.772   2.525 -21.944  0.00  0.00      CHA  C
ATOM    472  HG1 LYS C 124       6.562   3.616 -21.935  0.00  0.00      CHA  H
ATOM    473  HG2 LYS C 124       7.465   2.207 -22.752  0.00  0.00      CHA  H
ATOM    474  CD  LYS C 124       5.377   1.789 -21.985  0.00  0.00      CHA  C
ATOM    475  HD1 LYS C 124       5.521   0.698 -21.832  0.00  0.00      CHA  H
ATOM    476  HD2 LYS C 124       4.627   2.027 -21.201  0.00  0.00      CHA  H
ATOM    477  CE  LYS C 124       4.636   1.949 -23.338  0.00  0.00      CHA  C
ATOM    478  HE1 LYS C 124       5.324   1.691 -24.171  0.00  0.00      CHA  H
ATOM    479  HE2 LYS C 124       3.821   1.202 -23.450  0.00  0.00      CHA  H
ATOM    480  NZ  LYS C 124       4.072   3.341 -23.626  0.00  0.00      CHA  N
ATOM    481  HZ1 LYS C 124       4.866   4.011 -23.584  0.00  0.00      CHA  H
ATOM    482  HZ2 LYS C 124       3.498   3.484 -24.481  0.00  0.00      CHA  H
ATOM    483  HZ3 LYS C 124       3.485   3.630 -22.818  0.00  0.00      CHA  H
ATOM    484  C   LYS C 124       9.288   2.846 -19.133  0.00  0.00      CHA  C
ATOM    485  O   LYS C 124       9.593   4.013 -19.105  0.00  0.00      CHA  O
ATOM    486  N   LEU C 125       9.238   2.117 -18.041  0.00  0.00      CHA  N
ATOM    487  HN  LEU C 125       9.018   1.150 -18.138  0.00  0.00      CHA  H
ATOM    488  CA  LEU C 125       9.535   2.630 -16.730  0.00  0.00      CHA  C
ATOM    489  HA  LEU C 125       9.493   3.709 -16.727  0.00  0.00      CHA  H
ATOM    490  CB  LEU C 125       8.422   2.049 -15.685  0.00  0.00      CHA  C
ATOM    491  HB1 LEU C 125       8.404   0.948 -15.831  0.00  0.00      CHA  H
ATOM    492  HB2 LEU C 125       8.766   2.244 -14.646  0.00  0.00      CHA  H
ATOM    493  CG  LEU C 125       7.050   2.653 -15.809  0.00  0.00      CHA  C
ATOM    494  HG  LEU C 125       6.710   2.641 -16.866  0.00  0.00      CHA  H
ATOM    495  CD1 LEU C 125       6.122   1.752 -15.100  0.00  0.00      CHA  C
ATOM    496 HD11 LEU C 125       5.072   2.115 -15.107  0.00  0.00      CHA  H
ATOM    497 HD12 LEU C 125       6.168   0.757 -15.593  0.00  0.00      CHA  H
ATOM    498 HD13 LEU C 125       6.542   1.543 -14.093  0.00  0.00      CHA  H
ATOM    499  CD2 LEU C 125       7.015   4.041 -15.176  0.00  0.00      CHA  C
ATOM    500 HD21 LEU C 125       7.485   4.802 -15.834  0.00  0.00      CHA  H
ATOM    501 HD22 LEU C 125       5.952   4.285 -14.962  0.00  0.00      CHA  H
ATOM    502 HD23 LEU C 125       7.537   4.078 -14.196  0.00  0.00      CHA  H
ATOM    503  C   LEU C 125      10.923   2.366 -16.199  0.00  0.00      CHA  C
ATOM    504  O   LEU C 125      11.260   2.638 -15.040  0.00  0.00      CHA  O
ATOM    505  N   SER C 126      11.780   1.756 -17.100  0.00  0.00      CHA  N
ATOM    506  HN  SER C 126      11.451   1.507 -18.008  0.00  0.00      CHA  H
ATOM    507  CA  SER C 126      13.095   1.196 -16.711  0.00  0.00      CHA  C
ATOM    508  HA  SER C 126      12.947   0.585 -15.833  0.00  0.00      CHA  H
ATOM    509  CB  SER C 126      13.823   0.344 -17.752  0.00  0.00      CHA  C
ATOM    510  HB1 SER C 126      14.813   0.104 -17.310  0.00  0.00      CHA  H
ATOM    511  HB2 SER C 126      13.154  -0.515 -17.973  0.00  0.00      CHA  H
ATOM    512  OG  SER C 126      14.041   0.894 -18.981  0.00  0.00      CHA  O
ATOM    513  HG1 SER C 126      14.690   0.347 -19.429  0.00  0.00      CHA  H
ATOM    514  C   SER C 126      14.071   2.236 -16.181  0.00  0.00      CHA  C
ATOM    515  O   SER C 126      14.686   2.075 -15.180  0.00  0.00      CHA  O
ATOM    516  N   ASP C 127      14.212   3.350 -16.999  0.00  0.00      CHA  N
ATOM    517  HN  ASP C 127      13.715   3.511 -17.848  0.00  0.00      CHA  H
ATOM    518  CA  ASP C 127      15.229   4.392 -16.771  0.00  0.00      CHA  C
ATOM    519  HA  ASP C 127      16.014   3.856 -16.259  0.00  0.00      CHA  H
ATOM    520  CB  ASP C 127      15.714   4.959 -18.164  0.00  0.00      CHA  C
ATOM    521  HB1 ASP C 127      16.364   5.839 -17.971  0.00  0.00      CHA  H
ATOM    522  HB2 ASP C 127      16.251   4.054 -18.521  0.00  0.00      CHA  H
ATOM    523  CG  ASP C 127      14.585   5.324 -19.081  0.00  0.00      CHA  C
ATOM    524  OD1 ASP C 127      14.489   6.562 -19.455  0.00  0.00      CHA  O
ATOM    525  OD2 ASP C 127      13.784   4.432 -19.513  0.00  0.00      CHA  O
ATOM    526  C   ASP C 127      14.630   5.432 -15.811  0.00  0.00      CHA  C
ATOM    527  O   ASP C 127      15.279   6.103 -15.037  0.00  0.00      CHA  O
ATOM    528  N   VAL C 128      13.276   5.518 -15.843  0.00  0.00      CHA  N
ATOM    529  HN  VAL C 128      12.791   4.913 -16.469  0.00  0.00      CHA  H
ATOM    530  CA  VAL C 128      12.472   6.337 -14.951  0.00  0.00      CHA  C
ATOM    531  HA  VAL C 128      12.833   7.354 -14.956  0.00  0.00      CHA  H
ATOM    532  CB  VAL C 128      11.029   6.249 -15.312  0.00  0.00      CHA  C
ATOM    533  HB  VAL C 128      10.490   5.310 -15.062  0.00  0.00      CHA  H
ATOM    534  CG1 VAL C 128      10.212   7.367 -14.514  0.00  0.00      CHA  C
ATOM    535 HG11 VAL C 128      10.185   7.188 -13.417  0.00  0.00      CHA  H
ATOM    536 HG12 VAL C 128      10.543   8.353 -14.903  0.00  0.00      CHA  H
ATOM    537 HG13 VAL C 128       9.169   7.329 -14.895  0.00  0.00      CHA  H
ATOM    538  CG2 VAL C 128      10.789   6.560 -16.766  0.00  0.00      CHA  C
ATOM    539 HG21 VAL C 128       9.781   6.980 -16.974  0.00  0.00      CHA  H
ATOM    540 HG22 VAL C 128      11.556   7.273 -17.137  0.00  0.00      CHA  H
ATOM    541 HG23 VAL C 128      10.910   5.713 -17.474  0.00  0.00      CHA  H
ATOM    542  C   VAL C 128      12.550   5.898 -13.496  0.00  0.00      CHA  C
ATOM    543  O   VAL C 128      12.476   6.624 -12.512  0.00  0.00      CHA  O
ATOM    544  N   MET C 129      12.599   4.563 -13.306  0.00  0.00      CHA  N
ATOM    545  HN  MET C 129      12.511   3.912 -14.056  0.00  0.00      CHA  H
ATOM    546  CA  MET C 129      12.746   3.936 -11.985  0.00  0.00      CHA  C
ATOM    547  HA  MET C 129      11.902   4.193 -11.362  0.00  0.00      CHA  H
ATOM    548  CB  MET C 129      12.643   2.380 -12.047  0.00  0.00      CHA  C
ATOM    549  HB1 MET C 129      11.603   2.266 -12.421  0.00  0.00      CHA  H
ATOM    550  HB2 MET C 129      13.345   2.040 -12.838  0.00  0.00      CHA  H
ATOM    551  CG  MET C 129      12.811   1.605 -10.712  0.00  0.00      CHA  C
ATOM    552  HG1 MET C 129      12.194   1.967  -9.862  0.00  0.00      CHA  H
ATOM    553  HG2 MET C 129      12.504   0.563 -10.942  0.00  0.00      CHA  H
ATOM    554  SD  MET C 129      14.486   1.431  -9.954  0.00  0.00      CHA  S
ATOM    555  CE  MET C 129      15.211   0.484 -11.295  0.00  0.00      CHA  C
ATOM    556  HE1 MET C 129      14.761  -0.531 -11.267  0.00  0.00      CHA  H
ATOM    557  HE2 MET C 129      15.051   0.782 -12.353  0.00  0.00      CHA  H
ATOM    558  HE3 MET C 129      16.292   0.356 -11.076  0.00  0.00      CHA  H
ATOM    559  C   MET C 129      14.056   4.366 -11.311  0.00  0.00      CHA  C
ATOM    560  O   MET C 129      14.036   4.806 -10.141  0.00  0.00      CHA  O
ATOM    561  N   ILE C 130      15.249   4.235 -11.917  0.00  0.00      CHA  N
ATOM    562  HN  ILE C 130      15.113   4.025 -12.882  0.00  0.00      CHA  H
ATOM    563  CA  ILE C 130      16.550   4.575 -11.379  0.00  0.00      CHA  C
ATOM    564  HA  ILE C 130      16.658   3.958 -10.500  0.00  0.00      CHA  H
ATOM    565  CB  ILE C 130      17.714   4.436 -12.413  0.00  0.00      CHA  C
ATOM    566  HB  ILE C 130      17.806   5.320 -13.080  0.00  0.00      CHA  H
ATOM    567  CG2 ILE C 130      19.084   4.485 -11.617  0.00  0.00      CHA  C
ATOM    568 HG21 ILE C 130      19.905   4.166 -12.295  0.00  0.00      CHA  H
ATOM    569 HG22 ILE C 130      19.243   5.524 -11.256  0.00  0.00      CHA  H
ATOM    570 HG23 ILE C 130      19.029   3.823 -10.727  0.00  0.00      CHA  H
ATOM    571  CG1 ILE C 130      17.689   3.184 -13.301  0.00  0.00      CHA  C
ATOM    572 HG11 ILE C 130      16.691   3.040 -13.767  0.00  0.00      CHA  H
ATOM    573 HG12 ILE C 130      18.333   3.130 -14.205  0.00  0.00      CHA  H
ATOM    574  CD  ILE C 130      18.258   1.967 -12.577  0.00  0.00      CHA  C
ATOM    575  HD1 ILE C 130      17.820   1.739 -11.582  0.00  0.00      CHA  H
ATOM    576  HD2 ILE C 130      18.012   1.043 -13.142  0.00  0.00      CHA  H
ATOM    577  HD3 ILE C 130      19.360   2.098 -12.522  0.00  0.00      CHA  H
ATOM    578  C   ILE C 130      16.440   6.005 -10.972  0.00  0.00      CHA  C
ATOM    579  O   ILE C 130      16.890   6.387  -9.905  0.00  0.00      CHA  O
ATOM    580  N   LEU C 131      15.895   6.861 -11.863  0.00  0.00      CHA  N
ATOM    581  HN  LEU C 131      15.619   6.535 -12.764  0.00  0.00      CHA  H
ATOM    582  CA  LEU C 131      15.819   8.325 -11.632  0.00  0.00      CHA  C
ATOM    583  HA  LEU C 131      16.826   8.716 -11.611  0.00  0.00      CHA  H
ATOM    584  CB  LEU C 131      15.086   8.904 -12.868  0.00  0.00      CHA  C
ATOM    585  HB1 LEU C 131      15.797   8.765 -13.710  0.00  0.00      CHA  H
ATOM    586  HB2 LEU C 131      14.126   8.406 -13.124  0.00  0.00      CHA  H
ATOM    587  CG  LEU C 131      14.767  10.377 -12.827  0.00  0.00      CHA  C
ATOM    588  HG  LEU C 131      14.016  10.617 -12.045  0.00  0.00      CHA  H
ATOM    589  CD1 LEU C 131      15.953  11.259 -12.434  0.00  0.00      CHA  C
ATOM    590 HD11 LEU C 131      15.774  12.321 -12.706  0.00  0.00      CHA  H
ATOM    591 HD12 LEU C 131      16.025  11.106 -11.336  0.00  0.00      CHA  H
ATOM    592 HD13 LEU C 131      16.912  10.974 -12.918  0.00  0.00      CHA  H
ATOM    593  CD2 LEU C 131      14.106  10.841 -14.177  0.00  0.00      CHA  C
ATOM    594 HD21 LEU C 131      14.882  10.885 -14.971  0.00  0.00      CHA  H
ATOM    595 HD22 LEU C 131      13.196  10.285 -14.490  0.00  0.00      CHA  H
ATOM    596 HD23 LEU C 131      13.740  11.886 -14.082  0.00  0.00      CHA  H
ATOM    597  C   LEU C 131      14.961   8.608 -10.444  0.00  0.00      CHA  C
ATOM    598  O   LEU C 131      15.346   9.430  -9.632  0.00  0.00      CHA  O
ATOM    599  N   THR C 132      13.863   7.794 -10.253  0.00  0.00      CHA  N
ATOM    600  HN  THR C 132      13.530   7.254 -11.022  0.00  0.00      CHA  H
ATOM    601  CA  THR C 132      13.011   8.022  -9.075  0.00  0.00      CHA  C
ATOM    602  HA  THR C 132      12.814   9.081  -9.003  0.00  0.00      CHA  H
ATOM    603  CB  THR C 132      11.670   7.299  -9.348  0.00  0.00      CHA  C
ATOM    604  HB  THR C 132      11.957   6.240  -9.522  0.00  0.00      CHA  H
ATOM    605  OG1 THR C 132      10.940   7.790 -10.490  0.00  0.00      CHA  O
ATOM    606  HG1 THR C 132      11.391   7.477 -11.277  0.00  0.00      CHA  H
ATOM    607  CG2 THR C 132      10.702   7.290  -8.174  0.00  0.00      CHA  C
ATOM    608 HG21 THR C 132       9.812   6.698  -8.480  0.00  0.00      CHA  H
ATOM    609 HG22 THR C 132      11.269   6.827  -7.338  0.00  0.00      CHA  H
ATOM    610 HG23 THR C 132      10.343   8.315  -7.940  0.00  0.00      CHA  H
ATOM    611  C   THR C 132      13.581   7.617  -7.721  0.00  0.00      CHA  C
ATOM    612  O   THR C 132      13.393   8.299  -6.748  0.00  0.00      CHA  O
ATOM    613  N   VAL C 133      14.402   6.522  -7.668  0.00  0.00      CHA  N
ATOM    614  HN  VAL C 133      14.568   6.055  -8.534  0.00  0.00      CHA  H
ATOM    615  CA  VAL C 133      15.156   6.049  -6.524  0.00  0.00      CHA  C
ATOM    616  HA  VAL C 133      14.461   6.020  -5.698  0.00  0.00      CHA  H
ATOM    617  CB  VAL C 133      15.728   4.628  -6.695  0.00  0.00      CHA  C
ATOM    618  HB  VAL C 133      16.359   4.712  -7.606  0.00  0.00      CHA  H
ATOM    619  CG1 VAL C 133      16.626   4.218  -5.553  0.00  0.00      CHA  C
ATOM    620 HG11 VAL C 133      17.635   4.662  -5.685  0.00  0.00      CHA  H
ATOM    621 HG12 VAL C 133      16.164   4.422  -4.563  0.00  0.00      CHA  H
ATOM    622 HG13 VAL C 133      16.910   3.148  -5.644  0.00  0.00      CHA  H
ATOM    623  CG2 VAL C 133      14.582   3.605  -6.971  0.00  0.00      CHA  C
ATOM    624 HG21 VAL C 133      14.978   2.574  -6.858  0.00  0.00      CHA  H
ATOM    625 HG22 VAL C 133      13.889   3.632  -6.103  0.00  0.00      CHA  H
ATOM    626 HG23 VAL C 133      14.100   3.743  -7.963  0.00  0.00      CHA  H
ATOM    627  C   VAL C 133      16.275   7.068  -6.145  0.00  0.00      CHA  C
ATOM    628  O   VAL C 133      16.401   7.300  -4.932  0.00  0.00      CHA  O
ATOM    629  N   PHE C 134      16.824   7.825  -7.167  0.00  0.00      CHA  N
ATOM    630  HN  PHE C 134      16.612   7.649  -8.125  0.00  0.00      CHA  H
ATOM    631  CA  PHE C 134      17.673   8.961  -6.959  0.00  0.00      CHA  C
ATOM    632  HA  PHE C 134      18.333   8.678  -6.152  0.00  0.00      CHA  H
ATOM    633  CB  PHE C 134      18.376   9.439  -8.310  0.00  0.00      CHA  C
ATOM    634  HB1 PHE C 134      17.533   9.566  -9.022  0.00  0.00      CHA  H
ATOM    635  HB2 PHE C 134      18.891  10.410  -8.152  0.00  0.00      CHA  H
ATOM    636  CG  PHE C 134      19.485   8.495  -8.746  0.00  0.00      CHA  C
ATOM    637  CD1 PHE C 134      20.026   7.451  -7.960  0.00  0.00      CHA  C
ATOM    638  HD1 PHE C 134      19.654   7.229  -6.970  0.00  0.00      CHA  H
ATOM    639  CE1 PHE C 134      21.000   6.603  -8.419  0.00  0.00      CHA  C
ATOM    640  HE1 PHE C 134      21.435   5.885  -7.740  0.00  0.00      CHA  H
ATOM    641  CZ  PHE C 134      21.417   6.780  -9.783  0.00  0.00      CHA  C
ATOM    642  HZ  PHE C 134      22.069   5.991 -10.129  0.00  0.00      CHA  H
ATOM    643  CD2 PHE C 134      19.896   8.585 -10.070  0.00  0.00      CHA  C
ATOM    644  HD2 PHE C 134      19.450   9.377 -10.654  0.00  0.00      CHA  H
ATOM    645  CE2 PHE C 134      20.814   7.774 -10.588  0.00  0.00      CHA  C
ATOM    646  HE2 PHE C 134      21.203   7.882 -11.590  0.00  0.00      CHA  H
ATOM    647  C   PHE C 134      16.910  10.159  -6.320  0.00  0.00      CHA  C
ATOM    648  O   PHE C 134      17.348  10.810  -5.372  0.00  0.00      CHA  O
ATOM    649  N   CYS C 135      15.753  10.406  -6.907  0.00  0.00      CHA  N
ATOM    650  HN  CYS C 135      15.450   9.907  -7.715  0.00  0.00      CHA  H
ATOM    651  CA  CYS C 135      14.894  11.514  -6.411  0.00  0.00      CHA  C
ATOM    652  HA  CYS C 135      15.573  12.352  -6.474  0.00  0.00      CHA  H
ATOM    653  CB  CYS C 135      13.642  11.820  -7.332  0.00  0.00      CHA  C
ATOM    654  HB1 CYS C 135      13.155  10.837  -7.509  0.00  0.00      CHA  H
ATOM    655  HB2 CYS C 135      13.070  12.598  -6.782  0.00  0.00      CHA  H
ATOM    656  SG  CYS C 135      14.256  12.664  -8.894  0.00  0.00      CHA  S
ATOM    657  HG1 CYS C 135      15.416  12.024  -8.869  0.00  0.00      CHA  H
ATOM    658  C   CYS C 135      14.487  11.268  -4.996  0.00  0.00      CHA  C
ATOM    659  O   CYS C 135      14.571  12.163  -4.159  0.00  0.00      CHA  O
ATOM    660  N   LEU C 136      14.107  10.001  -4.675  0.00  0.00      CHA  N
ATOM    661  HN  LEU C 136      13.908   9.299  -5.354  0.00  0.00      CHA  H
ATOM    662  CA  LEU C 136      13.802   9.560  -3.330  0.00  0.00      CHA  C
ATOM    663  HA  LEU C 136      13.122  10.310  -2.956  0.00  0.00      CHA  H
ATOM    664  CB  LEU C 136      13.101   8.193  -3.345  0.00  0.00      CHA  C
ATOM    665  HB1 LEU C 136      13.649   7.323  -3.768  0.00  0.00      CHA  H
ATOM    666  HB2 LEU C 136      12.921   7.858  -2.301  0.00  0.00      CHA  H
ATOM    667  CG  LEU C 136      11.666   8.281  -3.916  0.00  0.00      CHA  C
ATOM    668  HG  LEU C 136      11.736   8.852  -4.866  0.00  0.00      CHA  H
ATOM    669  CD1 LEU C 136      11.236   6.892  -4.077  0.00  0.00      CHA  C
ATOM    670 HD11 LEU C 136      11.144   6.342  -3.117  0.00  0.00      CHA  H
ATOM    671 HD12 LEU C 136      10.272   6.900  -4.629  0.00  0.00      CHA  H
ATOM    672 HD13 LEU C 136      11.946   6.286  -4.681  0.00  0.00      CHA  H
ATOM    673  CD2 LEU C 136      10.629   9.090  -3.050  0.00  0.00      CHA  C
ATOM    674 HD21 LEU C 136       9.720   9.242  -3.672  0.00  0.00      CHA  H
ATOM    675 HD22 LEU C 136      10.395   8.533  -2.118  0.00  0.00      CHA  H
ATOM    676 HD23 LEU C 136      10.970  10.089  -2.705  0.00  0.00      CHA  H
ATOM    677  C   LEU C 136      14.991   9.541  -2.373  0.00  0.00      CHA  C
ATOM    678  O   LEU C 136      15.009  10.047  -1.283  0.00  0.00      CHA  O
ATOM    679  N   SER C 137      16.117   9.123  -2.912  0.00  0.00      CHA  N
ATOM    680  HN  SER C 137      16.144   8.603  -3.763  0.00  0.00      CHA  H
ATOM    681  CA  SER C 137      17.398   9.231  -2.154  0.00  0.00      CHA  C
ATOM    682  HA  SER C 137      17.296   8.651  -1.249  0.00  0.00      CHA  H
ATOM    683  CB  SER C 137      18.555   8.689  -2.956  0.00  0.00      CHA  C
ATOM    684  HB1 SER C 137      18.742   9.222  -3.913  0.00  0.00      CHA  H
ATOM    685  HB2 SER C 137      19.469   8.976  -2.393  0.00  0.00      CHA  H
ATOM    686  OG  SER C 137      18.443   7.289  -3.084  0.00  0.00      CHA  O
ATOM    687  HG1 SER C 137      17.767   7.182  -3.757  0.00  0.00      CHA  H
ATOM    688  C   SER C 137      17.768  10.635  -1.565  0.00  0.00      CHA  C
ATOM    689  O   SER C 137      18.205  10.856  -0.453  0.00  0.00      CHA  O
ATOM    690  N   VAL C 138      17.572  11.695  -2.397  0.00  0.00      CHA  N
ATOM    691  HN  VAL C 138      17.434  11.516  -3.368  0.00  0.00      CHA  H
ATOM    692  CA  VAL C 138      17.768  13.013  -1.948  0.00  0.00      CHA  C
ATOM    693  HA  VAL C 138      18.742  13.013  -1.481  0.00  0.00      CHA  H
ATOM    694  CB  VAL C 138      17.735  13.958  -3.193  0.00  0.00      CHA  C
ATOM    695  HB  VAL C 138      16.700  13.905  -3.595  0.00  0.00      CHA  H
ATOM    696  CG1 VAL C 138      18.019  15.466  -2.861  0.00  0.00      CHA  C
ATOM    697 HG11 VAL C 138      17.954  16.163  -3.724  0.00  0.00      CHA  H
ATOM    698 HG12 VAL C 138      17.433  15.871  -2.008  0.00  0.00      CHA  H
ATOM    699 HG13 VAL C 138      19.065  15.554  -2.498  0.00  0.00      CHA  H
ATOM    700  CG2 VAL C 138      18.808  13.586  -4.308  0.00  0.00      CHA  C
ATOM    701 HG21 VAL C 138      18.844  12.484  -4.450  0.00  0.00      CHA  H
ATOM    702 HG22 VAL C 138      18.624  14.058  -5.297  0.00  0.00      CHA  H
ATOM    703 HG23 VAL C 138      19.818  13.860  -3.934  0.00  0.00      CHA  H
ATOM    704  C   VAL C 138      16.848  13.506  -0.853  0.00  0.00      CHA  C
ATOM    705  O   VAL C 138      17.329  14.017   0.205  0.00  0.00      CHA  O
ATOM    706  N   PHE C 139      15.506  13.478  -0.998  0.00  0.00      CHA  N
ATOM    707  HN  PHE C 139      15.199  12.990  -1.812  0.00  0.00      CHA  H
ATOM    708  CA  PHE C 139      14.519  13.925  -0.092  0.00  0.00      CHA  C
ATOM    709  HA  PHE C 139      14.765  14.975  -0.031  0.00  0.00      CHA  H
ATOM    710  CB  PHE C 139      13.047  13.666  -0.674  0.00  0.00      CHA  C
ATOM    711  HB1 PHE C 139      12.847  12.574  -0.637  0.00  0.00      CHA  H
ATOM    712  HB2 PHE C 139      12.333  14.244  -0.050  0.00  0.00      CHA  H
ATOM    713  CG  PHE C 139      12.771  14.308  -2.052  0.00  0.00      CHA  C
ATOM    714  CD1 PHE C 139      13.466  15.444  -2.498  0.00  0.00      CHA  C
ATOM    715  HD1 PHE C 139      14.107  15.919  -1.771  0.00  0.00      CHA  H
ATOM    716  CE1 PHE C 139      13.288  15.851  -3.829  0.00  0.00      CHA  C
ATOM    717  HE1 PHE C 139      13.974  16.597  -4.202  0.00  0.00      CHA  H
ATOM    718  CZ  PHE C 139      12.337  15.255  -4.622  0.00  0.00      CHA  C
ATOM    719  HZ  PHE C 139      12.175  15.576  -5.640  0.00  0.00      CHA  H
ATOM    720  CD2 PHE C 139      11.798  13.747  -2.833  0.00  0.00      CHA  C
ATOM    721  HD2 PHE C 139      11.272  12.830  -2.609  0.00  0.00      CHA  H
ATOM    722  CE2 PHE C 139      11.590  14.186  -4.136  0.00  0.00      CHA  C
ATOM    723  HE2 PHE C 139      10.933  13.732  -4.863  0.00  0.00      CHA  H
ATOM    724  C   PHE C 139      14.685  13.307   1.300  0.00  0.00      CHA  C
ATOM    725  O   PHE C 139      14.555  13.931   2.343  0.00  0.00      CHA  O
ATOM    726  N   ALA C 140      14.975  12.017   1.310  0.00  0.00      CHA  N
ATOM    727  HN  ALA C 140      14.999  11.551   0.429  0.00  0.00      CHA  H
ATOM    728  CA  ALA C 140      15.321  11.226   2.490  0.00  0.00      CHA  C
ATOM    729  HA  ALA C 140      14.453  11.156   3.130  0.00  0.00      CHA  H
ATOM    730  CB  ALA C 140      15.468   9.756   1.998  0.00  0.00      CHA  C
ATOM    731  HB1 ALA C 140      16.267   9.773   1.226  0.00  0.00      CHA  H
ATOM    732  HB2 ALA C 140      15.746   9.145   2.883  0.00  0.00      CHA  H
ATOM    733  HB3 ALA C 140      14.480   9.468   1.579  0.00  0.00      CHA  H
ATOM    734  C   ALA C 140      16.537  11.867   3.152  0.00  0.00      CHA  C
ATOM    735  O   ALA C 140      16.532  11.917   4.361  0.00  0.00      CHA  O
ATOM    736  N   LEU C 141      17.566  12.362   2.409  0.00  0.00      CHA  N
ATOM    737  HN  LEU C 141      17.522  12.292   1.416  0.00  0.00      CHA  H
ATOM    738  CA  LEU C 141      18.774  12.798   3.040  0.00  0.00      CHA  C
ATOM    739  HA  LEU C 141      18.862  12.275   3.980  0.00  0.00      CHA  H
ATOM    740  CB  LEU C 141      20.016  12.557   2.115  0.00  0.00      CHA  C
ATOM    741  HB1 LEU C 141      19.897  11.552   1.655  0.00  0.00      CHA  H
ATOM    742  HB2 LEU C 141      20.158  13.321   1.321  0.00  0.00      CHA  H
ATOM    743  CG  LEU C 141      21.322  12.470   2.920  0.00  0.00      CHA  C
ATOM    744  HG  LEU C 141      21.530  13.426   3.446  0.00  0.00      CHA  H
ATOM    745  CD1 LEU C 141      21.215  11.362   3.951  0.00  0.00      CHA  C
ATOM    746 HD11 LEU C 141      20.887  10.426   3.450  0.00  0.00      CHA  H
ATOM    747 HD12 LEU C 141      22.236  11.215   4.364  0.00  0.00      CHA  H
ATOM    748 HD13 LEU C 141      20.426  11.581   4.703  0.00  0.00      CHA  H
ATOM    749  CD2 LEU C 141      22.483  12.239   1.978  0.00  0.00      CHA  C
ATOM    750 HD21 LEU C 141      22.476  11.235   1.501  0.00  0.00      CHA  H
ATOM    751 HD22 LEU C 141      22.529  13.079   1.251  0.00  0.00      CHA  H
ATOM    752 HD23 LEU C 141      23.431  12.251   2.557  0.00  0.00      CHA  H
ATOM    753  C   LEU C 141      18.748  14.238   3.510  0.00  0.00      CHA  C
ATOM    754  O   LEU C 141      19.359  14.550   4.566  0.00  0.00      CHA  O
ATOM    755  N   VAL C 142      17.888  15.073   2.850  0.00  0.00      CHA  N
ATOM    756  HN  VAL C 142      17.475  14.658   2.044  0.00  0.00      CHA  H
ATOM    757  CA  VAL C 142      17.453  16.398   3.415  0.00  0.00      CHA  C
ATOM    758  HA  VAL C 142      18.322  16.998   3.641  0.00  0.00      CHA  H
ATOM    759  CB  VAL C 142      16.529  17.144   2.480  0.00  0.00      CHA  C
ATOM    760  HB  VAL C 142      15.596  16.556   2.344  0.00  0.00      CHA  H
ATOM    761  CG1 VAL C 142      16.126  18.477   3.116  0.00  0.00      CHA  C
ATOM    762 HG11 VAL C 142      17.047  19.043   3.371  0.00  0.00      CHA  H
ATOM    763 HG12 VAL C 142      15.493  19.077   2.427  0.00  0.00      CHA  H
ATOM    764 HG13 VAL C 142      15.528  18.255   4.026  0.00  0.00      CHA  H
ATOM    765  CG2 VAL C 142      17.353  17.430   1.256  0.00  0.00      CHA  C
ATOM    766 HG21 VAL C 142      18.307  17.961   1.462  0.00  0.00      CHA  H
ATOM    767 HG22 VAL C 142      17.614  16.537   0.649  0.00  0.00      CHA  H
ATOM    768 HG23 VAL C 142      16.836  18.200   0.643  0.00  0.00      CHA  H
ATOM    769  C   VAL C 142      16.687  16.204   4.743  0.00  0.00      CHA  C
ATOM    770  O   VAL C 142      16.964  16.827   5.802  0.00  0.00      CHA  O
ATOM    771  N   GLY C 143      15.761  15.258   4.750  0.00  0.00      CHA  N
ATOM    772  HN  GLY C 143      15.603  14.756   3.904  0.00  0.00      CHA  H
ATOM    773  CA  GLY C 143      15.118  14.747   5.983  0.00  0.00      CHA  C
ATOM    774  HA1 GLY C 143      14.629  13.813   5.747  0.00  0.00      CHA  H
ATOM    775  HA2 GLY C 143      14.349  15.435   6.301  0.00  0.00      CHA  H
ATOM    776  C   GLY C 143      16.027  14.445   7.182  0.00  0.00      CHA  C
ATOM    777  O   GLY C 143      15.819  14.989   8.316  0.00  0.00      CHA  O
ATOM    778  N   LEU C 144      17.031  13.586   7.002  0.00  0.00      CHA  N
ATOM    779  HN  LEU C 144      17.188  13.312   6.056  0.00  0.00      CHA  H
ATOM    780  CA  LEU C 144      17.932  13.165   8.072  0.00  0.00      CHA  C
ATOM    781  HA  LEU C 144      17.283  12.835   8.870  0.00  0.00      CHA  H
ATOM    782  CB  LEU C 144      18.812  11.970   7.558  0.00  0.00      CHA  C
ATOM    783  HB1 LEU C 144      19.098  12.279   6.529  0.00  0.00      CHA  H
ATOM    784  HB2 LEU C 144      19.696  11.869   8.223  0.00  0.00      CHA  H
ATOM    785  CG  LEU C 144      18.131  10.627   7.529  0.00  0.00      CHA  C
ATOM    786  HG  LEU C 144      17.119  10.705   7.077  0.00  0.00      CHA  H
ATOM    787  CD1 LEU C 144      18.965   9.658   6.679  0.00  0.00      CHA  C
ATOM    788 HD11 LEU C 144      18.837   8.589   6.953  0.00  0.00      CHA  H
ATOM    789 HD12 LEU C 144      18.830   9.746   5.579  0.00  0.00      CHA  H
ATOM    790 HD13 LEU C 144      20.016   9.935   6.908  0.00  0.00      CHA  H
ATOM    791  CD2 LEU C 144      18.019  10.136   8.910  0.00  0.00      CHA  C
ATOM    792 HD21 LEU C 144      19.048  10.133   9.329  0.00  0.00      CHA  H
ATOM    793 HD22 LEU C 144      17.383  10.788   9.547  0.00  0.00      CHA  H
ATOM    794 HD23 LEU C 144      17.603   9.111   9.012  0.00  0.00      CHA  H
ATOM    795  C   LEU C 144      18.809  14.302   8.623  0.00  0.00      CHA  C
ATOM    796  O   LEU C 144      19.310  14.362   9.771  0.00  0.00      CHA  O
ATOM    797  N   GLN C 145      19.006  15.349   7.855  0.00  0.00      CHA  N
ATOM    798  HN  GLN C 145      18.795  15.328   6.881  0.00  0.00      CHA  H
ATOM    799  CA  GLN C 145      19.505  16.596   8.309  0.00  0.00      CHA  C
ATOM    800  HA  GLN C 145      20.440  16.374   8.802  0.00  0.00      CHA  H
ATOM    801  CB  GLN C 145      20.103  17.426   7.118  0.00  0.00      CHA  C
ATOM    802  HB1 GLN C 145      20.906  16.820   6.645  0.00  0.00      CHA  H
ATOM    803  HB2 GLN C 145      19.280  17.764   6.453  0.00  0.00      CHA  H
ATOM    804  CG  GLN C 145      20.814  18.756   7.443  0.00  0.00      CHA  C
ATOM    805  HG1 GLN C 145      21.373  19.144   6.565  0.00  0.00      CHA  H
ATOM    806  HG2 GLN C 145      20.047  19.494   7.761  0.00  0.00      CHA  H
ATOM    807  CD  GLN C 145      21.988  18.802   8.453  0.00  0.00      CHA  C
ATOM    808  OE1 GLN C 145      21.917  19.536   9.404  0.00  0.00      CHA  O
ATOM    809  NE2 GLN C 145      23.148  18.105   8.280  0.00  0.00      CHA  N
ATOM    810 HE21 GLN C 145      23.707  18.003   9.103  0.00  0.00      CHA  H
ATOM    811 HE22 GLN C 145      23.321  17.617   7.424  0.00  0.00      CHA  H
ATOM    812  C   GLN C 145      18.537  17.511   9.115  0.00  0.00      CHA  C
ATOM    813  O   GLN C 145      18.898  18.174  10.089  0.00  0.00      CHA  O
ATOM    814  N   LEU C 146      17.306  17.571   8.624  0.00  0.00      CHA  N
ATOM    815  HN  LEU C 146      17.006  16.969   7.888  0.00  0.00      CHA  H
ATOM    816  CA  LEU C 146      16.342  18.495   9.075  0.00  0.00      CHA  C
ATOM    817  HA  LEU C 146      16.724  19.457   9.383  0.00  0.00      CHA  H
ATOM    818  CB  LEU C 146      15.341  18.787   7.979  0.00  0.00      CHA  C
ATOM    819  HB1 LEU C 146      15.842  19.211   7.082  0.00  0.00      CHA  H
ATOM    820  HB2 LEU C 146      14.801  17.829   7.820  0.00  0.00      CHA  H
ATOM    821  CG  LEU C 146      14.262  19.912   8.228  0.00  0.00      CHA  C
ATOM    822  HG  LEU C 146      13.802  20.127   7.240  0.00  0.00      CHA  H
ATOM    823  CD1 LEU C 146      13.095  19.465   9.123  0.00  0.00      CHA  C
ATOM    824 HD11 LEU C 146      13.247  19.378  10.220  0.00  0.00      CHA  H
ATOM    825 HD12 LEU C 146      12.270  20.210   9.117  0.00  0.00      CHA  H
ATOM    826 HD13 LEU C 146      12.714  18.514   8.693  0.00  0.00      CHA  H
ATOM    827  CD2 LEU C 146      14.950  21.136   8.830  0.00  0.00      CHA  C
ATOM    828 HD21 LEU C 146      15.869  21.411   8.271  0.00  0.00      CHA  H
ATOM    829 HD22 LEU C 146      14.235  21.985   8.874  0.00  0.00      CHA  H
ATOM    830 HD23 LEU C 146      15.151  20.917   9.901  0.00  0.00      CHA  H
ATOM    831  C   LEU C 146      15.688  18.054  10.315  0.00  0.00      CHA  C
ATOM    832  O   LEU C 146      15.526  18.870  11.250  0.00  0.00      CHA  O
ATOM    833  N   PHE C 147      15.439  16.736  10.519  0.00  0.00      CHA  N
ATOM    834  HN  PHE C 147      15.810  16.088   9.860  0.00  0.00      CHA  H
ATOM    835  CA  PHE C 147      14.750  16.262  11.649  0.00  0.00      CHA  C
ATOM    836  HA  PHE C 147      14.179  17.021  12.162  0.00  0.00      CHA  H
ATOM    837  CB  PHE C 147      13.832  15.082  11.218  0.00  0.00      CHA  C
ATOM    838  HB1 PHE C 147      14.327  14.238  10.692  0.00  0.00      CHA  H
ATOM    839  HB2 PHE C 147      13.276  14.693  12.098  0.00  0.00      CHA  H
ATOM    840  CG  PHE C 147      12.771  15.532  10.326  0.00  0.00      CHA  C
ATOM    841  CD1 PHE C 147      12.673  15.011   8.972  0.00  0.00      CHA  C
ATOM    842  HD1 PHE C 147      13.375  14.208   8.805  0.00  0.00      CHA  H
ATOM    843  CE1 PHE C 147      11.666  15.319   8.098  0.00  0.00      CHA  C
ATOM    844  HE1 PHE C 147      11.650  14.852   7.124  0.00  0.00      CHA  H
ATOM    845  CZ  PHE C 147      10.672  16.203   8.542  0.00  0.00      CHA  C
ATOM    846  HZ  PHE C 147       9.826  16.473   7.927  0.00  0.00      CHA  H
ATOM    847  CD2 PHE C 147      11.749  16.358  10.741  0.00  0.00      CHA  C
ATOM    848  HD2 PHE C 147      11.757  16.833  11.711  0.00  0.00      CHA  H
ATOM    849  CE2 PHE C 147      10.703  16.686   9.867  0.00  0.00      CHA  C
ATOM    850  HE2 PHE C 147       9.906  17.344  10.179  0.00  0.00      CHA  H
ATOM    851  C   PHE C 147      15.728  15.800  12.695  0.00  0.00      CHA  C
ATOM    852  O   PHE C 147      15.361  15.234  13.779  0.00  0.00      CHA  O
ATOM    853  N   MET C 148      17.057  16.062  12.549  0.00  0.00      CHA  N
ATOM    854  HN  MET C 148      17.376  16.444  11.685  0.00  0.00      CHA  H
ATOM    855  CA  MET C 148      18.103  15.927  13.488  0.00  0.00      CHA  C
ATOM    856  HA  MET C 148      18.329  14.871  13.515  0.00  0.00      CHA  H
ATOM    857  CB  MET C 148      19.329  16.645  12.991  0.00  0.00      CHA  C
ATOM    858  HB1 MET C 148      19.318  16.401  11.907  0.00  0.00      CHA  H
ATOM    859  HB2 MET C 148      19.236  17.749  13.081  0.00  0.00      CHA  H
ATOM    860  CG  MET C 148      20.732  16.229  13.534  0.00  0.00      CHA  C
ATOM    861  HG1 MET C 148      20.816  16.423  14.624  0.00  0.00      CHA  H
ATOM    862  HG2 MET C 148      20.910  15.134  13.475  0.00  0.00      CHA  H
ATOM    863  SD  MET C 148      22.095  17.143  12.911  0.00  0.00      CHA  S
ATOM    864  CE  MET C 148      21.970  16.460  11.231  0.00  0.00      CHA  C
ATOM    865  HE1 MET C 148      23.019  16.346  10.884  0.00  0.00      CHA  H
ATOM    866  HE2 MET C 148      21.325  15.555  11.196  0.00  0.00      CHA  H
ATOM    867  HE3 MET C 148      21.466  17.223  10.600  0.00  0.00      CHA  H
ATOM    868  C   MET C 148      17.861  16.457  14.875  0.00  0.00      CHA  C
ATOM    869  O   MET C 148      17.431  17.527  15.105  0.00  0.00      CHA  O
ATOM    870  N   GLY C 149      18.178  15.645  15.908  0.00  0.00      CHA  N
ATOM    871  HN  GLY C 149      18.537  14.724  15.780  0.00  0.00      CHA  H
ATOM    872  CA  GLY C 149      18.103  16.157  17.299  0.00  0.00      CHA  C
ATOM    873  HA1 GLY C 149      18.557  17.135  17.373  0.00  0.00      CHA  H
ATOM    874  HA2 GLY C 149      18.466  15.427  18.007  0.00  0.00      CHA  H
ATOM    875  C   GLY C 149      16.738  16.265  17.925  0.00  0.00      CHA  C
ATOM    876  O   GLY C 149      16.467  16.864  18.951  0.00  0.00      CHA  O
ATOM    877  N   ASN C 150      15.714  15.652  17.320  0.00  0.00      CHA  N
ATOM    878  HN  ASN C 150      15.986  15.069  16.558  0.00  0.00      CHA  H
ATOM    879  CA  ASN C 150      14.269  15.845  17.596  0.00  0.00      CHA  C
ATOM    880  HA  ASN C 150      14.062  16.902  17.520  0.00  0.00      CHA  H
ATOM    881  CB  ASN C 150      13.516  15.053  16.448  0.00  0.00      CHA  C
ATOM    882  HB1 ASN C 150      13.975  15.441  15.514  0.00  0.00      CHA  H
ATOM    883  HB2 ASN C 150      13.720  13.966  16.554  0.00  0.00      CHA  H
ATOM    884  CG  ASN C 150      12.026  15.299  16.374  0.00  0.00      CHA  C
ATOM    885  OD1 ASN C 150      11.610  16.430  16.778  0.00  0.00      CHA  O
ATOM    886  ND2 ASN C 150      11.175  14.409  15.938  0.00  0.00      CHA  N
ATOM    887 HD21 ASN C 150      10.220  14.706  15.937  0.00  0.00      CHA  H
ATOM    888 HD22 ASN C 150      11.321  13.423  15.866  0.00  0.00      CHA  H
ATOM    889  C   ASN C 150      13.766  15.559  19.009  0.00  0.00      CHA  C
ATOM    890  O   ASN C 150      14.322  14.645  19.596  0.00  0.00      CHA  O
ATOM    891  N   LEU C 151      12.808  16.281  19.570  0.00  0.00      CHA  N
ATOM    892  HN  LEU C 151      12.496  17.080  19.062  0.00  0.00      CHA  H
ATOM    893  CA  LEU C 151      12.091  16.010  20.790  0.00  0.00      CHA  C
ATOM    894  HA  LEU C 151      12.830  15.998  21.577  0.00  0.00      CHA  H
ATOM    895  CB  LEU C 151      11.168  17.199  21.316  0.00  0.00      CHA  C
ATOM    896  HB1 LEU C 151      10.679  17.699  20.452  0.00  0.00      CHA  H
ATOM    897  HB2 LEU C 151      10.272  16.849  21.870  0.00  0.00      CHA  H
ATOM    898  CG  LEU C 151      11.915  18.305  22.056  0.00  0.00      CHA  C
ATOM    899  HG  LEU C 151      12.861  18.565  21.533  0.00  0.00      CHA  H
ATOM    900  CD1 LEU C 151      11.175  19.596  22.302  0.00  0.00      CHA  C
ATOM    901 HD11 LEU C 151      10.182  19.448  22.778  0.00  0.00      CHA  H
ATOM    902 HD12 LEU C 151      11.783  20.320  22.886  0.00  0.00      CHA  H
ATOM    903 HD13 LEU C 151      11.050  20.044  21.293  0.00  0.00      CHA  H
ATOM    904  CD2 LEU C 151      12.276  17.978  23.521  0.00  0.00      CHA  C
ATOM    905 HD21 LEU C 151      11.374  17.690  24.101  0.00  0.00      CHA  H
ATOM    906 HD22 LEU C 151      12.968  17.111  23.460  0.00  0.00      CHA  H
ATOM    907 HD23 LEU C 151      12.797  18.820  24.024  0.00  0.00      CHA  H
ATOM    908  C   LEU C 151      11.365  14.682  20.760  0.00  0.00      CHA  C
ATOM    909  O   LEU C 151      10.887  14.305  19.701  0.00  0.00      CHA  O
ATOM    910  N   VAL C 152      11.441  13.903  21.860  0.00  0.00      CHA  N
ATOM    911  HN  VAL C 152      11.913  14.120  22.711  0.00  0.00      CHA  H
ATOM    912  CA  VAL C 152      10.983  12.519  21.950  0.00  0.00      CHA  C
ATOM    913  HA  VAL C 152      11.088  12.016  21.000  0.00  0.00      CHA  H
ATOM    914  CB  VAL C 152      11.733  11.752  22.935  0.00  0.00      CHA  C
ATOM    915  HB  VAL C 152      11.799  12.301  23.898  0.00  0.00      CHA  H
ATOM    916  CG1 VAL C 152      11.133  10.346  23.293  0.00  0.00      CHA  C
ATOM    917 HG11 VAL C 152      11.839   9.739  23.899  0.00  0.00      CHA  H
ATOM    918 HG12 VAL C 152      10.265  10.525  23.963  0.00  0.00      CHA  H
ATOM    919 HG13 VAL C 152      11.014   9.819  22.322  0.00  0.00      CHA  H
ATOM    920  CG2 VAL C 152      13.218  11.476  22.509  0.00  0.00      CHA  C
ATOM    921 HG21 VAL C 152      13.762  11.299  23.462  0.00  0.00      CHA  H
ATOM    922 HG22 VAL C 152      13.332  10.590  21.850  0.00  0.00      CHA  H
ATOM    923 HG23 VAL C 152      13.651  12.371  22.014  0.00  0.00      CHA  H
ATOM    924  C   VAL C 152       9.562  12.497  22.301  0.00  0.00      CHA  C
ATOM    925  O   VAL C 152       9.214  13.087  23.306  0.00  0.00      CHA  O
ATOM    926  N   ARG C 153       8.717  12.058  21.392  0.00  0.00      CHA  N
ATOM    927  HN  ARG C 153       9.119  11.680  20.562  0.00  0.00      CHA  H
ATOM    928  CA  ARG C 153       7.313  11.953  21.483  0.00  0.00      CHA  C
ATOM    929  HA  ARG C 153       7.166  12.363  22.472  0.00  0.00      CHA  H
ATOM    930  CB  ARG C 153       6.666  12.841  20.346  0.00  0.00      CHA  C
ATOM    931  HB1 ARG C 153       6.957  12.614  19.298  0.00  0.00      CHA  H
ATOM    932  HB2 ARG C 153       5.582  12.718  20.555  0.00  0.00      CHA  H
ATOM    933  CG  ARG C 153       7.011  14.337  20.529  0.00  0.00      CHA  C
ATOM    934  HG1 ARG C 153       6.614  14.693  21.504  0.00  0.00      CHA  H
ATOM    935  HG2 ARG C 153       8.103  14.513  20.637  0.00  0.00      CHA  H
ATOM    936  CD  ARG C 153       6.408  15.166  19.408  0.00  0.00      CHA  C
ATOM    937  HD1 ARG C 153       6.720  14.606  18.500  0.00  0.00      CHA  H
ATOM    938  HD2 ARG C 153       5.301  15.076  19.429  0.00  0.00      CHA  H
ATOM    939  NE  ARG C 153       6.931  16.539  19.534  0.00  0.00      CHA  N
ATOM    940  HE  ARG C 153       6.630  17.236  20.184  0.00  0.00      CHA  H
ATOM    941  CZ  ARG C 153       8.100  16.946  18.995  0.00  0.00      CHA  C
ATOM    942  NH1 ARG C 153       8.837  16.187  18.155  0.00  0.00      CHA  N
ATOM    943 HH11 ARG C 153       9.674  16.565  17.761  0.00  0.00      CHA  H
ATOM    944 HH12 ARG C 153       8.720  15.207  17.994  0.00  0.00      CHA  H
ATOM    945  NH2 ARG C 153       8.443  18.232  19.297  0.00  0.00      CHA  N
ATOM    946 HH21 ARG C 153       9.025  18.669  18.611  0.00  0.00      CHA  H
ATOM    947 HH22 ARG C 153       7.756  18.801  19.748  0.00  0.00      CHA  H
ATOM    948  C   ARG C 153       6.953  10.515  21.337  0.00  0.00      CHA  C
ATOM    949  O   ARG C 153       7.828   9.645  21.131  0.00  0.00      CHA  O
ATOM    950  N   TRP C 154       5.664  10.131  21.372  0.00  0.00      CHA  N
ATOM    951  HN  TRP C 154       4.938  10.804  21.489  0.00  0.00      CHA  H
ATOM    952  CA  TRP C 154       5.230   8.737  21.131  0.00  0.00      CHA  C
ATOM    953  HA  TRP C 154       5.735   8.113  21.854  0.00  0.00      CHA  H
ATOM    954  CB  TRP C 154       3.768   8.530  21.470  0.00  0.00      CHA  C
ATOM    955  HB1 TRP C 154       3.418   7.482  21.351  0.00  0.00      CHA  H
ATOM    956  HB2 TRP C 154       3.607   8.715  22.554  0.00  0.00      CHA  H
ATOM    957  CG  TRP C 154       2.695   9.319  20.778  0.00  0.00      CHA  C
ATOM    958  CD1 TRP C 154       1.982  10.345  21.314  0.00  0.00      CHA  C
ATOM    959  HD1 TRP C 154       2.073  10.794  22.292  0.00  0.00      CHA  H
ATOM    960  NE1 TRP C 154       0.980  10.673  20.449  0.00  0.00      CHA  N
ATOM    961  HE1 TRP C 154       0.267  11.286  20.711  0.00  0.00      CHA  H
ATOM    962  CE2 TRP C 154       0.836   9.728  19.496  0.00  0.00      CHA  C
ATOM    963  CD2 TRP C 154       1.986   8.852  19.597  0.00  0.00      CHA  C
ATOM    964  CE3 TRP C 154       2.117   7.732  18.839  0.00  0.00      CHA  C
ATOM    965  HE3 TRP C 154       2.960   7.064  18.933  0.00  0.00      CHA  H
ATOM    966  CZ3 TRP C 154       1.160   7.522  17.823  0.00  0.00      CHA  C
ATOM    967  HZ3 TRP C 154       1.136   6.590  17.277  0.00  0.00      CHA  H
ATOM    968  CZ2 TRP C 154      -0.118   9.557  18.436  0.00  0.00      CHA  C
ATOM    969  HZ2 TRP C 154      -0.953  10.241  18.388  0.00  0.00      CHA  H
ATOM    970  CH2 TRP C 154       0.104   8.445  17.554  0.00  0.00      CHA  C
ATOM    971  HH2 TRP C 154      -0.628   8.134  16.823  0.00  0.00      CHA  H
ATOM    972  C   TRP C 154       5.640   8.078  19.814  0.00  0.00      CHA  C
ATOM    973  O   TRP C 154       5.937   6.938  19.907  0.00  0.00      CHA  O
ATOM    974  N   PRO C 155       5.746   8.546  18.585  0.00  0.00      CHA  N
ATOM    975  CD  PRO C 155       5.184   9.824  18.058  0.00  0.00      CHA  C
ATOM    976  HD1 PRO C 155       4.170  10.061  18.443  0.00  0.00      CHA  H
ATOM    977  HD2 PRO C 155       5.872  10.662  18.298  0.00  0.00      CHA  H
ATOM    978  CA  PRO C 155       6.353   7.814  17.472  0.00  0.00      CHA  C
ATOM    979  HA  PRO C 155       5.804   6.892  17.350  0.00  0.00      CHA  H
ATOM    980  CB  PRO C 155       6.335   8.847  16.278  0.00  0.00      CHA  C
ATOM    981  HB1 PRO C 155       6.270   8.397  15.264  0.00  0.00      CHA  H
ATOM    982  HB2 PRO C 155       7.236   9.480  16.426  0.00  0.00      CHA  H
ATOM    983  CG  PRO C 155       5.145   9.729  16.505  0.00  0.00      CHA  C
ATOM    984  HG1 PRO C 155       4.212   9.172  16.273  0.00  0.00      CHA  H
ATOM    985  HG2 PRO C 155       5.202  10.683  15.939  0.00  0.00      CHA  H
ATOM    986  C   PRO C 155       7.804   7.406  17.740  0.00  0.00      CHA  C
ATOM    987  O   PRO C 155       8.412   8.110  18.546  0.00  0.00      CHA  O
ATOM    988  N   PRO C 156       8.448   6.413  17.119  0.00  0.00      CHA  N
ATOM    989  CD  PRO C 156       7.703   5.160  16.711  0.00  0.00      CHA  C
ATOM    990  HD1 PRO C 156       6.800   5.035  17.346  0.00  0.00      CHA  H
ATOM    991  HD2 PRO C 156       7.468   5.314  15.636  0.00  0.00      CHA  H
ATOM    992  CA  PRO C 156       9.819   6.073  17.525  0.00  0.00      CHA  C
ATOM    993  HA  PRO C 156       9.792   6.046  18.604  0.00  0.00      CHA  H
ATOM    994  CB  PRO C 156       9.951   4.741  16.828  0.00  0.00      CHA  C
ATOM    995  HB1 PRO C 156      10.700   4.104  17.346  0.00  0.00      CHA  H
ATOM    996  HB2 PRO C 156      10.137   4.861  15.740  0.00  0.00      CHA  H
ATOM    997  CG  PRO C 156       8.638   4.046  17.051  0.00  0.00      CHA  C
ATOM    998  HG1 PRO C 156       8.325   4.006  18.116  0.00  0.00      CHA  H
ATOM    999  HG2 PRO C 156       8.603   3.091  16.485  0.00  0.00      CHA  H
ATOM   1000  C   PRO C 156      10.870   7.091  16.993  0.00  0.00      CHA  C
ATOM   1001  O   PRO C 156      10.651   7.537  15.866  0.00  0.00      CHA  O
ATOM   1002  N   PRO C 157      11.958   7.470  17.717  0.00  0.00      CHA  N
ATOM   1003  CD  PRO C 157      12.404   6.644  18.796  0.00  0.00      CHA  C
ATOM   1004  HD1 PRO C 157      11.725   6.738  19.670  0.00  0.00      CHA  H
ATOM   1005  HD2 PRO C 157      12.426   5.576  18.490  0.00  0.00      CHA  H
ATOM   1006  CA  PRO C 157      12.913   8.552  17.297  0.00  0.00      CHA  C
ATOM   1007  HA  PRO C 157      12.411   9.487  17.099  0.00  0.00      CHA  H
ATOM   1008  CB  PRO C 157      13.796   8.636  18.561  0.00  0.00      CHA  C
ATOM   1009  HB1 PRO C 157      14.791   9.114  18.442  0.00  0.00      CHA  H
ATOM   1010  HB2 PRO C 157      13.280   9.252  19.328  0.00  0.00      CHA  H
ATOM   1011  CG  PRO C 157      13.823   7.122  19.049  0.00  0.00      CHA  C
ATOM   1012  HG1 PRO C 157      14.592   6.578  18.461  0.00  0.00      CHA  H
ATOM   1013  HG2 PRO C 157      13.947   7.094  20.153  0.00  0.00      CHA  H
ATOM   1014  C   PRO C 157      13.682   8.087  16.009  0.00  0.00      CHA  C
ATOM   1015  O   PRO C 157      14.378   8.906  15.447  0.00  0.00      CHA  O
ATOM   1016  N   PHE C 158      13.489   6.854  15.513  0.00  0.00      CHA  N
ATOM   1017  HN  PHE C 158      12.922   6.139  15.915  0.00  0.00      CHA  H
ATOM   1018  CA  PHE C 158      14.267   6.254  14.454  0.00  0.00      CHA  C
ATOM   1019  HA  PHE C 158      15.277   6.605  14.607  0.00  0.00      CHA  H
ATOM   1020  CB  PHE C 158      14.177   4.691  14.559  0.00  0.00      CHA  C
ATOM   1021  HB1 PHE C 158      13.206   4.366  14.128  0.00  0.00      CHA  H
ATOM   1022  HB2 PHE C 158      15.051   4.201  14.079  0.00  0.00      CHA  H
ATOM   1023  CG  PHE C 158      14.271   4.091  15.946  0.00  0.00      CHA  C
ATOM   1024  CD1 PHE C 158      15.366   4.463  16.799  0.00  0.00      CHA  C
ATOM   1025  HD1 PHE C 158      16.083   5.138  16.355  0.00  0.00      CHA  H
ATOM   1026  CE1 PHE C 158      15.445   3.964  18.133  0.00  0.00      CHA  C
ATOM   1027  HE1 PHE C 158      16.278   4.261  18.753  0.00  0.00      CHA  H
ATOM   1028  CZ  PHE C 158      14.421   3.017  18.511  0.00  0.00      CHA  C
ATOM   1029  HZ  PHE C 158      14.387   2.540  19.479  0.00  0.00      CHA  H
ATOM   1030  CD2 PHE C 158      13.286   3.111  16.381  0.00  0.00      CHA  C
ATOM   1031  HD2 PHE C 158      12.617   2.701  15.638  0.00  0.00      CHA  H
ATOM   1032  CE2 PHE C 158      13.435   2.587  17.633  0.00  0.00      CHA  C
ATOM   1033  HE2 PHE C 158      12.749   1.782  17.856  0.00  0.00      CHA  H
ATOM   1034  C   PHE C 158      13.993   6.691  13.014  0.00  0.00      CHA  C
ATOM   1035  O   PHE C 158      14.886   6.658  12.157  0.00  0.00      CHA  O
ATOM   1036  N   ASN C 159      12.779   7.129  12.697  0.00  0.00      CHA  N
ATOM   1037  HN  ASN C 159      12.121   6.854  13.394  0.00  0.00      CHA  H
ATOM   1038  CA  ASN C 159      12.349   7.768  11.447  0.00  0.00      CHA  C
ATOM   1039  HA  ASN C 159      12.637   7.079  10.667  0.00  0.00      CHA  H
ATOM   1040  CB  ASN C 159      10.837   8.104  11.646  0.00  0.00      CHA  C
ATOM   1041  HB1 ASN C 159      10.744   8.750  12.545  0.00  0.00      CHA  H
ATOM   1042  HB2 ASN C 159      10.462   8.777  10.846  0.00  0.00      CHA  H
ATOM   1043  CG  ASN C 159      10.087   6.806  11.621  0.00  0.00      CHA  C
ATOM   1044  OD1 ASN C 159      10.002   6.096  10.589  0.00  0.00      CHA  O
ATOM   1045  ND2 ASN C 159       9.547   6.398  12.760  0.00  0.00      CHA  N
ATOM   1046 HD21 ASN C 159       8.888   5.646  12.717  0.00  0.00      CHA  H
ATOM   1047 HD22 ASN C 159       9.730   6.993  13.542  0.00  0.00      CHA  H
ATOM   1048  C   ASN C 159      13.091   9.116  11.183  0.00  0.00      CHA  C
ATOM   1049  O   ASN C 159      13.471   9.493  10.100  0.00  0.00      CHA  O
ATOM   1050  N   TYR C 160      13.442   9.770  12.238  0.00  0.00      CHA  N
ATOM   1051  HN  TYR C 160      13.367   9.397  13.160  0.00  0.00      CHA  H
ATOM   1052  CA  TYR C 160      14.136  11.068  12.202  0.00  0.00      CHA  C
ATOM   1053  HA  TYR C 160      13.812  11.702  11.390  0.00  0.00      CHA  H
ATOM   1054  CB  TYR C 160      13.741  11.832  13.552  0.00  0.00      CHA  C
ATOM   1055  HB1 TYR C 160      14.296  11.441  14.432  0.00  0.00      CHA  H
ATOM   1056  HB2 TYR C 160      13.901  12.931  13.544  0.00  0.00      CHA  H
ATOM   1057  CG  TYR C 160      12.269  11.748  13.756  0.00  0.00      CHA  C
ATOM   1058  CD1 TYR C 160      11.745  11.067  14.863  0.00  0.00      CHA  C
ATOM   1059  HD1 TYR C 160      12.431  10.532  15.504  0.00  0.00      CHA  H
ATOM   1060  CE1 TYR C 160      10.304  11.062  15.114  0.00  0.00      CHA  C
ATOM   1061  HE1 TYR C 160       9.962  10.523  15.985  0.00  0.00      CHA  H
ATOM   1062  CZ  TYR C 160       9.442  11.761  14.314  0.00  0.00      CHA  C
ATOM   1063  OH  TYR C 160       8.088  11.913  14.601  0.00  0.00      CHA  O
ATOM   1064  HH  TYR C 160       7.588  12.097  13.803  0.00  0.00      CHA  H
ATOM   1065  CD2 TYR C 160      11.289  12.430  12.936  0.00  0.00      CHA  C
ATOM   1066  HD2 TYR C 160      11.594  12.865  11.996  0.00  0.00      CHA  H
ATOM   1067  CE2 TYR C 160       9.941  12.526  13.239  0.00  0.00      CHA  C
ATOM   1068  HE2 TYR C 160       9.203  13.090  12.687  0.00  0.00      CHA  H
ATOM   1069  C   TYR C 160      15.631  10.892  12.193  0.00  0.00      CHA  C
ATOM   1070  O   TYR C 160      16.350  11.927  12.159  0.00  0.00      CHA  O
ATOM   1071  N   ASP C 161      16.081   9.556  12.333  0.00  0.00      CHA  N
ATOM   1072  HN  ASP C 161      15.405   8.836  12.472  0.00  0.00      CHA  H
ATOM   1073  CA  ASP C 161      17.449   9.224  12.642  0.00  0.00      CHA  C
ATOM   1074  HA  ASP C 161      18.065  10.057  12.334  0.00  0.00      CHA  H
ATOM   1075  CB  ASP C 161      17.534   9.226  14.233  0.00  0.00      CHA  C
ATOM   1076  HB1 ASP C 161      17.120  10.206  14.554  0.00  0.00      CHA  H
ATOM   1077  HB2 ASP C 161      16.928   8.440  14.733  0.00  0.00      CHA  H
ATOM   1078  CG  ASP C 161      18.933   9.125  14.805  0.00  0.00      CHA  C
ATOM   1079  OD1 ASP C 161      19.267   8.180  15.532  0.00  0.00      CHA  O
ATOM   1080  OD2 ASP C 161      19.791   9.932  14.391  0.00  0.00      CHA  O
ATOM   1081  C   ASP C 161      18.046   8.005  11.955  0.00  0.00      CHA  C
ATOM   1082  O   ASP C 161      19.229   7.725  12.262  0.00  0.00      CHA  O
ATOM   1083  N   THR C 162      17.367   7.324  10.991  0.00  0.00      CHA  N
ATOM   1084  HN  THR C 162      16.413   7.523  10.780  0.00  0.00      CHA  H
ATOM   1085  CA  THR C 162      17.991   6.148  10.287  0.00  0.00      CHA  C
ATOM   1086  HA  THR C 162      19.054   6.339  10.314  0.00  0.00      CHA  H
ATOM   1087  CB  THR C 162      17.772   4.763  10.934  0.00  0.00      CHA  C
ATOM   1088  HB  THR C 162      16.680   4.597  11.051  0.00  0.00      CHA  H
ATOM   1089  OG1 THR C 162      18.528   4.572  12.092  0.00  0.00      CHA  O
ATOM   1090  HG1 THR C 162      18.057   5.056  12.774  0.00  0.00      CHA  H
ATOM   1091  CG2 THR C 162      18.308   3.576  10.064  0.00  0.00      CHA  C
ATOM   1092 HG21 THR C 162      17.815   3.466   9.075  0.00  0.00      CHA  H
ATOM   1093 HG22 THR C 162      19.385   3.788   9.895  0.00  0.00      CHA  H
ATOM   1094 HG23 THR C 162      18.322   2.647  10.674  0.00  0.00      CHA  H
ATOM   1095  C   THR C 162      17.481   6.050   8.803  0.00  0.00      CHA  C
ATOM   1096  O   THR C 162      16.287   6.297   8.552  0.00  0.00      CHA  O
ATOM   1097  N   PHE C 163      18.345   5.731   7.780  0.00  0.00      CHA  N
ATOM   1098  HN  PHE C 163      19.185   5.250   8.019  0.00  0.00      CHA  H
ATOM   1099  CA  PHE C 163      17.963   5.826   6.293  0.00  0.00      CHA  C
ATOM   1100  HA  PHE C 163      17.515   6.799   6.155  0.00  0.00      CHA  H
ATOM   1101  CB  PHE C 163      19.295   5.880   5.454  0.00  0.00      CHA  C
ATOM   1102  HB1 PHE C 163      19.974   6.684   5.810  0.00  0.00      CHA  H
ATOM   1103  HB2 PHE C 163      19.908   4.964   5.593  0.00  0.00      CHA  H
ATOM   1104  CG  PHE C 163      18.977   6.154   3.982  0.00  0.00      CHA  C
ATOM   1105  CD1 PHE C 163      18.687   4.986   3.148  0.00  0.00      CHA  C
ATOM   1106  HD1 PHE C 163      18.666   4.019   3.630  0.00  0.00      CHA  H
ATOM   1107  CE1 PHE C 163      18.383   5.119   1.816  0.00  0.00      CHA  C
ATOM   1108  HE1 PHE C 163      18.231   4.235   1.214  0.00  0.00      CHA  H
ATOM   1109  CZ  PHE C 163      18.285   6.435   1.294  0.00  0.00      CHA  C
ATOM   1110  HZ  PHE C 163      18.212   6.564   0.224  0.00  0.00      CHA  H
ATOM   1111  CD2 PHE C 163      18.753   7.445   3.403  0.00  0.00      CHA  C
ATOM   1112  HD2 PHE C 163      18.805   8.257   4.114  0.00  0.00      CHA  H
ATOM   1113  CE2 PHE C 163      18.462   7.615   2.100  0.00  0.00      CHA  C
ATOM   1114  HE2 PHE C 163      18.219   8.587   1.698  0.00  0.00      CHA  H
ATOM   1115  C   PHE C 163      16.857   4.934   5.826  0.00  0.00      CHA  C
ATOM   1116  O   PHE C 163      15.995   5.327   5.050  0.00  0.00      CHA  O
ATOM   1117  N   SER C 164      16.874   3.646   6.290  0.00  0.00      CHA  N
ATOM   1118  HN  SER C 164      17.569   3.300   6.917  0.00  0.00      CHA  H
ATOM   1119  CA  SER C 164      15.887   2.705   5.763  0.00  0.00      CHA  C
ATOM   1120  HA  SER C 164      16.004   2.855   4.700  0.00  0.00      CHA  H
ATOM   1121  CB  SER C 164      16.310   1.249   6.025  0.00  0.00      CHA  C
ATOM   1122  HB1 SER C 164      15.575   0.502   5.659  0.00  0.00      CHA  H
ATOM   1123  HB2 SER C 164      17.183   1.095   5.355  0.00  0.00      CHA  H
ATOM   1124  OG  SER C 164      16.732   0.864   7.359  0.00  0.00      CHA  O
ATOM   1125  HG1 SER C 164      17.414   0.189   7.318  0.00  0.00      CHA  H
ATOM   1126  C   SER C 164      14.441   3.041   6.181  0.00  0.00      CHA  C
ATOM   1127  O   SER C 164      13.554   2.979   5.286  0.00  0.00      CHA  O
ATOM   1128  N   TRP C 165      14.257   3.521   7.430  0.00  0.00      CHA  N
ATOM   1129  HN  TRP C 165      15.072   3.544   8.005  0.00  0.00      CHA  H
ATOM   1130  CA  TRP C 165      13.007   4.051   7.976  0.00  0.00      CHA  C
ATOM   1131  HA  TRP C 165      12.290   3.252   7.864  0.00  0.00      CHA  H
ATOM   1132  CB  TRP C 165      13.146   4.244   9.500  0.00  0.00      CHA  C
ATOM   1133  HB1 TRP C 165      13.889   5.032   9.747  0.00  0.00      CHA  H
ATOM   1134  HB2 TRP C 165      12.147   4.656   9.754  0.00  0.00      CHA  H
ATOM   1135  CG  TRP C 165      13.415   2.964  10.408  0.00  0.00      CHA  C
ATOM   1136  CD1 TRP C 165      14.466   2.103  10.556  0.00  0.00      CHA  C
ATOM   1137  HD1 TRP C 165      15.408   2.003  10.036  0.00  0.00      CHA  H
ATOM   1138  NE1 TRP C 165      14.213   1.166  11.468  0.00  0.00      CHA  N
ATOM   1139  HE1 TRP C 165      14.795   0.458  11.804  0.00  0.00      CHA  H
ATOM   1140  CE2 TRP C 165      12.974   1.469  12.009  0.00  0.00      CHA  C
ATOM   1141  CD2 TRP C 165      12.446   2.581  11.379  0.00  0.00      CHA  C
ATOM   1142  CE3 TRP C 165      11.221   3.033  11.639  0.00  0.00      CHA  C
ATOM   1143  HE3 TRP C 165      10.748   3.813  11.061  0.00  0.00      CHA  H
ATOM   1144  CZ3 TRP C 165      10.440   2.470  12.699  0.00  0.00      CHA  C
ATOM   1145  HZ3 TRP C 165       9.478   2.884  12.964  0.00  0.00      CHA  H
ATOM   1146  CZ2 TRP C 165      12.238   0.878  13.088  0.00  0.00      CHA  C
ATOM   1147  HZ2 TRP C 165      12.793   0.103  13.595  0.00  0.00      CHA  H
ATOM   1148  CH2 TRP C 165      10.956   1.365  13.411  0.00  0.00      CHA  C
ATOM   1149  HH2 TRP C 165      10.441   0.941  14.260  0.00  0.00      CHA  H
ATOM   1150  C   TRP C 165      12.551   5.309   7.268  0.00  0.00      CHA  C
ATOM   1151  O   TRP C 165      11.377   5.586   6.923  0.00  0.00      CHA  O
ATOM   1152  N   ALA C 166      13.619   6.136   6.996  0.00  0.00      CHA  N
ATOM   1153  HN  ALA C 166      14.567   5.991   7.271  0.00  0.00      CHA  H
ATOM   1154  CA  ALA C 166      13.310   7.394   6.378  0.00  0.00      CHA  C
ATOM   1155  HA  ALA C 166      12.515   7.935   6.870  0.00  0.00      CHA  H
ATOM   1156  CB  ALA C 166      14.529   8.304   6.430  0.00  0.00      CHA  C
ATOM   1157  HB1 ALA C 166      14.775   8.536   7.488  0.00  0.00      CHA  H
ATOM   1158  HB2 ALA C 166      15.452   7.832   6.031  0.00  0.00      CHA  H
ATOM   1159  HB3 ALA C 166      14.396   9.326   6.016  0.00  0.00      CHA  H
ATOM   1160  C   ALA C 166      12.847   7.302   4.965  0.00  0.00      CHA  C
ATOM   1161  O   ALA C 166      11.827   7.831   4.583  0.00  0.00      CHA  O
ATOM   1162  N   PHE C 167      13.503   6.487   4.111  0.00  0.00      CHA  N
ATOM   1163  HN  PHE C 167      14.308   6.042   4.498  0.00  0.00      CHA  H
ATOM   1164  CA  PHE C 167      13.163   6.189   2.785  0.00  0.00      CHA  C
ATOM   1165  HA  PHE C 167      13.014   7.139   2.293  0.00  0.00      CHA  H
ATOM   1166  CB  PHE C 167      14.320   5.385   2.143  0.00  0.00      CHA  C
ATOM   1167  HB1 PHE C 167      15.243   6.003   2.186  0.00  0.00      CHA  H
ATOM   1168  HB2 PHE C 167      14.557   4.416   2.631  0.00  0.00      CHA  H
ATOM   1169  CG  PHE C 167      14.228   5.165   0.622  0.00  0.00      CHA  C
ATOM   1170  CD1 PHE C 167      14.807   6.126  -0.242  0.00  0.00      CHA  C
ATOM   1171  HD1 PHE C 167      15.251   7.050   0.099  0.00  0.00      CHA  H
ATOM   1172  CE1 PHE C 167      15.076   5.732  -1.593  0.00  0.00      CHA  C
ATOM   1173  HE1 PHE C 167      15.507   6.487  -2.233  0.00  0.00      CHA  H
ATOM   1174  CZ  PHE C 167      14.638   4.493  -2.080  0.00  0.00      CHA  C
ATOM   1175  HZ  PHE C 167      14.636   4.395  -3.156  0.00  0.00      CHA  H
ATOM   1176  CD2 PHE C 167      13.755   3.952   0.107  0.00  0.00      CHA  C
ATOM   1177  HD2 PHE C 167      13.277   3.319   0.839  0.00  0.00      CHA  H
ATOM   1178  CE2 PHE C 167      13.978   3.624  -1.223  0.00  0.00      CHA  C
ATOM   1179  HE2 PHE C 167      13.810   2.600  -1.524  0.00  0.00      CHA  H
ATOM   1180  C   PHE C 167      11.799   5.392   2.669  0.00  0.00      CHA  C
ATOM   1181  O   PHE C 167      11.009   5.634   1.742  0.00  0.00      CHA  O
ATOM   1182  N   LEU C 168      11.506   4.487   3.577  0.00  0.00      CHA  N
ATOM   1183  HN  LEU C 168      12.086   4.147   4.313  0.00  0.00      CHA  H
ATOM   1184  CA  LEU C 168      10.193   3.942   3.535  0.00  0.00      CHA  C
ATOM   1185  HA  LEU C 168      10.052   3.466   2.575  0.00  0.00      CHA  H
ATOM   1186  CB  LEU C 168      10.216   2.747   4.578  0.00  0.00      CHA  C
ATOM   1187  HB1 LEU C 168      11.133   2.127   4.478  0.00  0.00      CHA  H
ATOM   1188  HB2 LEU C 168      10.406   3.244   5.553  0.00  0.00      CHA  H
ATOM   1189  CG  LEU C 168       8.973   1.880   4.516  0.00  0.00      CHA  C
ATOM   1190  HG  LEU C 168       8.081   2.541   4.470  0.00  0.00      CHA  H
ATOM   1191  CD1 LEU C 168       8.809   0.907   3.392  0.00  0.00      CHA  C
ATOM   1192 HD11 LEU C 168       9.753   0.332   3.275  0.00  0.00      CHA  H
ATOM   1193 HD12 LEU C 168       8.035   0.124   3.542  0.00  0.00      CHA  H
ATOM   1194 HD13 LEU C 168       8.704   1.365   2.385  0.00  0.00      CHA  H
ATOM   1195  CD2 LEU C 168       8.927   1.001   5.777  0.00  0.00      CHA  C
ATOM   1196 HD21 LEU C 168       7.931   0.514   5.849  0.00  0.00      CHA  H
ATOM   1197 HD22 LEU C 168       9.706   0.209   5.813  0.00  0.00      CHA  H
ATOM   1198 HD23 LEU C 168       9.103   1.680   6.638  0.00  0.00      CHA  H
ATOM   1199  C   LEU C 168       8.974   4.841   3.894  0.00  0.00      CHA  C
ATOM   1200  O   LEU C 168       7.911   4.747   3.325  0.00  0.00      CHA  O
ATOM   1201  N   ALA C 169       9.181   5.741   4.791  0.00  0.00      CHA  N
ATOM   1202  HN  ALA C 169      10.066   5.752   5.249  0.00  0.00      CHA  H
ATOM   1203  CA  ALA C 169       8.222   6.811   5.185  0.00  0.00      CHA  C
ATOM   1204  HA  ALA C 169       7.232   6.382   5.225  0.00  0.00      CHA  H
ATOM   1205  CB  ALA C 169       8.690   7.502   6.463  0.00  0.00      CHA  C
ATOM   1206  HB1 ALA C 169       7.920   8.163   6.915  0.00  0.00      CHA  H
ATOM   1207  HB2 ALA C 169       9.014   6.810   7.269  0.00  0.00      CHA  H
ATOM   1208  HB3 ALA C 169       9.607   8.114   6.330  0.00  0.00      CHA  H
ATOM   1209  C   ALA C 169       8.177   7.895   4.085  0.00  0.00      CHA  C
ATOM   1210  O   ALA C 169       7.060   8.338   3.809  0.00  0.00      CHA  O
ATOM   1211  N   LEU C 170       9.258   8.283   3.369  0.00  0.00      CHA  N
ATOM   1212  HN  LEU C 170      10.205   8.109   3.628  0.00  0.00      CHA  H
ATOM   1213  CA  LEU C 170       9.255   9.106   2.191  0.00  0.00      CHA  C
ATOM   1214  HA  LEU C 170       8.810  10.055   2.450  0.00  0.00      CHA  H
ATOM   1215  CB  LEU C 170      10.644   9.379   1.715  0.00  0.00      CHA  C
ATOM   1216  HB1 LEU C 170      11.310   9.696   2.545  0.00  0.00      CHA  H
ATOM   1217  HB2 LEU C 170      11.162   8.408   1.559  0.00  0.00      CHA  H
ATOM   1218  CG  LEU C 170      10.784  10.331   0.457  0.00  0.00      CHA  C
ATOM   1219  HG  LEU C 170      10.147   9.873  -0.330  0.00  0.00      CHA  H
ATOM   1220  CD1 LEU C 170      10.333  11.763   0.602  0.00  0.00      CHA  C
ATOM   1221 HD11 LEU C 170      10.594  12.249  -0.362  0.00  0.00      CHA  H
ATOM   1222 HD12 LEU C 170       9.269  11.903   0.889  0.00  0.00      CHA  H
ATOM   1223 HD13 LEU C 170      10.915  12.090   1.491  0.00  0.00      CHA  H
ATOM   1224  CD2 LEU C 170      12.253  10.158   0.006  0.00  0.00      CHA  C
ATOM   1225 HD21 LEU C 170      12.510   9.090  -0.157  0.00  0.00      CHA  H
ATOM   1226 HD22 LEU C 170      12.453  10.700  -0.944  0.00  0.00      CHA  H
ATOM   1227 HD23 LEU C 170      12.984  10.442   0.794  0.00  0.00      CHA  H
ATOM   1228  C   LEU C 170       8.488   8.486   1.020  0.00  0.00      CHA  C
ATOM   1229  O   LEU C 170       7.632   9.198   0.420  0.00  0.00      CHA  O
ATOM   1230  N   PHE C 171       8.619   7.219   0.699  0.00  0.00      CHA  N
ATOM   1231  HN  PHE C 171       9.482   6.851   1.035  0.00  0.00      CHA  H
ATOM   1232  CA  PHE C 171       7.822   6.530  -0.312  0.00  0.00      CHA  C
ATOM   1233  HA  PHE C 171       7.979   7.091  -1.222  0.00  0.00      CHA  H
ATOM   1234  CB  PHE C 171       8.373   5.073  -0.381  0.00  0.00      CHA  C
ATOM   1235  HB1 PHE C 171       9.467   5.058  -0.573  0.00  0.00      CHA  H
ATOM   1236  HB2 PHE C 171       8.285   4.594   0.618  0.00  0.00      CHA  H
ATOM   1237  CG  PHE C 171       7.780   4.104  -1.340  0.00  0.00      CHA  C
ATOM   1238  CD1 PHE C 171       7.386   2.802  -0.881  0.00  0.00      CHA  C
ATOM   1239  HD1 PHE C 171       7.522   2.520   0.152  0.00  0.00      CHA  H
ATOM   1240  CE1 PHE C 171       6.905   1.838  -1.758  0.00  0.00      CHA  C
ATOM   1241  HE1 PHE C 171       6.771   0.815  -1.439  0.00  0.00      CHA  H
ATOM   1242  CZ  PHE C 171       6.815   2.191  -3.142  0.00  0.00      CHA  C
ATOM   1243  HZ  PHE C 171       6.437   1.452  -3.833  0.00  0.00      CHA  H
ATOM   1244  CD2 PHE C 171       7.763   4.342  -2.807  0.00  0.00      CHA  C
ATOM   1245  HD2 PHE C 171       8.092   5.311  -3.149  0.00  0.00      CHA  H
ATOM   1246  CE2 PHE C 171       7.237   3.413  -3.631  0.00  0.00      CHA  C
ATOM   1247  HE2 PHE C 171       7.102   3.519  -4.697  0.00  0.00      CHA  H
ATOM   1248  C   PHE C 171       6.314   6.433   0.042  0.00  0.00      CHA  C
ATOM   1249  O   PHE C 171       5.409   6.427  -0.815  0.00  0.00      CHA  O
ATOM   1250  N   ARG C 172       5.984   6.385   1.332  0.00  0.00      CHA  N
ATOM   1251  HN  ARG C 172       6.721   6.243   1.988  0.00  0.00      CHA  H
ATOM   1252  CA  ARG C 172       4.683   6.593   1.875  0.00  0.00      CHA  C
ATOM   1253  HA  ARG C 172       4.031   5.998   1.253  0.00  0.00      CHA  H
ATOM   1254  CB  ARG C 172       4.362   6.162   3.335  0.00  0.00      CHA  C
ATOM   1255  HB1 ARG C 172       4.822   5.186   3.599  0.00  0.00      CHA  H
ATOM   1256  HB2 ARG C 172       4.840   6.853   4.063  0.00  0.00      CHA  H
ATOM   1257  CG  ARG C 172       2.871   5.902   3.625  0.00  0.00      CHA  C
ATOM   1258  HG1 ARG C 172       2.692   5.510   4.649  0.00  0.00      CHA  H
ATOM   1259  HG2 ARG C 172       2.369   6.878   3.448  0.00  0.00      CHA  H
ATOM   1260  CD  ARG C 172       2.278   4.745   2.792  0.00  0.00      CHA  C
ATOM   1261  HD1 ARG C 172       2.514   4.935   1.723  0.00  0.00      CHA  H
ATOM   1262  HD2 ARG C 172       2.776   3.804   3.110  0.00  0.00      CHA  H
ATOM   1263  NE  ARG C 172       0.814   4.754   3.017  0.00  0.00      CHA  N
ATOM   1264  HE  ARG C 172       0.370   3.995   3.493  0.00  0.00      CHA  H
ATOM   1265  CZ  ARG C 172       0.001   5.233   2.072  0.00  0.00      CHA  C
ATOM   1266  NH1 ARG C 172       0.444   6.060   1.103  0.00  0.00      CHA  N
ATOM   1267 HH11 ARG C 172      -0.151   6.713   0.634  0.00  0.00      CHA  H
ATOM   1268 HH12 ARG C 172       1.384   6.396   1.153  0.00  0.00      CHA  H
ATOM   1269  NH2 ARG C 172      -1.273   4.939   2.129  0.00  0.00      CHA  N
ATOM   1270 HH21 ARG C 172      -1.914   5.425   1.535  0.00  0.00      CHA  H
ATOM   1271 HH22 ARG C 172      -1.645   4.783   3.043  0.00  0.00      CHA  H
ATOM   1272  C   ARG C 172       4.148   8.037   1.638  0.00  0.00      CHA  C
ATOM   1273  O   ARG C 172       2.993   8.213   1.217  0.00  0.00      CHA  O
ATOM   1274  N   LEU C 173       4.983   9.083   1.874  0.00  0.00      CHA  N
ATOM   1275  HN  LEU C 173       5.849   9.037   2.366  0.00  0.00      CHA  H
ATOM   1276  CA  LEU C 173       4.653  10.531   1.530  0.00  0.00      CHA  C
ATOM   1277  HA  LEU C 173       3.655  10.731   1.893  0.00  0.00      CHA  H
ATOM   1278  CB  LEU C 173       5.791  11.442   2.068  0.00  0.00      CHA  C
ATOM   1279  HB1 LEU C 173       6.809  11.138   1.743  0.00  0.00      CHA  H
ATOM   1280  HB2 LEU C 173       5.586  12.496   1.782  0.00  0.00      CHA  H
ATOM   1281  CG  LEU C 173       5.781  11.508   3.616  0.00  0.00      CHA  C
ATOM   1282  HG  LEU C 173       5.658  10.522   4.113  0.00  0.00      CHA  H
ATOM   1283  CD1 LEU C 173       7.023  12.116   4.198  0.00  0.00      CHA  C
ATOM   1284 HD11 LEU C 173       6.954  12.232   5.301  0.00  0.00      CHA  H
ATOM   1285 HD12 LEU C 173       7.748  11.291   4.031  0.00  0.00      CHA  H
ATOM   1286 HD13 LEU C 173       7.311  13.077   3.722  0.00  0.00      CHA  H
ATOM   1287  CD2 LEU C 173       4.465  12.303   4.077  0.00  0.00      CHA  C
ATOM   1288 HD21 LEU C 173       3.579  12.000   3.480  0.00  0.00      CHA  H
ATOM   1289 HD22 LEU C 173       4.380  12.154   5.175  0.00  0.00      CHA  H
ATOM   1290 HD23 LEU C 173       4.783  13.358   3.934  0.00  0.00      CHA  H
ATOM   1291  C   LEU C 173       4.427  10.778   0.046  0.00  0.00      CHA  C
ATOM   1292  O   LEU C 173       3.631  11.627  -0.315  0.00  0.00      CHA  O
ATOM   1293  N   MET C 174       5.144   9.972  -0.889  0.00  0.00      CHA  N
ATOM   1294  HN  MET C 174       5.900   9.478  -0.467  0.00  0.00      CHA  H
ATOM   1295  CA  MET C 174       5.087  10.133  -2.324  0.00  0.00      CHA  C
ATOM   1296  HA  MET C 174       4.935  11.169  -2.587  0.00  0.00      CHA  H
ATOM   1297  CB  MET C 174       6.241   9.442  -2.987  0.00  0.00      CHA  C
ATOM   1298  HB1 MET C 174       7.226   9.860  -2.688  0.00  0.00      CHA  H
ATOM   1299  HB2 MET C 174       6.237   8.387  -2.638  0.00  0.00      CHA  H
ATOM   1300  CG  MET C 174       6.185   9.301  -4.527  0.00  0.00      CHA  C
ATOM   1301  HG1 MET C 174       5.144   9.121  -4.871  0.00  0.00      CHA  H
ATOM   1302  HG2 MET C 174       6.355  10.326  -4.920  0.00  0.00      CHA  H
ATOM   1303  SD  MET C 174       7.438   8.342  -5.435  0.00  0.00      CHA  S
ATOM   1304  CE  MET C 174       7.315   9.355  -6.911  0.00  0.00      CHA  C
ATOM   1305  HE1 MET C 174       8.026   9.022  -7.696  0.00  0.00      CHA  H
ATOM   1306  HE2 MET C 174       6.268   9.300  -7.277  0.00  0.00      CHA  H
ATOM   1307  HE3 MET C 174       7.419  10.436  -6.674  0.00  0.00      CHA  H
ATOM   1308  C   MET C 174       3.801   9.614  -2.752  0.00  0.00      CHA  C
ATOM   1309  O   MET C 174       3.132  10.143  -3.642  0.00  0.00      CHA  O
ATOM   1310  N   THR C 175       3.226   8.585  -2.031  0.00  0.00      CHA  N
ATOM   1311  HN  THR C 175       3.835   8.301  -1.295  0.00  0.00      CHA  H
ATOM   1312  CA  THR C 175       1.887   7.972  -2.226  0.00  0.00      CHA  C
ATOM   1313  HA  THR C 175       1.378   8.196  -3.152  0.00  0.00      CHA  H
ATOM   1314  CB  THR C 175       1.883   6.447  -2.274  0.00  0.00      CHA  C
ATOM   1315  HB  THR C 175       0.851   6.036  -2.236  0.00  0.00      CHA  H
ATOM   1316  OG1 THR C 175       2.740   5.788  -1.309  0.00  0.00      CHA  O
ATOM   1317  HG1 THR C 175       3.580   5.955  -1.742  0.00  0.00      CHA  H
ATOM   1318  CG2 THR C 175       2.377   5.997  -3.636  0.00  0.00      CHA  C
ATOM   1319 HG21 THR C 175       2.331   4.887  -3.652  0.00  0.00      CHA  H
ATOM   1320 HG22 THR C 175       1.782   6.418  -4.474  0.00  0.00      CHA  H
ATOM   1321 HG23 THR C 175       3.438   6.275  -3.812  0.00  0.00      CHA  H
ATOM   1322  C   THR C 175       0.987   8.488  -1.103  0.00  0.00      CHA  C
ATOM   1323  O   THR C 175      -0.019   7.931  -0.765  0.00  0.00      CHA  O
ATOM   1324  N   GLN C 176       1.349   9.672  -0.516  0.00  0.00      CHA  N
ATOM   1325  HN  GLN C 176       2.115  10.183  -0.900  0.00  0.00      CHA  H
ATOM   1326  CA  GLN C 176       0.570  10.541   0.333  0.00  0.00      CHA  C
ATOM   1327  HA  GLN C 176       1.254  11.280   0.725  0.00  0.00      CHA  H
ATOM   1328  CB  GLN C 176      -0.467  11.229  -0.499  0.00  0.00      CHA  C
ATOM   1329  HB1 GLN C 176      -1.221  10.474  -0.809  0.00  0.00      CHA  H
ATOM   1330  HB2 GLN C 176      -0.918  12.068   0.074  0.00  0.00      CHA  H
ATOM   1331  CG  GLN C 176       0.203  11.789  -1.794  0.00  0.00      CHA  C
ATOM   1332  HG1 GLN C 176       0.994  12.465  -1.405  0.00  0.00      CHA  H
ATOM   1333  HG2 GLN C 176       0.675  11.073  -2.501  0.00  0.00      CHA  H
ATOM   1334  CD  GLN C 176      -0.853  12.520  -2.537  0.00  0.00      CHA  C
ATOM   1335  OE1 GLN C 176      -0.896  13.730  -2.504  0.00  0.00      CHA  O
ATOM   1336  NE2 GLN C 176      -1.686  11.806  -3.330  0.00  0.00      CHA  N
ATOM   1337 HE21 GLN C 176      -2.457  12.313  -3.715  0.00  0.00      CHA  H
ATOM   1338 HE22 GLN C 176      -1.473  10.839  -3.466  0.00  0.00      CHA  H
ATOM   1339  C   GLN C 176      -0.209   9.994   1.610  0.00  0.00      CHA  C
ATOM   1340  O   GLN C 176      -1.411  10.188   1.722  0.00  0.00      CHA  O
ATOM   1341  N   ASP C 177       0.425   9.382   2.566  0.00  0.00      CHA  N
ATOM   1342  HN  ASP C 177       1.372   9.085   2.468  0.00  0.00      CHA  H
ATOM   1343  CA  ASP C 177      -0.129   9.092   3.864  0.00  0.00      CHA  C
ATOM   1344  HA  ASP C 177      -0.719   9.940   4.178  0.00  0.00      CHA  H
ATOM   1345  CB  ASP C 177      -1.021   7.895   3.818  0.00  0.00      CHA  C
ATOM   1346  HB1 ASP C 177      -1.451   7.741   2.805  0.00  0.00      CHA  H
ATOM   1347  HB2 ASP C 177      -0.293   7.091   4.060  0.00  0.00      CHA  H
ATOM   1348  CG  ASP C 177      -2.182   7.877   4.807  0.00  0.00      CHA  C
ATOM   1349  OD1 ASP C 177      -2.148   8.357   5.981  0.00  0.00      CHA  O
ATOM   1350  OD2 ASP C 177      -3.241   7.320   4.421  0.00  0.00      CHA  O
ATOM   1351  C   ASP C 177       0.954   8.940   4.934  0.00  0.00      CHA  C
ATOM   1352  O   ASP C 177       2.186   9.026   4.697  0.00  0.00      CHA  O
ATOM   1353  N   TYR C 178       0.552   8.766   6.232  0.00  0.00      CHA  N
ATOM   1354  HN  TYR C 178      -0.427   8.611   6.332  0.00  0.00      CHA  H
ATOM   1355  CA  TYR C 178       1.316   8.750   7.436  0.00  0.00      CHA  C
ATOM   1356  HA  TYR C 178       0.525   8.622   8.160  0.00  0.00      CHA  H
ATOM   1357  CB  TYR C 178       2.153   7.496   7.423  0.00  0.00      CHA  C
ATOM   1358  HB1 TYR C 178       2.649   7.323   6.443  0.00  0.00      CHA  H
ATOM   1359  HB2 TYR C 178       2.893   7.630   8.240  0.00  0.00      CHA  H
ATOM   1360  CG  TYR C 178       1.238   6.296   7.852  0.00  0.00      CHA  C
ATOM   1361  CD1 TYR C 178       0.620   5.538   6.799  0.00  0.00      CHA  C
ATOM   1362  HD1 TYR C 178       0.944   5.732   5.788  0.00  0.00      CHA  H
ATOM   1363  CE1 TYR C 178      -0.389   4.561   7.038  0.00  0.00      CHA  C
ATOM   1364  HE1 TYR C 178      -0.763   3.976   6.211  0.00  0.00      CHA  H
ATOM   1365  CZ  TYR C 178      -0.838   4.353   8.410  0.00  0.00      CHA  C
ATOM   1366  OH  TYR C 178      -1.986   3.573   8.521  0.00  0.00      CHA  O
ATOM   1367  HH  TYR C 178      -2.060   3.299   9.438  0.00  0.00      CHA  H
ATOM   1368  CD2 TYR C 178       0.719   6.069   9.130  0.00  0.00      CHA  C
ATOM   1369  HD2 TYR C 178       1.067   6.625   9.988  0.00  0.00      CHA  H
ATOM   1370  CE2 TYR C 178      -0.202   5.038   9.389  0.00  0.00      CHA  C
ATOM   1371  HE2 TYR C 178      -0.562   4.854  10.390  0.00  0.00      CHA  H
ATOM   1372  C   TYR C 178       1.983  10.010   7.892  0.00  0.00      CHA  C
ATOM   1373  O   TYR C 178       3.225  10.003   7.865  0.00  0.00      CHA  O
ATOM   1374  N   TRP C 179       1.282  11.088   8.238  0.00  0.00      CHA  N
ATOM   1375  HN  TRP C 179       0.287  11.049   8.184  0.00  0.00      CHA  H
ATOM   1376  CA  TRP C 179       1.970  12.329   8.628  0.00  0.00      CHA  C
ATOM   1377  HA  TRP C 179       2.991  12.028   8.811  0.00  0.00      CHA  H
ATOM   1378  CB  TRP C 179       2.163  13.293   7.369  0.00  0.00      CHA  C
ATOM   1379  HB1 TRP C 179       2.858  14.081   7.730  0.00  0.00      CHA  H
ATOM   1380  HB2 TRP C 179       2.697  12.639   6.645  0.00  0.00      CHA  H
ATOM   1381  CG  TRP C 179       1.022  13.981   6.597  0.00  0.00      CHA  C
ATOM   1382  CD1 TRP C 179       0.108  13.300   5.756  0.00  0.00      CHA  C
ATOM   1383  HD1 TRP C 179       0.127  12.221   5.708  0.00  0.00      CHA  H
ATOM   1384  NE1 TRP C 179      -0.886  14.186   5.322  0.00  0.00      CHA  N
ATOM   1385  HE1 TRP C 179      -1.717  13.957   4.864  0.00  0.00      CHA  H
ATOM   1386  CE2 TRP C 179      -0.490  15.449   5.533  0.00  0.00      CHA  C
ATOM   1387  CD2 TRP C 179       0.652  15.403   6.381  0.00  0.00      CHA  C
ATOM   1388  CE3 TRP C 179       1.312  16.564   6.820  0.00  0.00      CHA  C
ATOM   1389  HE3 TRP C 179       2.283  16.522   7.291  0.00  0.00      CHA  H
ATOM   1390  CZ3 TRP C 179       0.776  17.826   6.486  0.00  0.00      CHA  C
ATOM   1391  HZ3 TRP C 179       1.347  18.735   6.601  0.00  0.00      CHA  H
ATOM   1392  CZ2 TRP C 179      -1.059  16.658   5.256  0.00  0.00      CHA  C
ATOM   1393  HZ2 TRP C 179      -1.778  16.770   4.457  0.00  0.00      CHA  H
ATOM   1394  CH2 TRP C 179      -0.469  17.858   5.769  0.00  0.00      CHA  C
ATOM   1395  HH2 TRP C 179      -0.869  18.820   5.485  0.00  0.00      CHA  H
ATOM   1396  C   TRP C 179       1.351  13.035   9.771  0.00  0.00      CHA  C
ATOM   1397  O   TRP C 179       2.090  13.835  10.349  0.00  0.00      CHA  O
ATOM   1398  N   GLU C 180       0.123  12.764  10.092  0.00  0.00      CHA  N
ATOM   1399  HN  GLU C 180      -0.299  12.057   9.530  0.00  0.00      CHA  H
ATOM   1400  CA  GLU C 180      -0.649  13.373  11.129  0.00  0.00      CHA  C
ATOM   1401  HA  GLU C 180      -0.680  14.416  10.850  0.00  0.00      CHA  H
ATOM   1402  CB  GLU C 180      -2.103  12.850  11.115  0.00  0.00      CHA  C
ATOM   1403  HB1 GLU C 180      -2.813  13.564  11.583  0.00  0.00      CHA  H
ATOM   1404  HB2 GLU C 180      -2.453  12.861  10.060  0.00  0.00      CHA  H
ATOM   1405  CG  GLU C 180      -2.408  11.554  11.852  0.00  0.00      CHA  C
ATOM   1406  HG1 GLU C 180      -2.011  10.660  11.327  0.00  0.00      CHA  H
ATOM   1407  HG2 GLU C 180      -2.067  11.543  12.910  0.00  0.00      CHA  H
ATOM   1408  CD  GLU C 180      -3.918  11.319  11.779  0.00  0.00      CHA  C
ATOM   1409  OE1 GLU C 180      -4.489  11.358  10.674  0.00  0.00      CHA  O
ATOM   1410  OE2 GLU C 180      -4.527  11.171  12.875  0.00  0.00      CHA  O
ATOM   1411  C   GLU C 180      -0.107  13.419  12.442  0.00  0.00      CHA  C
ATOM   1412  O   GLU C 180      -0.185  14.380  13.202  0.00  0.00      CHA  O
ATOM   1413  N   ASN C 181       0.707  12.359  12.775  0.00  0.00      CHA  N
ATOM   1414  HN  ASN C 181       0.832  11.653  12.083  0.00  0.00      CHA  H
ATOM   1415  CA  ASN C 181       1.427  12.377  14.023  0.00  0.00      CHA  C
ATOM   1416  HA  ASN C 181       1.232  13.282  14.580  0.00  0.00      CHA  H
ATOM   1417  CB  ASN C 181       1.040  11.242  15.074  0.00  0.00      CHA  C
ATOM   1418  HB1 ASN C 181       1.371  10.249  14.701  0.00  0.00      CHA  H
ATOM   1419  HB2 ASN C 181       1.573  11.563  15.994  0.00  0.00      CHA  H
ATOM   1420  CG  ASN C 181      -0.429  11.255  15.306  0.00  0.00      CHA  C
ATOM   1421  OD1 ASN C 181      -1.146  10.388  14.853  0.00  0.00      CHA  O
ATOM   1422  ND2 ASN C 181      -0.910  12.302  15.992  0.00  0.00      CHA  N
ATOM   1423 HD21 ASN C 181      -1.879  12.543  15.939  0.00  0.00      CHA  H
ATOM   1424 HD22 ASN C 181      -0.396  12.932  16.574  0.00  0.00      CHA  H
ATOM   1425  C   ASN C 181       2.924  12.283  13.764  0.00  0.00      CHA  C
ATOM   1426  O   ASN C 181       3.750  12.927  14.392  0.00  0.00      CHA  O
ATOM   1427  N   LEU C 182       3.324  11.447  12.773  0.00  0.00      CHA  N
ATOM   1428  HN  LEU C 182       2.690  10.924  12.208  0.00  0.00      CHA  H
ATOM   1429  CA  LEU C 182       4.697  11.287  12.375  0.00  0.00      CHA  C
ATOM   1430  HA  LEU C 182       5.175  10.951  13.283  0.00  0.00      CHA  H
ATOM   1431  CB  LEU C 182       4.784  10.147  11.280  0.00  0.00      CHA  C
ATOM   1432  HB1 LEU C 182       4.195   9.277  11.641  0.00  0.00      CHA  H
ATOM   1433  HB2 LEU C 182       4.314  10.436  10.316  0.00  0.00      CHA  H
ATOM   1434  CG  LEU C 182       6.244   9.562  10.957  0.00  0.00      CHA  C
ATOM   1435  HG  LEU C 182       6.826  10.435  10.592  0.00  0.00      CHA  H
ATOM   1436  CD1 LEU C 182       6.852   8.885  12.184  0.00  0.00      CHA  C
ATOM   1437 HD11 LEU C 182       6.063   8.225  12.604  0.00  0.00      CHA  H
ATOM   1438 HD12 LEU C 182       7.729   8.311  11.817  0.00  0.00      CHA  H
ATOM   1439 HD13 LEU C 182       7.068   9.639  12.971  0.00  0.00      CHA  H
ATOM   1440  CD2 LEU C 182       6.191   8.511   9.869  0.00  0.00      CHA  C
ATOM   1441 HD21 LEU C 182       5.532   8.949   9.090  0.00  0.00      CHA  H
ATOM   1442 HD22 LEU C 182       7.160   8.275   9.379  0.00  0.00      CHA  H
ATOM   1443 HD23 LEU C 182       5.715   7.546  10.146  0.00  0.00      CHA  H
ATOM   1444  C   LEU C 182       5.508  12.420  12.013  0.00  0.00      CHA  C
ATOM   1445  O   LEU C 182       6.600  12.536  12.555  0.00  0.00      CHA  O
ATOM   1446  N   PHE C 183       5.022  13.410  11.156  0.00  0.00      CHA  N
ATOM   1447  HN  PHE C 183       4.149  13.328  10.681  0.00  0.00      CHA  H
ATOM   1448  CA  PHE C 183       5.893  14.576  10.837  0.00  0.00      CHA  C
ATOM   1449  HA  PHE C 183       6.752  14.611  11.490  0.00  0.00      CHA  H
ATOM   1450  CB  PHE C 183       6.464  14.478   9.360  0.00  0.00      CHA  C
ATOM   1451  HB1 PHE C 183       5.595  14.232   8.713  0.00  0.00      CHA  H
ATOM   1452  HB2 PHE C 183       7.021  15.380   9.027  0.00  0.00      CHA  H
ATOM   1453  CG  PHE C 183       7.356  13.271   9.219  0.00  0.00      CHA  C
ATOM   1454  CD1 PHE C 183       7.169  12.150   8.348  0.00  0.00      CHA  C
ATOM   1455  HD1 PHE C 183       6.252  12.161   7.777  0.00  0.00      CHA  H
ATOM   1456  CE1 PHE C 183       8.201  11.209   8.248  0.00  0.00      CHA  C
ATOM   1457  HE1 PHE C 183       7.964  10.387   7.589  0.00  0.00      CHA  H
ATOM   1458  CZ  PHE C 183       9.367  11.218   9.000  0.00  0.00      CHA  C
ATOM   1459  HZ  PHE C 183      10.121  10.445   8.965  0.00  0.00      CHA  H
ATOM   1460  CD2 PHE C 183       8.524  13.327   9.969  0.00  0.00      CHA  C
ATOM   1461  HD2 PHE C 183       8.682  14.072  10.734  0.00  0.00      CHA  H
ATOM   1462  CE2 PHE C 183       9.566  12.417   9.768  0.00  0.00      CHA  C
ATOM   1463  HE2 PHE C 183      10.497  12.584  10.290  0.00  0.00      CHA  H
ATOM   1464  C   PHE C 183       5.203  15.867  11.097  0.00  0.00      CHA  C
ATOM   1465  O   PHE C 183       5.925  16.850  11.300  0.00  0.00      CHA  O
ATOM   1466  N   GLN C 184       3.865  16.036  11.239  0.00  0.00      CHA  N
ATOM   1467  HN  GLN C 184       3.239  15.279  11.068  0.00  0.00      CHA  H
ATOM   1468  CA  GLN C 184       3.264  17.361  11.475  0.00  0.00      CHA  C
ATOM   1469  HA  GLN C 184       3.697  17.847  10.613  0.00  0.00      CHA  H
ATOM   1470  CB  GLN C 184       1.703  17.272  11.367  0.00  0.00      CHA  C
ATOM   1471  HB1 GLN C 184       1.491  16.508  10.589  0.00  0.00      CHA  H
ATOM   1472  HB2 GLN C 184       1.241  16.885  12.300  0.00  0.00      CHA  H
ATOM   1473  CG  GLN C 184       1.041  18.568  10.891  0.00  0.00      CHA  C
ATOM   1474  HG1 GLN C 184       1.215  19.437  11.561  0.00  0.00      CHA  H
ATOM   1475  HG2 GLN C 184       1.406  18.811   9.870  0.00  0.00      CHA  H
ATOM   1476  CD  GLN C 184      -0.473  18.250  10.801  0.00  0.00      CHA  C
ATOM   1477  OE1 GLN C 184      -1.229  18.717  11.674  0.00  0.00      CHA  O
ATOM   1478  NE2 GLN C 184      -0.805  17.518   9.760  0.00  0.00      CHA  N
ATOM   1479 HE21 GLN C 184      -1.767  17.290   9.607  0.00  0.00      CHA  H
ATOM   1480 HE22 GLN C 184      -0.143  17.158   9.103  0.00  0.00      CHA  H
ATOM   1481  C   GLN C 184       3.688  18.021  12.831  0.00  0.00      CHA  C
ATOM   1482  O   GLN C 184       3.954  19.183  12.796  0.00  0.00      CHA  O
ATOM   1483  N   LEU C 185       3.738  17.325  13.975  0.00  0.00      CHA  N
ATOM   1484  HN  LEU C 185       3.543  16.358  13.831  0.00  0.00      CHA  H
ATOM   1485  CA  LEU C 185       4.085  17.907  15.297  0.00  0.00      CHA  C
ATOM   1486  HA  LEU C 185       3.415  18.705  15.583  0.00  0.00      CHA  H
ATOM   1487  CB  LEU C 185       3.996  16.922  16.467  0.00  0.00      CHA  C
ATOM   1488  HB1 LEU C 185       4.320  15.911  16.140  0.00  0.00      CHA  H
ATOM   1489  HB2 LEU C 185       4.637  17.312  17.286  0.00  0.00      CHA  H
ATOM   1490  CG  LEU C 185       2.538  16.733  16.987  0.00  0.00      CHA  C
ATOM   1491  HG  LEU C 185       1.941  17.650  16.799  0.00  0.00      CHA  H
ATOM   1492  CD1 LEU C 185       1.800  15.575  16.366  0.00  0.00      CHA  C
ATOM   1493 HD11 LEU C 185       2.135  14.687  16.942  0.00  0.00      CHA  H
ATOM   1494 HD12 LEU C 185       0.719  15.630  16.619  0.00  0.00      CHA  H
ATOM   1495 HD13 LEU C 185       1.741  15.565  15.256  0.00  0.00      CHA  H
ATOM   1496  CD2 LEU C 185       2.495  16.547  18.470  0.00  0.00      CHA  C
ATOM   1497 HD21 LEU C 185       2.959  15.582  18.765  0.00  0.00      CHA  H
ATOM   1498 HD22 LEU C 185       3.082  17.357  18.953  0.00  0.00      CHA  H
ATOM   1499 HD23 LEU C 185       1.445  16.530  18.833  0.00  0.00      CHA  H
ATOM   1500  C   LEU C 185       5.539  18.350  15.288  0.00  0.00      CHA  C
ATOM   1501  O   LEU C 185       5.819  19.464  15.768  0.00  0.00      CHA  O
ATOM   1502  N   THR C 186       6.473  17.568  14.730  0.00  0.00      CHA  N
ATOM   1503  HN  THR C 186       6.351  16.709  14.239  0.00  0.00      CHA  H
ATOM   1504  CA  THR C 186       7.819  18.031  14.507  0.00  0.00      CHA  C
ATOM   1505  HA  THR C 186       8.259  18.357  15.438  0.00  0.00      CHA  H
ATOM   1506  CB  THR C 186       8.742  16.934  14.034  0.00  0.00      CHA  C
ATOM   1507  HB  THR C 186       8.259  16.526  13.121  0.00  0.00      CHA  H
ATOM   1508  OG1 THR C 186       8.804  15.893  15.063  0.00  0.00      CHA  O
ATOM   1509  HG1 THR C 186       7.928  15.501  15.041  0.00  0.00      CHA  H
ATOM   1510  CG2 THR C 186      10.122  17.426  13.728  0.00  0.00      CHA  C
ATOM   1511 HG21 THR C 186      10.184  18.155  12.891  0.00  0.00      CHA  H
ATOM   1512 HG22 THR C 186      10.570  17.913  14.620  0.00  0.00      CHA  H
ATOM   1513 HG23 THR C 186      10.838  16.590  13.573  0.00  0.00      CHA  H
ATOM   1514  C   THR C 186       7.966  19.308  13.624  0.00  0.00      CHA  C
ATOM   1515  O   THR C 186       8.609  20.233  14.096  0.00  0.00      CHA  O
ATOM   1516  N   LEU C 187       7.375  19.374  12.429  0.00  0.00      CHA  N
ATOM   1517  HN  LEU C 187       6.767  18.641  12.135  0.00  0.00      CHA  H
ATOM   1518  CA  LEU C 187       7.461  20.592  11.638  0.00  0.00      CHA  C
ATOM   1519  HA  LEU C 187       8.517  20.743  11.466  0.00  0.00      CHA  H
ATOM   1520  CB  LEU C 187       6.708  20.408  10.316  0.00  0.00      CHA  C
ATOM   1521  HB1 LEU C 187       5.633  20.234  10.536  0.00  0.00      CHA  H
ATOM   1522  HB2 LEU C 187       6.746  21.363   9.750  0.00  0.00      CHA  H
ATOM   1523  CG  LEU C 187       7.271  19.290   9.389  0.00  0.00      CHA  C
ATOM   1524  HG  LEU C 187       7.745  18.468   9.967  0.00  0.00      CHA  H
ATOM   1525  CD1 LEU C 187       6.210  18.634   8.520  0.00  0.00      CHA  C
ATOM   1526 HD11 LEU C 187       5.421  18.201   9.171  0.00  0.00      CHA  H
ATOM   1527 HD12 LEU C 187       5.815  19.352   7.770  0.00  0.00      CHA  H
ATOM   1528 HD13 LEU C 187       6.696  17.803   7.966  0.00  0.00      CHA  H
ATOM   1529  CD2 LEU C 187       8.287  19.921   8.403  0.00  0.00      CHA  C
ATOM   1530 HD21 LEU C 187       7.853  20.825   7.926  0.00  0.00      CHA  H
ATOM   1531 HD22 LEU C 187       9.149  20.284   9.004  0.00  0.00      CHA  H
ATOM   1532 HD23 LEU C 187       8.709  19.194   7.676  0.00  0.00      CHA  H
ATOM   1533  C   LEU C 187       6.864  21.832  12.390  0.00  0.00      CHA  C
ATOM   1534  O   LEU C 187       7.452  22.909  12.465  0.00  0.00      CHA  O
ATOM   1535  N   ARG C 188       5.752  21.588  13.042  0.00  0.00      CHA  N
ATOM   1536  HN  ARG C 188       5.192  20.781  12.873  0.00  0.00      CHA  H
ATOM   1537  CA  ARG C 188       4.942  22.606  13.800  0.00  0.00      CHA  C
ATOM   1538  HA  ARG C 188       4.575  23.433  13.212  0.00  0.00      CHA  H
ATOM   1539  CB  ARG C 188       3.812  21.803  14.529  0.00  0.00      CHA  C
ATOM   1540  HB1 ARG C 188       3.268  21.243  13.739  0.00  0.00      CHA  H
ATOM   1541  HB2 ARG C 188       4.325  21.164  15.280  0.00  0.00      CHA  H
ATOM   1542  CG  ARG C 188       2.764  22.682  15.295  0.00  0.00      CHA  C
ATOM   1543  HG1 ARG C 188       3.335  23.209  16.089  0.00  0.00      CHA  H
ATOM   1544  HG2 ARG C 188       2.190  23.459  14.746  0.00  0.00      CHA  H
ATOM   1545  CD  ARG C 188       1.725  21.873  16.045  0.00  0.00      CHA  C
ATOM   1546  HD1 ARG C 188       1.157  22.599  16.665  0.00  0.00      CHA  H
ATOM   1547  HD2 ARG C 188       0.986  21.434  15.342  0.00  0.00      CHA  H
ATOM   1548  NE  ARG C 188       2.442  21.038  17.008  0.00  0.00      CHA  N
ATOM   1549  HE  ARG C 188       3.337  21.364  17.312  0.00  0.00      CHA  H
ATOM   1550  CZ  ARG C 188       1.817  20.352  17.977  0.00  0.00      CHA  C
ATOM   1551  NH1 ARG C 188       0.520  20.101  17.880  0.00  0.00      CHA  N
ATOM   1552 HH11 ARG C 188       0.126  19.477  18.555  0.00  0.00      CHA  H
ATOM   1553 HH12 ARG C 188       0.037  20.067  17.005  0.00  0.00      CHA  H
ATOM   1554  NH2 ARG C 188       2.502  20.047  19.107  0.00  0.00      CHA  N
ATOM   1555 HH21 ARG C 188       2.030  19.917  19.979  0.00  0.00      CHA  H
ATOM   1556 HH22 ARG C 188       3.499  20.116  19.062  0.00  0.00      CHA  H
ATOM   1557  C   ARG C 188       5.826  23.185  14.919  0.00  0.00      CHA  C
ATOM   1558  O   ARG C 188       5.817  24.426  15.146  0.00  0.00      CHA  O
ATOM   1559  N   ALA C 189       6.610  22.305  15.637  0.00  0.00      CHA  N
ATOM   1560  HN  ALA C 189       6.612  21.357  15.329  0.00  0.00      CHA  H
ATOM   1561  CA  ALA C 189       7.541  22.706  16.631  0.00  0.00      CHA  C
ATOM   1562  HA  ALA C 189       7.110  23.324  17.405  0.00  0.00      CHA  H
ATOM   1563  CB  ALA C 189       8.124  21.365  17.236  0.00  0.00      CHA  C
ATOM   1564  HB1 ALA C 189       7.457  20.956  18.025  0.00  0.00      CHA  H
ATOM   1565  HB2 ALA C 189       8.177  20.559  16.472  0.00  0.00      CHA  H
ATOM   1566  HB3 ALA C 189       9.157  21.584  17.582  0.00  0.00      CHA  H
ATOM   1567  C   ALA C 189       8.706  23.457  15.968  0.00  0.00      CHA  C
ATOM   1568  O   ALA C 189       8.988  24.580  16.275  0.00  0.00      CHA  O
ATOM   1569  N   ALA C 190       9.302  22.824  14.927  0.00  0.00      CHA  N
ATOM   1570  HN  ALA C 190       8.939  21.981  14.536  0.00  0.00      CHA  H
ATOM   1571  CA  ALA C 190      10.439  23.326  14.176  0.00  0.00      CHA  C
ATOM   1572  HA  ALA C 190      11.200  23.398  14.939  0.00  0.00      CHA  H
ATOM   1573  CB  ALA C 190      10.821  22.243  13.171  0.00  0.00      CHA  C
ATOM   1574  HB1 ALA C 190      10.015  22.171  12.411  0.00  0.00      CHA  H
ATOM   1575  HB2 ALA C 190      11.730  22.558  12.615  0.00  0.00      CHA  H
ATOM   1576  HB3 ALA C 190      11.003  21.266  13.668  0.00  0.00      CHA  H
ATOM   1577  C   ALA C 190      10.261  24.691  13.481  0.00  0.00      CHA  C
ATOM   1578  O   ALA C 190      11.187  25.479  13.396  0.00  0.00      CHA  O
ATOM   1579  N   GLY C 191       9.064  24.993  12.978  0.00  0.00      CHA  N
ATOM   1580  HN  GLY C 191       8.307  24.351  13.071  0.00  0.00      CHA  H
ATOM   1581  CA  GLY C 191       8.865  26.153  12.132  0.00  0.00      CHA  C
ATOM   1582  HA1 GLY C 191       9.748  26.197  11.511  0.00  0.00      CHA  H
ATOM   1583  HA2 GLY C 191       8.642  26.970  12.802  0.00  0.00      CHA  H
ATOM   1584  C   GLY C 191       7.677  26.096  11.170  0.00  0.00      CHA  C
ATOM   1585  O   GLY C 191       7.575  25.210  10.369  0.00  0.00      CHA  O
ATOM   1586  N   LYS C 192       6.714  27.030  11.209  0.00  0.00      CHA  N
ATOM   1587  HN  LYS C 192       6.728  27.662  11.980  0.00  0.00      CHA  H
ATOM   1588  CA  LYS C 192       5.511  27.084  10.405  0.00  0.00      CHA  C
ATOM   1589  HA  LYS C 192       5.016  26.125  10.364  0.00  0.00      CHA  H
ATOM   1590  CB  LYS C 192       4.600  28.237  10.902  0.00  0.00      CHA  C
ATOM   1591  HB1 LYS C 192       5.228  29.091  11.235  0.00  0.00      CHA  H
ATOM   1592  HB2 LYS C 192       4.078  28.489   9.954  0.00  0.00      CHA  H
ATOM   1593  CG  LYS C 192       3.658  27.876  12.084  0.00  0.00      CHA  C
ATOM   1594  HG1 LYS C 192       3.162  28.793  12.468  0.00  0.00      CHA  H
ATOM   1595  HG2 LYS C 192       2.974  27.097  11.687  0.00  0.00      CHA  H
ATOM   1596  CD  LYS C 192       4.262  27.206  13.294  0.00  0.00      CHA  C
ATOM   1597  HD1 LYS C 192       4.922  26.367  12.988  0.00  0.00      CHA  H
ATOM   1598  HD2 LYS C 192       4.945  27.961  13.738  0.00  0.00      CHA  H
ATOM   1599  CE  LYS C 192       3.265  26.603  14.297  0.00  0.00      CHA  C
ATOM   1600  HE1 LYS C 192       2.560  25.927  13.768  0.00  0.00      CHA  H
ATOM   1601  HE2 LYS C 192       3.791  26.012  15.077  0.00  0.00      CHA  H
ATOM   1602  NZ  LYS C 192       2.420  27.636  15.044  0.00  0.00      CHA  N
ATOM   1603  HZ1 LYS C 192       1.784  28.074  14.347  0.00  0.00      CHA  H
ATOM   1604  HZ2 LYS C 192       1.790  27.108  15.680  0.00  0.00      CHA  H
ATOM   1605  HZ3 LYS C 192       3.125  28.253  15.494  0.00  0.00      CHA  H
ATOM   1606  C   LYS C 192       5.831  27.223   8.804  0.00  0.00      CHA  C
ATOM   1607  O   LYS C 192       5.116  26.671   8.015  0.00  0.00      CHA  O
ATOM   1608  N   THR C 193       6.968  27.920   8.391  0.00  0.00      CHA  N
ATOM   1609  HN  THR C 193       7.516  28.413   9.062  0.00  0.00      CHA  H
ATOM   1610  CA  THR C 193       7.290  28.058   6.970  0.00  0.00      CHA  C
ATOM   1611  HA  THR C 193       6.473  28.441   6.376  0.00  0.00      CHA  H
ATOM   1612  CB  THR C 193       8.418  29.191   6.724  0.00  0.00      CHA  C
ATOM   1613  HB  THR C 193       9.322  28.957   7.327  0.00  0.00      CHA  H
ATOM   1614  OG1 THR C 193       7.959  30.495   7.042  0.00  0.00      CHA  O
ATOM   1615  HG1 THR C 193       8.649  31.012   7.465  0.00  0.00      CHA  H
ATOM   1616  CG2 THR C 193       8.824  29.307   5.283  0.00  0.00      CHA  C
ATOM   1617 HG21 THR C 193       9.639  30.036   5.087  0.00  0.00      CHA  H
ATOM   1618 HG22 THR C 193       9.111  28.361   4.775  0.00  0.00      CHA  H
ATOM   1619 HG23 THR C 193       7.942  29.655   4.705  0.00  0.00      CHA  H
ATOM   1620  C   THR C 193       7.772  26.604   6.469  0.00  0.00      CHA  C
ATOM   1621  O   THR C 193       7.239  26.043   5.523  0.00  0.00      CHA  O
ATOM   1622  N   TYR C 194       8.717  25.931   7.141  0.00  0.00      CHA  N
ATOM   1623  HN  TYR C 194       9.286  26.436   7.785  0.00  0.00      CHA  H
ATOM   1624  CA  TYR C 194       9.012  24.529   6.864  0.00  0.00      CHA  C
ATOM   1625  HA  TYR C 194       9.414  24.368   5.875  0.00  0.00      CHA  H
ATOM   1626  CB  TYR C 194      10.171  24.115   7.773  0.00  0.00      CHA  C
ATOM   1627  HB1 TYR C 194       9.940  24.351   8.833  0.00  0.00      CHA  H
ATOM   1628  HB2 TYR C 194      10.375  23.038   7.594  0.00  0.00      CHA  H
ATOM   1629  CG  TYR C 194      11.439  24.664   7.422  0.00  0.00      CHA  C
ATOM   1630  CD1 TYR C 194      11.678  25.459   6.269  0.00  0.00      CHA  C
ATOM   1631  HD1 TYR C 194      10.869  25.792   5.635  0.00  0.00      CHA  H
ATOM   1632  CE1 TYR C 194      12.992  25.868   5.957  0.00  0.00      CHA  C
ATOM   1633  HE1 TYR C 194      13.222  26.354   5.021  0.00  0.00      CHA  H
ATOM   1634  CZ  TYR C 194      14.040  25.644   6.817  0.00  0.00      CHA  C
ATOM   1635  OH  TYR C 194      15.287  26.110   6.491  0.00  0.00      CHA  O
ATOM   1636  HH  TYR C 194      15.763  25.941   7.307  0.00  0.00      CHA  H
ATOM   1637  CD2 TYR C 194      12.561  24.302   8.242  0.00  0.00      CHA  C
ATOM   1638  HD2 TYR C 194      12.543  23.706   9.142  0.00  0.00      CHA  H
ATOM   1639  CE2 TYR C 194      13.841  24.870   7.951  0.00  0.00      CHA  C
ATOM   1640  HE2 TYR C 194      14.606  24.596   8.662  0.00  0.00      CHA  H
ATOM   1641  C   TYR C 194       7.865  23.562   6.972  0.00  0.00      CHA  C
ATOM   1642  O   TYR C 194       7.719  22.646   6.104  0.00  0.00      CHA  O
ATOM   1643  N   MET C 195       6.981  23.740   7.963  0.00  0.00      CHA  N
ATOM   1644  HN  MET C 195       7.114  24.404   8.695  0.00  0.00      CHA  H
ATOM   1645  CA  MET C 195       5.643  23.056   7.905  0.00  0.00      CHA  C
ATOM   1646  HA  MET C 195       5.758  21.988   8.013  0.00  0.00      CHA  H
ATOM   1647  CB  MET C 195       4.648  23.522   9.022  0.00  0.00      CHA  C
ATOM   1648  HB1 MET C 195       5.209  23.568   9.980  0.00  0.00      CHA  H
ATOM   1649  HB2 MET C 195       4.086  24.445   8.762  0.00  0.00      CHA  H
ATOM   1650  CG  MET C 195       3.585  22.450   9.365  0.00  0.00      CHA  C
ATOM   1651  HG1 MET C 195       2.943  22.286   8.474  0.00  0.00      CHA  H
ATOM   1652  HG2 MET C 195       4.185  21.527   9.513  0.00  0.00      CHA  H
ATOM   1653  SD  MET C 195       2.706  22.760  10.915  0.00  0.00      CHA  S
ATOM   1654  CE  MET C 195       1.088  22.417  10.181  0.00  0.00      CHA  C
ATOM   1655  HE1 MET C 195       1.011  23.051   9.272  0.00  0.00      CHA  H
ATOM   1656  HE2 MET C 195       0.936  21.371   9.838  0.00  0.00      CHA  H
ATOM   1657  HE3 MET C 195       0.209  22.687  10.803  0.00  0.00      CHA  H
ATOM   1658  C   MET C 195       4.874  23.084   6.570  0.00  0.00      CHA  C
ATOM   1659  O   MET C 195       4.429  22.097   5.985  0.00  0.00      CHA  O
ATOM   1660  N   ILE C 196       4.791  24.301   6.001  0.00  0.00      CHA  N
ATOM   1661  HN  ILE C 196       5.281  25.061   6.420  0.00  0.00      CHA  H
ATOM   1662  CA  ILE C 196       4.103  24.676   4.775  0.00  0.00      CHA  C
ATOM   1663  HA  ILE C 196       3.084  24.327   4.692  0.00  0.00      CHA  H
ATOM   1664  CB  ILE C 196       4.009  26.207   4.498  0.00  0.00      CHA  C
ATOM   1665  HB  ILE C 196       5.000  26.702   4.587  0.00  0.00      CHA  H
ATOM   1666  CG2 ILE C 196       3.420  26.437   3.088  0.00  0.00      CHA  C
ATOM   1667 HG21 ILE C 196       3.328  27.514   2.832  0.00  0.00      CHA  H
ATOM   1668 HG22 ILE C 196       3.893  25.833   2.284  0.00  0.00      CHA  H
ATOM   1669 HG23 ILE C 196       2.375  26.067   3.162  0.00  0.00      CHA  H
ATOM   1670  CG1 ILE C 196       3.103  26.778   5.575  0.00  0.00      CHA  C
ATOM   1671 HG11 ILE C 196       2.083  26.446   5.284  0.00  0.00      CHA  H
ATOM   1672 HG12 ILE C 196       3.370  26.287   6.535  0.00  0.00      CHA  H
ATOM   1673  CD  ILE C 196       2.987  28.251   5.550  0.00  0.00      CHA  C
ATOM   1674  HD1 ILE C 196       3.987  28.640   5.841  0.00  0.00      CHA  H
ATOM   1675  HD2 ILE C 196       2.743  28.673   4.552  0.00  0.00      CHA  H
ATOM   1676  HD3 ILE C 196       2.272  28.776   6.219  0.00  0.00      CHA  H
ATOM   1677  C   ILE C 196       4.886  23.956   3.595  0.00  0.00      CHA  C
ATOM   1678  O   ILE C 196       4.303  23.577   2.573  0.00  0.00      CHA  O
ATOM   1679  N   PHE C 197       6.270  23.948   3.642  0.00  0.00      CHA  N
ATOM   1680  HN  PHE C 197       6.743  24.401   4.393  0.00  0.00      CHA  H
ATOM   1681  CA  PHE C 197       7.068  23.543   2.472  0.00  0.00      CHA  C
ATOM   1682  HA  PHE C 197       6.595  23.887   1.565  0.00  0.00      CHA  H
ATOM   1683  CB  PHE C 197       8.598  24.004   2.501  0.00  0.00      CHA  C
ATOM   1684  HB1 PHE C 197       9.187  23.539   3.320  0.00  0.00      CHA  H
ATOM   1685  HB2 PHE C 197       8.942  23.545   1.549  0.00  0.00      CHA  H
ATOM   1686  CG  PHE C 197       8.772  25.497   2.536  0.00  0.00      CHA  C
ATOM   1687  CD1 PHE C 197      10.057  25.951   2.742  0.00  0.00      CHA  C
ATOM   1688  HD1 PHE C 197      10.802  25.231   3.047  0.00  0.00      CHA  H
ATOM   1689  CE1 PHE C 197      10.325  27.344   2.630  0.00  0.00      CHA  C
ATOM   1690  HE1 PHE C 197      11.257  27.761   2.984  0.00  0.00      CHA  H
ATOM   1691  CZ  PHE C 197       9.299  28.199   2.233  0.00  0.00      CHA  C
ATOM   1692  HZ  PHE C 197       9.405  29.257   2.046  0.00  0.00      CHA  H
ATOM   1693  CD2 PHE C 197       7.707  26.354   2.104  0.00  0.00      CHA  C
ATOM   1694  HD2 PHE C 197       6.775  25.926   1.766  0.00  0.00      CHA  H
ATOM   1695  CE2 PHE C 197       8.025  27.651   1.961  0.00  0.00      CHA  C
ATOM   1696  HE2 PHE C 197       7.246  28.279   1.554  0.00  0.00      CHA  H
ATOM   1697  C   PHE C 197       7.064  21.957   2.340  0.00  0.00      CHA  C
ATOM   1698  O   PHE C 197       7.260  21.364   1.246  0.00  0.00      CHA  O
ATOM   1699  N   PHE C 198       6.805  21.195   3.409  0.00  0.00      CHA  N
ATOM   1700  HN  PHE C 198       6.906  21.538   4.339  0.00  0.00      CHA  H
ATOM   1701  CA  PHE C 198       6.530  19.829   3.436  0.00  0.00      CHA  C
ATOM   1702  HA  PHE C 198       7.332  19.399   2.854  0.00  0.00      CHA  H
ATOM   1703  CB  PHE C 198       6.629  19.387   4.953  0.00  0.00      CHA  C
ATOM   1704  HB1 PHE C 198       7.623  19.598   5.402  0.00  0.00      CHA  H
ATOM   1705  HB2 PHE C 198       5.929  19.974   5.586  0.00  0.00      CHA  H
ATOM   1706  CG  PHE C 198       6.406  17.936   5.175  0.00  0.00      CHA  C
ATOM   1707  CD1 PHE C 198       7.507  17.063   5.189  0.00  0.00      CHA  C
ATOM   1708  HD1 PHE C 198       8.480  17.479   4.976  0.00  0.00      CHA  H
ATOM   1709  CE1 PHE C 198       7.341  15.749   5.676  0.00  0.00      CHA  C
ATOM   1710  HE1 PHE C 198       8.188  15.097   5.833  0.00  0.00      CHA  H
ATOM   1711  CZ  PHE C 198       6.124  15.168   5.833  0.00  0.00      CHA  C
ATOM   1712  HZ  PHE C 198       5.959  14.111   5.980  0.00  0.00      CHA  H
ATOM   1713  CD2 PHE C 198       5.181  17.357   5.511  0.00  0.00      CHA  C
ATOM   1714  HD2 PHE C 198       4.253  17.905   5.442  0.00  0.00      CHA  H
ATOM   1715  CE2 PHE C 198       5.024  16.038   5.842  0.00  0.00      CHA  C
ATOM   1716  HE2 PHE C 198       4.060  15.582   6.012  0.00  0.00      CHA  H
ATOM   1717  C   PHE C 198       5.354  19.490   2.728  0.00  0.00      CHA  C
ATOM   1718  O   PHE C 198       5.295  18.607   1.912  0.00  0.00      CHA  O
ATOM   1719  N   VAL C 199       4.262  20.329   2.946  0.00  0.00      CHA  N
ATOM   1720  HN  VAL C 199       4.333  20.966   3.710  0.00  0.00      CHA  H
ATOM   1721  CA  VAL C 199       2.960  20.282   2.240  0.00  0.00      CHA  C
ATOM   1722  HA  VAL C 199       2.533  19.297   2.355  0.00  0.00      CHA  H
ATOM   1723  CB  VAL C 199       1.901  21.221   2.855  0.00  0.00      CHA  C
ATOM   1724  HB  VAL C 199       2.285  22.226   3.135  0.00  0.00      CHA  H
ATOM   1725  CG1 VAL C 199       0.572  21.479   2.049  0.00  0.00      CHA  C
ATOM   1726 HG11 VAL C 199       0.106  20.521   1.734  0.00  0.00      CHA  H
ATOM   1727 HG12 VAL C 199      -0.076  22.117   2.688  0.00  0.00      CHA  H
ATOM   1728 HG13 VAL C 199       0.676  22.043   1.098  0.00  0.00      CHA  H
ATOM   1729  CG2 VAL C 199       1.516  20.601   4.217  0.00  0.00      CHA  C
ATOM   1730 HG21 VAL C 199       0.956  19.663   4.014  0.00  0.00      CHA  H
ATOM   1731 HG22 VAL C 199       2.416  20.417   4.842  0.00  0.00      CHA  H
ATOM   1732 HG23 VAL C 199       0.869  21.357   4.711  0.00  0.00      CHA  H
ATOM   1733  C   VAL C 199       3.132  20.587   0.774  0.00  0.00      CHA  C
ATOM   1734  O   VAL C 199       2.480  19.949  -0.051  0.00  0.00      CHA  O
ATOM   1735  N   VAL C 200       3.998  21.544   0.430  0.00  0.00      CHA  N
ATOM   1736  HN  VAL C 200       4.488  22.139   1.063  0.00  0.00      CHA  H
ATOM   1737  CA  VAL C 200       4.319  21.776  -0.940  0.00  0.00      CHA  C
ATOM   1738  HA  VAL C 200       3.434  22.176  -1.412  0.00  0.00      CHA  H
ATOM   1739  CB  VAL C 200       5.232  23.001  -1.135  0.00  0.00      CHA  C
ATOM   1740  HB  VAL C 200       6.203  22.757  -0.653  0.00  0.00      CHA  H
ATOM   1741  CG1 VAL C 200       5.667  23.189  -2.625  0.00  0.00      CHA  C
ATOM   1742 HG11 VAL C 200       4.740  23.323  -3.224  0.00  0.00      CHA  H
ATOM   1743 HG12 VAL C 200       6.357  24.058  -2.684  0.00  0.00      CHA  H
ATOM   1744 HG13 VAL C 200       6.274  22.293  -2.873  0.00  0.00      CHA  H
ATOM   1745  CG2 VAL C 200       4.650  24.376  -0.610  0.00  0.00      CHA  C
ATOM   1746 HG21 VAL C 200       3.981  24.107   0.234  0.00  0.00      CHA  H
ATOM   1747 HG22 VAL C 200       5.518  24.937  -0.202  0.00  0.00      CHA  H
ATOM   1748 HG23 VAL C 200       4.066  24.942  -1.366  0.00  0.00      CHA  H
ATOM   1749  C   VAL C 200       4.912  20.564  -1.591  0.00  0.00      CHA  C
ATOM   1750  O   VAL C 200       4.535  20.201  -2.712  0.00  0.00      CHA  O
ATOM   1751  N   ILE C 201       5.809  19.909  -0.869  0.00  0.00      CHA  N
ATOM   1752  HN  ILE C 201       6.195  20.328  -0.051  0.00  0.00      CHA  H
ATOM   1753  CA  ILE C 201       6.462  18.619  -1.226  0.00  0.00      CHA  C
ATOM   1754  HA  ILE C 201       6.811  18.766  -2.238  0.00  0.00      CHA  H
ATOM   1755  CB  ILE C 201       7.730  18.377  -0.313  0.00  0.00      CHA  C
ATOM   1756  HB  ILE C 201       7.483  18.551   0.756  0.00  0.00      CHA  H
ATOM   1757  CG2 ILE C 201       8.224  16.973  -0.277  0.00  0.00      CHA  C
ATOM   1758 HG21 ILE C 201       9.303  16.817  -0.060  0.00  0.00      CHA  H
ATOM   1759 HG22 ILE C 201       7.546  16.351   0.346  0.00  0.00      CHA  H
ATOM   1760 HG23 ILE C 201       8.308  16.481  -1.270  0.00  0.00      CHA  H
ATOM   1761  CG1 ILE C 201       8.813  19.375  -0.779  0.00  0.00      CHA  C
ATOM   1762 HG11 ILE C 201       9.173  19.112  -1.796  0.00  0.00      CHA  H
ATOM   1763 HG12 ILE C 201       8.300  20.361  -0.748  0.00  0.00      CHA  H
ATOM   1764  CD  ILE C 201      10.020  19.344   0.160  0.00  0.00      CHA  C
ATOM   1765  HD1 ILE C 201      10.655  20.221  -0.086  0.00  0.00      CHA  H
ATOM   1766  HD2 ILE C 201       9.767  19.543   1.223  0.00  0.00      CHA  H
ATOM   1767  HD3 ILE C 201      10.537  18.361   0.122  0.00  0.00      CHA  H
ATOM   1768  C   ILE C 201       5.568  17.472  -1.437  0.00  0.00      CHA  C
ATOM   1769  O   ILE C 201       5.662  16.752  -2.451  0.00  0.00      CHA  O
ATOM   1770  N   ILE C 202       4.542  17.319  -0.602  0.00  0.00      CHA  N
ATOM   1771  HN  ILE C 202       4.363  17.933   0.163  0.00  0.00      CHA  H
ATOM   1772  CA  ILE C 202       3.533  16.275  -0.949  0.00  0.00      CHA  C
ATOM   1773  HA  ILE C 202       4.096  15.369  -1.118  0.00  0.00      CHA  H
ATOM   1774  CB  ILE C 202       2.550  16.127   0.254  0.00  0.00      CHA  C
ATOM   1775  HB  ILE C 202       2.024  17.097   0.386  0.00  0.00      CHA  H
ATOM   1776  CG2 ILE C 202       1.505  15.047  -0.052  0.00  0.00      CHA  C
ATOM   1777 HG21 ILE C 202       1.277  15.035  -1.139  0.00  0.00      CHA  H
ATOM   1778 HG22 ILE C 202       1.916  14.047   0.205  0.00  0.00      CHA  H
ATOM   1779 HG23 ILE C 202       0.567  15.158   0.534  0.00  0.00      CHA  H
ATOM   1780  CG1 ILE C 202       3.147  15.901   1.695  0.00  0.00      CHA  C
ATOM   1781 HG11 ILE C 202       3.774  14.995   1.545  0.00  0.00      CHA  H
ATOM   1782 HG12 ILE C 202       3.863  16.706   1.966  0.00  0.00      CHA  H
ATOM   1783  CD  ILE C 202       2.144  15.796   2.830  0.00  0.00      CHA  C
ATOM   1784  HD1 ILE C 202       1.347  15.021   2.843  0.00  0.00      CHA  H
ATOM   1785  HD2 ILE C 202       2.667  15.624   3.795  0.00  0.00      CHA  H
ATOM   1786  HD3 ILE C 202       1.618  16.765   2.964  0.00  0.00      CHA  H
ATOM   1787  C   ILE C 202       2.758  16.693  -2.230  0.00  0.00      CHA  C
ATOM   1788  O   ILE C 202       2.563  15.902  -3.138  0.00  0.00      CHA  O
ATOM   1789  N   PHE C 203       2.499  18.003  -2.501  0.00  0.00      CHA  N
ATOM   1790  HN  PHE C 203       2.689  18.601  -1.726  0.00  0.00      CHA  H
ATOM   1791  CA  PHE C 203       1.850  18.297  -3.779  0.00  0.00      CHA  C
ATOM   1792  HA  PHE C 203       0.931  17.734  -3.856  0.00  0.00      CHA  H
ATOM   1793  CB  PHE C 203       1.245  19.730  -3.666  0.00  0.00      CHA  C
ATOM   1794  HB1 PHE C 203       0.856  19.761  -2.626  0.00  0.00      CHA  H
ATOM   1795  HB2 PHE C 203       2.143  20.384  -3.681  0.00  0.00      CHA  H
ATOM   1796  CG  PHE C 203       0.203  20.063  -4.706  0.00  0.00      CHA  C
ATOM   1797  CD1 PHE C 203      -1.015  19.458  -4.684  0.00  0.00      CHA  C
ATOM   1798  HD1 PHE C 203      -1.224  18.709  -3.935  0.00  0.00      CHA  H
ATOM   1799  CE1 PHE C 203      -1.945  19.801  -5.676  0.00  0.00      CHA  C
ATOM   1800  HE1 PHE C 203      -2.910  19.333  -5.805  0.00  0.00      CHA  H
ATOM   1801  CZ  PHE C 203      -1.630  20.751  -6.649  0.00  0.00      CHA  C
ATOM   1802  HZ  PHE C 203      -2.349  20.970  -7.426  0.00  0.00      CHA  H
ATOM   1803  CD2 PHE C 203       0.609  20.916  -5.694  0.00  0.00      CHA  C
ATOM   1804  HD2 PHE C 203       1.581  21.384  -5.656  0.00  0.00      CHA  H
ATOM   1805  CE2 PHE C 203      -0.328  21.322  -6.659  0.00  0.00      CHA  C
ATOM   1806  HE2 PHE C 203       0.010  22.114  -7.311  0.00  0.00      CHA  H
ATOM   1807  C   PHE C 203       2.712  18.022  -5.017  0.00  0.00      CHA  C
ATOM   1808  O   PHE C 203       2.242  17.505  -6.040  0.00  0.00      CHA  O
ATOM   1809  N   LEU C 204       4.078  18.338  -4.963  0.00  0.00      CHA  N
ATOM   1810  HN  LEU C 204       4.418  18.818  -4.158  0.00  0.00      CHA  H
ATOM   1811  CA  LEU C 204       5.069  17.948  -5.945  0.00  0.00      CHA  C
ATOM   1812  HA  LEU C 204       4.739  18.331  -6.900  0.00  0.00      CHA  H
ATOM   1813  CB  LEU C 204       6.393  18.446  -5.470  0.00  0.00      CHA  C
ATOM   1814  HB1 LEU C 204       6.451  18.042  -4.437  0.00  0.00      CHA  H
ATOM   1815  HB2 LEU C 204       7.224  18.116  -6.130  0.00  0.00      CHA  H
ATOM   1816  CG  LEU C 204       6.383  20.044  -5.409  0.00  0.00      CHA  C
ATOM   1817  HG  LEU C 204       5.561  20.327  -4.717  0.00  0.00      CHA  H
ATOM   1818  CD1 LEU C 204       7.622  20.606  -4.765  0.00  0.00      CHA  C
ATOM   1819 HD11 LEU C 204       7.689  20.463  -3.665  0.00  0.00      CHA  H
ATOM   1820 HD12 LEU C 204       8.530  20.350  -5.351  0.00  0.00      CHA  H
ATOM   1821 HD13 LEU C 204       7.629  21.712  -4.868  0.00  0.00      CHA  H
ATOM   1822  CD2 LEU C 204       6.107  20.635  -6.809  0.00  0.00      CHA  C
ATOM   1823 HD21 LEU C 204       5.132  20.291  -7.216  0.00  0.00      CHA  H
ATOM   1824 HD22 LEU C 204       6.050  21.739  -6.708  0.00  0.00      CHA  H
ATOM   1825 HD23 LEU C 204       6.942  20.316  -7.470  0.00  0.00      CHA  H
ATOM   1826  C   LEU C 204       5.185  16.396  -6.218  0.00  0.00      CHA  C
ATOM   1827  O   LEU C 204       5.395  15.817  -7.293  0.00  0.00      CHA  O
ATOM   1828  N   GLY C 205       5.155  15.560  -5.119  0.00  0.00      CHA  N
ATOM   1829  HN  GLY C 205       5.166  15.967  -4.209  0.00  0.00      CHA  H
ATOM   1830  CA  GLY C 205       5.037  14.118  -5.124  0.00  0.00      CHA  C
ATOM   1831  HA1 GLY C 205       5.046  13.720  -4.120  0.00  0.00      CHA  H
ATOM   1832  HA2 GLY C 205       5.872  13.764  -5.711  0.00  0.00      CHA  H
ATOM   1833  C   GLY C 205       3.753  13.568  -5.717  0.00  0.00      CHA  C
ATOM   1834  O   GLY C 205       3.878  12.587  -6.444  0.00  0.00      CHA  O
ATOM   1835  N   SER C 206       2.574  14.106  -5.422  0.00  0.00      CHA  N
ATOM   1836  HN  SER C 206       2.479  14.881  -4.802  0.00  0.00      CHA  H
ATOM   1837  CA  SER C 206       1.406  13.722  -6.192  0.00  0.00      CHA  C
ATOM   1838  HA  SER C 206       1.047  12.721  -6.000  0.00  0.00      CHA  H
ATOM   1839  CB  SER C 206       0.123  14.515  -5.708  0.00  0.00      CHA  C
ATOM   1840  HB1 SER C 206       0.099  14.433  -4.600  0.00  0.00      CHA  H
ATOM   1841  HB2 SER C 206       0.136  15.580  -6.024  0.00  0.00      CHA  H
ATOM   1842  OG  SER C 206      -1.078  13.893  -6.095  0.00  0.00      CHA  O
ATOM   1843  HG1 SER C 206      -1.807  14.358  -5.678  0.00  0.00      CHA  H
ATOM   1844  C   SER C 206       1.572  13.953  -7.725  0.00  0.00      CHA  C
ATOM   1845  O   SER C 206       1.297  13.032  -8.519  0.00  0.00      CHA  O
ATOM   1846  N   PHE C 207       2.112  15.169  -8.142  0.00  0.00      CHA  N
ATOM   1847  HN  PHE C 207       2.338  15.793  -7.398  0.00  0.00      CHA  H
ATOM   1848  CA  PHE C 207       2.399  15.569  -9.488  0.00  0.00      CHA  C
ATOM   1849  HA  PHE C 207       1.549  15.480 -10.147  0.00  0.00      CHA  H
ATOM   1850  CB  PHE C 207       2.887  16.981  -9.411  0.00  0.00      CHA  C
ATOM   1851  HB1 PHE C 207       2.325  17.635  -8.711  0.00  0.00      CHA  H
ATOM   1852  HB2 PHE C 207       3.948  16.999  -9.083  0.00  0.00      CHA  H
ATOM   1853  CG  PHE C 207       2.879  17.631 -10.767  0.00  0.00      CHA  C
ATOM   1854  CD1 PHE C 207       1.634  18.037 -11.287  0.00  0.00      CHA  C
ATOM   1855  HD1 PHE C 207       0.743  17.808 -10.722  0.00  0.00      CHA  H
ATOM   1856  CE1 PHE C 207       1.615  18.723 -12.530  0.00  0.00      CHA  C
ATOM   1857  HE1 PHE C 207       0.771  18.904 -13.179  0.00  0.00      CHA  H
ATOM   1858  CZ  PHE C 207       2.864  19.014 -13.174  0.00  0.00      CHA  C
ATOM   1859  HZ  PHE C 207       2.789  19.452 -14.159  0.00  0.00      CHA  H
ATOM   1860  CD2 PHE C 207       4.111  17.879 -11.457  0.00  0.00      CHA  C
ATOM   1861  HD2 PHE C 207       5.004  17.547 -10.948  0.00  0.00      CHA  H
ATOM   1862  CE2 PHE C 207       4.099  18.590 -12.622  0.00  0.00      CHA  C
ATOM   1863  HE2 PHE C 207       4.967  18.855 -13.209  0.00  0.00      CHA  H
ATOM   1864  C   PHE C 207       3.435  14.653 -10.136  0.00  0.00      CHA  C
ATOM   1865  O   PHE C 207       3.277  14.289 -11.284  0.00  0.00      CHA  O
ATOM   1866  N   TYR C 208       4.464  14.176  -9.350  0.00  0.00      CHA  N
ATOM   1867  HN  TYR C 208       4.621  14.510  -8.424  0.00  0.00      CHA  H
ATOM   1868  CA  TYR C 208       5.402  13.180  -9.857  0.00  0.00      CHA  C
ATOM   1869  HA  TYR C 208       5.593  13.567 -10.847  0.00  0.00      CHA  H
ATOM   1870  CB  TYR C 208       6.587  13.135  -8.933  0.00  0.00      CHA  C
ATOM   1871  HB1 TYR C 208       6.918  14.141  -8.598  0.00  0.00      CHA  H
ATOM   1872  HB2 TYR C 208       6.363  12.548  -8.017  0.00  0.00      CHA  H
ATOM   1873  CG  TYR C 208       7.869  12.575  -9.441  0.00  0.00      CHA  C
ATOM   1874  CD1 TYR C 208       7.961  11.220  -9.855  0.00  0.00      CHA  C
ATOM   1875  HD1 TYR C 208       7.193  10.482  -9.682  0.00  0.00      CHA  H
ATOM   1876  CE1 TYR C 208       9.159  10.663 -10.294  0.00  0.00      CHA  C
ATOM   1877  HE1 TYR C 208       9.229   9.641 -10.636  0.00  0.00      CHA  H
ATOM   1878  CZ  TYR C 208      10.293  11.450 -10.298  0.00  0.00      CHA  C
ATOM   1879  OH  TYR C 208      11.465  10.762 -10.648  0.00  0.00      CHA  O
ATOM   1880  HH  TYR C 208      11.199   9.856 -10.825  0.00  0.00      CHA  H
ATOM   1881  CD2 TYR C 208       9.067  13.292  -9.355  0.00  0.00      CHA  C
ATOM   1882  HD2 TYR C 208       9.118  14.248  -8.856  0.00  0.00      CHA  H
ATOM   1883  CE2 TYR C 208      10.297  12.808  -9.887  0.00  0.00      CHA  C
ATOM   1884  HE2 TYR C 208      11.250  13.315  -9.838  0.00  0.00      CHA  H
ATOM   1885  C   TYR C 208       4.765  11.798 -10.071  0.00  0.00      CHA  C
ATOM   1886  O   TYR C 208       5.126  11.118 -11.042  0.00  0.00      CHA  O
ATOM   1887  N   LEU C 209       3.793  11.357  -9.233  0.00  0.00      CHA  N
ATOM   1888  HN  LEU C 209       3.433  12.042  -8.604  0.00  0.00      CHA  H
ATOM   1889  CA  LEU C 209       3.002  10.165  -9.476  0.00  0.00      CHA  C
ATOM   1890  HA  LEU C 209       3.797   9.451  -9.637  0.00  0.00      CHA  H
ATOM   1891  CB  LEU C 209       2.192   9.720  -8.215  0.00  0.00      CHA  C
ATOM   1892  HB1 LEU C 209       2.762   9.991  -7.301  0.00  0.00      CHA  H
ATOM   1893  HB2 LEU C 209       1.225  10.230  -8.014  0.00  0.00      CHA  H
ATOM   1894  CG  LEU C 209       1.672   8.198  -8.094  0.00  0.00      CHA  C
ATOM   1895  HG  LEU C 209       2.557   7.537  -8.209  0.00  0.00      CHA  H
ATOM   1896  CD1 LEU C 209       0.931   7.936  -6.757  0.00  0.00      CHA  C
ATOM   1897 HD11 LEU C 209       1.571   8.205  -5.889  0.00  0.00      CHA  H
ATOM   1898 HD12 LEU C 209      -0.068   8.421  -6.772  0.00  0.00      CHA  H
ATOM   1899 HD13 LEU C 209       0.679   6.860  -6.653  0.00  0.00      CHA  H
ATOM   1900  CD2 LEU C 209       0.753   7.680  -9.243  0.00  0.00      CHA  C
ATOM   1901 HD21 LEU C 209       0.202   6.793  -8.863  0.00  0.00      CHA  H
ATOM   1902 HD22 LEU C 209       0.089   8.534  -9.494  0.00  0.00      CHA  H
ATOM   1903 HD23 LEU C 209       1.414   7.390 -10.087  0.00  0.00      CHA  H
ATOM   1904  C   LEU C 209       2.201  10.309 -10.696  0.00  0.00      CHA  C
ATOM   1905  O   LEU C 209       2.199   9.416 -11.540  0.00  0.00      CHA  O
ATOM   1906  N   ILE C 210       1.634  11.504 -11.072  0.00  0.00      CHA  N
ATOM   1907  HN  ILE C 210       1.539  12.268 -10.439  0.00  0.00      CHA  H
ATOM   1908  CA  ILE C 210       0.954  11.702 -12.387  0.00  0.00      CHA  C
ATOM   1909  HA  ILE C 210       0.351  10.824 -12.563  0.00  0.00      CHA  H
ATOM   1910  CB  ILE C 210       0.173  13.023 -12.336  0.00  0.00      CHA  C
ATOM   1911  HB  ILE C 210       0.941  13.800 -12.137  0.00  0.00      CHA  H
ATOM   1912  CG2 ILE C 210      -0.293  13.424 -13.693  0.00  0.00      CHA  C
ATOM   1913 HG21 ILE C 210       0.636  13.638 -14.264  0.00  0.00      CHA  H
ATOM   1914 HG22 ILE C 210      -0.818  12.603 -14.228  0.00  0.00      CHA  H
ATOM   1915 HG23 ILE C 210      -0.781  14.410 -13.844  0.00  0.00      CHA  H
ATOM   1916  CG1 ILE C 210      -0.902  12.995 -11.223  0.00  0.00      CHA  C
ATOM   1917 HG11 ILE C 210      -0.307  12.850 -10.296  0.00  0.00      CHA  H
ATOM   1918 HG12 ILE C 210      -1.333  14.007 -11.070  0.00  0.00      CHA  H
ATOM   1919  CD  ILE C 210      -2.017  11.947 -11.511  0.00  0.00      CHA  C
ATOM   1920  HD1 ILE C 210      -1.496  10.966 -11.525  0.00  0.00      CHA  H
ATOM   1921  HD2 ILE C 210      -2.694  11.981 -10.630  0.00  0.00      CHA  H
ATOM   1922  HD3 ILE C 210      -2.637  12.114 -12.417  0.00  0.00      CHA  H
ATOM   1923  C   ILE C 210       1.868  11.623 -13.506  0.00  0.00      CHA  C
ATOM   1924  O   ILE C 210       1.573  11.053 -14.504  0.00  0.00      CHA  O
ATOM   1925  N   ASN C 211       3.163  12.031 -13.300  0.00  0.00      CHA  N
ATOM   1926  HN  ASN C 211       3.457  12.465 -12.451  0.00  0.00      CHA  H
ATOM   1927  CA  ASN C 211       4.218  11.888 -14.345  0.00  0.00      CHA  C
ATOM   1928  HA  ASN C 211       3.779  12.119 -15.305  0.00  0.00      CHA  H
ATOM   1929  CB  ASN C 211       5.440  12.923 -14.156  0.00  0.00      CHA  C
ATOM   1930  HB1 ASN C 211       5.609  13.044 -13.065  0.00  0.00      CHA  H
ATOM   1931  HB2 ASN C 211       6.321  12.635 -14.769  0.00  0.00      CHA  H
ATOM   1932  CG  ASN C 211       5.056  14.295 -14.695  0.00  0.00      CHA  C
ATOM   1933  OD1 ASN C 211       5.333  14.560 -15.910  0.00  0.00      CHA  O
ATOM   1934  ND2 ASN C 211       4.541  15.207 -13.900  0.00  0.00      CHA  N
ATOM   1935 HD21 ASN C 211       4.285  16.048 -14.378  0.00  0.00      CHA  H
ATOM   1936 HD22 ASN C 211       4.495  15.075 -12.910  0.00  0.00      CHA  H
ATOM   1937  C   ASN C 211       4.752  10.481 -14.502  0.00  0.00      CHA  C
ATOM   1938  O   ASN C 211       5.028  10.140 -15.683  0.00  0.00      CHA  O
ATOM   1939  N   LEU C 212       4.625   9.675 -13.483  0.00  0.00      CHA  N
ATOM   1940  HN  LEU C 212       4.299  10.039 -12.614  0.00  0.00      CHA  H
ATOM   1941  CA  LEU C 212       4.673   8.216 -13.546  0.00  0.00      CHA  C
ATOM   1942  HA  LEU C 212       5.548   8.002 -14.142  0.00  0.00      CHA  H
ATOM   1943  CB  LEU C 212       4.947   7.459 -12.180  0.00  0.00      CHA  C
ATOM   1944  HB1 LEU C 212       4.136   7.684 -11.455  0.00  0.00      CHA  H
ATOM   1945  HB2 LEU C 212       5.037   6.373 -12.395  0.00  0.00      CHA  H
ATOM   1946  CG  LEU C 212       6.172   7.991 -11.437  0.00  0.00      CHA  C
ATOM   1947  HG  LEU C 212       6.177   9.096 -11.552  0.00  0.00      CHA  H
ATOM   1948  CD1 LEU C 212       6.201   7.472 -10.010  0.00  0.00      CHA  C
ATOM   1949 HD11 LEU C 212       5.288   7.789  -9.461  0.00  0.00      CHA  H
ATOM   1950 HD12 LEU C 212       6.140   6.364  -9.975  0.00  0.00      CHA  H
ATOM   1951 HD13 LEU C 212       7.065   7.831  -9.411  0.00  0.00      CHA  H
ATOM   1952  CD2 LEU C 212       7.391   7.445 -12.236  0.00  0.00      CHA  C
ATOM   1953 HD21 LEU C 212       8.368   7.734 -11.793  0.00  0.00      CHA  H
ATOM   1954 HD22 LEU C 212       7.286   6.340 -12.217  0.00  0.00      CHA  H
ATOM   1955 HD23 LEU C 212       7.315   7.845 -13.270  0.00  0.00      CHA  H
ATOM   1956  C   LEU C 212       3.558   7.516 -14.342  0.00  0.00      CHA  C
ATOM   1957  O   LEU C 212       3.905   6.589 -15.056  0.00  0.00      CHA  O
ATOM   1958  N   ILE C 213       2.323   7.940 -14.351  0.00  0.00      CHA  N
ATOM   1959  HN  ILE C 213       2.073   8.745 -13.818  0.00  0.00      CHA  H
ATOM   1960  CA  ILE C 213       1.209   7.410 -15.100  0.00  0.00      CHA  C
ATOM   1961  HA  ILE C 213       1.242   6.333 -15.186  0.00  0.00      CHA  H
ATOM   1962  CB  ILE C 213      -0.140   7.936 -14.544  0.00  0.00      CHA  C
ATOM   1963  HB  ILE C 213      -0.076   9.041 -14.450  0.00  0.00      CHA  H
ATOM   1964  CG2 ILE C 213      -1.226   7.462 -15.435  0.00  0.00      CHA  C
ATOM   1965 HG21 ILE C 213      -1.336   6.364 -15.563  0.00  0.00      CHA  H
ATOM   1966 HG22 ILE C 213      -2.131   7.883 -14.947  0.00  0.00      CHA  H
ATOM   1967 HG23 ILE C 213      -1.320   7.918 -16.444  0.00  0.00      CHA  H
ATOM   1968  CG1 ILE C 213      -0.320   7.402 -13.106  0.00  0.00      CHA  C
ATOM   1969 HG11 ILE C 213      -0.593   6.326 -13.062  0.00  0.00      CHA  H
ATOM   1970 HG12 ILE C 213       0.554   7.612 -12.453  0.00  0.00      CHA  H
ATOM   1971  CD  ILE C 213      -1.413   8.141 -12.335  0.00  0.00      CHA  C
ATOM   1972  HD1 ILE C 213      -1.369   9.248 -12.412  0.00  0.00      CHA  H
ATOM   1973  HD2 ILE C 213      -2.398   7.860 -12.765  0.00  0.00      CHA  H
ATOM   1974  HD3 ILE C 213      -1.435   7.929 -11.244  0.00  0.00      CHA  H
ATOM   1975  C   ILE C 213       1.425   7.789 -16.455  0.00  0.00      CHA  C
ATOM   1976  O   ILE C 213       1.003   7.182 -17.433  0.00  0.00      CHA  O
ATOM   1977  N   LEU C 214       1.959   9.001 -16.705  0.00  0.00      CHA  N
ATOM   1978  HN  LEU C 214       2.148   9.651 -15.973  0.00  0.00      CHA  H
ATOM   1979  CA  LEU C 214       2.250   9.476 -17.976  0.00  0.00      CHA  C
ATOM   1980  HA  LEU C 214       1.312   9.417 -18.509  0.00  0.00      CHA  H
ATOM   1981  CB  LEU C 214       2.546  11.026 -17.968  0.00  0.00      CHA  C
ATOM   1982  HB1 LEU C 214       1.727  11.605 -17.490  0.00  0.00      CHA  H
ATOM   1983  HB2 LEU C 214       3.499  11.177 -17.418  0.00  0.00      CHA  H
ATOM   1984  CG  LEU C 214       2.664  11.733 -19.339  0.00  0.00      CHA  C
ATOM   1985  HG  LEU C 214       3.600  11.349 -19.798  0.00  0.00      CHA  H
ATOM   1986  CD1 LEU C 214       1.423  11.504 -20.223  0.00  0.00      CHA  C
ATOM   1987 HD11 LEU C 214       1.662  11.864 -21.247  0.00  0.00      CHA  H
ATOM   1988 HD12 LEU C 214       0.968  10.507 -20.406  0.00  0.00      CHA  H
ATOM   1989 HD13 LEU C 214       0.626  12.124 -19.761  0.00  0.00      CHA  H
ATOM   1990  CD2 LEU C 214       2.839  13.303 -19.194  0.00  0.00      CHA  C
ATOM   1991 HD21 LEU C 214       1.984  13.628 -18.564  0.00  0.00      CHA  H
ATOM   1992 HD22 LEU C 214       3.823  13.592 -18.765  0.00  0.00      CHA  H
ATOM   1993 HD23 LEU C 214       2.688  13.883 -20.129  0.00  0.00      CHA  H
ATOM   1994  C   LEU C 214       3.390   8.689 -18.630  0.00  0.00      CHA  C
ATOM   1995  O   LEU C 214       3.282   8.415 -19.864  0.00  0.00      CHA  O
ATOM   1996  N   ALA C 215       4.339   8.149 -17.859  0.00  0.00      CHA  N
ATOM   1997  HN  ALA C 215       4.360   8.367 -16.887  0.00  0.00      CHA  H
ATOM   1998  CA  ALA C 215       5.490   7.395 -18.280  0.00  0.00      CHA  C
ATOM   1999  HA  ALA C 215       6.070   7.971 -18.985  0.00  0.00      CHA  H
ATOM   2000  CB  ALA C 215       6.489   7.048 -17.109  0.00  0.00      CHA  C
ATOM   2001  HB1 ALA C 215       7.285   6.388 -17.515  0.00  0.00      CHA  H
ATOM   2002  HB2 ALA C 215       6.809   7.985 -16.605  0.00  0.00      CHA  H
ATOM   2003  HB3 ALA C 215       5.973   6.405 -16.364  0.00  0.00      CHA  H
ATOM   2004  C   ALA C 215       5.019   6.102 -18.983  0.00  0.00      CHA  C
ATOM   2005  O   ALA C 215       5.583   5.720 -19.986  0.00  0.00      CHA  O
ATOM   2006  N   VAL C 216       3.974   5.531 -18.456  0.00  0.00      CHA  N
ATOM   2007  HN  VAL C 216       3.532   5.821 -17.611  0.00  0.00      CHA  H
ATOM   2008  CA  VAL C 216       3.490   4.293 -19.016  0.00  0.00      CHA  C
ATOM   2009  HA  VAL C 216       4.363   3.682 -19.190  0.00  0.00      CHA  H
ATOM   2010  CB  VAL C 216       2.478   3.635 -18.088  0.00  0.00      CHA  C
ATOM   2011  HB  VAL C 216       1.615   4.336 -18.079  0.00  0.00      CHA  H
ATOM   2012  CG1 VAL C 216       1.975   2.261 -18.700  0.00  0.00      CHA  C
ATOM   2013 HG11 VAL C 216       1.290   1.770 -17.975  0.00  0.00      CHA  H
ATOM   2014 HG12 VAL C 216       1.389   2.393 -19.635  0.00  0.00      CHA  H
ATOM   2015 HG13 VAL C 216       2.721   1.496 -19.006  0.00  0.00      CHA  H
ATOM   2016  CG2 VAL C 216       3.104   3.427 -16.692  0.00  0.00      CHA  C
ATOM   2017 HG21 VAL C 216       2.249   3.130 -16.049  0.00  0.00      CHA  H
ATOM   2018 HG22 VAL C 216       3.627   2.447 -16.709  0.00  0.00      CHA  H
ATOM   2019 HG23 VAL C 216       3.803   4.210 -16.328  0.00  0.00      CHA  H
ATOM   2020  C   VAL C 216       2.845   4.550 -20.390  0.00  0.00      CHA  C
ATOM   2021  O   VAL C 216       2.967   3.710 -21.273  0.00  0.00      CHA  O
ATOM   2022  N   VAL C 217       2.086   5.625 -20.636  0.00  0.00      CHA  N
ATOM   2023  HN  VAL C 217       1.876   6.255 -19.893  0.00  0.00      CHA  H
ATOM   2024  CA  VAL C 217       1.597   5.944 -21.949  0.00  0.00      CHA  C
ATOM   2025  HA  VAL C 217       1.362   5.035 -22.483  0.00  0.00      CHA  H
ATOM   2026  CB  VAL C 217       0.361   6.712 -21.938  0.00  0.00      CHA  C
ATOM   2027  HB  VAL C 217       0.572   7.743 -21.581  0.00  0.00      CHA  H
ATOM   2028  CG1 VAL C 217      -0.272   6.831 -23.321  0.00  0.00      CHA  C
ATOM   2029 HG11 VAL C 217      -0.105   5.932 -23.952  0.00  0.00      CHA  H
ATOM   2030 HG12 VAL C 217      -1.360   7.043 -23.388  0.00  0.00      CHA  H
ATOM   2031 HG13 VAL C 217       0.331   7.587 -23.867  0.00  0.00      CHA  H
ATOM   2032  CG2 VAL C 217      -0.689   6.138 -20.937  0.00  0.00      CHA  C
ATOM   2033 HG21 VAL C 217      -1.633   6.716 -21.027  0.00  0.00      CHA  H
ATOM   2034 HG22 VAL C 217      -0.948   5.151 -21.379  0.00  0.00      CHA  H
ATOM   2035 HG23 VAL C 217      -0.480   6.158 -19.846  0.00  0.00      CHA  H
ATOM   2036  C   VAL C 217       2.613   6.611 -22.756  0.00  0.00      CHA  C
ATOM   2037  O   VAL C 217       2.955   6.105 -23.829  0.00  0.00      CHA  O
ATOM   2038  N   ALA C 218       3.257   7.644 -22.299  0.00  0.00      CHA  N
ATOM   2039  HN  ALA C 218       3.321   8.004 -21.372  0.00  0.00      CHA  H
ATOM   2040  CA  ALA C 218       4.041   8.524 -23.164  0.00  0.00      CHA  C
ATOM   2041  HA  ALA C 218       4.211   7.991 -24.088  0.00  0.00      CHA  H
ATOM   2042  CB  ALA C 218       3.229   9.762 -23.384  0.00  0.00      CHA  C
ATOM   2043  HB1 ALA C 218       3.612  10.457 -24.161  0.00  0.00      CHA  H
ATOM   2044  HB2 ALA C 218       2.185   9.584 -23.718  0.00  0.00      CHA  H
ATOM   2045  HB3 ALA C 218       3.173  10.325 -22.428  0.00  0.00      CHA  H
ATOM   2046  C   ALA C 218       5.423   8.843 -22.596  0.00  0.00      CHA  C
ATOM   2047  O   ALA C 218       6.379   8.086 -22.705  0.00  0.00      CHA  O
ATOM   2048  N   SER C 126     -16.331  -2.105 -21.026  0.00  0.00      CHB  N
ATOM   2049  HN  SER C 126     -16.942  -2.515 -21.699  0.00  0.00      CHB  H
ATOM   2050  CA  SER C 126     -16.939  -1.676 -19.804  0.00  0.00      CHB  C
ATOM   2051  HA  SER C 126     -16.275  -1.100 -19.177  0.00  0.00      CHB  H
ATOM   2052  CB  SER C 126     -18.327  -0.880 -19.972  0.00  0.00      CHB  C
ATOM   2053  HB1 SER C 126     -18.883  -0.638 -19.041  0.00  0.00      CHB  H
ATOM   2054  HB2 SER C 126     -17.939   0.120 -20.262  0.00  0.00      CHB  H
ATOM   2055  OG  SER C 126     -19.138  -1.420 -21.020  0.00  0.00      CHB  O
ATOM   2056  HG1 SER C 126     -19.956  -0.919 -21.036  0.00  0.00      CHB  H
ATOM   2057  C   SER C 126     -17.176  -2.899 -18.973  0.00  0.00      CHB  C
ATOM   2058  O   SER C 126     -16.559  -2.961 -17.881  0.00  0.00      CHB  O
ATOM   2059  N   VAL C 127     -18.105  -3.814 -19.441  0.00  0.00      CHB  N
ATOM   2060  HN  VAL C 127     -18.658  -3.647 -20.253  0.00  0.00      CHB  H
ATOM   2061  CA  VAL C 127     -18.482  -4.988 -18.725  0.00  0.00      CHB  C
ATOM   2062  HA  VAL C 127     -18.691  -4.747 -17.693  0.00  0.00      CHB  H
ATOM   2063  CB  VAL C 127     -19.732  -5.520 -19.359  0.00  0.00      CHB  C
ATOM   2064  HB  VAL C 127     -19.582  -5.583 -20.458  0.00  0.00      CHB  H
ATOM   2065  CG1 VAL C 127     -20.177  -6.930 -18.904  0.00  0.00      CHB  C
ATOM   2066 HG11 VAL C 127     -20.370  -6.952 -17.810  0.00  0.00      CHB  H
ATOM   2067 HG12 VAL C 127     -21.032  -7.360 -19.468  0.00  0.00      CHB  H
ATOM   2068 HG13 VAL C 127     -19.353  -7.627 -19.165  0.00  0.00      CHB  H
ATOM   2069  CG2 VAL C 127     -20.858  -4.483 -19.200  0.00  0.00      CHB  C
ATOM   2070 HG21 VAL C 127     -20.567  -3.560 -19.746  0.00  0.00      CHB  H
ATOM   2071 HG22 VAL C 127     -21.778  -4.899 -19.662  0.00  0.00      CHB  H
ATOM   2072 HG23 VAL C 127     -21.121  -4.417 -18.123  0.00  0.00      CHB  H
ATOM   2073  C   VAL C 127     -17.304  -5.997 -18.639  0.00  0.00      CHB  C
ATOM   2074  O   VAL C 127     -17.094  -6.626 -17.588  0.00  0.00      CHB  O
ATOM   2075  N   GLY C 128     -16.495  -6.115 -19.720  0.00  0.00      CHB  N
ATOM   2076  HN  GLY C 128     -16.737  -5.611 -20.545  0.00  0.00      CHB  H
ATOM   2077  CA  GLY C 128     -15.304  -6.938 -19.838  0.00  0.00      CHB  C
ATOM   2078  HA1 GLY C 128     -15.127  -7.106 -20.890  0.00  0.00      CHB  H
ATOM   2079  HA2 GLY C 128     -15.578  -7.849 -19.326  0.00  0.00      CHB  H
ATOM   2080  C   GLY C 128     -14.089  -6.288 -19.210  0.00  0.00      CHB  C
ATOM   2081  O   GLY C 128     -13.169  -6.952 -18.742  0.00  0.00      CHB  O
ATOM   2082  N   ALA C 129     -14.067  -4.940 -19.166  0.00  0.00      CHB  N
ATOM   2083  HN  ALA C 129     -14.803  -4.424 -19.596  0.00  0.00      CHB  H
ATOM   2084  CA  ALA C 129     -12.974  -4.199 -18.605  0.00  0.00      CHB  C
ATOM   2085  HA  ALA C 129     -12.127  -4.808 -18.885  0.00  0.00      CHB  H
ATOM   2086  CB  ALA C 129     -12.975  -2.751 -19.158  0.00  0.00      CHB  C
ATOM   2087  HB1 ALA C 129     -14.018  -2.372 -19.116  0.00  0.00      CHB  H
ATOM   2088  HB2 ALA C 129     -12.295  -2.047 -18.632  0.00  0.00      CHB  H
ATOM   2089  HB3 ALA C 129     -12.742  -2.785 -20.244  0.00  0.00      CHB  H
ATOM   2090  C   ALA C 129     -12.932  -4.319 -17.108  0.00  0.00      CHB  C
ATOM   2091  O   ALA C 129     -11.844  -4.466 -16.496  0.00  0.00      CHB  O
ATOM   2092  N   LEU C 130     -14.134  -4.273 -16.497  0.00  0.00      CHB  N
ATOM   2093  HN  LEU C 130     -14.953  -4.217 -17.063  0.00  0.00      CHB  H
ATOM   2094  CA  LEU C 130     -14.403  -4.557 -15.091  0.00  0.00      CHB  C
ATOM   2095  HA  LEU C 130     -13.849  -3.877 -14.461  0.00  0.00      CHB  H
ATOM   2096  CB  LEU C 130     -15.881  -4.209 -14.912  0.00  0.00      CHB  C
ATOM   2097  HB1 LEU C 130     -16.071  -3.144 -15.162  0.00  0.00      CHB  H
ATOM   2098  HB2 LEU C 130     -16.412  -4.822 -15.671  0.00  0.00      CHB  H
ATOM   2099  CG  LEU C 130     -16.525  -4.563 -13.558  0.00  0.00      CHB  C
ATOM   2100  HG  LEU C 130     -16.314  -5.615 -13.272  0.00  0.00      CHB  H
ATOM   2101  CD1 LEU C 130     -16.058  -3.499 -12.499  0.00  0.00      CHB  C
ATOM   2102 HD11 LEU C 130     -16.538  -2.536 -12.775  0.00  0.00      CHB  H
ATOM   2103 HD12 LEU C 130     -16.443  -3.808 -11.504  0.00  0.00      CHB  H
ATOM   2104 HD13 LEU C 130     -14.948  -3.455 -12.457  0.00  0.00      CHB  H
ATOM   2105  CD2 LEU C 130     -18.014  -4.436 -13.827  0.00  0.00      CHB  C
ATOM   2106 HD21 LEU C 130     -18.322  -5.302 -14.450  0.00  0.00      CHB  H
ATOM   2107 HD22 LEU C 130     -18.625  -4.499 -12.902  0.00  0.00      CHB  H
ATOM   2108 HD23 LEU C 130     -18.264  -3.444 -14.262  0.00  0.00      CHB  H
ATOM   2109  C   LEU C 130     -14.019  -5.992 -14.740  0.00  0.00      CHB  C
ATOM   2110  O   LEU C 130     -13.423  -6.231 -13.710  0.00  0.00      CHB  O
ATOM   2111  N   GLY C 131     -14.360  -7.019 -15.571  0.00  0.00      CHB  N
ATOM   2112  HN  GLY C 131     -15.085  -6.794 -16.217  0.00  0.00      CHB  H
ATOM   2113  CA  GLY C 131     -13.852  -8.387 -15.406  0.00  0.00      CHB  C
ATOM   2114  HA1 GLY C 131     -14.426  -8.928 -16.145  0.00  0.00      CHB  H
ATOM   2115  HA2 GLY C 131     -14.120  -8.675 -14.400  0.00  0.00      CHB  H
ATOM   2116  C   GLY C 131     -12.346  -8.688 -15.520  0.00  0.00      CHB  C
ATOM   2117  O   GLY C 131     -11.744  -9.456 -14.700  0.00  0.00      CHB  O
ATOM   2118  N   ASN C 132     -11.646  -7.960 -16.397  0.00  0.00      CHB  N
ATOM   2119  HN  ASN C 132     -12.118  -7.508 -17.150  0.00  0.00      CHB  H
ATOM   2120  CA  ASN C 132     -10.173  -7.890 -16.437  0.00  0.00      CHB  C
ATOM   2121  HA  ASN C 132      -9.794  -8.887 -16.608  0.00  0.00      CHB  H
ATOM   2122  CB  ASN C 132      -9.732  -6.883 -17.554  0.00  0.00      CHB  C
ATOM   2123  HB1 ASN C 132     -10.192  -5.878 -17.440  0.00  0.00      CHB  H
ATOM   2124  HB2 ASN C 132      -8.628  -6.818 -17.451  0.00  0.00      CHB  H
ATOM   2125  CG  ASN C 132      -9.950  -7.359 -18.957  0.00  0.00      CHB  C
ATOM   2126  OD1 ASN C 132     -10.157  -8.518 -19.182  0.00  0.00      CHB  O
ATOM   2127  ND2 ASN C 132      -9.978  -6.455 -19.939  0.00  0.00      CHB  N
ATOM   2128 HD21 ASN C 132     -10.262  -6.689 -20.869  0.00  0.00      CHB  H
ATOM   2129 HD22 ASN C 132      -9.898  -5.479 -19.734  0.00  0.00      CHB  H
ATOM   2130  C   ASN C 132      -9.555  -7.307 -15.230  0.00  0.00      CHB  C
ATOM   2131  O   ASN C 132      -8.780  -8.017 -14.653  0.00  0.00      CHB  O
ATOM   2132  N   LEU C 133     -10.025  -6.141 -14.740  0.00  0.00      CHB  N
ATOM   2133  HN  LEU C 133     -10.650  -5.592 -15.289  0.00  0.00      CHB  H
ATOM   2134  CA  LEU C 133      -9.649  -5.747 -13.377  0.00  0.00      CHB  C
ATOM   2135  HA  LEU C 133      -8.572  -5.673 -13.386  0.00  0.00      CHB  H
ATOM   2136  CB  LEU C 133     -10.288  -4.453 -13.074  0.00  0.00      CHB  C
ATOM   2137  HB1 LEU C 133     -10.082  -3.727 -13.889  0.00  0.00      CHB  H
ATOM   2138  HB2 LEU C 133     -11.364  -4.732 -13.060  0.00  0.00      CHB  H
ATOM   2139  CG  LEU C 133      -9.916  -3.782 -11.805  0.00  0.00      CHB  C
ATOM   2140  HG  LEU C 133     -10.138  -4.482 -10.971  0.00  0.00      CHB  H
ATOM   2141  CD1 LEU C 133      -8.379  -3.467 -11.895  0.00  0.00      CHB  C
ATOM   2142 HD11 LEU C 133      -7.824  -4.372 -12.224  0.00  0.00      CHB  H
ATOM   2143 HD12 LEU C 133      -8.111  -2.632 -12.577  0.00  0.00      CHB  H
ATOM   2144 HD13 LEU C 133      -8.139  -3.207 -10.842  0.00  0.00      CHB  H
ATOM   2145  CD2 LEU C 133     -10.804  -2.506 -11.738  0.00  0.00      CHB  C
ATOM   2146 HD21 LEU C 133     -10.275  -1.770 -12.381  0.00  0.00      CHB  H
ATOM   2147 HD22 LEU C 133     -11.778  -2.538 -12.271  0.00  0.00      CHB  H
ATOM   2148 HD23 LEU C 133     -10.902  -2.098 -10.710  0.00  0.00      CHB  H
ATOM   2149  C   LEU C 133      -9.980  -6.774 -12.286  0.00  0.00      CHB  C
ATOM   2150  O   LEU C 133      -9.075  -7.115 -11.521  0.00  0.00      CHB  O
ATOM   2151  N   THR C 134     -11.145  -7.395 -12.253  0.00  0.00      CHB  N
ATOM   2152  HN  THR C 134     -11.864  -7.214 -12.919  0.00  0.00      CHB  H
ATOM   2153  CA  THR C 134     -11.450  -8.215 -11.203  0.00  0.00      CHB  C
ATOM   2154  HA  THR C 134     -11.388  -7.614 -10.308  0.00  0.00      CHB  H
ATOM   2155  CB  THR C 134     -12.937  -8.548 -11.115  0.00  0.00      CHB  C
ATOM   2156  HB  THR C 134     -13.301  -9.200 -11.937  0.00  0.00      CHB  H
ATOM   2157  OG1 THR C 134     -13.751  -7.361 -11.202  0.00  0.00      CHB  O
ATOM   2158  HG1 THR C 134     -13.521  -7.017 -12.068  0.00  0.00      CHB  H
ATOM   2159  CG2 THR C 134     -13.269  -9.318  -9.808  0.00  0.00      CHB  C
ATOM   2160 HG21 THR C 134     -12.668 -10.253  -9.813  0.00  0.00      CHB  H
ATOM   2161 HG22 THR C 134     -12.981  -8.710  -8.924  0.00  0.00      CHB  H
ATOM   2162 HG23 THR C 134     -14.341  -9.540  -9.623  0.00  0.00      CHB  H
ATOM   2163  C   THR C 134     -10.606  -9.478 -11.164  0.00  0.00      CHB  C
ATOM   2164  O   THR C 134     -10.158  -9.993 -10.178  0.00  0.00      CHB  O
ATOM   2165  N   LEU C 135     -10.328 -10.027 -12.350  0.00  0.00      CHB  N
ATOM   2166  HN  LEU C 135     -10.773  -9.756 -13.200  0.00  0.00      CHB  H
ATOM   2167  CA  LEU C 135      -9.541 -11.252 -12.626  0.00  0.00      CHB  C
ATOM   2168  HA  LEU C 135      -9.757 -11.944 -11.825  0.00  0.00      CHB  H
ATOM   2169  CB  LEU C 135      -9.790 -11.873 -13.919  0.00  0.00      CHB  C
ATOM   2170  HB1 LEU C 135     -10.778 -11.577 -14.331  0.00  0.00      CHB  H
ATOM   2171  HB2 LEU C 135      -9.125 -11.603 -14.767  0.00  0.00      CHB  H
ATOM   2172  CG  LEU C 135      -9.765 -13.471 -13.972  0.00  0.00      CHB  C
ATOM   2173  HG  LEU C 135      -9.936 -13.675 -15.051  0.00  0.00      CHB  H
ATOM   2174  CD1 LEU C 135      -8.545 -14.256 -13.448  0.00  0.00      CHB  C
ATOM   2175 HD11 LEU C 135      -8.833 -14.336 -12.379  0.00  0.00      CHB  H
ATOM   2176 HD12 LEU C 135      -8.517 -15.307 -13.807  0.00  0.00      CHB  H
ATOM   2177 HD13 LEU C 135      -7.600 -13.674 -13.507  0.00  0.00      CHB  H
ATOM   2178  CD2 LEU C 135     -11.169 -13.970 -13.421  0.00  0.00      CHB  C
ATOM   2179 HD21 LEU C 135     -11.279 -15.051 -13.653  0.00  0.00      CHB  H
ATOM   2180 HD22 LEU C 135     -11.230 -13.970 -12.311  0.00  0.00      CHB  H
ATOM   2181 HD23 LEU C 135     -12.060 -13.497 -13.887  0.00  0.00      CHB  H
ATOM   2182  C   LEU C 135      -8.051 -11.026 -12.423  0.00  0.00      CHB  C
ATOM   2183  O   LEU C 135      -7.327 -11.824 -11.822  0.00  0.00      CHB  O
ATOM   2184  N   VAL C 136      -7.409  -9.852 -12.861  0.00  0.00      CHB  N
ATOM   2185  HN  VAL C 136      -7.929  -9.084 -13.226  0.00  0.00      CHB  H
ATOM   2186  CA  VAL C 136      -5.931  -9.751 -12.756  0.00  0.00      CHB  C
ATOM   2187  HA  VAL C 136      -5.542 -10.723 -13.019  0.00  0.00      CHB  H
ATOM   2188  CB  VAL C 136      -5.241  -8.687 -13.593  0.00  0.00      CHB  C
ATOM   2189  HB  VAL C 136      -5.576  -8.881 -14.634  0.00  0.00      CHB  H
ATOM   2190  CG1 VAL C 136      -5.585  -7.244 -13.240  0.00  0.00      CHB  C
ATOM   2191 HG11 VAL C 136      -5.144  -6.506 -13.943  0.00  0.00      CHB  H
ATOM   2192 HG12 VAL C 136      -6.686  -7.111 -13.297  0.00  0.00      CHB  H
ATOM   2193 HG13 VAL C 136      -5.171  -7.079 -12.222  0.00  0.00      CHB  H
ATOM   2194  CG2 VAL C 136      -3.744  -8.841 -13.514  0.00  0.00      CHB  C
ATOM   2195 HG21 VAL C 136      -3.546  -9.926 -13.652  0.00  0.00      CHB  H
ATOM   2196 HG22 VAL C 136      -3.301  -8.273 -14.361  0.00  0.00      CHB  H
ATOM   2197 HG23 VAL C 136      -3.274  -8.472 -12.577  0.00  0.00      CHB  H
ATOM   2198  C   VAL C 136      -5.535  -9.528 -11.284  0.00  0.00      CHB  C
ATOM   2199  O   VAL C 136      -4.472  -9.964 -10.779  0.00  0.00      CHB  O
ATOM   2200  N   LEU C 137      -6.429  -8.826 -10.491  0.00  0.00      CHB  N
ATOM   2201  HN  LEU C 137      -7.267  -8.561 -10.961  0.00  0.00      CHB  H
ATOM   2202  CA  LEU C 137      -6.302  -8.690  -9.034  0.00  0.00      CHB  C
ATOM   2203  HA  LEU C 137      -5.280  -8.394  -8.848  0.00  0.00      CHB  H
ATOM   2204  CB  LEU C 137      -7.222  -7.573  -8.443  0.00  0.00      CHB  C
ATOM   2205  HB1 LEU C 137      -8.265  -7.894  -8.655  0.00  0.00      CHB  H
ATOM   2206  HB2 LEU C 137      -7.151  -7.562  -7.334  0.00  0.00      CHB  H
ATOM   2207  CG  LEU C 137      -7.101  -6.102  -9.021  0.00  0.00      CHB  C
ATOM   2208  HG  LEU C 137      -7.429  -6.140 -10.082  0.00  0.00      CHB  H
ATOM   2209  CD1 LEU C 137      -8.060  -5.184  -8.281  0.00  0.00      CHB  C
ATOM   2210 HD11 LEU C 137      -8.042  -5.511  -7.219  0.00  0.00      CHB  H
ATOM   2211 HD12 LEU C 137      -7.671  -4.143  -8.286  0.00  0.00      CHB  H
ATOM   2212 HD13 LEU C 137      -9.088  -5.291  -8.688  0.00  0.00      CHB  H
ATOM   2213  CD2 LEU C 137      -5.671  -5.567  -8.905  0.00  0.00      CHB  C
ATOM   2214 HD21 LEU C 137      -5.706  -4.552  -9.356  0.00  0.00      CHB  H
ATOM   2215 HD22 LEU C 137      -5.465  -5.516  -7.814  0.00  0.00      CHB  H
ATOM   2216 HD23 LEU C 137      -5.093  -6.243  -9.569  0.00  0.00      CHB  H
ATOM   2217  C   LEU C 137      -6.466 -10.019  -8.334  0.00  0.00      CHB  C
ATOM   2218  O   LEU C 137      -5.625 -10.317  -7.460  0.00  0.00      CHB  O
ATOM   2219  N   ALA C 138      -7.446 -10.817  -8.674  0.00  0.00      CHB  N
ATOM   2220  HN  ALA C 138      -8.241 -10.431  -9.136  0.00  0.00      CHB  H
ATOM   2221  CA  ALA C 138      -7.710 -12.134  -8.146  0.00  0.00      CHB  C
ATOM   2222  HA  ALA C 138      -8.037 -11.985  -7.127  0.00  0.00      CHB  H
ATOM   2223  CB  ALA C 138      -8.982 -12.712  -8.745  0.00  0.00      CHB  C
ATOM   2224  HB1 ALA C 138      -8.989 -12.685  -9.856  0.00  0.00      CHB  H
ATOM   2225  HB2 ALA C 138      -9.247 -13.701  -8.314  0.00  0.00      CHB  H
ATOM   2226  HB3 ALA C 138      -9.849 -12.041  -8.564  0.00  0.00      CHB  H
ATOM   2227  C   ALA C 138      -6.590 -13.200  -8.136  0.00  0.00      CHB  C
ATOM   2228  O   ALA C 138      -6.188 -13.868  -7.150  0.00  0.00      CHB  O
ATOM   2229  N   ILE C 139      -6.042 -13.421  -9.363  0.00  0.00      CHB  N
ATOM   2230  HN  ILE C 139      -6.463 -12.943 -10.129  0.00  0.00      CHB  H
ATOM   2231  CA  ILE C 139      -4.946 -14.413  -9.617  0.00  0.00      CHB  C
ATOM   2232  HA  ILE C 139      -5.237 -15.411  -9.323  0.00  0.00      CHB  H
ATOM   2233  CB  ILE C 139      -4.627 -14.613 -11.092  0.00  0.00      CHB  C
ATOM   2234  HB  ILE C 139      -3.764 -15.313 -11.091  0.00  0.00      CHB  H
ATOM   2235  CG2 ILE C 139      -5.713 -15.526 -11.874  0.00  0.00      CHB  C
ATOM   2236 HG21 ILE C 139      -5.467 -16.558 -11.545  0.00  0.00      CHB  H
ATOM   2237 HG22 ILE C 139      -6.714 -15.274 -11.463  0.00  0.00      CHB  H
ATOM   2238 HG23 ILE C 139      -5.799 -15.332 -12.965  0.00  0.00      CHB  H
ATOM   2239  CG1 ILE C 139      -4.123 -13.356 -11.824  0.00  0.00      CHB  C
ATOM   2240 HG11 ILE C 139      -4.651 -12.420 -11.539  0.00  0.00      CHB  H
ATOM   2241 HG12 ILE C 139      -3.125 -13.080 -11.419  0.00  0.00      CHB  H
ATOM   2242  CD  ILE C 139      -3.985 -13.351 -13.357  0.00  0.00      CHB  C
ATOM   2243  HD1 ILE C 139      -4.929 -13.717 -13.815  0.00  0.00      CHB  H
ATOM   2244  HD2 ILE C 139      -3.570 -12.395 -13.742  0.00  0.00      CHB  H
ATOM   2245  HD3 ILE C 139      -3.293 -14.189 -13.585  0.00  0.00      CHB  H
ATOM   2246  C   ILE C 139      -3.555 -13.941  -8.930  0.00  0.00      CHB  C
ATOM   2247  O   ILE C 139      -2.666 -14.785  -8.722  0.00  0.00      CHB  O
ATOM   2248  N   ILE C 140      -3.362 -12.633  -8.680  0.00  0.00      CHB  N
ATOM   2249  HN  ILE C 140      -4.146 -12.028  -8.793  0.00  0.00      CHB  H
ATOM   2250  CA  ILE C 140      -2.211 -12.222  -7.947  0.00  0.00      CHB  C
ATOM   2251  HA  ILE C 140      -1.426 -12.902  -8.241  0.00  0.00      CHB  H
ATOM   2252  CB  ILE C 140      -1.705 -10.832  -8.358  0.00  0.00      CHB  C
ATOM   2253  HB  ILE C 140      -0.734 -10.720  -7.830  0.00  0.00      CHB  H
ATOM   2254  CG2 ILE C 140      -1.440 -10.847  -9.884  0.00  0.00      CHB  C
ATOM   2255 HG21 ILE C 140      -0.898  -9.921 -10.173  0.00  0.00      CHB  H
ATOM   2256 HG22 ILE C 140      -0.784 -11.642 -10.298  0.00  0.00      CHB  H
ATOM   2257 HG23 ILE C 140      -2.361 -10.849 -10.505  0.00  0.00      CHB  H
ATOM   2258  CG1 ILE C 140      -2.547  -9.601  -7.964  0.00  0.00      CHB  C
ATOM   2259 HG11 ILE C 140      -3.583  -9.565  -8.362  0.00  0.00      CHB  H
ATOM   2260 HG12 ILE C 140      -2.730  -9.748  -6.878  0.00  0.00      CHB  H
ATOM   2261  CD  ILE C 140      -1.892  -8.251  -8.165  0.00  0.00      CHB  C
ATOM   2262  HD1 ILE C 140      -1.666  -8.102  -9.242  0.00  0.00      CHB  H
ATOM   2263  HD2 ILE C 140      -2.612  -7.451  -7.887  0.00  0.00      CHB  H
ATOM   2264  HD3 ILE C 140      -0.900  -8.032  -7.716  0.00  0.00      CHB  H
ATOM   2265  C   ILE C 140      -2.257 -12.375  -6.452  0.00  0.00      CHB  C
ATOM   2266  O   ILE C 140      -1.434 -13.035  -5.800  0.00  0.00      CHB  O
ATOM   2267  N   VAL C 141      -3.399 -11.904  -5.804  0.00  0.00      CHB  N
ATOM   2268  HN  VAL C 141      -4.119 -11.490  -6.356  0.00  0.00      CHB  H
ATOM   2269  CA  VAL C 141      -3.791 -11.992  -4.441  0.00  0.00      CHB  C
ATOM   2270  HA  VAL C 141      -2.973 -11.538  -3.902  0.00  0.00      CHB  H
ATOM   2271  CB  VAL C 141      -5.061 -11.224  -4.224  0.00  0.00      CHB  C
ATOM   2272  HB  VAL C 141      -5.716 -11.472  -5.086  0.00  0.00      CHB  H
ATOM   2273  CG1 VAL C 141      -5.778 -11.576  -2.923  0.00  0.00      CHB  C
ATOM   2274 HG11 VAL C 141      -5.230 -11.481  -1.961  0.00  0.00      CHB  H
ATOM   2275 HG12 VAL C 141      -6.672 -10.961  -2.687  0.00  0.00      CHB  H
ATOM   2276 HG13 VAL C 141      -6.098 -12.640  -2.936  0.00  0.00      CHB  H
ATOM   2277  CG2 VAL C 141      -4.817  -9.667  -4.417  0.00  0.00      CHB  C
ATOM   2278 HG21 VAL C 141      -5.788  -9.135  -4.323  0.00  0.00      CHB  H
ATOM   2279 HG22 VAL C 141      -4.232  -9.277  -3.557  0.00  0.00      CHB  H
ATOM   2280 HG23 VAL C 141      -4.380  -9.403  -5.404  0.00  0.00      CHB  H
ATOM   2281  C   VAL C 141      -3.801 -13.442  -3.988  0.00  0.00      CHB  C
ATOM   2282  O   VAL C 141      -3.437 -13.592  -2.821  0.00  0.00      CHB  O
ATOM   2283  N   PHE C 142      -4.280 -14.391  -4.768  0.00  0.00      CHB  N
ATOM   2284  HN  PHE C 142      -4.536 -14.181  -5.709  0.00  0.00      CHB  H
ATOM   2285  CA  PHE C 142      -4.426 -15.750  -4.430  0.00  0.00      CHB  C
ATOM   2286  HA  PHE C 142      -5.042 -15.717  -3.543  0.00  0.00      CHB  H
ATOM   2287  CB  PHE C 142      -5.058 -16.543  -5.654  0.00  0.00      CHB  C
ATOM   2288  HB1 PHE C 142      -5.917 -16.043  -6.150  0.00  0.00      CHB  H
ATOM   2289  HB2 PHE C 142      -4.277 -16.863  -6.376  0.00  0.00      CHB  H
ATOM   2290  CG  PHE C 142      -5.661 -17.765  -5.171  0.00  0.00      CHB  C
ATOM   2291  CD1 PHE C 142      -6.986 -17.772  -4.764  0.00  0.00      CHB  C
ATOM   2292  HD1 PHE C 142      -7.513 -16.846  -4.935  0.00  0.00      CHB  H
ATOM   2293  CE1 PHE C 142      -7.541 -18.860  -4.120  0.00  0.00      CHB  C
ATOM   2294  HE1 PHE C 142      -8.544 -18.802  -3.724  0.00  0.00      CHB  H
ATOM   2295  CZ  PHE C 142      -6.791 -19.998  -3.917  0.00  0.00      CHB  C
ATOM   2296  HZ  PHE C 142      -7.174 -20.851  -3.376  0.00  0.00      CHB  H
ATOM   2297  CD2 PHE C 142      -4.889 -18.948  -5.076  0.00  0.00      CHB  C
ATOM   2298  HD2 PHE C 142      -3.868 -18.941  -5.426  0.00  0.00      CHB  H
ATOM   2299  CE2 PHE C 142      -5.408 -20.045  -4.448  0.00  0.00      CHB  C
ATOM   2300  HE2 PHE C 142      -4.725 -20.855  -4.240  0.00  0.00      CHB  H
ATOM   2301  C   PHE C 142      -3.127 -16.415  -4.013  0.00  0.00      CHB  C
ATOM   2302  O   PHE C 142      -3.014 -17.029  -2.918  0.00  0.00      CHB  O
ATOM   2303  N   ILE C 143      -2.018 -16.230  -4.759  0.00  0.00      CHB  N
ATOM   2304  HN  ILE C 143      -2.163 -15.816  -5.655  0.00  0.00      CHB  H
ATOM   2305  CA  ILE C 143      -0.682 -16.689  -4.484  0.00  0.00      CHB  C
ATOM   2306  HA  ILE C 143      -0.759 -17.764  -4.410  0.00  0.00      CHB  H
ATOM   2307  CB  ILE C 143       0.353 -16.191  -5.612  0.00  0.00      CHB  C
ATOM   2308  HB  ILE C 143       0.471 -15.089  -5.687  0.00  0.00      CHB  H
ATOM   2309  CG2 ILE C 143       1.788 -16.742  -5.342  0.00  0.00      CHB  C
ATOM   2310 HG21 ILE C 143       2.522 -16.301  -6.050  0.00  0.00      CHB  H
ATOM   2311 HG22 ILE C 143       2.088 -16.590  -4.283  0.00  0.00      CHB  H
ATOM   2312 HG23 ILE C 143       1.685 -17.848  -5.383  0.00  0.00      CHB  H
ATOM   2313  CG1 ILE C 143      -0.129 -16.538  -7.083  0.00  0.00      CHB  C
ATOM   2314 HG11 ILE C 143      -0.164 -17.640  -7.218  0.00  0.00      CHB  H
ATOM   2315 HG12 ILE C 143      -1.129 -16.104  -7.299  0.00  0.00      CHB  H
ATOM   2316  CD  ILE C 143       0.800 -15.927  -8.139  0.00  0.00      CHB  C
ATOM   2317  HD1 ILE C 143       1.239 -14.958  -7.821  0.00  0.00      CHB  H
ATOM   2318  HD2 ILE C 143       1.657 -16.631  -8.203  0.00  0.00      CHB  H
ATOM   2319  HD3 ILE C 143       0.174 -16.070  -9.046  0.00  0.00      CHB  H
ATOM   2320  C   ILE C 143      -0.105 -16.104  -3.227  0.00  0.00      CHB  C
ATOM   2321  O   ILE C 143       0.433 -16.818  -2.430  0.00  0.00      CHB  O
ATOM   2322  N   PHE C 144      -0.264 -14.776  -3.047  0.00  0.00      CHB  N
ATOM   2323  HN  PHE C 144      -0.713 -14.207  -3.732  0.00  0.00      CHB  H
ATOM   2324  CA  PHE C 144       0.123 -14.174  -1.791  0.00  0.00      CHB  C
ATOM   2325  HA  PHE C 144       1.124 -14.484  -1.530  0.00  0.00      CHB  H
ATOM   2326  CB  PHE C 144       0.182 -12.586  -1.927  0.00  0.00      CHB  C
ATOM   2327  HB1 PHE C 144      -0.843 -12.296  -2.242  0.00  0.00      CHB  H
ATOM   2328  HB2 PHE C 144       0.370 -12.076  -0.958  0.00  0.00      CHB  H
ATOM   2329  CG  PHE C 144       1.089 -12.224  -3.037  0.00  0.00      CHB  C
ATOM   2330  CD1 PHE C 144       2.358 -12.751  -3.198  0.00  0.00      CHB  C
ATOM   2331  HD1 PHE C 144       2.605 -13.459  -2.421  0.00  0.00      CHB  H
ATOM   2332  CE1 PHE C 144       3.226 -12.271  -4.212  0.00  0.00      CHB  C
ATOM   2333  HE1 PHE C 144       4.265 -12.566  -4.216  0.00  0.00      CHB  H
ATOM   2334  CZ  PHE C 144       2.801 -11.346  -5.160  0.00  0.00      CHB  C
ATOM   2335  HZ  PHE C 144       3.429 -10.931  -5.935  0.00  0.00      CHB  H
ATOM   2336  CD2 PHE C 144       0.642 -11.308  -4.041  0.00  0.00      CHB  C
ATOM   2337  HD2 PHE C 144      -0.332 -10.841  -4.026  0.00  0.00      CHB  H
ATOM   2338  CE2 PHE C 144       1.522 -10.828  -5.013  0.00  0.00      CHB  C
ATOM   2339  HE2 PHE C 144       1.306 -10.146  -5.823  0.00  0.00      CHB  H
ATOM   2340  C   PHE C 144      -0.711 -14.708  -0.539  0.00  0.00      CHB  C
ATOM   2341  O   PHE C 144       0.005 -14.981   0.437  0.00  0.00      CHB  O
ATOM   2342  N   ALA C 145      -2.045 -14.958  -0.709  0.00  0.00      CHB  N
ATOM   2343  HN  ALA C 145      -2.542 -14.829  -1.563  0.00  0.00      CHB  H
ATOM   2344  CA  ALA C 145      -2.892 -15.502   0.378  0.00  0.00      CHB  C
ATOM   2345  HA  ALA C 145      -2.754 -14.859   1.234  0.00  0.00      CHB  H
ATOM   2346  CB  ALA C 145      -4.406 -15.465   0.052  0.00  0.00      CHB  C
ATOM   2347  HB1 ALA C 145      -4.765 -14.422  -0.078  0.00  0.00      CHB  H
ATOM   2348  HB2 ALA C 145      -4.661 -15.995  -0.890  0.00  0.00      CHB  H
ATOM   2349  HB3 ALA C 145      -4.932 -15.919   0.918  0.00  0.00      CHB  H
ATOM   2350  C   ALA C 145      -2.544 -16.973   0.725  0.00  0.00      CHB  C
ATOM   2351  O   ALA C 145      -2.677 -17.484   1.838  0.00  0.00      CHB  O
ATOM   2352  N   VAL C 146      -2.052 -17.798  -0.239  0.00  0.00      CHB  N
ATOM   2353  HN  VAL C 146      -2.065 -17.446  -1.172  0.00  0.00      CHB  H
ATOM   2354  CA  VAL C 146      -1.634 -19.149   0.064  0.00  0.00      CHB  C
ATOM   2355  HA  VAL C 146      -2.316 -19.553   0.797  0.00  0.00      CHB  H
ATOM   2356  CB  VAL C 146      -1.673 -20.086  -1.210  0.00  0.00      CHB  C
ATOM   2357  HB  VAL C 146      -0.905 -19.716  -1.922  0.00  0.00      CHB  H
ATOM   2358  CG1 VAL C 146      -1.222 -21.502  -0.734  0.00  0.00      CHB  C
ATOM   2359 HG11 VAL C 146      -1.722 -22.220  -1.419  0.00  0.00      CHB  H
ATOM   2360 HG12 VAL C 146      -0.119 -21.634  -0.715  0.00  0.00      CHB  H
ATOM   2361 HG13 VAL C 146      -1.596 -21.634   0.304  0.00  0.00      CHB  H
ATOM   2362  CG2 VAL C 146      -3.133 -20.120  -1.683  0.00  0.00      CHB  C
ATOM   2363 HG21 VAL C 146      -3.172 -20.869  -2.502  0.00  0.00      CHB  H
ATOM   2364 HG22 VAL C 146      -3.753 -20.310  -0.781  0.00  0.00      CHB  H
ATOM   2365 HG23 VAL C 146      -3.534 -19.171  -2.100  0.00  0.00      CHB  H
ATOM   2366  C   VAL C 146      -0.289 -19.176   0.677  0.00  0.00      CHB  C
ATOM   2367  O   VAL C 146      -0.009 -19.767   1.748  0.00  0.00      CHB  O
ATOM   2368  N   VAL C 147       0.652 -18.439   0.094  0.00  0.00      CHB  N
ATOM   2369  HN  VAL C 147       0.514 -17.840  -0.691  0.00  0.00      CHB  H
ATOM   2370  CA  VAL C 147       2.046 -18.431   0.581  0.00  0.00      CHB  C
ATOM   2371  HA  VAL C 147       2.243 -19.487   0.691  0.00  0.00      CHB  H
ATOM   2372  CB  VAL C 147       2.987 -17.875  -0.510  0.00  0.00      CHB  C
ATOM   2373  HB  VAL C 147       2.589 -16.881  -0.808  0.00  0.00      CHB  H
ATOM   2374  CG1 VAL C 147       4.402 -17.667  -0.032  0.00  0.00      CHB  C
ATOM   2375 HG11 VAL C 147       4.741 -18.609   0.448  0.00  0.00      CHB  H
ATOM   2376 HG12 VAL C 147       5.226 -17.438  -0.741  0.00  0.00      CHB  H
ATOM   2377 HG13 VAL C 147       4.438 -16.859   0.730  0.00  0.00      CHB  H
ATOM   2378  CG2 VAL C 147       3.059 -18.814  -1.690  0.00  0.00      CHB  C
ATOM   2379 HG21 VAL C 147       2.039 -19.184  -1.928  0.00  0.00      CHB  H
ATOM   2380 HG22 VAL C 147       3.534 -18.230  -2.507  0.00  0.00      CHB  H
ATOM   2381 HG23 VAL C 147       3.633 -19.742  -1.482  0.00  0.00      CHB  H
ATOM   2382  C   VAL C 147       2.107 -17.861   1.970  0.00  0.00      CHB  C
ATOM   2383  O   VAL C 147       2.813 -18.337   2.833  0.00  0.00      CHB  O
ATOM   2384  N   GLY C 148       1.341 -16.868   2.237  0.00  0.00      CHB  N
ATOM   2385  HN  GLY C 148       0.837 -16.424   1.500  0.00  0.00      CHB  H
ATOM   2386  CA  GLY C 148       1.499 -16.071   3.468  0.00  0.00      CHB  C
ATOM   2387  HA1 GLY C 148       1.232 -15.040   3.293  0.00  0.00      CHB  H
ATOM   2388  HA2 GLY C 148       2.494 -16.125   3.883  0.00  0.00      CHB  H
ATOM   2389  C   GLY C 148       0.686 -16.574   4.618  0.00  0.00      CHB  C
ATOM   2390  O   GLY C 148       0.948 -16.168   5.750  0.00  0.00      CHB  O
ATOM   2391  N   MET C 149      -0.255 -17.516   4.408  0.00  0.00      CHB  N
ATOM   2392  HN  MET C 149      -0.306 -17.911   3.494  0.00  0.00      CHB  H
ATOM   2393  CA  MET C 149      -1.298 -17.950   5.285  0.00  0.00      CHB  C
ATOM   2394  HA  MET C 149      -2.032 -17.160   5.332  0.00  0.00      CHB  H
ATOM   2395  CB  MET C 149      -2.009 -19.192   4.580  0.00  0.00      CHB  C
ATOM   2396  HB1 MET C 149      -2.070 -19.020   3.484  0.00  0.00      CHB  H
ATOM   2397  HB2 MET C 149      -1.346 -20.079   4.673  0.00  0.00      CHB  H
ATOM   2398  CG  MET C 149      -3.406 -19.482   5.225  0.00  0.00      CHB  C
ATOM   2399  HG1 MET C 149      -3.084 -19.776   6.247  0.00  0.00      CHB  H
ATOM   2400  HG2 MET C 149      -4.112 -18.636   5.366  0.00  0.00      CHB  H
ATOM   2401  SD  MET C 149      -4.158 -21.023   4.634  0.00  0.00      CHB  S
ATOM   2402  CE  MET C 149      -5.821 -20.849   5.417  0.00  0.00      CHB  C
ATOM   2403  HE1 MET C 149      -6.436 -20.118   4.849  0.00  0.00      CHB  H
ATOM   2404  HE2 MET C 149      -6.343 -21.826   5.503  0.00  0.00      CHB  H
ATOM   2405  HE3 MET C 149      -5.678 -20.597   6.489  0.00  0.00      CHB  H
ATOM   2406  C   MET C 149      -0.829 -18.317   6.668  0.00  0.00      CHB  C
ATOM   2407  O   MET C 149      -1.376 -17.990   7.741  0.00  0.00      CHB  O
ATOM   2408  N   GLN C 150       0.226 -19.169   6.691  0.00  0.00      CHB  N
ATOM   2409  HN  GLN C 150       0.676 -19.471   5.854  0.00  0.00      CHB  H
ATOM   2410  CA  GLN C 150       0.961 -19.672   7.862  0.00  0.00      CHB  C
ATOM   2411  HA  GLN C 150       0.321 -20.266   8.497  0.00  0.00      CHB  H
ATOM   2412  CB  GLN C 150       2.089 -20.651   7.306  0.00  0.00      CHB  C
ATOM   2413  HB1 GLN C 150       1.644 -21.377   6.593  0.00  0.00      CHB  H
ATOM   2414  HB2 GLN C 150       2.765 -19.929   6.799  0.00  0.00      CHB  H
ATOM   2415  CG  GLN C 150       2.824 -21.296   8.487  0.00  0.00      CHB  C
ATOM   2416  HG1 GLN C 150       3.190 -20.521   9.194  0.00  0.00      CHB  H
ATOM   2417  HG2 GLN C 150       2.221 -22.090   8.977  0.00  0.00      CHB  H
ATOM   2418  CD  GLN C 150       4.174 -21.969   8.191  0.00  0.00      CHB  C
ATOM   2419  OE1 GLN C 150       5.248 -21.602   8.763  0.00  0.00      CHB  O
ATOM   2420  NE2 GLN C 150       4.098 -23.130   7.462  0.00  0.00      CHB  N
ATOM   2421 HE21 GLN C 150       4.884 -23.749   7.434  0.00  0.00      CHB  H
ATOM   2422 HE22 GLN C 150       3.200 -23.491   7.210  0.00  0.00      CHB  H
ATOM   2423  C   GLN C 150       1.631 -18.542   8.701  0.00  0.00      CHB  C
ATOM   2424  O   GLN C 150       1.523 -18.574   9.930  0.00  0.00      CHB  O
ATOM   2425  N   LEU C 151       2.309 -17.580   8.066  0.00  0.00      CHB  N
ATOM   2426  HN  LEU C 151       2.345 -17.530   7.071  0.00  0.00      CHB  H
ATOM   2427  CA  LEU C 151       2.956 -16.450   8.799  0.00  0.00      CHB  C
ATOM   2428  HA  LEU C 151       3.594 -16.794   9.600  0.00  0.00      CHB  H
ATOM   2429  CB  LEU C 151       3.859 -15.621   7.862  0.00  0.00      CHB  C
ATOM   2430  HB1 LEU C 151       3.255 -15.121   7.075  0.00  0.00      CHB  H
ATOM   2431  HB2 LEU C 151       4.216 -14.789   8.507  0.00  0.00      CHB  H
ATOM   2432  CG  LEU C 151       4.998 -16.483   7.260  0.00  0.00      CHB  C
ATOM   2433  HG  LEU C 151       4.532 -17.327   6.709  0.00  0.00      CHB  H
ATOM   2434  CD1 LEU C 151       5.648 -15.756   6.135  0.00  0.00      CHB  C
ATOM   2435 HD11 LEU C 151       4.884 -15.642   5.336  0.00  0.00      CHB  H
ATOM   2436 HD12 LEU C 151       6.120 -14.793   6.422  0.00  0.00      CHB  H
ATOM   2437 HD13 LEU C 151       6.394 -16.477   5.737  0.00  0.00      CHB  H
ATOM   2438  CD2 LEU C 151       5.982 -16.932   8.282  0.00  0.00      CHB  C
ATOM   2439 HD21 LEU C 151       6.849 -17.449   7.817  0.00  0.00      CHB  H
ATOM   2440 HD22 LEU C 151       6.384 -16.048   8.822  0.00  0.00      CHB  H
ATOM   2441 HD23 LEU C 151       5.493 -17.555   9.061  0.00  0.00      CHB  H
ATOM   2442  C   LEU C 151       1.949 -15.525   9.406  0.00  0.00      CHB  C
ATOM   2443  O   LEU C 151       2.162 -14.989  10.488  0.00  0.00      CHB  O
ATOM   2444  N   PHE C 152       0.859 -15.249   8.729  0.00  0.00      CHB  N
ATOM   2445  HN  PHE C 152       0.886 -15.416   7.746  0.00  0.00      CHB  H
ATOM   2446  CA  PHE C 152      -0.253 -14.493   9.292  0.00  0.00      CHB  C
ATOM   2447  HA  PHE C 152       0.153 -13.551   9.630  0.00  0.00      CHB  H
ATOM   2448  CB  PHE C 152      -1.370 -14.194   8.232  0.00  0.00      CHB  C
ATOM   2449  HB1 PHE C 152      -1.796 -15.140   7.834  0.00  0.00      CHB  H
ATOM   2450  HB2 PHE C 152      -2.221 -13.685   8.733  0.00  0.00      CHB  H
ATOM   2451  CG  PHE C 152      -0.996 -13.231   7.128  0.00  0.00      CHB  C
ATOM   2452  CD1 PHE C 152      -0.209 -12.139   7.366  0.00  0.00      CHB  C
ATOM   2453  HD1 PHE C 152       0.249 -12.119   8.343  0.00  0.00      CHB  H
ATOM   2454  CE1 PHE C 152       0.062 -11.200   6.359  0.00  0.00      CHB  C
ATOM   2455  HE1 PHE C 152       0.787 -10.411   6.494  0.00  0.00      CHB  H
ATOM   2456  CZ  PHE C 152      -0.436 -11.433   5.043  0.00  0.00      CHB  C
ATOM   2457  HZ  PHE C 152      -0.233 -10.754   4.227  0.00  0.00      CHB  H
ATOM   2458  CD2 PHE C 152      -1.562 -13.398   5.900  0.00  0.00      CHB  C
ATOM   2459  HD2 PHE C 152      -2.331 -14.143   5.752  0.00  0.00      CHB  H
ATOM   2460  CE2 PHE C 152      -1.265 -12.540   4.807  0.00  0.00      CHB  C
ATOM   2461  HE2 PHE C 152      -1.754 -12.720   3.861  0.00  0.00      CHB  H
ATOM   2462  C   PHE C 152      -0.936 -15.094  10.527  0.00  0.00      CHB  C
ATOM   2463  O   PHE C 152      -1.160 -14.360  11.515  0.00  0.00      CHB  O
ATOM   2464  N   GLY C 153      -1.130 -16.441  10.437  0.00  0.00      CHB  N
ATOM   2465  HN  GLY C 153      -0.843 -16.928   9.615  0.00  0.00      CHB  H
ATOM   2466  CA  GLY C 153      -1.500 -17.266  11.558  0.00  0.00      CHB  C
ATOM   2467  HA1 GLY C 153      -1.722 -18.246  11.161  0.00  0.00      CHB  H
ATOM   2468  HA2 GLY C 153      -2.465 -16.898  11.874  0.00  0.00      CHB  H
ATOM   2469  C   GLY C 153      -0.626 -17.365  12.784  0.00  0.00      CHB  C
ATOM   2470  O   GLY C 153      -1.056 -17.332  13.934  0.00  0.00      CHB  O
ATOM   2471  N   LYS C 154       0.708 -17.276  12.623  0.00  0.00      CHB  N
ATOM   2472  HN  LYS C 154       1.156 -17.268  11.732  0.00  0.00      CHB  H
ATOM   2473  CA  LYS C 154       1.556 -17.058  13.822  0.00  0.00      CHB  C
ATOM   2474  HA  LYS C 154       1.224 -17.775  14.557  0.00  0.00      CHB  H
ATOM   2475  CB  LYS C 154       3.013 -17.376  13.611  0.00  0.00      CHB  C
ATOM   2476  HB1 LYS C 154       3.549 -16.699  12.912  0.00  0.00      CHB  H
ATOM   2477  HB2 LYS C 154       3.568 -17.211  14.559  0.00  0.00      CHB  H
ATOM   2478  CG  LYS C 154       3.237 -18.814  13.069  0.00  0.00      CHB  C
ATOM   2479  HG1 LYS C 154       2.937 -19.493  13.896  0.00  0.00      CHB  H
ATOM   2480  HG2 LYS C 154       2.488 -19.049  12.284  0.00  0.00      CHB  H
ATOM   2481  CD  LYS C 154       4.678 -19.005  12.600  0.00  0.00      CHB  C
ATOM   2482  HD1 LYS C 154       4.871 -18.135  11.937  0.00  0.00      CHB  H
ATOM   2483  HD2 LYS C 154       5.293 -18.831  13.508  0.00  0.00      CHB  H
ATOM   2484  CE  LYS C 154       4.925 -20.274  11.840  0.00  0.00      CHB  C
ATOM   2485  HE1 LYS C 154       4.630 -20.086  10.786  0.00  0.00      CHB  H
ATOM   2486  HE2 LYS C 154       6.023 -20.437  11.876  0.00  0.00      CHB  H
ATOM   2487  NZ  LYS C 154       4.139 -21.470  12.398  0.00  0.00      CHB  N
ATOM   2488  HZ1 LYS C 154       3.106 -21.387  12.308  0.00  0.00      CHB  H
ATOM   2489  HZ2 LYS C 154       4.408 -22.355  11.924  0.00  0.00      CHB  H
ATOM   2490  HZ3 LYS C 154       4.333 -21.579  13.414  0.00  0.00      CHB  H
ATOM   2491  C   LYS C 154       1.511 -15.703  14.367  0.00  0.00      CHB  C
ATOM   2492  O   LYS C 154       1.387 -15.555  15.573  0.00  0.00      CHB  O
ATOM   2493  N   SER C 155       1.596 -14.595  13.592  0.00  0.00      CHB  N
ATOM   2494  HN  SER C 155       1.856 -14.743  12.641  0.00  0.00      CHB  H
ATOM   2495  CA  SER C 155       1.573 -13.196  14.168  0.00  0.00      CHB  C
ATOM   2496  HA  SER C 155       2.349 -13.265  14.917  0.00  0.00      CHB  H
ATOM   2497  CB  SER C 155       1.895 -12.120  13.139  0.00  0.00      CHB  C
ATOM   2498  HB1 SER C 155       2.724 -12.544  12.533  0.00  0.00      CHB  H
ATOM   2499  HB2 SER C 155       1.119 -12.060  12.347  0.00  0.00      CHB  H
ATOM   2500  OG  SER C 155       2.163 -10.860  13.717  0.00  0.00      CHB  O
ATOM   2501  HG1 SER C 155       2.316 -10.280  12.967  0.00  0.00      CHB  H
ATOM   2502  C   SER C 155       0.290 -12.821  14.858  0.00  0.00      CHB  C
ATOM   2503  O   SER C 155       0.289 -12.298  16.027  0.00  0.00      CHB  O
ATOM   2504  N   TYR C 156      -0.893 -13.014  14.251  0.00  0.00      CHB  N
ATOM   2505  HN  TYR C 156      -0.809 -13.288  13.297  0.00  0.00      CHB  H
ATOM   2506  CA  TYR C 156      -2.302 -12.742  14.666  0.00  0.00      CHB  C
ATOM   2507  HA  TYR C 156      -2.379 -11.865  15.292  0.00  0.00      CHB  H
ATOM   2508  CB  TYR C 156      -3.108 -12.614  13.417  0.00  0.00      CHB  C
ATOM   2509  HB1 TYR C 156      -3.029 -13.620  12.954  0.00  0.00      CHB  H
ATOM   2510  HB2 TYR C 156      -4.177 -12.323  13.495  0.00  0.00      CHB  H
ATOM   2511  CG  TYR C 156      -2.629 -11.552  12.517  0.00  0.00      CHB  C
ATOM   2512  CD1 TYR C 156      -2.331 -11.808  11.124  0.00  0.00      CHB  C
ATOM   2513  HD1 TYR C 156      -2.532 -12.809  10.771  0.00  0.00      CHB  H
ATOM   2514  CE1 TYR C 156      -1.874 -10.929  10.223  0.00  0.00      CHB  C
ATOM   2515  HE1 TYR C 156      -1.661 -11.102   9.179  0.00  0.00      CHB  H
ATOM   2516  CZ  TYR C 156      -1.519  -9.689  10.777  0.00  0.00      CHB  C
ATOM   2517  OH  TYR C 156      -0.822  -8.661  10.062  0.00  0.00      CHB  O
ATOM   2518  HH  TYR C 156      -0.744  -7.934  10.683  0.00  0.00      CHB  H
ATOM   2519  CD2 TYR C 156      -2.233 -10.306  12.988  0.00  0.00      CHB  C
ATOM   2520  HD2 TYR C 156      -2.479 -10.029  14.002  0.00  0.00      CHB  H
ATOM   2521  CE2 TYR C 156      -1.780  -9.310  12.145  0.00  0.00      CHB  C
ATOM   2522  HE2 TYR C 156      -1.480  -8.331  12.489  0.00  0.00      CHB  H
ATOM   2523  C   TYR C 156      -2.961 -13.931  15.418  0.00  0.00      CHB  C
ATOM   2524  O   TYR C 156      -4.182 -13.902  15.661  0.00  0.00      CHB  O
ATOM   2525  N   LYS C 157      -2.153 -14.902  15.685  0.00  0.00      CHB  N
ATOM   2526  HN  LYS C 157      -1.195 -14.731  15.466  0.00  0.00      CHB  H
ATOM   2527  CA  LYS C 157      -2.432 -16.069  16.554  0.00  0.00      CHB  C
ATOM   2528  HA  LYS C 157      -1.638 -16.791  16.431  0.00  0.00      CHB  H
ATOM   2529  CB  LYS C 157      -2.392 -15.628  18.040  0.00  0.00      CHB  C
ATOM   2530  HB1 LYS C 157      -3.195 -14.875  18.191  0.00  0.00      CHB  H
ATOM   2531  HB2 LYS C 157      -2.830 -16.479  18.603  0.00  0.00      CHB  H
ATOM   2532  CG  LYS C 157      -0.995 -15.338  18.487  0.00  0.00      CHB  C
ATOM   2533  HG1 LYS C 157      -0.362 -16.251  18.509  0.00  0.00      CHB  H
ATOM   2534  HG2 LYS C 157      -0.476 -14.621  17.816  0.00  0.00      CHB  H
ATOM   2535  CD  LYS C 157      -1.032 -14.715  19.898  0.00  0.00      CHB  C
ATOM   2536  HD1 LYS C 157       0.008 -14.435  20.169  0.00  0.00      CHB  H
ATOM   2537  HD2 LYS C 157      -1.768 -13.892  20.026  0.00  0.00      CHB  H
ATOM   2538  CE  LYS C 157      -1.434 -15.726  21.081  0.00  0.00      CHB  C
ATOM   2539  HE1 LYS C 157      -2.432 -16.155  20.847  0.00  0.00      CHB  H
ATOM   2540  HE2 LYS C 157      -0.652 -16.513  21.139  0.00  0.00      CHB  H
ATOM   2541  NZ  LYS C 157      -1.511 -14.992  22.293  0.00  0.00      CHB  N
ATOM   2542  HZ1 LYS C 157      -0.637 -14.798  22.823  0.00  0.00      CHB  H
ATOM   2543  HZ2 LYS C 157      -1.972 -14.084  22.083  0.00  0.00      CHB  H
ATOM   2544  HZ3 LYS C 157      -2.145 -15.455  22.975  0.00  0.00      CHB  H
ATOM   2545  C   LYS C 157      -3.802 -16.713  16.219  0.00  0.00      CHB  C
ATOM   2546  O   LYS C 157      -3.986 -17.381  15.189  0.00  0.00      CHB  O
ATOM   2547  N   GLU C 158      -4.785 -16.684  17.141  0.00  0.00      CHB  N
ATOM   2548  HN  GLU C 158      -4.891 -15.997  17.856  0.00  0.00      CHB  H
ATOM   2549  CA  GLU C 158      -5.920 -17.585  17.237  0.00  0.00      CHB  C
ATOM   2550  HA  GLU C 158      -5.897 -18.557  16.766  0.00  0.00      CHB  H
ATOM   2551  CB  GLU C 158      -6.352 -17.728  18.706  0.00  0.00      CHB  C
ATOM   2552  HB1 GLU C 158      -6.716 -16.793  19.182  0.00  0.00      CHB  H
ATOM   2553  HB2 GLU C 158      -7.209 -18.435  18.747  0.00  0.00      CHB  H
ATOM   2554  CG  GLU C 158      -5.268 -18.387  19.626  0.00  0.00      CHB  C
ATOM   2555  HG1 GLU C 158      -4.908 -19.331  19.164  0.00  0.00      CHB  H
ATOM   2556  HG2 GLU C 158      -4.429 -17.667  19.743  0.00  0.00      CHB  H
ATOM   2557  CD  GLU C 158      -5.792 -18.649  21.052  0.00  0.00      CHB  C
ATOM   2558  OE1 GLU C 158      -6.208 -17.764  21.854  0.00  0.00      CHB  O
ATOM   2559  OE2 GLU C 158      -6.011 -19.869  21.373  0.00  0.00      CHB  O
ATOM   2560  C   GLU C 158      -7.132 -16.930  16.590  0.00  0.00      CHB  C
ATOM   2561  O   GLU C 158      -8.161 -17.586  16.344  0.00  0.00      CHB  O
ATOM   2562  N   CYS C 159      -6.994 -15.618  16.194  0.00  0.00      CHB  N
ATOM   2563  HN  CYS C 159      -6.138 -15.129  16.344  0.00  0.00      CHB  H
ATOM   2564  CA  CYS C 159      -7.967 -14.946  15.344  0.00  0.00      CHB  C
ATOM   2565  HA  CYS C 159      -8.956 -15.224  15.680  0.00  0.00      CHB  H
ATOM   2566  CB  CYS C 159      -7.682 -13.423  15.526  0.00  0.00      CHB  C
ATOM   2567  HB1 CYS C 159      -6.618 -13.236  15.268  0.00  0.00      CHB  H
ATOM   2568  HB2 CYS C 159      -8.258 -12.860  14.760  0.00  0.00      CHB  H
ATOM   2569  SG  CYS C 159      -7.900 -12.838  17.254  0.00  0.00      CHB  S
ATOM   2570  HG1 CYS C 159      -9.209 -12.949  17.084  0.00  0.00      CHB  H
ATOM   2571  C   CYS C 159      -7.896 -15.450  13.967  0.00  0.00      CHB  C
ATOM   2572  O   CYS C 159      -8.735 -15.173  13.167  0.00  0.00      CHB  O
ATOM   2573  N   MET C 160      -6.790 -16.079  13.591  0.00  0.00      CHB  N
ATOM   2574  HN  MET C 160      -6.144 -16.153  14.347  0.00  0.00      CHB  H
ATOM   2575  CA  MET C 160      -6.503 -16.506  12.268  0.00  0.00      CHB  C
ATOM   2576  HA  MET C 160      -7.171 -15.980  11.603  0.00  0.00      CHB  H
ATOM   2577  CB  MET C 160      -5.126 -16.106  11.805  0.00  0.00      CHB  C
ATOM   2578  HB1 MET C 160      -5.031 -15.053  12.147  0.00  0.00      CHB  H
ATOM   2579  HB2 MET C 160      -4.359 -16.709  12.337  0.00  0.00      CHB  H
ATOM   2580  CG  MET C 160      -4.986 -15.976  10.289  0.00  0.00      CHB  C
ATOM   2581  HG1 MET C 160      -5.841 -15.416   9.855  0.00  0.00      CHB  H
ATOM   2582  HG2 MET C 160      -4.103 -15.332  10.088  0.00  0.00      CHB  H
ATOM   2583  SD  MET C 160      -4.854 -17.525   9.333  0.00  0.00      CHB  S
ATOM   2584  CE  MET C 160      -4.939 -16.711   7.662  0.00  0.00      CHB  C
ATOM   2585  HE1 MET C 160      -5.970 -16.308   7.560  0.00  0.00      CHB  H
ATOM   2586  HE2 MET C 160      -4.190 -15.914   7.465  0.00  0.00      CHB  H
ATOM   2587  HE3 MET C 160      -4.934 -17.517   6.898  0.00  0.00      CHB  H
ATOM   2588  C   MET C 160      -6.810 -17.917  12.150  0.00  0.00      CHB  C
ATOM   2589  O   MET C 160      -6.114 -18.749  12.772  0.00  0.00      CHB  O
ATOM   2590  N   HSE C 161      -7.818 -18.310  11.326  0.00  0.00      CHB  N
ATOM   2591  HN  HSE C 161      -8.411 -17.590  10.974  0.00  0.00      CHB  H
ATOM   2592  CA  HSE C 161      -8.129 -19.743  10.996  0.00  0.00      CHB  C
ATOM   2593  HA  HSE C 161      -7.214 -20.287  11.176  0.00  0.00      CHB  H
ATOM   2594  CB  HSE C 161      -9.286 -20.360  11.827  0.00  0.00      CHB  C
ATOM   2595  HB1 HSE C 161     -10.128 -19.640  11.746  0.00  0.00      CHB  H
ATOM   2596  HB2 HSE C 161      -9.636 -21.372  11.531  0.00  0.00      CHB  H
ATOM   2597  ND1 HSE C 161      -9.924 -20.304  14.222  0.00  0.00      CHB  N
ATOM   2598  CG  HSE C 161      -8.914 -20.477  13.341  0.00  0.00      CHB  C
ATOM   2599  CE1 HSE C 161      -9.430 -20.335  15.437  0.00  0.00      CHB  C
ATOM   2600  HE1 HSE C 161     -10.001 -20.289  16.364  0.00  0.00      CHB  H
ATOM   2601  NE2 HSE C 161      -8.048 -20.546  15.365  0.00  0.00      CHB  N
ATOM   2602  HE2 HSE C 161      -7.466 -20.653  16.171  0.00  0.00      CHB  H
ATOM   2603  CD2 HSE C 161      -7.727 -20.641  14.015  0.00  0.00      CHB  C
ATOM   2604  HD2 HSE C 161      -6.801 -20.979  13.567  0.00  0.00      CHB  H
ATOM   2605  C   HSE C 161      -8.492 -20.016   9.525  0.00  0.00      CHB  C
ATOM   2606  O   HSE C 161      -8.418 -21.164   9.154  0.00  0.00      CHB  O
ATOM   2607  N   ASP C 162      -8.976 -19.012   8.773  0.00  0.00      CHB  N
ATOM   2608  HN  ASP C 162      -8.932 -18.137   9.250  0.00  0.00      CHB  H
ATOM   2609  CA  ASP C 162      -9.721 -19.255   7.569  0.00  0.00      CHB  C
ATOM   2610  HA  ASP C 162      -9.632 -20.282   7.248  0.00  0.00      CHB  H
ATOM   2611  CB  ASP C 162     -11.210 -19.023   7.881  0.00  0.00      CHB  C
ATOM   2612  HB1 ASP C 162     -11.715 -18.940   6.895  0.00  0.00      CHB  H
ATOM   2613  HB2 ASP C 162     -11.634 -19.950   8.323  0.00  0.00      CHB  H
ATOM   2614  CG  ASP C 162     -11.577 -17.814   8.720  0.00  0.00      CHB  C
ATOM   2615  OD1 ASP C 162     -12.212 -17.968   9.741  0.00  0.00      CHB  O
ATOM   2616  OD2 ASP C 162     -11.190 -16.688   8.282  0.00  0.00      CHB  O
ATOM   2617  C   ASP C 162      -9.257 -18.368   6.366  0.00  0.00      CHB  C
ATOM   2618  O   ASP C 162      -8.503 -17.390   6.468  0.00  0.00      CHB  O
ATOM   2619  N   PHE C 163      -9.570 -18.701   5.124  0.00  0.00      CHB  N
ATOM   2620  HN  PHE C 163     -10.136 -19.512   4.996  0.00  0.00      CHB  H
ATOM   2621  CA  PHE C 163      -8.922 -18.286   3.954  0.00  0.00      CHB  C
ATOM   2622  HA  PHE C 163      -7.911 -18.114   4.290  0.00  0.00      CHB  H
ATOM   2623  CB  PHE C 163      -8.894 -19.444   2.951  0.00  0.00      CHB  C
ATOM   2624  HB1 PHE C 163      -8.541 -20.399   3.396  0.00  0.00      CHB  H
ATOM   2625  HB2 PHE C 163      -9.937 -19.540   2.579  0.00  0.00      CHB  H
ATOM   2626  CG  PHE C 163      -7.910 -19.339   1.804  0.00  0.00      CHB  C
ATOM   2627  CD1 PHE C 163      -6.500 -19.674   1.971  0.00  0.00      CHB  C
ATOM   2628  HD1 PHE C 163      -6.149 -20.089   2.904  0.00  0.00      CHB  H
ATOM   2629  CE1 PHE C 163      -5.670 -19.517   0.874  0.00  0.00      CHB  C
ATOM   2630  HE1 PHE C 163      -4.606 -19.701   0.911  0.00  0.00      CHB  H
ATOM   2631  CZ  PHE C 163      -6.222 -19.083  -0.341  0.00  0.00      CHB  C
ATOM   2632  HZ  PHE C 163      -5.490 -18.950  -1.124  0.00  0.00      CHB  H
ATOM   2633  CD2 PHE C 163      -8.443 -18.980   0.542  0.00  0.00      CHB  C
ATOM   2634  HD2 PHE C 163      -9.481 -18.691   0.465  0.00  0.00      CHB  H
ATOM   2635  CE2 PHE C 163      -7.576 -18.852  -0.479  0.00  0.00      CHB  C
ATOM   2636  HE2 PHE C 163      -7.961 -18.516  -1.431  0.00  0.00      CHB  H
ATOM   2637  C   PHE C 163      -9.479 -17.051   3.444  0.00  0.00      CHB  C
ATOM   2638  O   PHE C 163      -8.929 -16.284   2.599  0.00  0.00      CHB  O
ATOM   2639  N   PHE C 164     -10.700 -16.678   3.985  0.00  0.00      CHB  N
ATOM   2640  HN  PHE C 164     -11.212 -17.218   4.648  0.00  0.00      CHB  H
ATOM   2641  CA  PHE C 164     -11.477 -15.464   3.591  0.00  0.00      CHB  C
ATOM   2642  HA  PHE C 164     -11.483 -15.469   2.511  0.00  0.00      CHB  H
ATOM   2643  CB  PHE C 164     -12.880 -15.483   4.288  0.00  0.00      CHB  C
ATOM   2644  HB1 PHE C 164     -12.863 -15.179   5.357  0.00  0.00      CHB  H
ATOM   2645  HB2 PHE C 164     -13.616 -14.776   3.849  0.00  0.00      CHB  H
ATOM   2646  CG  PHE C 164     -13.437 -16.873   4.113  0.00  0.00      CHB  C
ATOM   2647  CD1 PHE C 164     -13.569 -17.629   5.288  0.00  0.00      CHB  C
ATOM   2648  HD1 PHE C 164     -13.299 -17.210   6.247  0.00  0.00      CHB  H
ATOM   2649  CE1 PHE C 164     -14.180 -18.904   5.189  0.00  0.00      CHB  C
ATOM   2650  HE1 PHE C 164     -14.424 -19.426   6.103  0.00  0.00      CHB  H
ATOM   2651  CZ  PHE C 164     -14.620 -19.403   3.885  0.00  0.00      CHB  C
ATOM   2652  HZ  PHE C 164     -15.189 -20.302   3.700  0.00  0.00      CHB  H
ATOM   2653  CD2 PHE C 164     -13.786 -17.386   2.896  0.00  0.00      CHB  C
ATOM   2654  HD2 PHE C 164     -13.758 -16.848   1.960  0.00  0.00      CHB  H
ATOM   2655  CE2 PHE C 164     -14.409 -18.629   2.764  0.00  0.00      CHB  C
ATOM   2656  HE2 PHE C 164     -14.727 -19.038   1.816  0.00  0.00      CHB  H
ATOM   2657  C   PHE C 164     -10.801 -14.199   4.183  0.00  0.00      CHB  C
ATOM   2658  O   PHE C 164     -10.699 -13.122   3.590  0.00  0.00      CHB  O
ATOM   2659  N   HSE C 165     -10.359 -14.412   5.467  0.00  0.00      CHB  N
ATOM   2660  HN  HSE C 165     -10.573 -15.263   5.941  0.00  0.00      CHB  H
ATOM   2661  CA  HSE C 165      -9.596 -13.440   6.209  0.00  0.00      CHB  C
ATOM   2662  HA  HSE C 165     -10.127 -12.506   6.098  0.00  0.00      CHB  H
ATOM   2663  CB  HSE C 165      -9.264 -13.990   7.653  0.00  0.00      CHB  C
ATOM   2664  HB1 HSE C 165     -10.215 -14.323   8.120  0.00  0.00      CHB  H
ATOM   2665  HB2 HSE C 165      -8.694 -14.931   7.500  0.00  0.00      CHB  H
ATOM   2666  ND1 HSE C 165      -7.856 -13.558   9.632  0.00  0.00      CHB  N
ATOM   2667  CG  HSE C 165      -8.595 -13.038   8.583  0.00  0.00      CHB  C
ATOM   2668  CE1 HSE C 165      -7.558 -12.494  10.352  0.00  0.00      CHB  C
ATOM   2669  HE1 HSE C 165      -6.857 -12.583  11.181  0.00  0.00      CHB  H
ATOM   2670  NE2 HSE C 165      -8.081 -11.343   9.797  0.00  0.00      CHB  N
ATOM   2671  HE2 HSE C 165      -7.968 -10.439  10.210  0.00  0.00      CHB  H
ATOM   2672  CD2 HSE C 165      -8.817 -11.727   8.699  0.00  0.00      CHB  C
ATOM   2673  HD2 HSE C 165      -9.460 -11.151   8.046  0.00  0.00      CHB  H
ATOM   2674  C   HSE C 165      -8.240 -13.187   5.607  0.00  0.00      CHB  C
ATOM   2675  O   HSE C 165      -7.863 -12.061   5.393  0.00  0.00      CHB  O
ATOM   2676  N   SER C 166      -7.553 -14.262   5.182  0.00  0.00      CHB  N
ATOM   2677  HN  SER C 166      -7.628 -15.113   5.695  0.00  0.00      CHB  H
ATOM   2678  CA  SER C 166      -6.312 -14.270   4.423  0.00  0.00      CHB  C
ATOM   2679  HA  SER C 166      -5.558 -13.735   4.981  0.00  0.00      CHB  H
ATOM   2680  CB  SER C 166      -5.691 -15.667   3.983  0.00  0.00      CHB  C
ATOM   2681  HB1 SER C 166      -5.854 -16.453   4.751  0.00  0.00      CHB  H
ATOM   2682  HB2 SER C 166      -6.190 -16.090   3.085  0.00  0.00      CHB  H
ATOM   2683  OG  SER C 166      -4.302 -15.587   3.719  0.00  0.00      CHB  O
ATOM   2684  HG1 SER C 166      -3.948 -16.380   3.309  0.00  0.00      CHB  H
ATOM   2685  C   SER C 166      -6.427 -13.482   3.101  0.00  0.00      CHB  C
ATOM   2686  O   SER C 166      -5.649 -12.591   2.813  0.00  0.00      CHB  O
ATOM   2687  N   PHE C 167      -7.533 -13.786   2.373  0.00  0.00      CHB  N
ATOM   2688  HN  PHE C 167      -8.146 -14.540   2.596  0.00  0.00      CHB  H
ATOM   2689  CA  PHE C 167      -7.788 -13.033   1.154  0.00  0.00      CHB  C
ATOM   2690  HA  PHE C 167      -6.983 -13.298   0.485  0.00  0.00      CHB  H
ATOM   2691  CB  PHE C 167      -9.018 -13.543   0.353  0.00  0.00      CHB  C
ATOM   2692  HB1 PHE C 167      -9.062 -14.645   0.490  0.00  0.00      CHB  H
ATOM   2693  HB2 PHE C 167     -10.019 -13.170   0.659  0.00  0.00      CHB  H
ATOM   2694  CG  PHE C 167      -8.943 -13.376  -1.120  0.00  0.00      CHB  C
ATOM   2695  CD1 PHE C 167      -9.460 -12.205  -1.661  0.00  0.00      CHB  C
ATOM   2696  HD1 PHE C 167      -9.876 -11.421  -1.046  0.00  0.00      CHB  H
ATOM   2697  CE1 PHE C 167      -9.402 -12.017  -3.060  0.00  0.00      CHB  C
ATOM   2698  HE1 PHE C 167      -9.595 -11.066  -3.534  0.00  0.00      CHB  H
ATOM   2699  CZ  PHE C 167      -8.835 -13.095  -3.902  0.00  0.00      CHB  C
ATOM   2700  HZ  PHE C 167      -8.693 -13.000  -4.968  0.00  0.00      CHB  H
ATOM   2701  CD2 PHE C 167      -8.348 -14.377  -1.917  0.00  0.00      CHB  C
ATOM   2702  HD2 PHE C 167      -7.904 -15.226  -1.418  0.00  0.00      CHB  H
ATOM   2703  CE2 PHE C 167      -8.270 -14.200  -3.266  0.00  0.00      CHB  C
ATOM   2704  HE2 PHE C 167      -7.816 -14.998  -3.835  0.00  0.00      CHB  H
ATOM   2705  C   PHE C 167      -7.967 -11.541   1.333  0.00  0.00      CHB  C
ATOM   2706  O   PHE C 167      -7.368 -10.720   0.634  0.00  0.00      CHB  O
ATOM   2707  N   LEU C 168      -8.794 -11.101   2.331  0.00  0.00      CHB  N
ATOM   2708  HN  LEU C 168      -9.202 -11.764   2.955  0.00  0.00      CHB  H
ATOM   2709  CA  LEU C 168      -8.987  -9.758   2.673  0.00  0.00      CHB  C
ATOM   2710  HA  LEU C 168      -9.276  -9.174   1.811  0.00  0.00      CHB  H
ATOM   2711  CB  LEU C 168     -10.240  -9.627   3.637  0.00  0.00      CHB  C
ATOM   2712  HB1 LEU C 168     -11.020 -10.331   3.276  0.00  0.00      CHB  H
ATOM   2713  HB2 LEU C 168     -10.051 -10.112   4.618  0.00  0.00      CHB  H
ATOM   2714  CG  LEU C 168     -10.732  -8.142   3.854  0.00  0.00      CHB  C
ATOM   2715  HG  LEU C 168      -9.962  -7.480   4.306  0.00  0.00      CHB  H
ATOM   2716  CD1 LEU C 168     -11.049  -7.420   2.505  0.00  0.00      CHB  C
ATOM   2717 HD11 LEU C 168     -11.761  -8.035   1.914  0.00  0.00      CHB  H
ATOM   2718 HD12 LEU C 168     -11.573  -6.447   2.618  0.00  0.00      CHB  H
ATOM   2719 HD13 LEU C 168     -10.064  -7.297   2.004  0.00  0.00      CHB  H
ATOM   2720  CD2 LEU C 168     -12.003  -8.263   4.708  0.00  0.00      CHB  C
ATOM   2721 HD21 LEU C 168     -11.707  -8.853   5.602  0.00  0.00      CHB  H
ATOM   2722 HD22 LEU C 168     -12.524  -7.308   4.933  0.00  0.00      CHB  H
ATOM   2723 HD23 LEU C 168     -12.702  -8.920   4.148  0.00  0.00      CHB  H
ATOM   2724  C   LEU C 168      -7.655  -9.084   3.229  0.00  0.00      CHB  C
ATOM   2725  O   LEU C 168      -7.430  -7.893   3.027  0.00  0.00      CHB  O
ATOM   2726  N   ILE C 169      -6.746  -9.786   3.935  0.00  0.00      CHB  N
ATOM   2727  HN  ILE C 169      -6.964 -10.705   4.256  0.00  0.00      CHB  H
ATOM   2728  CA  ILE C 169      -5.471  -9.173   4.378  0.00  0.00      CHB  C
ATOM   2729  HA  ILE C 169      -5.712  -8.288   4.949  0.00  0.00      CHB  H
ATOM   2730  CB  ILE C 169      -4.807 -10.034   5.464  0.00  0.00      CHB  C
ATOM   2731  HB  ILE C 169      -4.736 -11.103   5.169  0.00  0.00      CHB  H
ATOM   2732  CG2 ILE C 169      -3.373  -9.536   5.659  0.00  0.00      CHB  C
ATOM   2733 HG21 ILE C 169      -2.922  -9.977   6.574  0.00  0.00      CHB  H
ATOM   2734 HG22 ILE C 169      -2.734  -9.887   4.822  0.00  0.00      CHB  H
ATOM   2735 HG23 ILE C 169      -3.337  -8.430   5.759  0.00  0.00      CHB  H
ATOM   2736  CG1 ILE C 169      -5.636 -10.032   6.804  0.00  0.00      CHB  C
ATOM   2737 HG11 ILE C 169      -5.265  -9.102   7.284  0.00  0.00      CHB  H
ATOM   2738 HG12 ILE C 169      -6.702  -9.960   6.500  0.00  0.00      CHB  H
ATOM   2739  CD  ILE C 169      -5.264 -11.293   7.588  0.00  0.00      CHB  C
ATOM   2740  HD1 ILE C 169      -5.352 -12.222   6.986  0.00  0.00      CHB  H
ATOM   2741  HD2 ILE C 169      -4.226 -11.419   7.962  0.00  0.00      CHB  H
ATOM   2742  HD3 ILE C 169      -5.942 -11.360   8.466  0.00  0.00      CHB  H
ATOM   2743  C   ILE C 169      -4.530  -8.842   3.264  0.00  0.00      CHB  C
ATOM   2744  O   ILE C 169      -3.879  -7.824   3.224  0.00  0.00      CHB  O
ATOM   2745  N   VAL C 170      -4.470  -9.710   2.203  0.00  0.00      CHB  N
ATOM   2746  HN  VAL C 170      -5.125 -10.461   2.237  0.00  0.00      CHB  H
ATOM   2747  CA  VAL C 170      -3.659  -9.570   0.979  0.00  0.00      CHB  C
ATOM   2748  HA  VAL C 170      -2.662  -9.276   1.272  0.00  0.00      CHB  H
ATOM   2749  CB  VAL C 170      -3.578 -10.909   0.265  0.00  0.00      CHB  C
ATOM   2750  HB  VAL C 170      -4.595 -11.357   0.247  0.00  0.00      CHB  H
ATOM   2751  CG1 VAL C 170      -2.858 -10.773  -1.081  0.00  0.00      CHB  C
ATOM   2752 HG11 VAL C 170      -2.924 -11.781  -1.544  0.00  0.00      CHB  H
ATOM   2753 HG12 VAL C 170      -3.398 -10.108  -1.788  0.00  0.00      CHB  H
ATOM   2754 HG13 VAL C 170      -1.790 -10.466  -1.070  0.00  0.00      CHB  H
ATOM   2755  CG2 VAL C 170      -2.789 -11.871   1.189  0.00  0.00      CHB  C
ATOM   2756 HG21 VAL C 170      -2.523 -12.841   0.718  0.00  0.00      CHB  H
ATOM   2757 HG22 VAL C 170      -1.764 -11.537   1.456  0.00  0.00      CHB  H
ATOM   2758 HG23 VAL C 170      -3.336 -12.238   2.084  0.00  0.00      CHB  H
ATOM   2759  C   VAL C 170      -4.144  -8.374   0.174  0.00  0.00      CHB  C
ATOM   2760  O   VAL C 170      -3.372  -7.510  -0.290  0.00  0.00      CHB  O
ATOM   2761  N   PHE C 171      -5.472  -8.353   0.048  0.00  0.00      CHB  N
ATOM   2762  HN  PHE C 171      -5.990  -9.162   0.316  0.00  0.00      CHB  H
ATOM   2763  CA  PHE C 171      -6.225  -7.348  -0.655  0.00  0.00      CHB  C
ATOM   2764  HA  PHE C 171      -5.842  -7.289  -1.663  0.00  0.00      CHB  H
ATOM   2765  CB  PHE C 171      -7.735  -7.709  -0.766  0.00  0.00      CHB  C
ATOM   2766  HB1 PHE C 171      -7.872  -8.810  -0.829  0.00  0.00      CHB  H
ATOM   2767  HB2 PHE C 171      -8.263  -7.360   0.147  0.00  0.00      CHB  H
ATOM   2768  CG  PHE C 171      -8.392  -7.008  -1.931  0.00  0.00      CHB  C
ATOM   2769  CD1 PHE C 171      -9.221  -5.867  -1.698  0.00  0.00      CHB  C
ATOM   2770  HD1 PHE C 171      -9.482  -5.595  -0.686  0.00  0.00      CHB  H
ATOM   2771  CE1 PHE C 171      -9.540  -4.992  -2.734  0.00  0.00      CHB  C
ATOM   2772  HE1 PHE C 171     -10.094  -4.095  -2.499  0.00  0.00      CHB  H
ATOM   2773  CZ  PHE C 171      -9.105  -5.232  -4.051  0.00  0.00      CHB  C
ATOM   2774  HZ  PHE C 171      -9.252  -4.499  -4.831  0.00  0.00      CHB  H
ATOM   2775  CD2 PHE C 171      -8.039  -7.240  -3.266  0.00  0.00      CHB  C
ATOM   2776  HD2 PHE C 171      -7.336  -8.024  -3.502  0.00  0.00      CHB  H
ATOM   2777  CE2 PHE C 171      -8.530  -6.425  -4.317  0.00  0.00      CHB  C
ATOM   2778  HE2 PHE C 171      -8.257  -6.772  -5.303  0.00  0.00      CHB  H
ATOM   2779  C   PHE C 171      -6.195  -5.957   0.041  0.00  0.00      CHB  C
ATOM   2780  O   PHE C 171      -6.149  -4.902  -0.604  0.00  0.00      CHB  O
ATOM   2781  N   ARG C 172      -5.954  -5.963   1.382  0.00  0.00      CHB  N
ATOM   2782  HN  ARG C 172      -6.088  -6.794   1.916  0.00  0.00      CHB  H
ATOM   2783  CA  ARG C 172      -5.607  -4.784   2.153  0.00  0.00      CHB  C
ATOM   2784  HA  ARG C 172      -6.311  -3.977   2.020  0.00  0.00      CHB  H
ATOM   2785  CB  ARG C 172      -5.560  -5.189   3.706  0.00  0.00      CHB  C
ATOM   2786  HB1 ARG C 172      -6.497  -5.683   4.042  0.00  0.00      CHB  H
ATOM   2787  HB2 ARG C 172      -4.602  -5.744   3.806  0.00  0.00      CHB  H
ATOM   2788  CG  ARG C 172      -5.343  -4.003   4.621  0.00  0.00      CHB  C
ATOM   2789  HG1 ARG C 172      -4.266  -3.740   4.691  0.00  0.00      CHB  H
ATOM   2790  HG2 ARG C 172      -5.869  -3.133   4.174  0.00  0.00      CHB  H
ATOM   2791  CD  ARG C 172      -5.910  -4.417   6.039  0.00  0.00      CHB  C
ATOM   2792  HD1 ARG C 172      -6.948  -4.788   5.903  0.00  0.00      CHB  H
ATOM   2793  HD2 ARG C 172      -5.298  -5.176   6.571  0.00  0.00      CHB  H
ATOM   2794  NE  ARG C 172      -5.968  -3.113   6.727  0.00  0.00      CHB  N
ATOM   2795  HE  ARG C 172      -6.122  -2.281   6.193  0.00  0.00      CHB  H
ATOM   2796  CZ  ARG C 172      -6.165  -2.914   8.040  0.00  0.00      CHB  C
ATOM   2797  NH1 ARG C 172      -6.342  -3.860   8.951  0.00  0.00      CHB  N
ATOM   2798 HH11 ARG C 172      -6.430  -3.702   9.935  0.00  0.00      CHB  H
ATOM   2799 HH12 ARG C 172      -6.003  -4.758   8.671  0.00  0.00      CHB  H
ATOM   2800  NH2 ARG C 172      -6.244  -1.665   8.450  0.00  0.00      CHB  N
ATOM   2801 HH21 ARG C 172      -6.061  -1.022   7.706  0.00  0.00      CHB  H
ATOM   2802 HH22 ARG C 172      -6.361  -1.487   9.427  0.00  0.00      CHB  H
ATOM   2803  C   ARG C 172      -4.306  -4.130   1.706  0.00  0.00      CHB  C
ATOM   2804  O   ARG C 172      -4.167  -2.910   1.528  0.00  0.00      CHB  O
ATOM   2805  N   ILE C 173      -3.226  -4.909   1.557  0.00  0.00      CHB  N
ATOM   2806  HN  ILE C 173      -3.404  -5.884   1.667  0.00  0.00      CHB  H
ATOM   2807  CA  ILE C 173      -1.816  -4.484   1.242  0.00  0.00      CHB  C
ATOM   2808  HA  ILE C 173      -1.707  -3.591   1.839  0.00  0.00      CHB  H
ATOM   2809  CB  ILE C 173      -0.781  -5.597   1.570  0.00  0.00      CHB  C
ATOM   2810  HB  ILE C 173      -1.105  -6.550   1.100  0.00  0.00      CHB  H
ATOM   2811  CG2 ILE C 173       0.609  -5.184   1.205  0.00  0.00      CHB  C
ATOM   2812 HG21 ILE C 173       1.314  -6.009   1.442  0.00  0.00      CHB  H
ATOM   2813 HG22 ILE C 173       0.774  -5.064   0.113  0.00  0.00      CHB  H
ATOM   2814 HG23 ILE C 173       0.886  -4.273   1.777  0.00  0.00      CHB  H
ATOM   2815  CG1 ILE C 173      -0.899  -6.037   3.084  0.00  0.00      CHB  C
ATOM   2816 HG11 ILE C 173      -0.554  -5.250   3.788  0.00  0.00      CHB  H
ATOM   2817 HG12 ILE C 173      -1.971  -6.238   3.294  0.00  0.00      CHB  H
ATOM   2818  CD  ILE C 173      -0.229  -7.312   3.293  0.00  0.00      CHB  C
ATOM   2819  HD1 ILE C 173       0.716  -7.296   2.709  0.00  0.00      CHB  H
ATOM   2820  HD2 ILE C 173       0.099  -7.464   4.343  0.00  0.00      CHB  H
ATOM   2821  HD3 ILE C 173      -0.834  -8.210   3.042  0.00  0.00      CHB  H
ATOM   2822  C   ILE C 173      -1.843  -3.992  -0.196  0.00  0.00      CHB  C
ATOM   2823  O   ILE C 173      -1.166  -2.992  -0.521  0.00  0.00      CHB  O
ATOM   2824  N   LEU C 174      -2.671  -4.613  -1.075  0.00  0.00      CHB  N
ATOM   2825  HN  LEU C 174      -3.277  -5.344  -0.772  0.00  0.00      CHB  H
ATOM   2826  CA  LEU C 174      -2.932  -4.080  -2.402  0.00  0.00      CHB  C
ATOM   2827  HA  LEU C 174      -1.998  -3.943  -2.927  0.00  0.00      CHB  H
ATOM   2828  CB  LEU C 174      -3.737  -5.143  -3.173  0.00  0.00      CHB  C
ATOM   2829  HB1 LEU C 174      -3.389  -6.051  -2.637  0.00  0.00      CHB  H
ATOM   2830  HB2 LEU C 174      -4.819  -5.150  -2.922  0.00  0.00      CHB  H
ATOM   2831  CG  LEU C 174      -3.473  -5.136  -4.750  0.00  0.00      CHB  C
ATOM   2832  HG  LEU C 174      -2.406  -5.443  -4.809  0.00  0.00      CHB  H
ATOM   2833  CD1 LEU C 174      -4.140  -6.355  -5.355  0.00  0.00      CHB  C
ATOM   2834 HD11 LEU C 174      -5.243  -6.408  -5.231  0.00  0.00      CHB  H
ATOM   2835 HD12 LEU C 174      -4.046  -6.285  -6.460  0.00  0.00      CHB  H
ATOM   2836 HD13 LEU C 174      -3.759  -7.324  -4.968  0.00  0.00      CHB  H
ATOM   2837  CD2 LEU C 174      -3.791  -3.898  -5.561  0.00  0.00      CHB  C
ATOM   2838 HD21 LEU C 174      -4.027  -4.156  -6.616  0.00  0.00      CHB  H
ATOM   2839 HD22 LEU C 174      -4.652  -3.246  -5.299  0.00  0.00      CHB  H
ATOM   2840 HD23 LEU C 174      -2.944  -3.179  -5.570  0.00  0.00      CHB  H
ATOM   2841  C   LEU C 174      -3.574  -2.693  -2.556  0.00  0.00      CHB  C
ATOM   2842  O   LEU C 174      -3.044  -1.732  -3.166  0.00  0.00      CHB  O
ATOM   2843  N   CYS C 175      -4.719  -2.411  -1.899  0.00  0.00      CHB  N
ATOM   2844  HN  CYS C 175      -5.085  -3.179  -1.379  0.00  0.00      CHB  H
ATOM   2845  CA  CYS C 175      -5.463  -1.079  -1.990  0.00  0.00      CHB  C
ATOM   2846  HA  CYS C 175      -5.675  -0.807  -3.014  0.00  0.00      CHB  H
ATOM   2847  CB  CYS C 175      -6.865  -1.397  -1.404  0.00  0.00      CHB  C
ATOM   2848  HB1 CYS C 175      -7.623  -0.641  -1.700  0.00  0.00      CHB  H
ATOM   2849  HB2 CYS C 175      -7.230  -2.221  -2.052  0.00  0.00      CHB  H
ATOM   2850  SG  CYS C 175      -6.887  -1.798   0.397  0.00  0.00      CHB  S
ATOM   2851  HG1 CYS C 175      -6.625  -3.078   0.176  0.00  0.00      CHB  H
ATOM   2852  C   CYS C 175      -4.790   0.058  -1.253  0.00  0.00      CHB  C
ATOM   2853  O   CYS C 175      -5.089   1.224  -1.639  0.00  0.00      CHB  O
ATOM   2854  N   GLY C 176      -4.030  -0.053  -0.182  0.00  0.00      CHB  N
ATOM   2855  HN  GLY C 176      -3.867  -0.955   0.210  0.00  0.00      CHB  H
ATOM   2856  CA  GLY C 176      -3.306   1.030   0.386  0.00  0.00      CHB  C
ATOM   2857  HA1 GLY C 176      -4.004   1.823   0.612  0.00  0.00      CHB  H
ATOM   2858  HA2 GLY C 176      -2.465   1.215  -0.266  0.00  0.00      CHB  H
ATOM   2859  C   GLY C 176      -2.528   0.675   1.648  0.00  0.00      CHB  C
ATOM   2860  O   GLY C 176      -1.597   1.365   2.012  0.00  0.00      CHB  O
ATOM   2861  N   GLU C 177      -3.066  -0.259   2.393  0.00  0.00      CHB  N
ATOM   2862  HN  GLU C 177      -3.828  -0.792   2.034  0.00  0.00      CHB  H
ATOM   2863  CA  GLU C 177      -2.476  -0.432   3.684  0.00  0.00      CHB  C
ATOM   2864  HA  GLU C 177      -2.237   0.538   4.093  0.00  0.00      CHB  H
ATOM   2865  CB  GLU C 177      -3.645  -0.825   4.545  0.00  0.00      CHB  C
ATOM   2866  HB1 GLU C 177      -4.134  -1.764   4.209  0.00  0.00      CHB  H
ATOM   2867  HB2 GLU C 177      -3.263  -0.933   5.582  0.00  0.00      CHB  H
ATOM   2868  CG  GLU C 177      -4.789   0.283   4.575  0.00  0.00      CHB  C
ATOM   2869  HG1 GLU C 177      -4.250   1.250   4.677  0.00  0.00      CHB  H
ATOM   2870  HG2 GLU C 177      -5.371   0.473   3.648  0.00  0.00      CHB  H
ATOM   2871  CD  GLU C 177      -5.665   0.008   5.796  0.00  0.00      CHB  C
ATOM   2872  OE1 GLU C 177      -5.414   0.347   6.936  0.00  0.00      CHB  O
ATOM   2873  OE2 GLU C 177      -6.615  -0.789   5.600  0.00  0.00      CHB  O
ATOM   2874  C   GLU C 177      -1.295  -1.426   3.860  0.00  0.00      CHB  C
ATOM   2875  O   GLU C 177      -1.287  -2.386   4.556  0.00  0.00      CHB  O
ATOM   2876  N   TRP C 178      -0.168  -1.034   3.279  0.00  0.00      CHB  N
ATOM   2877  HN  TRP C 178      -0.233  -0.195   2.745  0.00  0.00      CHB  H
ATOM   2878  CA  TRP C 178       1.094  -1.753   3.396  0.00  0.00      CHB  C
ATOM   2879  HA  TRP C 178       0.847  -2.786   3.588  0.00  0.00      CHB  H
ATOM   2880  CB  TRP C 178       2.018  -1.727   2.192  0.00  0.00      CHB  C
ATOM   2881  HB1 TRP C 178       2.946  -2.318   2.344  0.00  0.00      CHB  H
ATOM   2882  HB2 TRP C 178       1.417  -2.183   1.377  0.00  0.00      CHB  H
ATOM   2883  CG  TRP C 178       2.391  -0.308   1.593  0.00  0.00      CHB  C
ATOM   2884  CD1 TRP C 178       1.651   0.381   0.639  0.00  0.00      CHB  C
ATOM   2885  HD1 TRP C 178       0.865  -0.179   0.154  0.00  0.00      CHB  H
ATOM   2886  NE1 TRP C 178       2.302   1.558   0.331  0.00  0.00      CHB  N
ATOM   2887  HE1 TRP C 178       1.890   2.195  -0.282  0.00  0.00      CHB  H
ATOM   2888  CE2 TRP C 178       3.422   1.673   1.029  0.00  0.00      CHB  C
ATOM   2889  CD2 TRP C 178       3.525   0.519   1.892  0.00  0.00      CHB  C
ATOM   2890  CE3 TRP C 178       4.601   0.372   2.725  0.00  0.00      CHB  C
ATOM   2891  HE3 TRP C 178       4.740  -0.488   3.363  0.00  0.00      CHB  H
ATOM   2892  CZ3 TRP C 178       5.510   1.420   2.840  0.00  0.00      CHB  C
ATOM   2893  HZ3 TRP C 178       6.287   1.322   3.584  0.00  0.00      CHB  H
ATOM   2894  CZ2 TRP C 178       4.320   2.648   1.077  0.00  0.00      CHB  C
ATOM   2895  HZ2 TRP C 178       4.317   3.496   0.408  0.00  0.00      CHB  H
ATOM   2896  CH2 TRP C 178       5.320   2.606   1.987  0.00  0.00      CHB  C
ATOM   2897  HH2 TRP C 178       6.145   3.302   1.980  0.00  0.00      CHB  H
ATOM   2898  C   TRP C 178       2.016  -1.314   4.599  0.00  0.00      CHB  C
ATOM   2899  O   TRP C 178       2.645  -2.138   5.341  0.00  0.00      CHB  O
ATOM   2900  N   ILE C 179       2.181  -0.002   4.874  0.00  0.00      CHB  N
ATOM   2901  HN  ILE C 179       1.581   0.687   4.474  0.00  0.00      CHB  H
ATOM   2902  CA  ILE C 179       3.169   0.497   5.874  0.00  0.00      CHB  C
ATOM   2903  HA  ILE C 179       4.027  -0.129   5.680  0.00  0.00      CHB  H
ATOM   2904  CB  ILE C 179       3.692   1.885   5.849  0.00  0.00      CHB  C
ATOM   2905  HB  ILE C 179       3.975   2.065   4.790  0.00  0.00      CHB  H
ATOM   2906  CG2 ILE C 179       2.635   2.905   6.232  0.00  0.00      CHB  C
ATOM   2907 HG21 ILE C 179       2.270   2.691   7.259  0.00  0.00      CHB  H
ATOM   2908 HG22 ILE C 179       2.876   3.989   6.220  0.00  0.00      CHB  H
ATOM   2909 HG23 ILE C 179       1.809   2.672   5.527  0.00  0.00      CHB  H
ATOM   2910  CG1 ILE C 179       4.934   2.009   6.682  0.00  0.00      CHB  C
ATOM   2911 HG11 ILE C 179       4.799   1.916   7.781  0.00  0.00      CHB  H
ATOM   2912 HG12 ILE C 179       5.694   1.236   6.442  0.00  0.00      CHB  H
ATOM   2913  CD  ILE C 179       5.597   3.352   6.498  0.00  0.00      CHB  C
ATOM   2914  HD1 ILE C 179       4.979   4.214   6.826  0.00  0.00      CHB  H
ATOM   2915  HD2 ILE C 179       6.506   3.346   7.137  0.00  0.00      CHB  H
ATOM   2916  HD3 ILE C 179       5.916   3.580   5.458  0.00  0.00      CHB  H
ATOM   2917  C   ILE C 179       2.919  -0.022   7.314  0.00  0.00      CHB  C
ATOM   2918  O   ILE C 179       3.778  -0.514   8.055  0.00  0.00      CHB  O
ATOM   2919  N   GLU C 180       1.651  -0.049   7.701  0.00  0.00      CHB  N
ATOM   2920  HN  GLU C 180       1.009   0.496   7.167  0.00  0.00      CHB  H
ATOM   2921  CA  GLU C 180       1.321  -0.305   9.053  0.00  0.00      CHB  C
ATOM   2922  HA  GLU C 180       2.020   0.206   9.698  0.00  0.00      CHB  H
ATOM   2923  CB  GLU C 180      -0.217   0.264   9.248  0.00  0.00      CHB  C
ATOM   2924  HB1 GLU C 180      -0.276   1.322   8.913  0.00  0.00      CHB  H
ATOM   2925  HB2 GLU C 180      -0.927  -0.337   8.641  0.00  0.00      CHB  H
ATOM   2926  CG  GLU C 180      -0.694   0.210  10.773  0.00  0.00      CHB  C
ATOM   2927  HG1 GLU C 180      -0.762  -0.841  11.128  0.00  0.00      CHB  H
ATOM   2928  HG2 GLU C 180      -0.016   0.838  11.391  0.00  0.00      CHB  H
ATOM   2929  CD  GLU C 180      -2.072   0.770  10.834  0.00  0.00      CHB  C
ATOM   2930  OE1 GLU C 180      -2.273   1.963  10.475  0.00  0.00      CHB  O
ATOM   2931  OE2 GLU C 180      -2.985  -0.115  10.990  0.00  0.00      CHB  O
ATOM   2932  C   GLU C 180       1.395  -1.783   9.371  0.00  0.00      CHB  C
ATOM   2933  O   GLU C 180       1.807  -2.056  10.534  0.00  0.00      CHB  O
ATOM   2934  N   THR C 181       1.174  -2.686   8.384  0.00  0.00      CHB  N
ATOM   2935  HN  THR C 181       0.524  -2.354   7.706  0.00  0.00      CHB  H
ATOM   2936  CA  THR C 181       1.535  -4.077   8.511  0.00  0.00      CHB  C
ATOM   2937  HA  THR C 181       1.318  -4.504   9.479  0.00  0.00      CHB  H
ATOM   2938  CB  THR C 181       0.935  -4.883   7.367  0.00  0.00      CHB  C
ATOM   2939  HB  THR C 181       1.329  -4.473   6.413  0.00  0.00      CHB  H
ATOM   2940  OG1 THR C 181      -0.503  -4.781   7.472  0.00  0.00      CHB  O
ATOM   2941  HG1 THR C 181      -0.811  -3.873   7.510  0.00  0.00      CHB  H
ATOM   2942  CG2 THR C 181       1.213  -6.339   7.532  0.00  0.00      CHB  C
ATOM   2943 HG21 THR C 181       2.284  -6.473   7.796  0.00  0.00      CHB  H
ATOM   2944 HG22 THR C 181       0.573  -6.668   8.379  0.00  0.00      CHB  H
ATOM   2945 HG23 THR C 181       0.858  -6.967   6.687  0.00  0.00      CHB  H
ATOM   2946  C   THR C 181       3.082  -4.195   8.520  0.00  0.00      CHB  C
ATOM   2947  O   THR C 181       3.624  -4.888   9.316  0.00  0.00      CHB  O
ATOM   2948  N   MET C 182       3.807  -3.574   7.663  0.00  0.00      CHB  N
ATOM   2949  HN  MET C 182       3.301  -2.959   7.062  0.00  0.00      CHB  H
ATOM   2950  CA  MET C 182       5.214  -3.568   7.710  0.00  0.00      CHB  C
ATOM   2951  HA  MET C 182       5.498  -4.597   7.546  0.00  0.00      CHB  H
ATOM   2952  CB  MET C 182       5.870  -2.731   6.625  0.00  0.00      CHB  C
ATOM   2953  HB1 MET C 182       5.391  -1.729   6.643  0.00  0.00      CHB  H
ATOM   2954  HB2 MET C 182       6.936  -2.493   6.828  0.00  0.00      CHB  H
ATOM   2955  CG  MET C 182       5.854  -3.315   5.148  0.00  0.00      CHB  C
ATOM   2956  HG1 MET C 182       6.143  -4.388   5.147  0.00  0.00      CHB  H
ATOM   2957  HG2 MET C 182       4.764  -3.347   4.932  0.00  0.00      CHB  H
ATOM   2958  SD  MET C 182       6.809  -2.280   3.962  0.00  0.00      CHB  S
ATOM   2959  CE  MET C 182       6.075  -2.922   2.451  0.00  0.00      CHB  C
ATOM   2960  HE1 MET C 182       4.971  -2.802   2.473  0.00  0.00      CHB  H
ATOM   2961  HE2 MET C 182       6.508  -2.357   1.597  0.00  0.00      CHB  H
ATOM   2962  HE3 MET C 182       6.345  -3.990   2.307  0.00  0.00      CHB  H
ATOM   2963  C   MET C 182       5.892  -3.164   8.968  0.00  0.00      CHB  C
ATOM   2964  O   MET C 182       6.762  -3.910   9.501  0.00  0.00      CHB  O
ATOM   2965  N   TRP C 183       5.552  -2.043   9.608  0.00  0.00      CHB  N
ATOM   2966  HN  TRP C 183       4.802  -1.485   9.260  0.00  0.00      CHB  H
ATOM   2967  CA  TRP C 183       6.000  -1.660  10.952  0.00  0.00      CHB  C
ATOM   2968  HA  TRP C 183       7.073  -1.560  11.026  0.00  0.00      CHB  H
ATOM   2969  CB  TRP C 183       5.414  -0.226  11.318  0.00  0.00      CHB  C
ATOM   2970  HB1 TRP C 183       4.308  -0.294  11.239  0.00  0.00      CHB  H
ATOM   2971  HB2 TRP C 183       5.732   0.083  12.337  0.00  0.00      CHB  H
ATOM   2972  CG  TRP C 183       5.947   0.878  10.460  0.00  0.00      CHB  C
ATOM   2973  CD1 TRP C 183       7.192   1.259  10.023  0.00  0.00      CHB  C
ATOM   2974  HD1 TRP C 183       7.757   0.486   9.523  0.00  0.00      CHB  H
ATOM   2975  NE1 TRP C 183       7.240   2.556   9.642  0.00  0.00      CHB  N
ATOM   2976  HE1 TRP C 183       8.043   3.058   9.406  0.00  0.00      CHB  H
ATOM   2977  CE2 TRP C 183       5.991   3.115   9.844  0.00  0.00      CHB  C
ATOM   2978  CD2 TRP C 183       5.118   2.093  10.392  0.00  0.00      CHB  C
ATOM   2979  CE3 TRP C 183       3.847   2.403  10.893  0.00  0.00      CHB  C
ATOM   2980  HE3 TRP C 183       3.161   1.639  11.225  0.00  0.00      CHB  H
ATOM   2981  CZ3 TRP C 183       3.472   3.737  10.685  0.00  0.00      CHB  C
ATOM   2982  HZ3 TRP C 183       2.425   3.944  10.849  0.00  0.00      CHB  H
ATOM   2983  CZ2 TRP C 183       5.543   4.417   9.628  0.00  0.00      CHB  C
ATOM   2984  HZ2 TRP C 183       6.190   5.092   9.087  0.00  0.00      CHB  H
ATOM   2985  CH2 TRP C 183       4.293   4.690  10.043  0.00  0.00      CHB  C
ATOM   2986  HH2 TRP C 183       3.860   5.608   9.673  0.00  0.00      CHB  H
ATOM   2987  C   TRP C 183       5.664  -2.664  12.118  0.00  0.00      CHB  C
ATOM   2988  O   TRP C 183       6.420  -2.760  13.073  0.00  0.00      CHB  O
ATOM   2989  N   ASP C 184       4.623  -3.525  11.945  0.00  0.00      CHB  N
ATOM   2990  HN  ASP C 184       4.066  -3.508  11.119  0.00  0.00      CHB  H
ATOM   2991  CA  ASP C 184       4.415  -4.640  12.894  0.00  0.00      CHB  C
ATOM   2992  HA  ASP C 184       4.610  -4.191  13.856  0.00  0.00      CHB  H
ATOM   2993  CB  ASP C 184       2.955  -5.142  12.716  0.00  0.00      CHB  C
ATOM   2994  HB1 ASP C 184       2.385  -4.193  12.616  0.00  0.00      CHB  H
ATOM   2995  HB2 ASP C 184       2.903  -5.681  11.746  0.00  0.00      CHB  H
ATOM   2996  CG  ASP C 184       2.473  -6.068  13.834  0.00  0.00      CHB  C
ATOM   2997  OD1 ASP C 184       3.000  -5.923  14.941  0.00  0.00      CHB  O
ATOM   2998  OD2 ASP C 184       1.521  -6.781  13.569  0.00  0.00      CHB  O
ATOM   2999  C   ASP C 184       5.478  -5.725  12.766  0.00  0.00      CHB  C
ATOM   3000  O   ASP C 184       6.057  -6.196  13.745  0.00  0.00      CHB  O
ATOM   3001  N   CYS C 185       5.822  -6.074  11.467  0.00  0.00      CHB  N
ATOM   3002  HN  CYS C 185       5.287  -5.627  10.755  0.00  0.00      CHB  H
ATOM   3003  CA  CYS C 185       6.746  -7.106  11.069  0.00  0.00      CHB  C
ATOM   3004  HA  CYS C 185       6.639  -7.868  11.827  0.00  0.00      CHB  H
ATOM   3005  CB  CYS C 185       6.276  -7.609   9.660  0.00  0.00      CHB  C
ATOM   3006  HB1 CYS C 185       6.198  -6.680   9.057  0.00  0.00      CHB  H
ATOM   3007  HB2 CYS C 185       7.052  -8.255   9.197  0.00  0.00      CHB  H
ATOM   3008  SG  CYS C 185       4.612  -8.336   9.654  0.00  0.00      CHB  S
ATOM   3009  HG1 CYS C 185       4.725  -9.323  10.531  0.00  0.00      CHB  H
ATOM   3010  C   CYS C 185       8.155  -6.608  11.080  0.00  0.00      CHB  C
ATOM   3011  O   CYS C 185       9.070  -7.396  10.846  0.00  0.00      CHB  O
ATOM   3012  N   MET C 186       8.472  -5.355  11.436  0.00  0.00      CHB  N
ATOM   3013  HN  MET C 186       7.695  -4.790  11.701  0.00  0.00      CHB  H
ATOM   3014  CA  MET C 186       9.729  -4.638  11.247  0.00  0.00      CHB  C
ATOM   3015  HA  MET C 186       9.787  -4.685  10.170  0.00  0.00      CHB  H
ATOM   3016  CB  MET C 186       9.588  -3.173  11.744  0.00  0.00      CHB  C
ATOM   3017  HB1 MET C 186       8.666  -2.888  11.194  0.00  0.00      CHB  H
ATOM   3018  HB2 MET C 186       9.424  -3.270  12.839  0.00  0.00      CHB  H
ATOM   3019  CG  MET C 186      10.614  -2.149  11.318  0.00  0.00      CHB  C
ATOM   3020  HG1 MET C 186      10.246  -1.215  11.793  0.00  0.00      CHB  H
ATOM   3021  HG2 MET C 186      11.672  -2.339  11.600  0.00  0.00      CHB  H
ATOM   3022  SD  MET C 186      10.602  -1.835   9.466  0.00  0.00      CHB  S
ATOM   3023  CE  MET C 186      11.474  -0.227   9.365  0.00  0.00      CHB  C
ATOM   3024  HE1 MET C 186      12.399  -0.113   9.971  0.00  0.00      CHB  H
ATOM   3025  HE2 MET C 186      11.654   0.107   8.321  0.00  0.00      CHB  H
ATOM   3026  HE3 MET C 186      10.736   0.486   9.791  0.00  0.00      CHB  H
ATOM   3027  C   MET C 186      11.017  -5.265  11.841  0.00  0.00      CHB  C
ATOM   3028  O   MET C 186      12.066  -5.482  11.242  0.00  0.00      CHB  O
ATOM   3029  N   GLU C 187      10.929  -5.469  13.171  0.00  0.00      CHB  N
ATOM   3030  HN  GLU C 187      10.127  -5.318  13.744  0.00  0.00      CHB  H
ATOM   3031  CA  GLU C 187      11.994  -6.154  13.949  0.00  0.00      CHB  C
ATOM   3032  HA  GLU C 187      12.977  -5.856  13.615  0.00  0.00      CHB  H
ATOM   3033  CB  GLU C 187      11.797  -5.838  15.535  0.00  0.00      CHB  C
ATOM   3034  HB1 GLU C 187      10.848  -6.266  15.923  0.00  0.00      CHB  H
ATOM   3035  HB2 GLU C 187      12.659  -6.372  15.988  0.00  0.00      CHB  H
ATOM   3036  CG  GLU C 187      11.893  -4.321  15.793  0.00  0.00      CHB  C
ATOM   3037  HG1 GLU C 187      12.658  -3.729  15.245  0.00  0.00      CHB  H
ATOM   3038  HG2 GLU C 187      10.904  -3.823  15.698  0.00  0.00      CHB  H
ATOM   3039  CD  GLU C 187      12.214  -4.152  17.278  0.00  0.00      CHB  C
ATOM   3040  OE1 GLU C 187      13.413  -4.130  17.599  0.00  0.00      CHB  O
ATOM   3041  OE2 GLU C 187      11.268  -4.007  18.105  0.00  0.00      CHB  O
ATOM   3042  C   GLU C 187      11.899  -7.630  13.754  0.00  0.00      CHB  C
ATOM   3043  O   GLU C 187      12.880  -8.269  13.523  0.00  0.00      CHB  O
ATOM   3044  N   VAL C 188      10.713  -8.250  13.815  0.00  0.00      CHB  N
ATOM   3045  HN  VAL C 188       9.862  -7.745  13.937  0.00  0.00      CHB  H
ATOM   3046  CA  VAL C 188      10.655  -9.702  13.708  0.00  0.00      CHB  C
ATOM   3047  HA  VAL C 188      11.424 -10.210  14.270  0.00  0.00      CHB  H
ATOM   3048  CB  VAL C 188       9.365 -10.316  14.361  0.00  0.00      CHB  C
ATOM   3049  HB  VAL C 188       9.331 -11.402  14.128  0.00  0.00      CHB  H
ATOM   3050  CG1 VAL C 188       9.358 -10.248  15.940  0.00  0.00      CHB  C
ATOM   3051 HG11 VAL C 188      10.276 -10.699  16.372  0.00  0.00      CHB  H
ATOM   3052 HG12 VAL C 188       9.305  -9.200  16.306  0.00  0.00      CHB  H
ATOM   3053 HG13 VAL C 188       8.565 -10.750  16.535  0.00  0.00      CHB  H
ATOM   3054  CG2 VAL C 188       8.084  -9.801  13.660  0.00  0.00      CHB  C
ATOM   3055 HG21 VAL C 188       7.158 -10.059  14.217  0.00  0.00      CHB  H
ATOM   3056 HG22 VAL C 188       8.146  -8.694  13.593  0.00  0.00      CHB  H
ATOM   3057 HG23 VAL C 188       7.982 -10.202  12.629  0.00  0.00      CHB  H
ATOM   3058  C   VAL C 188      10.892 -10.241  12.324  0.00  0.00      CHB  C
ATOM   3059  O   VAL C 188      11.299 -11.397  12.268  0.00  0.00      CHB  O
ATOM   3060  N   ALA C 189      10.576  -9.569  11.219  0.00  0.00      CHB  N
ATOM   3061  HN  ALA C 189      10.347  -8.600  11.162  0.00  0.00      CHB  H
ATOM   3062  CA  ALA C 189      10.546 -10.294   9.971  0.00  0.00      CHB  C
ATOM   3063  HA  ALA C 189      11.290 -11.076   9.964  0.00  0.00      CHB  H
ATOM   3064  CB  ALA C 189       9.108 -10.915   9.729  0.00  0.00      CHB  C
ATOM   3065  HB1 ALA C 189       8.334 -10.189  10.058  0.00  0.00      CHB  H
ATOM   3066  HB2 ALA C 189       8.981 -11.302   8.695  0.00  0.00      CHB  H
ATOM   3067  HB3 ALA C 189       9.058 -11.808  10.388  0.00  0.00      CHB  H
ATOM   3068  C   ALA C 189      10.945  -9.380   8.793  0.00  0.00      CHB  C
ATOM   3069  O   ALA C 189      10.113  -8.982   7.951  0.00  0.00      CHB  O
ATOM   3070  N   ALA C 190      12.260  -9.187   8.745  0.00  0.00      CHB  N
ATOM   3071  HN  ALA C 190      12.879  -9.696   9.338  0.00  0.00      CHB  H
ATOM   3072  CA  ALA C 190      12.813  -8.228   7.828  0.00  0.00      CHB  C
ATOM   3073  HA  ALA C 190      12.321  -7.276   7.961  0.00  0.00      CHB  H
ATOM   3074  CB  ALA C 190      14.285  -7.954   8.189  0.00  0.00      CHB  C
ATOM   3075  HB1 ALA C 190      14.794  -7.219   7.530  0.00  0.00      CHB  H
ATOM   3076  HB2 ALA C 190      14.254  -7.653   9.258  0.00  0.00      CHB  H
ATOM   3077  HB3 ALA C 190      14.800  -8.938   8.168  0.00  0.00      CHB  H
ATOM   3078  C   ALA C 190      12.654  -8.651   6.387  0.00  0.00      CHB  C
ATOM   3079  O   ALA C 190      12.338  -7.868   5.452  0.00  0.00      CHB  O
ATOM   3080  N   MET C 191      12.852  -9.919   6.048  0.00  0.00      CHB  N
ATOM   3081  HN  MET C 191      12.982 -10.627   6.738  0.00  0.00      CHB  H
ATOM   3082  CA  MET C 191      12.464 -10.503   4.802  0.00  0.00      CHB  C
ATOM   3083  HA  MET C 191      12.957 -10.063   3.947  0.00  0.00      CHB  H
ATOM   3084  CB  MET C 191      12.842 -12.099   4.884  0.00  0.00      CHB  C
ATOM   3085  HB1 MET C 191      12.935 -12.324   3.800  0.00  0.00      CHB  H
ATOM   3086  HB2 MET C 191      13.814 -12.349   5.359  0.00  0.00      CHB  H
ATOM   3087  CG  MET C 191      11.789 -13.054   5.425  0.00  0.00      CHB  C
ATOM   3088  HG1 MET C 191      10.921 -12.911   4.746  0.00  0.00      CHB  H
ATOM   3089  HG2 MET C 191      12.173 -14.080   5.241  0.00  0.00      CHB  H
ATOM   3090  SD  MET C 191      11.384 -12.872   7.237  0.00  0.00      CHB  S
ATOM   3091  CE  MET C 191      10.180 -14.118   7.251  0.00  0.00      CHB  C
ATOM   3092  HE1 MET C 191      10.669 -15.049   6.894  0.00  0.00      CHB  H
ATOM   3093  HE2 MET C 191       9.822 -14.367   8.273  0.00  0.00      CHB  H
ATOM   3094  HE3 MET C 191       9.303 -13.741   6.682  0.00  0.00      CHB  H
ATOM   3095  C   MET C 191      10.928 -10.352   4.424  0.00  0.00      CHB  C
ATOM   3096  O   MET C 191      10.521 -10.299   3.256  0.00  0.00      CHB  O
ATOM   3097  N   CYS C 192      10.007 -10.089   5.413  0.00  0.00      CHB  N
ATOM   3098  HN  CYS C 192      10.244  -9.997   6.377  0.00  0.00      CHB  H
ATOM   3099  CA  CYS C 192       8.558 -10.127   5.040  0.00  0.00      CHB  C
ATOM   3100  HA  CYS C 192       8.409 -10.981   4.396  0.00  0.00      CHB  H
ATOM   3101  CB  CYS C 192       7.675 -10.280   6.322  0.00  0.00      CHB  C
ATOM   3102  HB1 CYS C 192       8.067 -11.115   6.941  0.00  0.00      CHB  H
ATOM   3103  HB2 CYS C 192       7.655  -9.331   6.899  0.00  0.00      CHB  H
ATOM   3104  SG  CYS C 192       5.917 -10.719   6.000  0.00  0.00      CHB  S
ATOM   3105  HG1 CYS C 192       5.452  -9.648   5.374  0.00  0.00      CHB  H
ATOM   3106  C   CYS C 192       8.090  -8.895   4.277  0.00  0.00      CHB  C
ATOM   3107  O   CYS C 192       7.075  -8.835   3.650  0.00  0.00      CHB  O
ATOM   3108  N   LEU C 193       8.858  -7.802   4.487  0.00  0.00      CHB  N
ATOM   3109  HN  LEU C 193       9.657  -7.874   5.080  0.00  0.00      CHB  H
ATOM   3110  CA  LEU C 193       8.732  -6.415   4.081  0.00  0.00      CHB  C
ATOM   3111  HA  LEU C 193       7.708  -6.184   4.332  0.00  0.00      CHB  H
ATOM   3112  CB  LEU C 193       9.779  -5.489   4.768  0.00  0.00      CHB  C
ATOM   3113  HB1 LEU C 193      10.762  -5.766   4.332  0.00  0.00      CHB  H
ATOM   3114  HB2 LEU C 193       9.657  -4.431   4.452  0.00  0.00      CHB  H
ATOM   3115  CG  LEU C 193       9.856  -5.672   6.273  0.00  0.00      CHB  C
ATOM   3116  HG  LEU C 193      10.108  -6.741   6.445  0.00  0.00      CHB  H
ATOM   3117  CD1 LEU C 193      11.170  -4.972   6.808  0.00  0.00      CHB  C
ATOM   3118 HD11 LEU C 193      11.402  -5.458   7.780  0.00  0.00      CHB  H
ATOM   3119 HD12 LEU C 193      11.966  -5.174   6.060  0.00  0.00      CHB  H
ATOM   3120 HD13 LEU C 193      11.164  -3.862   6.798  0.00  0.00      CHB  H
ATOM   3121  CD2 LEU C 193       8.641  -5.294   6.984  0.00  0.00      CHB  C
ATOM   3122 HD21 LEU C 193       8.426  -4.208   6.902  0.00  0.00      CHB  H
ATOM   3123 HD22 LEU C 193       7.827  -5.959   6.626  0.00  0.00      CHB  H
ATOM   3124 HD23 LEU C 193       8.629  -5.335   8.094  0.00  0.00      CHB  H
ATOM   3125  C   LEU C 193       8.845  -6.334   2.526  0.00  0.00      CHB  C
ATOM   3126  O   LEU C 193       8.134  -5.596   1.872  0.00  0.00      CHB  O
ATOM   3127  N   THR C 194       9.747  -7.202   1.994  0.00  0.00      CHB  N
ATOM   3128  HN  THR C 194      10.307  -7.710   2.644  0.00  0.00      CHB  H
ATOM   3129  CA  THR C 194       9.855  -7.731   0.647  0.00  0.00      CHB  C
ATOM   3130  HA  THR C 194       9.780  -6.866   0.004  0.00  0.00      CHB  H
ATOM   3131  CB  THR C 194      11.223  -8.381   0.398  0.00  0.00      CHB  C
ATOM   3132  HB  THR C 194      11.525  -9.005   1.266  0.00  0.00      CHB  H
ATOM   3133  OG1 THR C 194      12.132  -7.343   0.111  0.00  0.00      CHB  O
ATOM   3134  HG1 THR C 194      12.384  -7.052   0.990  0.00  0.00      CHB  H
ATOM   3135  CG2 THR C 194      11.279  -9.169  -0.961  0.00  0.00      CHB  C
ATOM   3136 HG21 THR C 194      10.924  -8.483  -1.759  0.00  0.00      CHB  H
ATOM   3137 HG22 THR C 194      12.270  -9.509  -1.332  0.00  0.00      CHB  H
ATOM   3138 HG23 THR C 194      10.653 -10.087  -0.970  0.00  0.00      CHB  H
ATOM   3139  C   THR C 194       8.717  -8.564   0.141  0.00  0.00      CHB  C
ATOM   3140  O   THR C 194       8.294  -8.317  -0.962  0.00  0.00      CHB  O
ATOM   3141  N   VAL C 195       8.216  -9.401   0.949  0.00  0.00      CHB  N
ATOM   3142  HN  VAL C 195       8.739  -9.629   1.767  0.00  0.00      CHB  H
ATOM   3143  CA  VAL C 195       7.022 -10.119   0.617  0.00  0.00      CHB  C
ATOM   3144  HA  VAL C 195       7.328 -10.655  -0.270  0.00  0.00      CHB  H
ATOM   3145  CB  VAL C 195       6.682 -11.205   1.608  0.00  0.00      CHB  C
ATOM   3146  HB  VAL C 195       6.433 -10.758   2.594  0.00  0.00      CHB  H
ATOM   3147  CG1 VAL C 195       5.389 -11.854   1.189  0.00  0.00      CHB  C
ATOM   3148 HG11 VAL C 195       4.552 -11.311   1.677  0.00  0.00      CHB  H
ATOM   3149 HG12 VAL C 195       5.184 -11.944   0.101  0.00  0.00      CHB  H
ATOM   3150 HG13 VAL C 195       5.305 -12.880   1.608  0.00  0.00      CHB  H
ATOM   3151  CG2 VAL C 195       7.913 -12.098   1.651  0.00  0.00      CHB  C
ATOM   3152 HG21 VAL C 195       8.120 -12.649   0.709  0.00  0.00      CHB  H
ATOM   3153 HG22 VAL C 195       8.795 -11.454   1.855  0.00  0.00      CHB  H
ATOM   3154 HG23 VAL C 195       7.996 -12.817   2.494  0.00  0.00      CHB  H
ATOM   3155  C   VAL C 195       5.835  -9.265   0.361  0.00  0.00      CHB  C
ATOM   3156  O   VAL C 195       5.248  -9.338  -0.738  0.00  0.00      CHB  O
ATOM   3157  N   PHE C 196       5.533  -8.294   1.320  0.00  0.00      CHB  N
ATOM   3158  HN  PHE C 196       5.989  -8.285   2.206  0.00  0.00      CHB  H
ATOM   3159  CA  PHE C 196       4.553  -7.345   1.170  0.00  0.00      CHB  C
ATOM   3160  HA  PHE C 196       3.628  -7.826   0.885  0.00  0.00      CHB  H
ATOM   3161  CB  PHE C 196       4.439  -6.549   2.510  0.00  0.00      CHB  C
ATOM   3162  HB1 PHE C 196       5.483  -6.223   2.707  0.00  0.00      CHB  H
ATOM   3163  HB2 PHE C 196       3.664  -5.764   2.382  0.00  0.00      CHB  H
ATOM   3164  CG  PHE C 196       3.945  -7.300   3.709  0.00  0.00      CHB  C
ATOM   3165  CD1 PHE C 196       4.239  -6.761   4.982  0.00  0.00      CHB  C
ATOM   3166  HD1 PHE C 196       4.587  -5.746   5.107  0.00  0.00      CHB  H
ATOM   3167  CE1 PHE C 196       3.959  -7.490   6.117  0.00  0.00      CHB  C
ATOM   3168  HE1 PHE C 196       4.271  -7.115   7.080  0.00  0.00      CHB  H
ATOM   3169  CZ  PHE C 196       3.296  -8.761   5.976  0.00  0.00      CHB  C
ATOM   3170  HZ  PHE C 196       3.074  -9.329   6.868  0.00  0.00      CHB  H
ATOM   3171  CD2 PHE C 196       3.307  -8.559   3.591  0.00  0.00      CHB  C
ATOM   3172  HD2 PHE C 196       3.168  -9.108   2.671  0.00  0.00      CHB  H
ATOM   3173  CE2 PHE C 196       2.885  -9.233   4.733  0.00  0.00      CHB  C
ATOM   3174  HE2 PHE C 196       2.373 -10.182   4.678  0.00  0.00      CHB  H
ATOM   3175  C   PHE C 196       4.831  -6.287   0.057  0.00  0.00      CHB  C
ATOM   3176  O   PHE C 196       3.946  -5.676  -0.512  0.00  0.00      CHB  O
ATOM   3177  N   LEU C 197       6.147  -6.004  -0.233  0.00  0.00      CHB  N
ATOM   3178  HN  LEU C 197       6.886  -6.159   0.418  0.00  0.00      CHB  H
ATOM   3179  CA  LEU C 197       6.484  -5.222  -1.482  0.00  0.00      CHB  C
ATOM   3180  HA  LEU C 197       5.882  -4.341  -1.314  0.00  0.00      CHB  H
ATOM   3181  CB  LEU C 197       7.975  -4.927  -1.597  0.00  0.00      CHB  C
ATOM   3182  HB1 LEU C 197       8.343  -4.685  -0.577  0.00  0.00      CHB  H
ATOM   3183  HB2 LEU C 197       8.463  -5.875  -1.908  0.00  0.00      CHB  H
ATOM   3184  CG  LEU C 197       8.425  -3.736  -2.498  0.00  0.00      CHB  C
ATOM   3185  HG  LEU C 197       8.038  -3.818  -3.536  0.00  0.00      CHB  H
ATOM   3186  CD1 LEU C 197       7.912  -2.308  -2.104  0.00  0.00      CHB  C
ATOM   3187 HD11 LEU C 197       8.313  -1.489  -2.739  0.00  0.00      CHB  H
ATOM   3188 HD12 LEU C 197       6.817  -2.215  -2.268  0.00  0.00      CHB  H
ATOM   3189 HD13 LEU C 197       8.239  -2.032  -1.078  0.00  0.00      CHB  H
ATOM   3190  CD2 LEU C 197       9.952  -3.617  -2.478  0.00  0.00      CHB  C
ATOM   3191 HD21 LEU C 197      10.186  -2.661  -2.993  0.00  0.00      CHB  H
ATOM   3192 HD22 LEU C 197      10.305  -3.628  -1.425  0.00  0.00      CHB  H
ATOM   3193 HD23 LEU C 197      10.373  -4.474  -3.045  0.00  0.00      CHB  H
ATOM   3194  C   LEU C 197       5.916  -5.875  -2.765  0.00  0.00      CHB  C
ATOM   3195  O   LEU C 197       5.428  -5.160  -3.611  0.00  0.00      CHB  O
ATOM   3196  N   MET C 198       6.023  -7.177  -2.946  0.00  0.00      CHB  N
ATOM   3197  HN  MET C 198       6.649  -7.776  -2.453  0.00  0.00      CHB  H
ATOM   3198  CA  MET C 198       5.426  -7.765  -4.132  0.00  0.00      CHB  C
ATOM   3199  HA  MET C 198       5.978  -7.276  -4.920  0.00  0.00      CHB  H
ATOM   3200  CB  MET C 198       5.733  -9.283  -4.135  0.00  0.00      CHB  C
ATOM   3201  HB1 MET C 198       5.498  -9.791  -3.176  0.00  0.00      CHB  H
ATOM   3202  HB2 MET C 198       5.186  -9.773  -4.970  0.00  0.00      CHB  H
ATOM   3203  CG  MET C 198       7.279  -9.569  -4.473  0.00  0.00      CHB  C
ATOM   3204  HG1 MET C 198       7.413  -9.062  -5.452  0.00  0.00      CHB  H
ATOM   3205  HG2 MET C 198       7.810  -8.996  -3.683  0.00  0.00      CHB  H
ATOM   3206  SD  MET C 198       7.988 -11.233  -4.553  0.00  0.00      CHB  S
ATOM   3207  CE  MET C 198       9.604 -10.611  -5.130  0.00  0.00      CHB  C
ATOM   3208  HE1 MET C 198      10.376 -11.390  -5.309  0.00  0.00      CHB  H
ATOM   3209  HE2 MET C 198       9.480  -9.991  -6.044  0.00  0.00      CHB  H
ATOM   3210  HE3 MET C 198      10.057  -9.933  -4.376  0.00  0.00      CHB  H
ATOM   3211  C   MET C 198       3.937  -7.527  -4.385  0.00  0.00      CHB  C
ATOM   3212  O   MET C 198       3.542  -7.174  -5.527  0.00  0.00      CHB  O
ATOM   3213  N   VAL C 199       3.120  -7.593  -3.262  0.00  0.00      CHB  N
ATOM   3214  HN  VAL C 199       3.519  -7.931  -2.413  0.00  0.00      CHB  H
ATOM   3215  CA  VAL C 199       1.723  -7.323  -3.222  0.00  0.00      CHB  C
ATOM   3216  HA  VAL C 199       1.158  -7.971  -3.876  0.00  0.00      CHB  H
ATOM   3217  CB  VAL C 199       1.171  -7.606  -1.779  0.00  0.00      CHB  C
ATOM   3218  HB  VAL C 199       1.641  -6.839  -1.129  0.00  0.00      CHB  H
ATOM   3219  CG1 VAL C 199      -0.348  -7.613  -1.721  0.00  0.00      CHB  C
ATOM   3220 HG11 VAL C 199      -0.841  -7.941  -0.781  0.00  0.00      CHB  H
ATOM   3221 HG12 VAL C 199      -0.777  -6.633  -2.022  0.00  0.00      CHB  H
ATOM   3222 HG13 VAL C 199      -0.632  -8.316  -2.533  0.00  0.00      CHB  H
ATOM   3223  CG2 VAL C 199       1.735  -8.976  -1.150  0.00  0.00      CHB  C
ATOM   3224 HG21 VAL C 199       2.817  -8.902  -0.908  0.00  0.00      CHB  H
ATOM   3225 HG22 VAL C 199       1.275  -9.213  -0.167  0.00  0.00      CHB  H
ATOM   3226 HG23 VAL C 199       1.508  -9.822  -1.832  0.00  0.00      CHB  H
ATOM   3227  C   VAL C 199       1.402  -5.872  -3.677  0.00  0.00      CHB  C
ATOM   3228  O   VAL C 199       0.432  -5.615  -4.382  0.00  0.00      CHB  O
ATOM   3229  N   MET C 200       2.224  -4.861  -3.135  0.00  0.00      CHB  N
ATOM   3230  HN  MET C 200       2.866  -4.990  -2.384  0.00  0.00      CHB  H
ATOM   3231  CA  MET C 200       2.213  -3.480  -3.622  0.00  0.00      CHB  C
ATOM   3232  HA  MET C 200       1.212  -3.075  -3.615  0.00  0.00      CHB  H
ATOM   3233  CB  MET C 200       3.112  -2.550  -2.773  0.00  0.00      CHB  C
ATOM   3234  HB1 MET C 200       2.639  -2.622  -1.771  0.00  0.00      CHB  H
ATOM   3235  HB2 MET C 200       4.153  -2.927  -2.679  0.00  0.00      CHB  H
ATOM   3236  CG  MET C 200       3.040  -1.049  -3.117  0.00  0.00      CHB  C
ATOM   3237  HG1 MET C 200       3.233  -0.837  -4.191  0.00  0.00      CHB  H
ATOM   3238  HG2 MET C 200       1.980  -0.720  -3.070  0.00  0.00      CHB  H
ATOM   3239  SD  MET C 200       4.023  -0.005  -2.025  0.00  0.00      CHB  S
ATOM   3240  CE  MET C 200       3.567   1.405  -3.107  0.00  0.00      CHB  C
ATOM   3241  HE1 MET C 200       3.954   1.400  -4.148  0.00  0.00      CHB  H
ATOM   3242  HE2 MET C 200       2.459   1.375  -3.183  0.00  0.00      CHB  H
ATOM   3243  HE3 MET C 200       3.895   2.348  -2.618  0.00  0.00      CHB  H
ATOM   3244  C   MET C 200       2.591  -3.302  -5.126  0.00  0.00      CHB  C
ATOM   3245  O   MET C 200       1.978  -2.606  -5.946  0.00  0.00      CHB  O
ATOM   3246  N   VAL C 201       3.773  -3.761  -5.469  0.00  0.00      CHB  N
ATOM   3247  HN  VAL C 201       4.292  -4.378  -4.883  0.00  0.00      CHB  H
ATOM   3248  CA  VAL C 201       4.418  -3.378  -6.725  0.00  0.00      CHB  C
ATOM   3249  HA  VAL C 201       4.348  -2.307  -6.844  0.00  0.00      CHB  H
ATOM   3250  CB  VAL C 201       5.905  -3.841  -6.747  0.00  0.00      CHB  C
ATOM   3251  HB  VAL C 201       5.975  -4.843  -6.272  0.00  0.00      CHB  H
ATOM   3252  CG1 VAL C 201       6.547  -3.779  -8.138  0.00  0.00      CHB  C
ATOM   3253 HG11 VAL C 201       6.101  -4.395  -8.948  0.00  0.00      CHB  H
ATOM   3254 HG12 VAL C 201       6.713  -2.762  -8.553  0.00  0.00      CHB  H
ATOM   3255 HG13 VAL C 201       7.588  -4.165  -8.141  0.00  0.00      CHB  H
ATOM   3256  CG2 VAL C 201       6.648  -2.767  -5.856  0.00  0.00      CHB  C
ATOM   3257 HG21 VAL C 201       6.449  -1.756  -6.270  0.00  0.00      CHB  H
ATOM   3258 HG22 VAL C 201       6.167  -2.759  -4.854  0.00  0.00      CHB  H
ATOM   3259 HG23 VAL C 201       7.747  -2.926  -5.864  0.00  0.00      CHB  H
ATOM   3260  C   VAL C 201       3.686  -3.980  -7.941  0.00  0.00      CHB  C
ATOM   3261  O   VAL C 201       3.381  -3.304  -8.899  0.00  0.00      CHB  O
ATOM   3262  N   ILE C 202       3.301  -5.290  -7.820  0.00  0.00      CHB  N
ATOM   3263  HN  ILE C 202       3.697  -5.910  -7.147  0.00  0.00      CHB  H
ATOM   3264  CA  ILE C 202       2.395  -5.858  -8.784  0.00  0.00      CHB  C
ATOM   3265  HA  ILE C 202       2.698  -5.517  -9.763  0.00  0.00      CHB  H
ATOM   3266  CB  ILE C 202       2.454  -7.385  -8.814  0.00  0.00      CHB  C
ATOM   3267  HB  ILE C 202       2.208  -7.814  -7.820  0.00  0.00      CHB  H
ATOM   3268  CG2 ILE C 202       1.447  -7.973  -9.836  0.00  0.00      CHB  C
ATOM   3269 HG21 ILE C 202       0.381  -7.748  -9.614  0.00  0.00      CHB  H
ATOM   3270 HG22 ILE C 202       1.553  -7.418 -10.792  0.00  0.00      CHB  H
ATOM   3271 HG23 ILE C 202       1.453  -9.083  -9.879  0.00  0.00      CHB  H
ATOM   3272  CG1 ILE C 202       3.932  -7.922  -8.963  0.00  0.00      CHB  C
ATOM   3273 HG11 ILE C 202       4.431  -7.629  -8.014  0.00  0.00      CHB  H
ATOM   3274 HG12 ILE C 202       3.970  -9.025  -9.093  0.00  0.00      CHB  H
ATOM   3275  CD  ILE C 202       4.790  -7.321 -10.108  0.00  0.00      CHB  C
ATOM   3276  HD1 ILE C 202       4.109  -7.060 -10.946  0.00  0.00      CHB  H
ATOM   3277  HD2 ILE C 202       5.153  -6.308  -9.831  0.00  0.00      CHB  H
ATOM   3278  HD3 ILE C 202       5.583  -8.064 -10.336  0.00  0.00      CHB  H
ATOM   3279  C   ILE C 202       0.996  -5.274  -8.701  0.00  0.00      CHB  C
ATOM   3280  O   ILE C 202       0.389  -4.981  -9.778  0.00  0.00      CHB  O
ATOM   3281  N   GLY C 203       0.417  -4.939  -7.467  0.00  0.00      CHB  N
ATOM   3282  HN  GLY C 203       0.890  -5.188  -6.625  0.00  0.00      CHB  H
ATOM   3283  CA  GLY C 203      -0.970  -4.437  -7.403  0.00  0.00      CHB  C
ATOM   3284  HA1 GLY C 203      -1.161  -4.242  -6.358  0.00  0.00      CHB  H
ATOM   3285  HA2 GLY C 203      -1.602  -5.201  -7.831  0.00  0.00      CHB  H
ATOM   3286  C   GLY C 203      -1.229  -3.115  -8.053  0.00  0.00      CHB  C
ATOM   3287  O   GLY C 203      -2.258  -2.809  -8.586  0.00  0.00      CHB  O
ATOM   3288  N   ASN C 204      -0.184  -2.242  -8.035  0.00  0.00      CHB  N
ATOM   3289  HN  ASN C 204       0.652  -2.553  -7.589  0.00  0.00      CHB  H
ATOM   3290  CA  ASN C 204      -0.257  -1.000  -8.705  0.00  0.00      CHB  C
ATOM   3291  HA  ASN C 204      -1.260  -0.600  -8.702  0.00  0.00      CHB  H
ATOM   3292  CB  ASN C 204       0.776   0.024  -8.032  0.00  0.00      CHB  C
ATOM   3293  HB1 ASN C 204       1.743  -0.470  -7.798  0.00  0.00      CHB  H
ATOM   3294  HB2 ASN C 204       1.036   0.846  -8.734  0.00  0.00      CHB  H
ATOM   3295  CG  ASN C 204       0.078   0.389  -6.777  0.00  0.00      CHB  C
ATOM   3296  OD1 ASN C 204      -0.785   1.260  -6.796  0.00  0.00      CHB  O
ATOM   3297  ND2 ASN C 204       0.633  -0.107  -5.637  0.00  0.00      CHB  N
ATOM   3298 HD21 ASN C 204       0.365   0.334  -4.781  0.00  0.00      CHB  H
ATOM   3299 HD22 ASN C 204       1.198  -0.932  -5.637  0.00  0.00      CHB  H
ATOM   3300  C   ASN C 204       0.045  -1.220 -10.233  0.00  0.00      CHB  C
ATOM   3301  O   ASN C 204      -0.779  -0.754 -11.045  0.00  0.00      CHB  O
ATOM   3302  N   LEU C 205       1.122  -1.938 -10.671  0.00  0.00      CHB  N
ATOM   3303  HN  LEU C 205       1.875  -2.147 -10.052  0.00  0.00      CHB  H
ATOM   3304  CA  LEU C 205       1.512  -2.032 -12.055  0.00  0.00      CHB  C
ATOM   3305  HA  LEU C 205       1.789  -1.046 -12.397  0.00  0.00      CHB  H
ATOM   3306  CB  LEU C 205       2.811  -2.904 -12.190  0.00  0.00      CHB  C
ATOM   3307  HB1 LEU C 205       3.431  -2.373 -11.436  0.00  0.00      CHB  H
ATOM   3308  HB2 LEU C 205       2.654  -3.955 -11.865  0.00  0.00      CHB  H
ATOM   3309  CG  LEU C 205       3.555  -2.993 -13.564  0.00  0.00      CHB  C
ATOM   3310  HG  LEU C 205       2.920  -3.332 -14.410  0.00  0.00      CHB  H
ATOM   3311  CD1 LEU C 205       4.235  -1.677 -13.952  0.00  0.00      CHB  C
ATOM   3312 HD11 LEU C 205       5.110  -1.450 -13.306  0.00  0.00      CHB  H
ATOM   3313 HD12 LEU C 205       4.575  -1.777 -15.006  0.00  0.00      CHB  H
ATOM   3314 HD13 LEU C 205       3.465  -0.878 -13.894  0.00  0.00      CHB  H
ATOM   3315  CD2 LEU C 205       4.570  -4.196 -13.394  0.00  0.00      CHB  C
ATOM   3316 HD21 LEU C 205       4.075  -5.126 -13.042  0.00  0.00      CHB  H
ATOM   3317 HD22 LEU C 205       5.099  -4.419 -14.345  0.00  0.00      CHB  H
ATOM   3318 HD23 LEU C 205       5.318  -3.847 -12.650  0.00  0.00      CHB  H
ATOM   3319  C   LEU C 205       0.446  -2.484 -13.026  0.00  0.00      CHB  C
ATOM   3320  O   LEU C 205       0.194  -1.900 -14.117  0.00  0.00      CHB  O
ATOM   3321  N   VAL C 206      -0.312  -3.555 -12.650  0.00  0.00      CHB  N
ATOM   3322  HN  VAL C 206      -0.123  -3.986 -11.771  0.00  0.00      CHB  H
ATOM   3323  CA  VAL C 206      -1.490  -4.022 -13.364  0.00  0.00      CHB  C
ATOM   3324  HA  VAL C 206      -1.106  -4.220 -14.354  0.00  0.00      CHB  H
ATOM   3325  CB  VAL C 206      -1.906  -5.376 -12.881  0.00  0.00      CHB  C
ATOM   3326  HB  VAL C 206      -2.671  -5.825 -13.550  0.00  0.00      CHB  H
ATOM   3327  CG1 VAL C 206      -0.647  -6.313 -12.952  0.00  0.00      CHB  C
ATOM   3328 HG11 VAL C 206      -0.859  -7.385 -12.749  0.00  0.00      CHB  H
ATOM   3329 HG12 VAL C 206      -0.229  -6.318 -13.981  0.00  0.00      CHB  H
ATOM   3330 HG13 VAL C 206       0.055  -6.126 -12.112  0.00  0.00      CHB  H
ATOM   3331  CG2 VAL C 206      -2.439  -5.288 -11.434  0.00  0.00      CHB  C
ATOM   3332 HG21 VAL C 206      -1.828  -4.660 -10.751  0.00  0.00      CHB  H
ATOM   3333 HG22 VAL C 206      -3.478  -4.906 -11.536  0.00  0.00      CHB  H
ATOM   3334 HG23 VAL C 206      -2.429  -6.331 -11.051  0.00  0.00      CHB  H
ATOM   3335  C   VAL C 206      -2.524  -3.006 -13.741  0.00  0.00      CHB  C
ATOM   3336  O   VAL C 206      -3.068  -3.015 -14.863  0.00  0.00      CHB  O
ATOM   3337  N   VAL C 207      -2.855  -2.089 -12.836  0.00  0.00      CHB  N
ATOM   3338  HN  VAL C 207      -2.380  -1.960 -11.968  0.00  0.00      CHB  H
ATOM   3339  CA  VAL C 207      -3.824  -1.086 -13.121  0.00  0.00      CHB  C
ATOM   3340  HA  VAL C 207      -4.656  -1.439 -13.712  0.00  0.00      CHB  H
ATOM   3341  CB  VAL C 207      -4.308  -0.529 -11.832  0.00  0.00      CHB  C
ATOM   3342  HB  VAL C 207      -3.539  -0.075 -11.171  0.00  0.00      CHB  H
ATOM   3343  CG1 VAL C 207      -5.389   0.520 -12.058  0.00  0.00      CHB  C
ATOM   3344 HG11 VAL C 207      -6.176   0.128 -12.737  0.00  0.00      CHB  H
ATOM   3345 HG12 VAL C 207      -5.873   0.691 -11.073  0.00  0.00      CHB  H
ATOM   3346 HG13 VAL C 207      -4.972   1.445 -12.512  0.00  0.00      CHB  H
ATOM   3347  CG2 VAL C 207      -4.942  -1.688 -11.047  0.00  0.00      CHB  C
ATOM   3348 HG21 VAL C 207      -4.183  -2.409 -10.675  0.00  0.00      CHB  H
ATOM   3349 HG22 VAL C 207      -5.512  -1.295 -10.178  0.00  0.00      CHB  H
ATOM   3350 HG23 VAL C 207      -5.623  -2.222 -11.743  0.00  0.00      CHB  H
ATOM   3351  C   VAL C 207      -3.244  -0.048 -14.075  0.00  0.00      CHB  C
ATOM   3352  O   VAL C 207      -3.941   0.398 -14.976  0.00  0.00      CHB  O
ATOM   3353  N   LEU C 208      -1.943   0.282 -13.999  0.00  0.00      CHB  N
ATOM   3354  HN  LEU C 208      -1.301  -0.132 -13.358  0.00  0.00      CHB  H
ATOM   3355  CA  LEU C 208      -1.200   1.155 -14.928  0.00  0.00      CHB  C
ATOM   3356  HA  LEU C 208      -1.700   2.110 -14.987  0.00  0.00      CHB  H
ATOM   3357  CB  LEU C 208       0.222   1.397 -14.338  0.00  0.00      CHB  C
ATOM   3358  HB1 LEU C 208       0.627   0.368 -14.232  0.00  0.00      CHB  H
ATOM   3359  HB2 LEU C 208       0.896   1.937 -15.037  0.00  0.00      CHB  H
ATOM   3360  CG  LEU C 208       0.414   2.087 -12.951  0.00  0.00      CHB  C
ATOM   3361  HG  LEU C 208      -0.043   1.426 -12.184  0.00  0.00      CHB  H
ATOM   3362  CD1 LEU C 208       1.883   2.260 -12.634  0.00  0.00      CHB  C
ATOM   3363 HD11 LEU C 208       1.994   3.165 -11.999  0.00  0.00      CHB  H
ATOM   3364 HD12 LEU C 208       2.332   1.415 -12.070  0.00  0.00      CHB  H
ATOM   3365 HD13 LEU C 208       2.492   2.302 -13.562  0.00  0.00      CHB  H
ATOM   3366  CD2 LEU C 208      -0.373   3.415 -12.962  0.00  0.00      CHB  C
ATOM   3367 HD21 LEU C 208      -0.058   3.996 -12.069  0.00  0.00      CHB  H
ATOM   3368 HD22 LEU C 208      -0.152   4.041 -13.853  0.00  0.00      CHB  H
ATOM   3369 HD23 LEU C 208      -1.465   3.219 -12.905  0.00  0.00      CHB  H
ATOM   3370  C   LEU C 208      -1.181   0.660 -16.346  0.00  0.00      CHB  C
ATOM   3371  O   LEU C 208      -1.234   1.398 -17.329  0.00  0.00      CHB  O
ATOM   3372  N   ASN C 209      -0.991  -0.680 -16.561  0.00  0.00      CHB  N
ATOM   3373  HN  ASN C 209      -0.786  -1.306 -15.812  0.00  0.00      CHB  H
ATOM   3374  CA  ASN C 209      -1.167  -1.305 -17.839  0.00  0.00      CHB  C
ATOM   3375  HA  ASN C 209      -0.447  -0.893 -18.530  0.00  0.00      CHB  H
ATOM   3376  CB  ASN C 209      -0.873  -2.821 -17.696  0.00  0.00      CHB  C
ATOM   3377  HB1 ASN C 209      -1.559  -3.132 -16.879  0.00  0.00      CHB  H
ATOM   3378  HB2 ASN C 209      -0.835  -3.315 -18.690  0.00  0.00      CHB  H
ATOM   3379  CG  ASN C 209       0.566  -3.041 -17.260  0.00  0.00      CHB  C
ATOM   3380  OD1 ASN C 209       1.457  -2.256 -17.421  0.00  0.00      CHB  O
ATOM   3381  ND2 ASN C 209       0.834  -4.261 -16.694  0.00  0.00      CHB  N
ATOM   3382 HD21 ASN C 209       1.801  -4.497 -16.601  0.00  0.00      CHB  H
ATOM   3383 HD22 ASN C 209       0.171  -4.991 -16.862  0.00  0.00      CHB  H
ATOM   3384  C   ASN C 209      -2.623  -1.201 -18.287  0.00  0.00      CHB  C
ATOM   3385  O   ASN C 209      -2.895  -0.859 -19.425  0.00  0.00      CHB  O
ATOM   3386  N   LEU C 210      -3.593  -1.435 -17.336  0.00  0.00      CHB  N
ATOM   3387  HN  LEU C 210      -3.273  -1.576 -16.403  0.00  0.00      CHB  H
ATOM   3388  CA  LEU C 210      -5.065  -1.383 -17.627  0.00  0.00      CHB  C
ATOM   3389  HA  LEU C 210      -5.277  -2.072 -18.432  0.00  0.00      CHB  H
ATOM   3390  CB  LEU C 210      -5.976  -1.727 -16.491  0.00  0.00      CHB  C
ATOM   3391  HB1 LEU C 210      -5.699  -2.750 -16.160  0.00  0.00      CHB  H
ATOM   3392  HB2 LEU C 210      -5.909  -1.079 -15.590  0.00  0.00      CHB  H
ATOM   3393  CG  LEU C 210      -7.508  -1.937 -16.745  0.00  0.00      CHB  C
ATOM   3394  HG  LEU C 210      -7.992  -0.950 -16.909  0.00  0.00      CHB  H
ATOM   3395  CD1 LEU C 210      -7.708  -2.722 -18.060  0.00  0.00      CHB  C
ATOM   3396 HD11 LEU C 210      -7.141  -3.669 -17.932  0.00  0.00      CHB  H
ATOM   3397 HD12 LEU C 210      -8.765  -3.064 -18.066  0.00  0.00      CHB  H
ATOM   3398 HD13 LEU C 210      -7.447  -2.197 -19.004  0.00  0.00      CHB  H
ATOM   3399  CD2 LEU C 210      -8.230  -2.686 -15.629  0.00  0.00      CHB  C
ATOM   3400 HD21 LEU C 210      -9.308  -2.762 -15.885  0.00  0.00      CHB  H
ATOM   3401 HD22 LEU C 210      -7.686  -3.643 -15.474  0.00  0.00      CHB  H
ATOM   3402 HD23 LEU C 210      -8.160  -2.219 -14.623  0.00  0.00      CHB  H
ATOM   3403  C   LEU C 210      -5.447   0.045 -18.133  0.00  0.00      CHB  C
ATOM   3404  O   LEU C 210      -6.140   0.231 -19.103  0.00  0.00      CHB  O
ATOM   3405  N   PHE C 211      -4.936   1.135 -17.528  0.00  0.00      CHB  N
ATOM   3406  HN  PHE C 211      -4.481   0.995 -16.653  0.00  0.00      CHB  H
ATOM   3407  CA  PHE C 211      -5.067   2.464 -18.017  0.00  0.00      CHB  C
ATOM   3408  HA  PHE C 211      -6.111   2.706 -18.143  0.00  0.00      CHB  H
ATOM   3409  CB  PHE C 211      -4.406   3.416 -16.910  0.00  0.00      CHB  C
ATOM   3410  HB1 PHE C 211      -4.903   3.050 -15.986  0.00  0.00      CHB  H
ATOM   3411  HB2 PHE C 211      -3.327   3.194 -16.762  0.00  0.00      CHB  H
ATOM   3412  CG  PHE C 211      -4.521   4.881 -17.185  0.00  0.00      CHB  C
ATOM   3413  CD1 PHE C 211      -5.847   5.466 -17.285  0.00  0.00      CHB  C
ATOM   3414  HD1 PHE C 211      -6.758   4.891 -17.200  0.00  0.00      CHB  H
ATOM   3415  CE1 PHE C 211      -5.957   6.836 -17.456  0.00  0.00      CHB  C
ATOM   3416  HE1 PHE C 211      -6.911   7.341 -17.463  0.00  0.00      CHB  H
ATOM   3417  CZ  PHE C 211      -4.803   7.568 -17.865  0.00  0.00      CHB  C
ATOM   3418  HZ  PHE C 211      -4.991   8.570 -18.222  0.00  0.00      CHB  H
ATOM   3419  CD2 PHE C 211      -3.402   5.629 -17.544  0.00  0.00      CHB  C
ATOM   3420  HD2 PHE C 211      -2.463   5.117 -17.699  0.00  0.00      CHB  H
ATOM   3421  CE2 PHE C 211      -3.541   6.948 -17.955  0.00  0.00      CHB  C
ATOM   3422  HE2 PHE C 211      -2.713   7.515 -18.355  0.00  0.00      CHB  H
ATOM   3423  C   PHE C 211      -4.486   2.697 -19.392  0.00  0.00      CHB  C
ATOM   3424  O   PHE C 211      -5.197   3.205 -20.223  0.00  0.00      CHB  O
ATOM   3425  N   LEU C 212      -3.231   2.189 -19.735  0.00  0.00      CHB  N
ATOM   3426  HN  LEU C 212      -2.644   1.702 -19.094  0.00  0.00      CHB  H
ATOM   3427  CA  LEU C 212      -2.713   2.204 -21.118  0.00  0.00      CHB  C
ATOM   3428  HA  LEU C 212      -2.719   3.225 -21.471  0.00  0.00      CHB  H
ATOM   3429  CB  LEU C 212      -1.301   1.622 -21.279  0.00  0.00      CHB  C
ATOM   3430  HB1 LEU C 212      -0.672   2.357 -20.732  0.00  0.00      CHB  H
ATOM   3431  HB2 LEU C 212      -1.345   0.649 -20.745  0.00  0.00      CHB  H
ATOM   3432  CG  LEU C 212      -0.739   1.455 -22.630  0.00  0.00      CHB  C
ATOM   3433  HG  LEU C 212      -1.302   0.736 -23.264  0.00  0.00      CHB  H
ATOM   3434  CD1 LEU C 212      -0.700   2.733 -23.408  0.00  0.00      CHB  C
ATOM   3435 HD11 LEU C 212       0.004   3.476 -22.977  0.00  0.00      CHB  H
ATOM   3436 HD12 LEU C 212      -0.255   2.469 -24.391  0.00  0.00      CHB  H
ATOM   3437 HD13 LEU C 212      -1.683   3.217 -23.595  0.00  0.00      CHB  H
ATOM   3438  CD2 LEU C 212       0.674   1.043 -22.413  0.00  0.00      CHB  C
ATOM   3439 HD21 LEU C 212       1.200   1.047 -23.391  0.00  0.00      CHB  H
ATOM   3440 HD22 LEU C 212       1.193   1.728 -21.709  0.00  0.00      CHB  H
ATOM   3441 HD23 LEU C 212       0.733  -0.022 -22.101  0.00  0.00      CHB  H
ATOM   3442  C   LEU C 212      -3.684   1.521 -22.066  0.00  0.00      CHB  C
ATOM   3443  O   LEU C 212      -3.982   2.029 -23.160  0.00  0.00      CHB  O
ATOM   3444  N   ALA C 213      -4.352   0.400 -21.709  0.00  0.00      CHB  N
ATOM   3445  HN  ALA C 213      -4.296   0.125 -20.752  0.00  0.00      CHB  H
ATOM   3446  CA  ALA C 213      -5.366  -0.259 -22.592  0.00  0.00      CHB  C
ATOM   3447  HA  ALA C 213      -4.846  -0.344 -23.534  0.00  0.00      CHB  H
ATOM   3448  CB  ALA C 213      -5.619  -1.684 -22.106  0.00  0.00      CHB  C
ATOM   3449  HB1 ALA C 213      -6.046  -1.527 -21.092  0.00  0.00      CHB  H
ATOM   3450  HB2 ALA C 213      -6.378  -2.119 -22.790  0.00  0.00      CHB  H
ATOM   3451  HB3 ALA C 213      -4.796  -2.422 -22.205  0.00  0.00      CHB  H
ATOM   3452  C   ALA C 213      -6.659   0.626 -22.739  0.00  0.00      CHB  C
ATOM   3453  O   ALA C 213      -7.134   0.861 -23.845  0.00  0.00      CHB  O
ATOM   3454  N   LEU C 214      -7.229   1.103 -21.627  0.00  0.00      CHB  N
ATOM   3455  HN  LEU C 214      -6.908   0.940 -20.697  0.00  0.00      CHB  H
ATOM   3456  CA  LEU C 214      -8.481   1.787 -21.682  0.00  0.00      CHB  C
ATOM   3457  HA  LEU C 214      -9.223   1.284 -22.284  0.00  0.00      CHB  H
ATOM   3458  CB  LEU C 214      -9.033   2.257 -20.293  0.00  0.00      CHB  C
ATOM   3459  HB1 LEU C 214      -8.246   2.772 -19.701  0.00  0.00      CHB  H
ATOM   3460  HB2 LEU C 214      -9.920   2.923 -20.370  0.00  0.00      CHB  H
ATOM   3461  CG  LEU C 214      -9.411   1.052 -19.467  0.00  0.00      CHB  C
ATOM   3462  HG  LEU C 214      -8.710   0.198 -19.584  0.00  0.00      CHB  H
ATOM   3463  CD1 LEU C 214      -9.400   1.273 -17.913  0.00  0.00      CHB  C
ATOM   3464 HD11 LEU C 214      -9.582   0.289 -17.431  0.00  0.00      CHB  H
ATOM   3465 HD12 LEU C 214      -8.419   1.678 -17.586  0.00  0.00      CHB  H
ATOM   3466 HD13 LEU C 214     -10.281   1.896 -17.648  0.00  0.00      CHB  H
ATOM   3467  CD2 LEU C 214     -10.842   0.496 -19.816  0.00  0.00      CHB  C
ATOM   3468 HD21 LEU C 214     -11.623   1.020 -19.224  0.00  0.00      CHB  H
ATOM   3469 HD22 LEU C 214     -11.058   0.384 -20.900  0.00  0.00      CHB  H
ATOM   3470 HD23 LEU C 214     -10.937  -0.570 -19.518  0.00  0.00      CHB  H
ATOM   3471  C   LEU C 214      -8.373   3.032 -22.401  0.00  0.00      CHB  C
ATOM   3472  O   LEU C 214      -9.193   3.373 -23.208  0.00  0.00      CHB  O
ATOM   3473  N   LEU C 215      -7.287   3.792 -22.157  0.00  0.00      CHB  N
ATOM   3474  HN  LEU C 215      -6.573   3.367 -21.606  0.00  0.00      CHB  H
ATOM   3475  CA  LEU C 215      -7.120   5.195 -22.696  0.00  0.00      CHB  C
ATOM   3476  HA  LEU C 215      -8.005   5.644 -22.268  0.00  0.00      CHB  H
ATOM   3477  CB  LEU C 215      -5.933   5.892 -22.058  0.00  0.00      CHB  C
ATOM   3478  HB1 LEU C 215      -6.097   5.996 -20.964  0.00  0.00      CHB  H
ATOM   3479  HB2 LEU C 215      -5.014   5.281 -22.184  0.00  0.00      CHB  H
ATOM   3480  CG  LEU C 215      -5.605   7.338 -22.597  0.00  0.00      CHB  C
ATOM   3481  HG  LEU C 215      -5.469   7.299 -23.699  0.00  0.00      CHB  H
ATOM   3482  CD1 LEU C 215      -6.831   8.345 -22.333  0.00  0.00      CHB  C
ATOM   3483 HD11 LEU C 215      -6.361   9.326 -22.558  0.00  0.00      CHB  H
ATOM   3484 HD12 LEU C 215      -7.713   8.166 -22.985  0.00  0.00      CHB  H
ATOM   3485 HD13 LEU C 215      -7.221   8.290 -21.295  0.00  0.00      CHB  H
ATOM   3486  CD2 LEU C 215      -4.338   7.748 -21.913  0.00  0.00      CHB  C
ATOM   3487 HD21 LEU C 215      -4.516   7.737 -20.816  0.00  0.00      CHB  H
ATOM   3488 HD22 LEU C 215      -3.530   6.992 -22.006  0.00  0.00      CHB  H
ATOM   3489 HD23 LEU C 215      -4.030   8.752 -22.275  0.00  0.00      CHB  H
ATOM   3490  C   LEU C 215      -7.069   5.227 -24.251  0.00  0.00      CHB  C
ATOM   3491  O   LEU C 215      -7.872   5.922 -24.893  0.00  0.00      CHB  O
ATOM   3492  N   LEU C 216      -6.208   4.446 -24.908  0.00  0.00      CHB  N
ATOM   3493  HN  LEU C 216      -5.655   3.825 -24.358  0.00  0.00      CHB  H
ATOM   3494  CA  LEU C 216      -6.197   4.201 -26.299  0.00  0.00      CHB  C
ATOM   3495  HA  LEU C 216      -6.227   5.195 -26.720  0.00  0.00      CHB  H
ATOM   3496  CB  LEU C 216      -4.866   3.539 -26.613  0.00  0.00      CHB  C
ATOM   3497  HB1 LEU C 216      -4.871   2.495 -26.234  0.00  0.00      CHB  H
ATOM   3498  HB2 LEU C 216      -4.762   3.428 -27.713  0.00  0.00      CHB  H
ATOM   3499  CG  LEU C 216      -3.636   4.288 -26.025  0.00  0.00      CHB  C
ATOM   3500  HG  LEU C 216      -3.732   4.283 -24.918  0.00  0.00      CHB  H
ATOM   3501  CD1 LEU C 216      -2.306   3.556 -26.370  0.00  0.00      CHB  C
ATOM   3502 HD11 LEU C 216      -2.147   2.578 -25.868  0.00  0.00      CHB  H
ATOM   3503 HD12 LEU C 216      -2.456   3.309 -27.443  0.00  0.00      CHB  H
ATOM   3504 HD13 LEU C 216      -1.321   4.037 -26.186  0.00  0.00      CHB  H
ATOM   3505  CD2 LEU C 216      -3.690   5.738 -26.385  0.00  0.00      CHB  C
ATOM   3506 HD21 LEU C 216      -4.637   6.214 -26.052  0.00  0.00      CHB  H
ATOM   3507 HD22 LEU C 216      -2.851   6.221 -25.840  0.00  0.00      CHB  H
ATOM   3508 HD23 LEU C 216      -3.618   5.999 -27.462  0.00  0.00      CHB  H
ATOM   3509  C   LEU C 216      -7.311   3.430 -27.000  0.00  0.00      CHB  C
ATOM   3510  O   LEU C 216      -7.590   3.678 -28.150  0.00  0.00      CHB  O
ATOM   3511  N   SER C 217      -7.967   2.426 -26.384  0.00  0.00      CHB  N
ATOM   3512  HN  SER C 217      -7.754   2.228 -25.430  0.00  0.00      CHB  H
ATOM   3513  CA  SER C 217      -8.960   1.648 -27.157  0.00  0.00      CHB  C
ATOM   3514  HA  SER C 217      -8.542   1.195 -28.044  0.00  0.00      CHB  H
ATOM   3515  CB  SER C 217      -9.551   0.482 -26.317  0.00  0.00      CHB  C
ATOM   3516  HB1 SER C 217     -10.004   0.904 -25.395  0.00  0.00      CHB  H
ATOM   3517  HB2 SER C 217     -10.323  -0.122 -26.840  0.00  0.00      CHB  H
ATOM   3518  OG  SER C 217      -8.519  -0.429 -26.020  0.00  0.00      CHB  O
ATOM   3519  HG1 SER C 217      -7.980  -0.108 -25.293  0.00  0.00      CHB  H
ATOM   3520  C   SER C 217     -10.194   2.414 -27.599  0.00  0.00      CHB  C
ATOM   3521  O   SER C 217     -11.164   1.902 -28.086  0.00  0.00      CHB  O
ATOM   3522  N   ASN C 125     -11.771  22.343 -24.331  0.00  0.00      CHC  N
ATOM   3523  HN  ASN C 125     -11.895  23.207 -24.813  0.00  0.00      CHC  H
ATOM   3524  CA  ASN C 125     -11.554  22.302 -22.867  0.00  0.00      CHC  C
ATOM   3525  HA  ASN C 125     -10.486  22.396 -22.732  0.00  0.00      CHC  H
ATOM   3526  CB  ASN C 125     -12.328  23.397 -22.145  0.00  0.00      CHC  C
ATOM   3527  HB1 ASN C 125     -13.416  23.398 -22.373  0.00  0.00      CHC  H
ATOM   3528  HB2 ASN C 125     -12.211  23.190 -21.060  0.00  0.00      CHC  H
ATOM   3529  CG  ASN C 125     -11.753  24.732 -22.563  0.00  0.00      CHC  C
ATOM   3530  OD1 ASN C 125     -10.613  24.998 -22.921  0.00  0.00      CHC  O
ATOM   3531  ND2 ASN C 125     -12.646  25.738 -22.240  0.00  0.00      CHC  N
ATOM   3532 HD21 ASN C 125     -12.275  26.667 -22.249  0.00  0.00      CHC  H
ATOM   3533 HD22 ASN C 125     -13.523  25.554 -21.797  0.00  0.00      CHC  H
ATOM   3534  C   ASN C 125     -11.933  20.935 -22.269  0.00  0.00      CHC  C
ATOM   3535  O   ASN C 125     -13.111  20.550 -22.246  0.00  0.00      CHC  O
ATOM   3536  N   ALA C 126     -11.017  20.191 -21.751  0.00  0.00      CHC  N
ATOM   3537  HN  ALA C 126     -10.084  20.541 -21.717  0.00  0.00      CHC  H
ATOM   3538  CA  ALA C 126     -11.278  18.872 -21.341  0.00  0.00      CHC  C
ATOM   3539  HA  ALA C 126     -11.577  18.346 -22.236  0.00  0.00      CHC  H
ATOM   3540  CB  ALA C 126      -9.891  18.315 -20.819  0.00  0.00      CHC  C
ATOM   3541  HB1 ALA C 126      -9.051  18.279 -21.545  0.00  0.00      CHC  H
ATOM   3542  HB2 ALA C 126      -9.517  19.043 -20.068  0.00  0.00      CHC  H
ATOM   3543  HB3 ALA C 126      -9.921  17.301 -20.365  0.00  0.00      CHC  H
ATOM   3544  C   ALA C 126     -12.383  18.603 -20.206  0.00  0.00      CHC  C
ATOM   3545  O   ALA C 126     -13.283  17.826 -20.424  0.00  0.00      CHC  O
ATOM   3546  N   LEU C 127     -12.256  19.309 -19.076  0.00  0.00      CHC  N
ATOM   3547  HN  LEU C 127     -11.424  19.837 -18.925  0.00  0.00      CHC  H
ATOM   3548  CA  LEU C 127     -13.142  19.250 -17.974  0.00  0.00      CHC  C
ATOM   3549  HA  LEU C 127     -13.379  18.223 -17.738  0.00  0.00      CHC  H
ATOM   3550  CB  LEU C 127     -12.436  19.914 -16.708  0.00  0.00      CHC  C
ATOM   3551  HB1 LEU C 127     -11.573  19.292 -16.388  0.00  0.00      CHC  H
ATOM   3552  HB2 LEU C 127     -12.140  20.947 -16.992  0.00  0.00      CHC  H
ATOM   3553  CG  LEU C 127     -13.227  20.172 -15.409  0.00  0.00      CHC  C
ATOM   3554  HG  LEU C 127     -14.184  20.596 -15.782  0.00  0.00      CHC  H
ATOM   3555  CD1 LEU C 127     -13.680  18.971 -14.563  0.00  0.00      CHC  C
ATOM   3556 HD11 LEU C 127     -12.813  18.326 -14.304  0.00  0.00      CHC  H
ATOM   3557 HD12 LEU C 127     -14.117  19.227 -13.574  0.00  0.00      CHC  H
ATOM   3558 HD13 LEU C 127     -14.346  18.346 -15.196  0.00  0.00      CHC  H
ATOM   3559  CD2 LEU C 127     -12.502  21.147 -14.456  0.00  0.00      CHC  C
ATOM   3560 HD21 LEU C 127     -11.460  20.825 -14.246  0.00  0.00      CHC  H
ATOM   3561 HD22 LEU C 127     -12.380  22.137 -14.945  0.00  0.00      CHC  H
ATOM   3562 HD23 LEU C 127     -13.079  21.350 -13.528  0.00  0.00      CHC  H
ATOM   3563  C   LEU C 127     -14.512  19.874 -18.256  0.00  0.00      CHC  C
ATOM   3564  O   LEU C 127     -15.518  19.329 -17.733  0.00  0.00      CHC  O
ATOM   3565  N   LEU C 128     -14.662  20.811 -19.147  0.00  0.00      CHC  N
ATOM   3566  HN  LEU C 128     -13.953  21.183 -19.741  0.00  0.00      CHC  H
ATOM   3567  CA  LEU C 128     -15.979  21.330 -19.564  0.00  0.00      CHC  C
ATOM   3568  HA  LEU C 128     -16.550  21.387 -18.649  0.00  0.00      CHC  H
ATOM   3569  CB  LEU C 128     -15.877  22.728 -20.091  0.00  0.00      CHC  C
ATOM   3570  HB1 LEU C 128     -15.482  22.558 -21.115  0.00  0.00      CHC  H
ATOM   3571  HB2 LEU C 128     -16.821  23.310 -20.163  0.00  0.00      CHC  H
ATOM   3572  CG  LEU C 128     -15.016  23.769 -19.232  0.00  0.00      CHC  C
ATOM   3573  HG  LEU C 128     -14.021  23.289 -19.119  0.00  0.00      CHC  H
ATOM   3574  CD1 LEU C 128     -15.072  25.157 -19.889  0.00  0.00      CHC  C
ATOM   3575 HD11 LEU C 128     -14.974  25.106 -20.995  0.00  0.00      CHC  H
ATOM   3576 HD12 LEU C 128     -16.069  25.579 -19.639  0.00  0.00      CHC  H
ATOM   3577 HD13 LEU C 128     -14.304  25.820 -19.436  0.00  0.00      CHC  H
ATOM   3578  CD2 LEU C 128     -15.645  23.892 -17.806  0.00  0.00      CHC  C
ATOM   3579 HD21 LEU C 128     -15.170  24.735 -17.261  0.00  0.00      CHC  H
ATOM   3580 HD22 LEU C 128     -16.731  24.124 -17.765  0.00  0.00      CHC  H
ATOM   3581 HD23 LEU C 128     -15.541  22.935 -17.251  0.00  0.00      CHC  H
ATOM   3582  C   LEU C 128     -16.643  20.518 -20.614  0.00  0.00      CHC  C
ATOM   3583  O   LEU C 128     -17.881  20.524 -20.800  0.00  0.00      CHC  O
ATOM   3584  N   GLY C 129     -15.825  19.821 -21.458  0.00  0.00      CHC  N
ATOM   3585  HN  GLY C 129     -14.835  19.857 -21.339  0.00  0.00      CHC  H
ATOM   3586  CA  GLY C 129     -16.244  19.011 -22.577  0.00  0.00      CHC  C
ATOM   3587  HA1 GLY C 129     -15.339  18.767 -23.113  0.00  0.00      CHC  H
ATOM   3588  HA2 GLY C 129     -16.868  19.578 -23.252  0.00  0.00      CHC  H
ATOM   3589  C   GLY C 129     -16.875  17.612 -22.284  0.00  0.00      CHC  C
ATOM   3590  O   GLY C 129     -17.660  17.067 -23.079  0.00  0.00      CHC  O
ATOM   3591  N   ALA C 130     -16.454  17.107 -21.093  0.00  0.00      CHC  N
ATOM   3592  HN  ALA C 130     -15.857  17.690 -20.548  0.00  0.00      CHC  H
ATOM   3593  CA  ALA C 130     -16.637  15.754 -20.652  0.00  0.00      CHC  C
ATOM   3594  HA  ALA C 130     -16.940  15.061 -21.422  0.00  0.00      CHC  H
ATOM   3595  CB  ALA C 130     -15.232  15.332 -19.908  0.00  0.00      CHC  C
ATOM   3596  HB1 ALA C 130     -14.455  15.424 -20.697  0.00  0.00      CHC  H
ATOM   3597  HB2 ALA C 130     -14.913  15.972 -19.058  0.00  0.00      CHC  H
ATOM   3598  HB3 ALA C 130     -15.275  14.266 -19.598  0.00  0.00      CHC  H
ATOM   3599  C   ALA C 130     -17.675  15.586 -19.566  0.00  0.00      CHC  C
ATOM   3600  O   ALA C 130     -17.804  14.569 -18.891  0.00  0.00      CHC  O
ATOM   3601  N   ILE C 131     -18.435  16.719 -19.354  0.00  0.00      CHC  N
ATOM   3602  HN  ILE C 131     -18.403  17.477 -20.002  0.00  0.00      CHC  H
ATOM   3603  CA  ILE C 131     -19.392  16.788 -18.304  0.00  0.00      CHC  C
ATOM   3604  HA  ILE C 131     -18.852  16.694 -17.373  0.00  0.00      CHC  H
ATOM   3605  CB  ILE C 131     -20.053  18.161 -18.323  0.00  0.00      CHC  C
ATOM   3606  HB  ILE C 131     -20.447  18.422 -19.328  0.00  0.00      CHC  H
ATOM   3607  CG2 ILE C 131     -21.190  18.125 -17.244  0.00  0.00      CHC  C
ATOM   3608 HG21 ILE C 131     -20.797  17.729 -16.283  0.00  0.00      CHC  H
ATOM   3609 HG22 ILE C 131     -21.564  19.163 -17.110  0.00  0.00      CHC  H
ATOM   3610 HG23 ILE C 131     -21.952  17.375 -17.546  0.00  0.00      CHC  H
ATOM   3611  CG1 ILE C 131     -19.055  19.217 -17.978  0.00  0.00      CHC  C
ATOM   3612 HG11 ILE C 131     -18.252  19.129 -18.741  0.00  0.00      CHC  H
ATOM   3613 HG12 ILE C 131     -19.496  20.232 -18.078  0.00  0.00      CHC  H
ATOM   3614  CD  ILE C 131     -18.303  19.182 -16.633  0.00  0.00      CHC  C
ATOM   3615  HD1 ILE C 131     -17.983  18.187 -16.258  0.00  0.00      CHC  H
ATOM   3616  HD2 ILE C 131     -17.453  19.894 -16.555  0.00  0.00      CHC  H
ATOM   3617  HD3 ILE C 131     -19.002  19.587 -15.870  0.00  0.00      CHC  H
ATOM   3618  C   ILE C 131     -20.454  15.667 -18.363  0.00  0.00      CHC  C
ATOM   3619  O   ILE C 131     -20.714  15.027 -17.347  0.00  0.00      CHC  O
ATOM   3620  N   PRO C 132     -21.119  15.287 -19.486  0.00  0.00      CHC  N
ATOM   3621  CD  PRO C 132     -21.211  15.996 -20.726  0.00  0.00      CHC  C
ATOM   3622  HD1 PRO C 132     -21.117  17.073 -20.468  0.00  0.00      CHC  H
ATOM   3623  HD2 PRO C 132     -20.374  15.680 -21.385  0.00  0.00      CHC  H
ATOM   3624  CA  PRO C 132     -21.952  14.119 -19.557  0.00  0.00      CHC  C
ATOM   3625  HA  PRO C 132     -22.662  14.229 -18.750  0.00  0.00      CHC  H
ATOM   3626  CB  PRO C 132     -22.608  14.137 -20.867  0.00  0.00      CHC  C
ATOM   3627  HB1 PRO C 132     -23.619  13.678 -20.827  0.00  0.00      CHC  H
ATOM   3628  HB2 PRO C 132     -22.040  13.575 -21.639  0.00  0.00      CHC  H
ATOM   3629  CG  PRO C 132     -22.536  15.609 -21.318  0.00  0.00      CHC  C
ATOM   3630  HG1 PRO C 132     -22.611  15.913 -22.384  0.00  0.00      CHC  H
ATOM   3631  HG2 PRO C 132     -23.324  16.086 -20.698  0.00  0.00      CHC  H
ATOM   3632  C   PRO C 132     -21.262  12.817 -19.198  0.00  0.00      CHC  C
ATOM   3633  O   PRO C 132     -21.839  11.951 -18.501  0.00  0.00      CHC  O
ATOM   3634  N   SER C 133     -19.998  12.580 -19.573  0.00  0.00      CHC  N
ATOM   3635  HN  SER C 133     -19.561  13.303 -20.102  0.00  0.00      CHC  H
ATOM   3636  CA  SER C 133     -19.177  11.466 -19.118  0.00  0.00      CHC  C
ATOM   3637  HA  SER C 133     -19.856  10.626 -19.122  0.00  0.00      CHC  H
ATOM   3638  CB  SER C 133     -17.761  11.331 -19.878  0.00  0.00      CHC  C
ATOM   3639  HB1 SER C 133     -17.322  12.346 -19.778  0.00  0.00      CHC  H
ATOM   3640  HB2 SER C 133     -17.199  10.570 -19.295  0.00  0.00      CHC  H
ATOM   3641  OG  SER C 133     -18.015  10.800 -21.195  0.00  0.00      CHC  O
ATOM   3642  HG1 SER C 133     -17.191  10.472 -21.561  0.00  0.00      CHC  H
ATOM   3643  C   SER C 133     -18.772  11.413 -17.639  0.00  0.00      CHC  C
ATOM   3644  O   SER C 133     -18.956  10.457 -16.934  0.00  0.00      CHC  O
ATOM   3645  N   ILE C 134     -18.476  12.615 -17.110  0.00  0.00      CHC  N
ATOM   3646  HN  ILE C 134     -18.366  13.373 -17.748  0.00  0.00      CHC  H
ATOM   3647  CA  ILE C 134     -18.256  12.827 -15.662  0.00  0.00      CHC  C
ATOM   3648  HA  ILE C 134     -17.595  12.078 -15.253  0.00  0.00      CHC  H
ATOM   3649  CB  ILE C 134     -17.855  14.233 -15.444  0.00  0.00      CHC  C
ATOM   3650  HB  ILE C 134     -18.470  14.960 -16.015  0.00  0.00      CHC  H
ATOM   3651  CG2 ILE C 134     -18.089  14.723 -14.009  0.00  0.00      CHC  C
ATOM   3652 HG21 ILE C 134     -17.344  15.453 -13.627  0.00  0.00      CHC  H
ATOM   3653 HG22 ILE C 134     -19.123  15.122 -13.929  0.00  0.00      CHC  H
ATOM   3654 HG23 ILE C 134     -17.964  13.915 -13.257  0.00  0.00      CHC  H
ATOM   3655  CG1 ILE C 134     -16.387  14.587 -15.866  0.00  0.00      CHC  C
ATOM   3656 HG11 ILE C 134     -15.761  14.083 -15.099  0.00  0.00      CHC  H
ATOM   3657 HG12 ILE C 134     -16.184  14.308 -16.922  0.00  0.00      CHC  H
ATOM   3658  CD  ILE C 134     -16.028  16.080 -15.894  0.00  0.00      CHC  C
ATOM   3659  HD1 ILE C 134     -15.002  16.300 -16.259  0.00  0.00      CHC  H
ATOM   3660  HD2 ILE C 134     -16.571  16.678 -16.657  0.00  0.00      CHC  H
ATOM   3661  HD3 ILE C 134     -16.254  16.472 -14.880  0.00  0.00      CHC  H
ATOM   3662  C   ILE C 134     -19.553  12.536 -14.821  0.00  0.00      CHC  C
ATOM   3663  O   ILE C 134     -19.670  11.861 -13.775  0.00  0.00      CHC  O
ATOM   3664  N   MET C 135     -20.680  13.108 -15.329  0.00  0.00      CHC  N
ATOM   3665  HN  MET C 135     -20.584  13.572 -16.206  0.00  0.00      CHC  H
ATOM   3666  CA  MET C 135     -22.021  12.794 -14.779  0.00  0.00      CHC  C
ATOM   3667  HA  MET C 135     -21.951  12.995 -13.720  0.00  0.00      CHC  H
ATOM   3668  CB  MET C 135     -23.110  13.630 -15.537  0.00  0.00      CHC  C
ATOM   3669  HB1 MET C 135     -22.878  13.644 -16.623  0.00  0.00      CHC  H
ATOM   3670  HB2 MET C 135     -24.058  13.076 -15.369  0.00  0.00      CHC  H
ATOM   3671  CG  MET C 135     -23.271  15.103 -14.977  0.00  0.00      CHC  C
ATOM   3672  HG1 MET C 135     -22.281  15.582 -15.133  0.00  0.00      CHC  H
ATOM   3673  HG2 MET C 135     -24.051  15.661 -15.539  0.00  0.00      CHC  H
ATOM   3674  SD  MET C 135     -23.680  15.134 -13.240  0.00  0.00      CHC  S
ATOM   3675  CE  MET C 135     -22.328  16.202 -12.789  0.00  0.00      CHC  C
ATOM   3676  HE1 MET C 135     -22.261  16.274 -11.682  0.00  0.00      CHC  H
ATOM   3677  HE2 MET C 135     -21.410  15.816 -13.280  0.00  0.00      CHC  H
ATOM   3678  HE3 MET C 135     -22.439  17.239 -13.173  0.00  0.00      CHC  H
ATOM   3679  C   MET C 135     -22.265  11.326 -14.904  0.00  0.00      CHC  C
ATOM   3680  O   MET C 135     -22.669  10.700 -13.933  0.00  0.00      CHC  O
ATOM   3681  N   ASN C 136     -21.910  10.660 -15.992  0.00  0.00      CHC  N
ATOM   3682  HN  ASN C 136     -21.477  11.080 -16.785  0.00  0.00      CHC  H
ATOM   3683  CA  ASN C 136     -22.048   9.237 -16.047  0.00  0.00      CHC  C
ATOM   3684  HA  ASN C 136     -23.056   9.040 -15.714  0.00  0.00      CHC  H
ATOM   3685  CB  ASN C 136     -21.583   8.824 -17.524  0.00  0.00      CHC  C
ATOM   3686  HB1 ASN C 136     -21.760   9.645 -18.252  0.00  0.00      CHC  H
ATOM   3687  HB2 ASN C 136     -20.501   8.577 -17.472  0.00  0.00      CHC  H
ATOM   3688  CG  ASN C 136     -22.475   7.741 -18.042  0.00  0.00      CHC  C
ATOM   3689  OD1 ASN C 136     -23.672   7.962 -18.196  0.00  0.00      CHC  O
ATOM   3690  ND2 ASN C 136     -21.956   6.539 -18.158  0.00  0.00      CHC  N
ATOM   3691 HD21 ASN C 136     -22.536   5.800 -18.499  0.00  0.00      CHC  H
ATOM   3692 HD22 ASN C 136     -21.013   6.269 -17.961  0.00  0.00      CHC  H
ATOM   3693  C   ASN C 136     -21.240   8.487 -14.987  0.00  0.00      CHC  C
ATOM   3694  O   ASN C 136     -21.617   7.428 -14.511  0.00  0.00      CHC  O
ATOM   3695  N   VAL C 137     -20.131   9.043 -14.555  0.00  0.00      CHC  N
ATOM   3696  HN  VAL C 137     -19.672   9.778 -15.048  0.00  0.00      CHC  H
ATOM   3697  CA  VAL C 137     -19.350   8.480 -13.521  0.00  0.00      CHC  C
ATOM   3698  HA  VAL C 137     -19.141   7.455 -13.788  0.00  0.00      CHC  H
ATOM   3699  CB  VAL C 137     -17.924   9.143 -13.329  0.00  0.00      CHC  C
ATOM   3700  HB  VAL C 137     -17.996  10.252 -13.342  0.00  0.00      CHC  H
ATOM   3701  CG1 VAL C 137     -17.214   8.788 -12.109  0.00  0.00      CHC  C
ATOM   3702 HG11 VAL C 137     -17.287   7.680 -12.061  0.00  0.00      CHC  H
ATOM   3703 HG12 VAL C 137     -16.138   9.062 -12.090  0.00  0.00      CHC  H
ATOM   3704 HG13 VAL C 137     -17.627   9.143 -11.141  0.00  0.00      CHC  H
ATOM   3705  CG2 VAL C 137     -17.092   8.709 -14.583  0.00  0.00      CHC  C
ATOM   3706 HG21 VAL C 137     -17.108   7.627 -14.832  0.00  0.00      CHC  H
ATOM   3707 HG22 VAL C 137     -17.511   9.227 -15.473  0.00  0.00      CHC  H
ATOM   3708 HG23 VAL C 137     -16.102   9.206 -14.503  0.00  0.00      CHC  H
ATOM   3709  C   VAL C 137     -20.021   8.604 -12.163  0.00  0.00      CHC  C
ATOM   3710  O   VAL C 137     -20.099   7.664 -11.355  0.00  0.00      CHC  O
ATOM   3711  N   LEU C 138     -20.536   9.802 -11.840  0.00  0.00      CHC  N
ATOM   3712  HN  LEU C 138     -20.369  10.559 -12.468  0.00  0.00      CHC  H
ATOM   3713  CA  LEU C 138     -21.182  10.026 -10.628  0.00  0.00      CHC  C
ATOM   3714  HA  LEU C 138     -20.456   9.835  -9.852  0.00  0.00      CHC  H
ATOM   3715  CB  LEU C 138     -21.401  11.525 -10.448  0.00  0.00      CHC  C
ATOM   3716  HB1 LEU C 138     -20.403  11.993 -10.584  0.00  0.00      CHC  H
ATOM   3717  HB2 LEU C 138     -22.104  11.747 -11.279  0.00  0.00      CHC  H
ATOM   3718  CG  LEU C 138     -21.934  12.115  -9.157  0.00  0.00      CHC  C
ATOM   3719  HG  LEU C 138     -22.659  11.426  -8.674  0.00  0.00      CHC  H
ATOM   3720  CD1 LEU C 138     -20.879  12.524  -8.151  0.00  0.00      CHC  C
ATOM   3721 HD11 LEU C 138     -20.325  11.584  -7.942  0.00  0.00      CHC  H
ATOM   3722 HD12 LEU C 138     -20.226  13.369  -8.458  0.00  0.00      CHC  H
ATOM   3723 HD13 LEU C 138     -21.377  12.819  -7.203  0.00  0.00      CHC  H
ATOM   3724  CD2 LEU C 138     -22.657  13.404  -9.528  0.00  0.00      CHC  C
ATOM   3725 HD21 LEU C 138     -23.555  13.106 -10.110  0.00  0.00      CHC  H
ATOM   3726 HD22 LEU C 138     -23.025  14.087  -8.733  0.00  0.00      CHC  H
ATOM   3727 HD23 LEU C 138     -21.983  13.970 -10.207  0.00  0.00      CHC  H
ATOM   3728  C   LEU C 138     -22.519   9.220 -10.465  0.00  0.00      CHC  C
ATOM   3729  O   LEU C 138     -22.799   8.429  -9.568  0.00  0.00      CHC  O
ATOM   3730  N   LEU C 139     -23.267   9.158 -11.614  0.00  0.00      CHC  N
ATOM   3731  HN  LEU C 139     -23.077   9.627 -12.473  0.00  0.00      CHC  H
ATOM   3732  CA  LEU C 139     -24.579   8.457 -11.683  0.00  0.00      CHC  C
ATOM   3733  HA  LEU C 139     -25.265   8.865 -10.955  0.00  0.00      CHC  H
ATOM   3734  CB  LEU C 139     -25.195   8.758 -13.051  0.00  0.00      CHC  C
ATOM   3735  HB1 LEU C 139     -25.244   9.862 -13.172  0.00  0.00      CHC  H
ATOM   3736  HB2 LEU C 139     -24.516   8.381 -13.845  0.00  0.00      CHC  H
ATOM   3737  CG  LEU C 139     -26.608   8.187 -13.275  0.00  0.00      CHC  C
ATOM   3738  HG  LEU C 139     -26.493   7.095 -13.102  0.00  0.00      CHC  H
ATOM   3739  CD1 LEU C 139     -27.587   8.829 -12.299  0.00  0.00      CHC  C
ATOM   3740 HD11 LEU C 139     -28.513   8.238 -12.462  0.00  0.00      CHC  H
ATOM   3741 HD12 LEU C 139     -27.304   8.859 -11.225  0.00  0.00      CHC  H
ATOM   3742 HD13 LEU C 139     -27.815   9.894 -12.517  0.00  0.00      CHC  H
ATOM   3743  CD2 LEU C 139     -27.063   8.358 -14.725  0.00  0.00      CHC  C
ATOM   3744 HD21 LEU C 139     -28.051   7.941 -15.016  0.00  0.00      CHC  H
ATOM   3745 HD22 LEU C 139     -27.209   9.443 -14.913  0.00  0.00      CHC  H
ATOM   3746 HD23 LEU C 139     -26.259   7.973 -15.388  0.00  0.00      CHC  H
ATOM   3747  C   LEU C 139     -24.502   6.977 -11.418  0.00  0.00      CHC  C
ATOM   3748  O   LEU C 139     -25.332   6.457 -10.586  0.00  0.00      CHC  O
ATOM   3749  N   VAL C 140     -23.437   6.207 -11.861  0.00  0.00      CHC  N
ATOM   3750  HN  VAL C 140     -22.738   6.508 -12.504  0.00  0.00      CHC  H
ATOM   3751  CA  VAL C 140     -23.131   4.956 -11.297  0.00  0.00      CHC  C
ATOM   3752  HA  VAL C 140     -24.053   4.392 -11.312  0.00  0.00      CHC  H
ATOM   3753  CB  VAL C 140     -22.223   4.216 -12.303  0.00  0.00      CHC  C
ATOM   3754  HB  VAL C 140     -21.168   4.563 -12.319  0.00  0.00      CHC  H
ATOM   3755  CG1 VAL C 140     -22.105   2.734 -11.937  0.00  0.00      CHC  C
ATOM   3756 HG11 VAL C 140     -23.084   2.209 -11.956  0.00  0.00      CHC  H
ATOM   3757 HG12 VAL C 140     -21.442   2.253 -12.687  0.00  0.00      CHC  H
ATOM   3758 HG13 VAL C 140     -21.767   2.543 -10.896  0.00  0.00      CHC  H
ATOM   3759  CG2 VAL C 140     -22.941   4.323 -13.674  0.00  0.00      CHC  C
ATOM   3760 HG21 VAL C 140     -22.764   5.351 -14.058  0.00  0.00      CHC  H
ATOM   3761 HG22 VAL C 140     -22.445   3.629 -14.385  0.00  0.00      CHC  H
ATOM   3762 HG23 VAL C 140     -24.043   4.199 -13.614  0.00  0.00      CHC  H
ATOM   3763  C   VAL C 140     -22.751   4.890  -9.809  0.00  0.00      CHC  C
ATOM   3764  O   VAL C 140     -23.279   4.099  -9.035  0.00  0.00      CHC  O
ATOM   3765  N   CYS C 141     -21.851   5.748  -9.435  0.00  0.00      CHC  N
ATOM   3766  HN  CYS C 141     -21.594   6.397 -10.148  0.00  0.00      CHC  H
ATOM   3767  CA  CYS C 141     -21.197   5.771  -8.163  0.00  0.00      CHC  C
ATOM   3768  HA  CYS C 141     -20.703   4.829  -7.979  0.00  0.00      CHC  H
ATOM   3769  CB  CYS C 141     -20.191   6.914  -8.195  0.00  0.00      CHC  C
ATOM   3770  HB1 CYS C 141     -19.675   6.762  -9.167  0.00  0.00      CHC  H
ATOM   3771  HB2 CYS C 141     -20.554   7.947  -8.382  0.00  0.00      CHC  H
ATOM   3772  SG  CYS C 141     -18.960   7.043  -6.920  0.00  0.00      CHC  S
ATOM   3773  HG1 CYS C 141     -19.720   7.718  -6.071  0.00  0.00      CHC  H
ATOM   3774  C   CYS C 141     -22.195   5.977  -7.064  0.00  0.00      CHC  C
ATOM   3775  O   CYS C 141     -22.177   5.294  -6.008  0.00  0.00      CHC  O
ATOM   3776  N   LEU C 142     -23.175   6.877  -7.266  0.00  0.00      CHC  N
ATOM   3777  HN  LEU C 142     -23.198   7.357  -8.139  0.00  0.00      CHC  H
ATOM   3778  CA  LEU C 142     -24.276   7.130  -6.411  0.00  0.00      CHC  C
ATOM   3779  HA  LEU C 142     -23.851   7.541  -5.507  0.00  0.00      CHC  H
ATOM   3780  CB  LEU C 142     -25.179   8.220  -7.088  0.00  0.00      CHC  C
ATOM   3781  HB1 LEU C 142     -25.380   7.856  -8.118  0.00  0.00      CHC  H
ATOM   3782  HB2 LEU C 142     -26.175   8.149  -6.601  0.00  0.00      CHC  H
ATOM   3783  CG  LEU C 142     -24.626   9.662  -7.107  0.00  0.00      CHC  C
ATOM   3784  HG  LEU C 142     -23.726   9.515  -7.742  0.00  0.00      CHC  H
ATOM   3785  CD1 LEU C 142     -25.571  10.584  -7.773  0.00  0.00      CHC  C
ATOM   3786 HD11 LEU C 142     -25.191  11.628  -7.784  0.00  0.00      CHC  H
ATOM   3787 HD12 LEU C 142     -25.850  10.268  -8.801  0.00  0.00      CHC  H
ATOM   3788 HD13 LEU C 142     -26.536  10.690  -7.234  0.00  0.00      CHC  H
ATOM   3789  CD2 LEU C 142     -24.246  10.234  -5.717  0.00  0.00      CHC  C
ATOM   3790 HD21 LEU C 142     -23.622  11.149  -5.799  0.00  0.00      CHC  H
ATOM   3791 HD22 LEU C 142     -25.136  10.491  -5.104  0.00  0.00      CHC  H
ATOM   3792 HD23 LEU C 142     -23.610   9.575  -5.088  0.00  0.00      CHC  H
ATOM   3793  C   LEU C 142     -25.069   5.942  -6.025  0.00  0.00      CHC  C
ATOM   3794  O   LEU C 142     -25.597   5.741  -4.952  0.00  0.00      CHC  O
ATOM   3795  N   ILE C 143     -25.319   5.067  -6.990  0.00  0.00      CHC  N
ATOM   3796  HN  ILE C 143     -24.842   5.141  -7.862  0.00  0.00      CHC  H
ATOM   3797  CA  ILE C 143     -26.117   3.842  -6.854  0.00  0.00      CHC  C
ATOM   3798  HA  ILE C 143     -26.877   4.101  -6.132  0.00  0.00      CHC  H
ATOM   3799  CB  ILE C 143     -26.769   3.383  -8.126  0.00  0.00      CHC  C
ATOM   3800  HB  ILE C 143     -25.945   3.045  -8.790  0.00  0.00      CHC  H
ATOM   3801  CG2 ILE C 143     -27.740   2.144  -7.868  0.00  0.00      CHC  C
ATOM   3802 HG21 ILE C 143     -27.287   1.131  -7.930  0.00  0.00      CHC  H
ATOM   3803 HG22 ILE C 143     -28.215   2.223  -6.867  0.00  0.00      CHC  H
ATOM   3804 HG23 ILE C 143     -28.587   2.250  -8.578  0.00  0.00      CHC  H
ATOM   3805  CG1 ILE C 143     -27.544   4.428  -8.928  0.00  0.00      CHC  C
ATOM   3806 HG11 ILE C 143     -28.335   4.786  -8.235  0.00  0.00      CHC  H
ATOM   3807 HG12 ILE C 143     -26.863   5.287  -9.107  0.00  0.00      CHC  H
ATOM   3808  CD  ILE C 143     -28.092   4.062 -10.309  0.00  0.00      CHC  C
ATOM   3809  HD1 ILE C 143     -28.508   4.945 -10.839  0.00  0.00      CHC  H
ATOM   3810  HD2 ILE C 143     -27.279   3.770 -11.007  0.00  0.00      CHC  H
ATOM   3811  HD3 ILE C 143     -28.961   3.378 -10.194  0.00  0.00      CHC  H
ATOM   3812  C   ILE C 143     -25.402   2.733  -6.222  0.00  0.00      CHC  C
ATOM   3813  O   ILE C 143     -25.880   1.972  -5.374  0.00  0.00      CHC  O
ATOM   3814  N   PHE C 144     -24.144   2.710  -6.511  0.00  0.00      CHC  N
ATOM   3815  HN  PHE C 144     -23.776   3.438  -7.083  0.00  0.00      CHC  H
ATOM   3816  CA  PHE C 144     -23.240   1.756  -5.937  0.00  0.00      CHC  C
ATOM   3817  HA  PHE C 144     -23.734   0.811  -6.107  0.00  0.00      CHC  H
ATOM   3818  CB  PHE C 144     -21.876   1.969  -6.658  0.00  0.00      CHC  C
ATOM   3819  HB1 PHE C 144     -21.989   2.017  -7.762  0.00  0.00      CHC  H
ATOM   3820  HB2 PHE C 144     -21.464   2.956  -6.356  0.00  0.00      CHC  H
ATOM   3821  CG  PHE C 144     -21.033   0.769  -6.362  0.00  0.00      CHC  C
ATOM   3822  CD1 PHE C 144     -21.462  -0.469  -6.932  0.00  0.00      CHC  C
ATOM   3823  HD1 PHE C 144     -22.309  -0.515  -7.600  0.00  0.00      CHC  H
ATOM   3824  CE1 PHE C 144     -20.688  -1.652  -6.723  0.00  0.00      CHC  C
ATOM   3825  HE1 PHE C 144     -20.937  -2.582  -7.212  0.00  0.00      CHC  H
ATOM   3826  CZ  PHE C 144     -19.571  -1.600  -5.937  0.00  0.00      CHC  C
ATOM   3827  HZ  PHE C 144     -19.119  -2.512  -5.575  0.00  0.00      CHC  H
ATOM   3828  CD2 PHE C 144     -19.907   0.787  -5.535  0.00  0.00      CHC  C
ATOM   3829  HD2 PHE C 144     -19.696   1.623  -4.884  0.00  0.00      CHC  H
ATOM   3830  CE2 PHE C 144     -19.186  -0.389  -5.237  0.00  0.00      CHC  C
ATOM   3831  HE2 PHE C 144     -18.331  -0.348  -4.579  0.00  0.00      CHC  H
ATOM   3832  C   PHE C 144     -23.092   2.033  -4.466  0.00  0.00      CHC  C
ATOM   3833  O   PHE C 144     -22.986   1.122  -3.653  0.00  0.00      CHC  O
ATOM   3834  N   TRP C 145     -22.965   3.314  -3.964  0.00  0.00      CHC  N
ATOM   3835  HN  TRP C 145     -22.890   4.138  -4.520  0.00  0.00      CHC  H
ATOM   3836  CA  TRP C 145     -22.980   3.614  -2.503  0.00  0.00      CHC  C
ATOM   3837  HA  TRP C 145     -22.316   2.950  -1.970  0.00  0.00      CHC  H
ATOM   3838  CB  TRP C 145     -22.474   4.971  -2.173  0.00  0.00      CHC  C
ATOM   3839  HB1 TRP C 145     -23.087   5.728  -2.707  0.00  0.00      CHC  H
ATOM   3840  HB2 TRP C 145     -22.632   5.147  -1.088  0.00  0.00      CHC  H
ATOM   3841  CG  TRP C 145     -20.988   5.248  -2.373  0.00  0.00      CHC  C
ATOM   3842  CD1 TRP C 145     -20.233   5.137  -3.546  0.00  0.00      CHC  C
ATOM   3843  HD1 TRP C 145     -20.527   4.647  -4.462  0.00  0.00      CHC  H
ATOM   3844  NE1 TRP C 145     -18.933   5.560  -3.314  0.00  0.00      CHC  N
ATOM   3845  HE1 TRP C 145     -18.188   5.356  -3.911  0.00  0.00      CHC  H
ATOM   3846  CE2 TRP C 145     -18.860   6.048  -2.028  0.00  0.00      CHC  C
ATOM   3847  CD2 TRP C 145     -20.037   5.751  -1.321  0.00  0.00      CHC  C
ATOM   3848  CE3 TRP C 145     -20.173   6.057   0.043  0.00  0.00      CHC  C
ATOM   3849  HE3 TRP C 145     -21.053   5.850   0.633  0.00  0.00      CHC  H
ATOM   3850  CZ3 TRP C 145     -19.084   6.723   0.621  0.00  0.00      CHC  C
ATOM   3851  HZ3 TRP C 145     -19.215   7.064   1.637  0.00  0.00      CHC  H
ATOM   3852  CZ2 TRP C 145     -17.814   6.597  -1.365  0.00  0.00      CHC  C
ATOM   3853  HZ2 TRP C 145     -16.944   6.773  -1.980  0.00  0.00      CHC  H
ATOM   3854  CH2 TRP C 145     -17.886   6.957  -0.036  0.00  0.00      CHC  C
ATOM   3855  HH2 TRP C 145     -17.041   7.363   0.501  0.00  0.00      CHC  H
ATOM   3856  C   TRP C 145     -24.324   3.303  -1.934  0.00  0.00      CHC  C
ATOM   3857  O   TRP C 145     -24.340   2.710  -0.815  0.00  0.00      CHC  O
ATOM   3858  N   LEU C 146     -25.426   3.666  -2.584  0.00  0.00      CHC  N
ATOM   3859  HN  LEU C 146     -25.195   4.107  -3.448  0.00  0.00      CHC  H
ATOM   3860  CA  LEU C 146     -26.810   3.521  -2.140  0.00  0.00      CHC  C
ATOM   3861  HA  LEU C 146     -27.031   4.112  -1.264  0.00  0.00      CHC  H
ATOM   3862  CB  LEU C 146     -27.685   4.046  -3.279  0.00  0.00      CHC  C
ATOM   3863  HB1 LEU C 146     -27.386   5.114  -3.339  0.00  0.00      CHC  H
ATOM   3864  HB2 LEU C 146     -27.429   3.497  -4.211  0.00  0.00      CHC  H
ATOM   3865  CG  LEU C 146     -29.199   3.887  -3.064  0.00  0.00      CHC  C
ATOM   3866  HG  LEU C 146     -29.460   2.880  -2.673  0.00  0.00      CHC  H
ATOM   3867  CD1 LEU C 146     -29.727   4.997  -2.155  0.00  0.00      CHC  C
ATOM   3868 HD11 LEU C 146     -29.282   5.976  -2.432  0.00  0.00      CHC  H
ATOM   3869 HD12 LEU C 146     -30.832   5.002  -2.039  0.00  0.00      CHC  H
ATOM   3870 HD13 LEU C 146     -29.315   4.820  -1.138  0.00  0.00      CHC  H
ATOM   3871  CD2 LEU C 146     -29.840   3.983  -4.487  0.00  0.00      CHC  C
ATOM   3872 HD21 LEU C 146     -29.631   4.923  -5.041  0.00  0.00      CHC  H
ATOM   3873 HD22 LEU C 146     -29.460   3.140  -5.102  0.00  0.00      CHC  H
ATOM   3874 HD23 LEU C 146     -30.949   3.918  -4.518  0.00  0.00      CHC  H
ATOM   3875  C   LEU C 146     -27.130   1.992  -1.928  0.00  0.00      CHC  C
ATOM   3876  O   LEU C 146     -27.599   1.645  -0.801  0.00  0.00      CHC  O
ATOM   3877  N   ILE C 147     -26.974   1.044  -2.936  0.00  0.00      CHC  N
ATOM   3878  HN  ILE C 147     -26.551   1.202  -3.824  0.00  0.00      CHC  H
ATOM   3879  CA  ILE C 147     -27.270  -0.339  -2.752  0.00  0.00      CHC  C
ATOM   3880  HA  ILE C 147     -28.284  -0.288  -2.385  0.00  0.00      CHC  H
ATOM   3881  CB  ILE C 147     -27.374  -0.958  -4.154  0.00  0.00      CHC  C
ATOM   3882  HB  ILE C 147     -27.998  -0.193  -4.664  0.00  0.00      CHC  H
ATOM   3883  CG2 ILE C 147     -26.023  -1.105  -4.961  0.00  0.00      CHC  C
ATOM   3884 HG21 ILE C 147     -25.338  -0.240  -4.831  0.00  0.00      CHC  H
ATOM   3885 HG22 ILE C 147     -25.365  -1.921  -4.594  0.00  0.00      CHC  H
ATOM   3886 HG23 ILE C 147     -26.280  -1.186  -6.039  0.00  0.00      CHC  H
ATOM   3887  CG1 ILE C 147     -28.129  -2.308  -4.146  0.00  0.00      CHC  C
ATOM   3888 HG11 ILE C 147     -28.062  -2.642  -5.203  0.00  0.00      CHC  H
ATOM   3889 HG12 ILE C 147     -27.456  -3.066  -3.690  0.00  0.00      CHC  H
ATOM   3890  CD  ILE C 147     -29.437  -2.360  -3.519  0.00  0.00      CHC  C
ATOM   3891  HD1 ILE C 147     -29.838  -3.394  -3.587  0.00  0.00      CHC  H
ATOM   3892  HD2 ILE C 147     -29.347  -2.156  -2.431  0.00  0.00      CHC  H
ATOM   3893  HD3 ILE C 147     -30.258  -1.784  -3.997  0.00  0.00      CHC  H
ATOM   3894  C   ILE C 147     -26.354  -1.131  -1.868  0.00  0.00      CHC  C
ATOM   3895  O   ILE C 147     -26.709  -2.097  -1.183  0.00  0.00      CHC  O
ATOM   3896  N   PHE C 148     -25.049  -0.758  -1.846  0.00  0.00      CHC  N
ATOM   3897  HN  PHE C 148     -24.772   0.031  -2.389  0.00  0.00      CHC  H
ATOM   3898  CA  PHE C 148     -24.183  -1.240  -0.772  0.00  0.00      CHC  C
ATOM   3899  HA  PHE C 148     -24.145  -2.317  -0.845  0.00  0.00      CHC  H
ATOM   3900  CB  PHE C 148     -22.690  -0.863  -0.945  0.00  0.00      CHC  C
ATOM   3901  HB1 PHE C 148     -22.667   0.095  -1.507  0.00  0.00      CHC  H
ATOM   3902  HB2 PHE C 148     -22.105  -0.820  -0.001  0.00  0.00      CHC  H
ATOM   3903  CG  PHE C 148     -22.061  -1.899  -1.890  0.00  0.00      CHC  C
ATOM   3904  CD1 PHE C 148     -21.001  -2.776  -1.493  0.00  0.00      CHC  C
ATOM   3905  HD1 PHE C 148     -20.529  -2.539  -0.551  0.00  0.00      CHC  H
ATOM   3906  CE1 PHE C 148     -20.529  -3.814  -2.316  0.00  0.00      CHC  C
ATOM   3907  HE1 PHE C 148     -19.605  -4.347  -2.149  0.00  0.00      CHC  H
ATOM   3908  CZ  PHE C 148     -21.196  -4.099  -3.500  0.00  0.00      CHC  C
ATOM   3909  HZ  PHE C 148     -20.733  -4.765  -4.213  0.00  0.00      CHC  H
ATOM   3910  CD2 PHE C 148     -22.578  -2.129  -3.138  0.00  0.00      CHC  C
ATOM   3911  HD2 PHE C 148     -23.303  -1.514  -3.649  0.00  0.00      CHC  H
ATOM   3912  CE2 PHE C 148     -22.120  -3.203  -3.946  0.00  0.00      CHC  C
ATOM   3913  HE2 PHE C 148     -22.652  -3.265  -4.884  0.00  0.00      CHC  H
ATOM   3914  C   PHE C 148     -24.562  -0.964   0.636  0.00  0.00      CHC  C
ATOM   3915  O   PHE C 148     -24.394  -1.748   1.565  0.00  0.00      CHC  O
ATOM   3916  N   SER C 149     -24.955   0.297   0.873  0.00  0.00      CHC  N
ATOM   3917  HN  SER C 149     -24.890   1.059   0.235  0.00  0.00      CHC  H
ATOM   3918  CA  SER C 149     -25.433   0.750   2.217  0.00  0.00      CHC  C
ATOM   3919  HA  SER C 149     -24.644   0.525   2.919  0.00  0.00      CHC  H
ATOM   3920  CB  SER C 149     -25.881   2.236   2.231  0.00  0.00      CHC  C
ATOM   3921  HB1 SER C 149     -25.094   2.786   1.672  0.00  0.00      CHC  H
ATOM   3922  HB2 SER C 149     -26.790   2.334   1.599  0.00  0.00      CHC  H
ATOM   3923  OG  SER C 149     -26.053   2.866   3.556  0.00  0.00      CHC  O
ATOM   3924  HG1 SER C 149     -25.708   3.754   3.444  0.00  0.00      CHC  H
ATOM   3925  C   SER C 149     -26.648   0.037   2.578  0.00  0.00      CHC  C
ATOM   3926  O   SER C 149     -26.725  -0.566   3.660  0.00  0.00      CHC  O
ATOM   3927  N   ILE C 150     -27.643  -0.134   1.682  0.00  0.00      CHC  N
ATOM   3928  HN  ILE C 150     -27.681   0.380   0.829  0.00  0.00      CHC  H
ATOM   3929  CA  ILE C 150     -28.874  -0.889   1.954  0.00  0.00      CHC  C
ATOM   3930  HA  ILE C 150     -29.355  -0.550   2.860  0.00  0.00      CHC  H
ATOM   3931  CB  ILE C 150     -29.803  -0.781   0.676  0.00  0.00      CHC  C
ATOM   3932  HB  ILE C 150     -29.144  -0.994  -0.193  0.00  0.00      CHC  H
ATOM   3933  CG2 ILE C 150     -31.061  -1.730   0.647  0.00  0.00      CHC  C
ATOM   3934 HG21 ILE C 150     -31.619  -1.494  -0.284  0.00  0.00      CHC  H
ATOM   3935 HG22 ILE C 150     -30.665  -2.727   0.357  0.00  0.00      CHC  H
ATOM   3936 HG23 ILE C 150     -31.502  -1.659   1.664  0.00  0.00      CHC  H
ATOM   3937  CG1 ILE C 150     -30.409   0.616   0.565  0.00  0.00      CHC  C
ATOM   3938 HG11 ILE C 150     -31.053   0.835   1.443  0.00  0.00      CHC  H
ATOM   3939 HG12 ILE C 150     -29.587   1.361   0.622  0.00  0.00      CHC  H
ATOM   3940  CD  ILE C 150     -30.926   0.869  -0.855  0.00  0.00      CHC  C
ATOM   3941  HD1 ILE C 150     -30.336   0.382  -1.660  0.00  0.00      CHC  H
ATOM   3942  HD2 ILE C 150     -31.963   0.477  -0.930  0.00  0.00      CHC  H
ATOM   3943  HD3 ILE C 150     -30.995   1.965  -1.022  0.00  0.00      CHC  H
ATOM   3944  C   ILE C 150     -28.596  -2.379   2.217  0.00  0.00      CHC  C
ATOM   3945  O   ILE C 150     -29.176  -3.113   3.050  0.00  0.00      CHC  O
ATOM   3946  N   MET C 151     -27.570  -2.931   1.493  0.00  0.00      CHC  N
ATOM   3947  HN  MET C 151     -27.038  -2.554   0.738  0.00  0.00      CHC  H
ATOM   3948  CA  MET C 151     -27.221  -4.322   1.919  0.00  0.00      CHC  C
ATOM   3949  HA  MET C 151     -28.122  -4.910   2.005  0.00  0.00      CHC  H
ATOM   3950  CB  MET C 151     -26.263  -4.972   0.857  0.00  0.00      CHC  C
ATOM   3951  HB1 MET C 151     -25.403  -4.302   0.644  0.00  0.00      CHC  H
ATOM   3952  HB2 MET C 151     -25.691  -5.847   1.233  0.00  0.00      CHC  H
ATOM   3953  CG  MET C 151     -26.903  -5.438  -0.470  0.00  0.00      CHC  C
ATOM   3954  HG1 MET C 151     -27.683  -6.179  -0.192  0.00  0.00      CHC  H
ATOM   3955  HG2 MET C 151     -27.438  -4.629  -1.012  0.00  0.00      CHC  H
ATOM   3956  SD  MET C 151     -25.944  -6.325  -1.751  0.00  0.00      CHC  S
ATOM   3957  CE  MET C 151     -24.913  -4.943  -2.328  0.00  0.00      CHC  C
ATOM   3958  HE1 MET C 151     -24.258  -5.328  -3.139  0.00  0.00      CHC  H
ATOM   3959  HE2 MET C 151     -25.566  -4.106  -2.655  0.00  0.00      CHC  H
ATOM   3960  HE3 MET C 151     -24.361  -4.519  -1.461  0.00  0.00      CHC  H
ATOM   3961  C   MET C 151     -26.544  -4.418   3.252  0.00  0.00      CHC  C
ATOM   3962  O   MET C 151     -26.474  -5.533   3.704  0.00  0.00      CHC  O
ATOM   3963  N   GLY C 152     -25.979  -3.323   3.867  0.00  0.00      CHC  N
ATOM   3964  HN  GLY C 152     -26.380  -2.443   3.623  0.00  0.00      CHC  H
ATOM   3965  CA  GLY C 152     -24.773  -3.414   4.717  0.00  0.00      CHC  C
ATOM   3966  HA1 GLY C 152     -24.175  -2.573   4.398  0.00  0.00      CHC  H
ATOM   3967  HA2 GLY C 152     -24.140  -4.277   4.572  0.00  0.00      CHC  H
ATOM   3968  C   GLY C 152     -25.104  -3.265   6.155  0.00  0.00      CHC  C
ATOM   3969  O   GLY C 152     -24.289  -3.296   7.032  0.00  0.00      CHC  O
ATOM   3970  N   VAL C 153     -26.394  -3.059   6.433  0.00  0.00      CHC  N
ATOM   3971  HN  VAL C 153     -27.067  -3.186   5.709  0.00  0.00      CHC  H
ATOM   3972  CA  VAL C 153     -27.050  -2.658   7.707  0.00  0.00      CHC  C
ATOM   3973  HA  VAL C 153     -26.506  -1.797   8.068  0.00  0.00      CHC  H
ATOM   3974  CB  VAL C 153     -28.561  -2.368   7.604  0.00  0.00      CHC  C
ATOM   3975  HB  VAL C 153     -28.969  -2.240   8.629  0.00  0.00      CHC  H
ATOM   3976  CG1 VAL C 153     -28.764  -0.965   6.968  0.00  0.00      CHC  C
ATOM   3977 HG11 VAL C 153     -28.249  -0.121   7.475  0.00  0.00      CHC  H
ATOM   3978 HG12 VAL C 153     -28.405  -1.068   5.921  0.00  0.00      CHC  H
ATOM   3979 HG13 VAL C 153     -29.859  -0.812   6.867  0.00  0.00      CHC  H
ATOM   3980  CG2 VAL C 153     -29.265  -3.362   6.709  0.00  0.00      CHC  C
ATOM   3981 HG21 VAL C 153     -30.300  -2.981   6.576  0.00  0.00      CHC  H
ATOM   3982 HG22 VAL C 153     -28.829  -3.229   5.696  0.00  0.00      CHC  H
ATOM   3983 HG23 VAL C 153     -29.154  -4.430   6.997  0.00  0.00      CHC  H
ATOM   3984  C   VAL C 153     -26.881  -3.611   8.846  0.00  0.00      CHC  C
ATOM   3985  O   VAL C 153     -26.770  -3.241   9.990  0.00  0.00      CHC  O
ATOM   3986  N   ASN C 154     -26.821  -4.906   8.553  0.00  0.00      CHC  N
ATOM   3987  HN  ASN C 154     -27.154  -5.211   7.665  0.00  0.00      CHC  H
ATOM   3988  CA  ASN C 154     -26.483  -5.829   9.642  0.00  0.00      CHC  C
ATOM   3989  HA  ASN C 154     -26.382  -5.339  10.599  0.00  0.00      CHC  H
ATOM   3990  CB  ASN C 154     -27.493  -6.960   9.752  0.00  0.00      CHC  C
ATOM   3991  HB1 ASN C 154     -27.531  -7.566   8.821  0.00  0.00      CHC  H
ATOM   3992  HB2 ASN C 154     -27.094  -7.557  10.600  0.00  0.00      CHC  H
ATOM   3993  CG  ASN C 154     -28.809  -6.486  10.126  0.00  0.00      CHC  C
ATOM   3994  OD1 ASN C 154     -29.028  -5.694  11.046  0.00  0.00      CHC  O
ATOM   3995  ND2 ASN C 154     -29.890  -6.849   9.437  0.00  0.00      CHC  N
ATOM   3996 HD21 ASN C 154     -30.712  -6.368   9.741  0.00  0.00      CHC  H
ATOM   3997 HD22 ASN C 154     -29.854  -7.520   8.697  0.00  0.00      CHC  H
ATOM   3998  C   ASN C 154     -25.118  -6.414   9.401  0.00  0.00      CHC  C
ATOM   3999  O   ASN C 154     -24.683  -7.336  10.113  0.00  0.00      CHC  O
ATOM   4000  N   LEU C 155     -24.411  -5.878   8.393  0.00  0.00      CHC  N
ATOM   4001  HN  LEU C 155     -24.706  -5.026   7.967  0.00  0.00      CHC  H
ATOM   4002  CA  LEU C 155     -23.142  -6.523   8.083  0.00  0.00      CHC  C
ATOM   4003  HA  LEU C 155     -23.285  -7.593   8.069  0.00  0.00      CHC  H
ATOM   4004  CB  LEU C 155     -22.716  -6.203   6.668  0.00  0.00      CHC  C
ATOM   4005  HB1 LEU C 155     -23.570  -6.463   6.007  0.00  0.00      CHC  H
ATOM   4006  HB2 LEU C 155     -22.537  -5.113   6.544  0.00  0.00      CHC  H
ATOM   4007  CG  LEU C 155     -21.517  -7.048   6.114  0.00  0.00      CHC  C
ATOM   4008  HG  LEU C 155     -20.780  -7.227   6.925  0.00  0.00      CHC  H
ATOM   4009  CD1 LEU C 155     -21.867  -8.475   5.617  0.00  0.00      CHC  C
ATOM   4010 HD11 LEU C 155     -22.285  -9.263   6.279  0.00  0.00      CHC  H
ATOM   4011 HD12 LEU C 155     -22.667  -8.376   4.853  0.00  0.00      CHC  H
ATOM   4012 HD13 LEU C 155     -21.022  -8.898   5.032  0.00  0.00      CHC  H
ATOM   4013  CD2 LEU C 155     -20.765  -6.159   5.070  0.00  0.00      CHC  C
ATOM   4014 HD21 LEU C 155     -21.436  -5.890   4.226  0.00  0.00      CHC  H
ATOM   4015 HD22 LEU C 155     -20.550  -5.190   5.570  0.00  0.00      CHC  H
ATOM   4016 HD23 LEU C 155     -19.916  -6.681   4.579  0.00  0.00      CHC  H
ATOM   4017  C   LEU C 155     -21.982  -6.139   8.906  0.00  0.00      CHC  C
ATOM   4018  O   LEU C 155     -21.213  -6.963   9.384  0.00  0.00      CHC  O
ATOM   4019  N   PHE C 156     -21.891  -4.880   9.190  0.00  0.00      CHC  N
ATOM   4020  HN  PHE C 156     -22.689  -4.348   8.920  0.00  0.00      CHC  H
ATOM   4021  CA  PHE C 156     -20.870  -4.152   9.886  0.00  0.00      CHC  C
ATOM   4022  HA  PHE C 156     -19.924  -4.587   9.601  0.00  0.00      CHC  H
ATOM   4023  CB  PHE C 156     -21.025  -2.661   9.405  0.00  0.00      CHC  C
ATOM   4024  HB1 PHE C 156     -22.014  -2.326   9.786  0.00  0.00      CHC  H
ATOM   4025  HB2 PHE C 156     -20.242  -2.040   9.891  0.00  0.00      CHC  H
ATOM   4026  CG  PHE C 156     -21.019  -2.267   7.934  0.00  0.00      CHC  C
ATOM   4027  CD1 PHE C 156     -21.977  -1.401   7.458  0.00  0.00      CHC  C
ATOM   4028  HD1 PHE C 156     -22.789  -1.097   8.101  0.00  0.00      CHC  H
ATOM   4029  CE1 PHE C 156     -21.950  -0.826   6.197  0.00  0.00      CHC  C
ATOM   4030  HE1 PHE C 156     -22.708  -0.108   5.920  0.00  0.00      CHC  H
ATOM   4031  CZ  PHE C 156     -20.862  -1.100   5.431  0.00  0.00      CHC  C
ATOM   4032  HZ  PHE C 156     -20.576  -0.524   4.564  0.00  0.00      CHC  H
ATOM   4033  CD2 PHE C 156     -19.906  -2.558   7.106  0.00  0.00      CHC  C
ATOM   4034  HD2 PHE C 156     -19.080  -3.105   7.535  0.00  0.00      CHC  H
ATOM   4035  CE2 PHE C 156     -19.841  -1.963   5.874  0.00  0.00      CHC  C
ATOM   4036  HE2 PHE C 156     -18.963  -2.079   5.257  0.00  0.00      CHC  H
ATOM   4037  C   PHE C 156     -20.848  -4.208  11.413  0.00  0.00      CHC  C
ATOM   4038  O   PHE C 156     -20.019  -3.615  12.037  0.00  0.00      CHC  O
ATOM   4039  N   ALA C 157     -21.824  -4.913  12.049  0.00  0.00      CHC  N
ATOM   4040  HN  ALA C 157     -22.530  -5.310  11.469  0.00  0.00      CHC  H
ATOM   4041  CA  ALA C 157     -21.904  -5.049  13.479  0.00  0.00      CHC  C
ATOM   4042  HA  ALA C 157     -22.797  -5.596  13.741  0.00  0.00      CHC  H
ATOM   4043  CB  ALA C 157     -20.741  -5.986  13.939  0.00  0.00      CHC  C
ATOM   4044  HB1 ALA C 157     -20.761  -6.934  13.360  0.00  0.00      CHC  H
ATOM   4045  HB2 ALA C 157     -19.751  -5.605  13.611  0.00  0.00      CHC  H
ATOM   4046  HB3 ALA C 157     -20.763  -6.244  15.019  0.00  0.00      CHC  H
ATOM   4047  C   ALA C 157     -22.026  -3.815  14.341  0.00  0.00      CHC  C
ATOM   4048  O   ALA C 157     -21.183  -3.487  15.165  0.00  0.00      CHC  O
ATOM   4049  N   VAL C 158     -23.188  -3.151  14.208  0.00  0.00      CHC  N
ATOM   4050  HN  VAL C 158     -23.822  -3.457  13.502  0.00  0.00      CHC  H
ATOM   4051  CA  VAL C 158     -23.649  -2.043  14.905  0.00  0.00      CHC  C
ATOM   4052  HA  VAL C 158     -24.598  -1.852  14.425  0.00  0.00      CHC  H
ATOM   4053  CB  VAL C 158     -23.929  -2.379  16.327  0.00  0.00      CHC  C
ATOM   4054  HB  VAL C 158     -22.983  -2.378  16.910  0.00  0.00      CHC  H
ATOM   4055  CG1 VAL C 158     -24.841  -1.327  17.062  0.00  0.00      CHC  C
ATOM   4056 HG11 VAL C 158     -24.398  -0.319  17.212  0.00  0.00      CHC  H
ATOM   4057 HG12 VAL C 158     -25.719  -1.212  16.390  0.00  0.00      CHC  H
ATOM   4058 HG13 VAL C 158     -25.062  -1.771  18.056  0.00  0.00      CHC  H
ATOM   4059  CG2 VAL C 158     -24.624  -3.721  16.460  0.00  0.00      CHC  C
ATOM   4060 HG21 VAL C 158     -23.916  -4.507  16.122  0.00  0.00      CHC  H
ATOM   4061 HG22 VAL C 158     -25.099  -3.980  17.430  0.00  0.00      CHC  H
ATOM   4062 HG23 VAL C 158     -25.463  -3.599  15.741  0.00  0.00      CHC  H
ATOM   4063  C   VAL C 158     -22.762  -0.790  14.796  0.00  0.00      CHC  C
ATOM   4064  O   VAL C 158     -22.791   0.007  15.704  0.00  0.00      CHC  O
ATOM   4065  N   ASN C 159     -22.206  -0.461  13.589  0.00  0.00      CHC  N
ATOM   4066  HN  ASN C 159     -22.320  -1.279  13.030  0.00  0.00      CHC  H
ATOM   4067  CA  ASN C 159     -21.653   0.709  12.942  0.00  0.00      CHC  C
ATOM   4068  HA  ASN C 159     -22.066   1.626  13.335  0.00  0.00      CHC  H
ATOM   4069  CB  ASN C 159     -20.127   0.842  13.106  0.00  0.00      CHC  C
ATOM   4070  HB1 ASN C 159     -19.542  -0.063  12.835  0.00  0.00      CHC  H
ATOM   4071  HB2 ASN C 159     -19.786   1.626  12.397  0.00  0.00      CHC  H
ATOM   4072  CG  ASN C 159     -19.706   1.086  14.548  0.00  0.00      CHC  C
ATOM   4073  OD1 ASN C 159     -19.806   2.240  14.942  0.00  0.00      CHC  O
ATOM   4074  ND2 ASN C 159     -19.263   0.008  15.245  0.00  0.00      CHC  N
ATOM   4075 HD21 ASN C 159     -19.155   0.080  16.236  0.00  0.00      CHC  H
ATOM   4076 HD22 ASN C 159     -19.117  -0.859  14.767  0.00  0.00      CHC  H
ATOM   4077  C   ASN C 159     -21.950   0.690  11.437  0.00  0.00      CHC  C
ATOM   4078  O   ASN C 159     -21.020   0.538  10.630  0.00  0.00      CHC  O
ATOM   4079  N   TYR C 160     -23.149   0.918  11.028  0.00  0.00      CHC  N
ATOM   4080  HN  TYR C 160     -23.294   1.024  10.048  0.00  0.00      CHC  H
ATOM   4081  CA  TYR C 160     -24.322   1.318  11.750  0.00  0.00      CHC  C
ATOM   4082  HA  TYR C 160     -24.176   1.291  12.820  0.00  0.00      CHC  H
ATOM   4083  CB  TYR C 160     -24.654   2.768  11.353  0.00  0.00      CHC  C
ATOM   4084  HB1 TYR C 160     -24.531   2.830  10.250  0.00  0.00      CHC  H
ATOM   4085  HB2 TYR C 160     -25.674   3.040  11.701  0.00  0.00      CHC  H
ATOM   4086  CG  TYR C 160     -23.648   3.754  12.087  0.00  0.00      CHC  C
ATOM   4087  CD1 TYR C 160     -22.501   4.090  11.410  0.00  0.00      CHC  C
ATOM   4088  HD1 TYR C 160     -22.279   3.604  10.472  0.00  0.00      CHC  H
ATOM   4089  CE1 TYR C 160     -21.562   5.006  11.976  0.00  0.00      CHC  C
ATOM   4090  HE1 TYR C 160     -20.618   4.975  11.454  0.00  0.00      CHC  H
ATOM   4091  CZ  TYR C 160     -21.811   5.543  13.202  0.00  0.00      CHC  C
ATOM   4092  OH  TYR C 160     -20.862   6.371  13.783  0.00  0.00      CHC  O
ATOM   4093  HH  TYR C 160     -20.025   6.204  13.343  0.00  0.00      CHC  H
ATOM   4094  CD2 TYR C 160     -23.903   4.403  13.312  0.00  0.00      CHC  C
ATOM   4095  HD2 TYR C 160     -24.744   4.176  13.951  0.00  0.00      CHC  H
ATOM   4096  CE2 TYR C 160     -22.915   5.156  13.917  0.00  0.00      CHC  C
ATOM   4097  HE2 TYR C 160     -23.057   5.630  14.877  0.00  0.00      CHC  H
ATOM   4098  C   TYR C 160     -25.497   0.405  11.473  0.00  0.00      CHC  C
ATOM   4099  O   TYR C 160     -25.481  -0.447  10.576  0.00  0.00      CHC  O
ATOM   4100  N   ASP C 161     -26.525   0.559  12.306  0.00  0.00      CHC  N
ATOM   4101  HN  ASP C 161     -26.516   1.289  12.985  0.00  0.00      CHC  H
ATOM   4102  CA  ASP C 161     -27.757  -0.079  12.109  0.00  0.00      CHC  C
ATOM   4103  HA  ASP C 161     -27.580  -1.056  11.684  0.00  0.00      CHC  H
ATOM   4104  CB  ASP C 161     -28.340  -0.200  13.534  0.00  0.00      CHC  C
ATOM   4105  HB1 ASP C 161     -27.605  -0.679  14.216  0.00  0.00      CHC  H
ATOM   4106  HB2 ASP C 161     -28.560   0.765  14.038  0.00  0.00      CHC  H
ATOM   4107  CG  ASP C 161     -29.628  -1.045  13.738  0.00  0.00      CHC  C
ATOM   4108  OD1 ASP C 161     -30.004  -1.900  12.887  0.00  0.00      CHC  O
ATOM   4109  OD2 ASP C 161     -30.206  -0.802  14.847  0.00  0.00      CHC  O
ATOM   4110  C   ASP C 161     -28.678   0.711  11.209  0.00  0.00      CHC  C
ATOM   4111  O   ASP C 161     -29.721   0.229  10.742  0.00  0.00      CHC  O
ATOM   4112  N   ASN C 162     -28.241   1.882  10.766  0.00  0.00      CHC  N
ATOM   4113  HN  ASN C 162     -27.328   2.172  11.043  0.00  0.00      CHC  H
ATOM   4114  CA  ASN C 162     -28.995   2.856  10.051  0.00  0.00      CHC  C
ATOM   4115  HA  ASN C 162     -29.935   2.393   9.788  0.00  0.00      CHC  H
ATOM   4116  CB  ASN C 162     -29.285   4.145  10.845  0.00  0.00      CHC  C
ATOM   4117  HB1 ASN C 162     -28.396   4.806  10.937  0.00  0.00      CHC  H
ATOM   4118  HB2 ASN C 162     -30.005   4.743  10.246  0.00  0.00      CHC  H
ATOM   4119  CG  ASN C 162     -30.011   3.905  12.196  0.00  0.00      CHC  C
ATOM   4120  OD1 ASN C 162     -29.665   4.443  13.277  0.00  0.00      CHC  O
ATOM   4121  ND2 ASN C 162     -31.009   3.037  12.192  0.00  0.00      CHC  N
ATOM   4122 HD21 ASN C 162     -31.719   3.143  12.888  0.00  0.00      CHC  H
ATOM   4123 HD22 ASN C 162     -31.155   2.394  11.440  0.00  0.00      CHC  H
ATOM   4124  C   ASN C 162     -28.278   3.103   8.760  0.00  0.00      CHC  C
ATOM   4125  O   ASN C 162     -27.054   3.387   8.735  0.00  0.00      CHC  O
ATOM   4126  N   VAL C 163     -29.001   2.965   7.641  0.00  0.00      CHC  N
ATOM   4127  HN  VAL C 163     -29.898   2.539   7.735  0.00  0.00      CHC  H
ATOM   4128  CA  VAL C 163     -28.509   3.377   6.356  0.00  0.00      CHC  C
ATOM   4129  HA  VAL C 163     -27.850   2.617   5.963  0.00  0.00      CHC  H
ATOM   4130  CB  VAL C 163     -29.696   3.498   5.399  0.00  0.00      CHC  C
ATOM   4131  HB  VAL C 163     -30.350   4.304   5.794  0.00  0.00      CHC  H
ATOM   4132  CG1 VAL C 163     -29.210   3.997   3.971  0.00  0.00      CHC  C
ATOM   4133 HG11 VAL C 163     -28.545   4.883   4.050  0.00  0.00      CHC  H
ATOM   4134 HG12 VAL C 163     -28.602   3.190   3.510  0.00  0.00      CHC  H
ATOM   4135 HG13 VAL C 163     -30.131   4.230   3.394  0.00  0.00      CHC  H
ATOM   4136  CG2 VAL C 163     -30.301   2.149   5.223  0.00  0.00      CHC  C
ATOM   4137 HG21 VAL C 163     -29.668   1.472   4.611  0.00  0.00      CHC  H
ATOM   4138 HG22 VAL C 163     -30.787   1.587   6.050  0.00  0.00      CHC  H
ATOM   4139 HG23 VAL C 163     -31.195   2.407   4.617  0.00  0.00      CHC  H
ATOM   4140  C   VAL C 163     -27.702   4.735   6.301  0.00  0.00      CHC  C
ATOM   4141  O   VAL C 163     -26.588   4.854   5.708  0.00  0.00      CHC  O
ATOM   4142  N   GLY C 164     -28.316   5.809   6.849  0.00  0.00      CHC  N
ATOM   4143  HN  GLY C 164     -29.238   5.585   7.154  0.00  0.00      CHC  H
ATOM   4144  CA  GLY C 164     -27.794   7.138   6.860  0.00  0.00      CHC  C
ATOM   4145  HA1 GLY C 164     -28.531   7.677   7.438  0.00  0.00      CHC  H
ATOM   4146  HA2 GLY C 164     -27.773   7.561   5.867  0.00  0.00      CHC  H
ATOM   4147  C   GLY C 164     -26.485   7.425   7.550  0.00  0.00      CHC  C
ATOM   4148  O   GLY C 164     -25.715   8.223   7.064  0.00  0.00      CHC  O
ATOM   4149  N   LEU C 165     -26.149   6.547   8.548  0.00  0.00      CHC  N
ATOM   4150  HN  LEU C 165     -26.742   5.796   8.829  0.00  0.00      CHC  H
ATOM   4151  CA  LEU C 165     -24.878   6.663   9.204  0.00  0.00      CHC  C
ATOM   4152  HA  LEU C 165     -24.377   7.606   9.038  0.00  0.00      CHC  H
ATOM   4153  CB  LEU C 165     -25.108   6.357  10.699  0.00  0.00      CHC  C
ATOM   4154  HB1 LEU C 165     -25.615   5.381  10.853  0.00  0.00      CHC  H
ATOM   4155  HB2 LEU C 165     -24.175   6.266  11.296  0.00  0.00      CHC  H
ATOM   4156  CG  LEU C 165     -25.920   7.436  11.361  0.00  0.00      CHC  C
ATOM   4157  HG  LEU C 165     -26.741   7.644  10.641  0.00  0.00      CHC  H
ATOM   4158  CD1 LEU C 165     -26.492   7.070  12.778  0.00  0.00      CHC  C
ATOM   4159 HD11 LEU C 165     -25.661   6.853  13.482  0.00  0.00      CHC  H
ATOM   4160 HD12 LEU C 165     -27.177   7.802  13.257  0.00  0.00      CHC  H
ATOM   4161 HD13 LEU C 165     -27.087   6.132  12.787  0.00  0.00      CHC  H
ATOM   4162  CD2 LEU C 165     -25.112   8.781  11.510  0.00  0.00      CHC  C
ATOM   4163 HD21 LEU C 165     -24.958   9.208  10.496  0.00  0.00      CHC  H
ATOM   4164 HD22 LEU C 165     -25.857   9.482  11.943  0.00  0.00      CHC  H
ATOM   4165 HD23 LEU C 165     -24.215   8.764  12.165  0.00  0.00      CHC  H
ATOM   4166  C   LEU C 165     -23.830   5.755   8.509  0.00  0.00      CHC  C
ATOM   4167  O   LEU C 165     -22.614   6.022   8.586  0.00  0.00      CHC  O
ATOM   4168  N   GLY C 166     -24.299   4.777   7.730  0.00  0.00      CHC  N
ATOM   4169  HN  GLY C 166     -25.273   4.570   7.681  0.00  0.00      CHC  H
ATOM   4170  CA  GLY C 166     -23.435   3.805   7.051  0.00  0.00      CHC  C
ATOM   4171  HA1 GLY C 166     -24.098   3.102   6.568  0.00  0.00      CHC  H
ATOM   4172  HA2 GLY C 166     -22.739   3.385   7.761  0.00  0.00      CHC  H
ATOM   4173  C   GLY C 166     -22.673   4.339   5.920  0.00  0.00      CHC  C
ATOM   4174  O   GLY C 166     -21.694   3.766   5.418  0.00  0.00      CHC  O
ATOM   4175  N   TYR C 167     -23.129   5.426   5.285  0.00  0.00      CHC  N
ATOM   4176  HN  TYR C 167     -24.014   5.811   5.535  0.00  0.00      CHC  H
ATOM   4177  CA  TYR C 167     -22.378   6.167   4.238  0.00  0.00      CHC  C
ATOM   4178  HA  TYR C 167     -22.061   5.490   3.458  0.00  0.00      CHC  H
ATOM   4179  CB  TYR C 167     -23.275   7.373   3.831  0.00  0.00      CHC  C
ATOM   4180  HB1 TYR C 167     -23.689   7.813   4.762  0.00  0.00      CHC  H
ATOM   4181  HB2 TYR C 167     -22.698   8.106   3.227  0.00  0.00      CHC  H
ATOM   4182  CG  TYR C 167     -24.441   6.998   2.991  0.00  0.00      CHC  C
ATOM   4183  CD1 TYR C 167     -25.703   7.332   3.391  0.00  0.00      CHC  C
ATOM   4184  HD1 TYR C 167     -25.811   7.914   4.294  0.00  0.00      CHC  H
ATOM   4185  CE1 TYR C 167     -26.824   7.021   2.599  0.00  0.00      CHC  C
ATOM   4186  HE1 TYR C 167     -27.707   7.362   3.119  0.00  0.00      CHC  H
ATOM   4187  CZ  TYR C 167     -26.626   6.427   1.363  0.00  0.00      CHC  C
ATOM   4188  OH  TYR C 167     -27.699   6.201   0.496  0.00  0.00      CHC  O
ATOM   4189  HH  TYR C 167     -28.488   6.652   0.804  0.00  0.00      CHC  H
ATOM   4190  CD2 TYR C 167     -24.240   6.304   1.783  0.00  0.00      CHC  C
ATOM   4191  HD2 TYR C 167     -23.290   6.138   1.297  0.00  0.00      CHC  H
ATOM   4192  CE2 TYR C 167     -25.352   6.068   0.985  0.00  0.00      CHC  C
ATOM   4193  HE2 TYR C 167     -25.118   5.554   0.065  0.00  0.00      CHC  H
ATOM   4194  C   TYR C 167     -21.066   6.609   4.865  0.00  0.00      CHC  C
ATOM   4195  O   TYR C 167     -20.066   6.693   4.183  0.00  0.00      CHC  O
ATOM   4196  N   LEU C 168     -20.942   6.977   6.206  0.00  0.00      CHC  N
ATOM   4197  HN  LEU C 168     -21.730   7.013   6.816  0.00  0.00      CHC  H
ATOM   4198  CA  LEU C 168     -19.621   7.171   6.862  0.00  0.00      CHC  C
ATOM   4199  HA  LEU C 168     -19.046   7.925   6.344  0.00  0.00      CHC  H
ATOM   4200  CB  LEU C 168     -19.799   7.519   8.404  0.00  0.00      CHC  C
ATOM   4201  HB1 LEU C 168     -20.107   6.672   9.054  0.00  0.00      CHC  H
ATOM   4202  HB2 LEU C 168     -18.771   7.799   8.717  0.00  0.00      CHC  H
ATOM   4203  CG  LEU C 168     -20.665   8.711   8.659  0.00  0.00      CHC  C
ATOM   4204  HG  LEU C 168     -21.676   8.577   8.218  0.00  0.00      CHC  H
ATOM   4205  CD1 LEU C 168     -20.813   8.903  10.163  0.00  0.00      CHC  C
ATOM   4206 HD11 LEU C 168     -21.774   9.391  10.435  0.00  0.00      CHC  H
ATOM   4207 HD12 LEU C 168     -20.886   7.869  10.561  0.00  0.00      CHC  H
ATOM   4208 HD13 LEU C 168     -19.882   9.372  10.549  0.00  0.00      CHC  H
ATOM   4209  CD2 LEU C 168     -20.061  10.016   8.145  0.00  0.00      CHC  C
ATOM   4210 HD21 LEU C 168     -19.889  10.054   7.048  0.00  0.00      CHC  H
ATOM   4211 HD22 LEU C 168     -20.820  10.803   8.340  0.00  0.00      CHC  H
ATOM   4212 HD23 LEU C 168     -19.175  10.462   8.647  0.00  0.00      CHC  H
ATOM   4213  C   LEU C 168     -18.739   5.920   6.902  0.00  0.00      CHC  C
ATOM   4214  O   LEU C 168     -17.490   6.005   6.637  0.00  0.00      CHC  O
ATOM   4215  N   SER C 169     -19.255   4.689   7.189  0.00  0.00      CHC  N
ATOM   4216  HN  SER C 169     -20.188   4.489   7.479  0.00  0.00      CHC  H
ATOM   4217  CA  SER C 169     -18.462   3.455   7.161  0.00  0.00      CHC  C
ATOM   4218  HA  SER C 169     -17.643   3.523   7.862  0.00  0.00      CHC  H
ATOM   4219  CB  SER C 169     -19.296   2.313   7.719  0.00  0.00      CHC  C
ATOM   4220  HB1 SER C 169     -20.177   2.119   7.070  0.00  0.00      CHC  H
ATOM   4221  HB2 SER C 169     -18.832   1.303   7.740  0.00  0.00      CHC  H
ATOM   4222  OG  SER C 169     -19.755   2.643   9.004  0.00  0.00      CHC  O
ATOM   4223  HG1 SER C 169     -20.183   1.874   9.388  0.00  0.00      CHC  H
ATOM   4224  C   SER C 169     -17.969   3.061   5.785  0.00  0.00      CHC  C
ATOM   4225  O   SER C 169     -16.871   2.556   5.624  0.00  0.00      CHC  O
ATOM   4226  N   LEU C 170     -18.869   3.337   4.732  0.00  0.00      CHC  N
ATOM   4227  HN  LEU C 170     -19.842   3.515   4.862  0.00  0.00      CHC  H
ATOM   4228  CA  LEU C 170     -18.504   3.333   3.309  0.00  0.00      CHC  C
ATOM   4229  HA  LEU C 170     -18.055   2.384   3.058  0.00  0.00      CHC  H
ATOM   4230  CB  LEU C 170     -19.730   3.411   2.386  0.00  0.00      CHC  C
ATOM   4231  HB1 LEU C 170     -20.439   4.217   2.673  0.00  0.00      CHC  H
ATOM   4232  HB2 LEU C 170     -19.484   3.715   1.347  0.00  0.00      CHC  H
ATOM   4233  CG  LEU C 170     -20.523   2.048   2.237  0.00  0.00      CHC  C
ATOM   4234  HG  LEU C 170     -20.951   1.869   3.247  0.00  0.00      CHC  H
ATOM   4235  CD1 LEU C 170     -21.677   2.409   1.271  0.00  0.00      CHC  C
ATOM   4236 HD11 LEU C 170     -22.246   1.457   1.200  0.00  0.00      CHC  H
ATOM   4237 HD12 LEU C 170     -22.421   3.155   1.624  0.00  0.00      CHC  H
ATOM   4238 HD13 LEU C 170     -21.257   2.873   0.353  0.00  0.00      CHC  H
ATOM   4239  CD2 LEU C 170     -19.504   0.945   1.790  0.00  0.00      CHC  C
ATOM   4240 HD21 LEU C 170     -18.716   1.435   1.179  0.00  0.00      CHC  H
ATOM   4241 HD22 LEU C 170     -19.212   0.408   2.718  0.00  0.00      CHC  H
ATOM   4242 HD23 LEU C 170     -20.036   0.184   1.182  0.00  0.00      CHC  H
ATOM   4243  C   LEU C 170     -17.394   4.399   2.922  0.00  0.00      CHC  C
ATOM   4244  O   LEU C 170     -16.379   4.086   2.300  0.00  0.00      CHC  O
ATOM   4245  N   LEU C 171     -17.451   5.660   3.414  0.00  0.00      CHC  N
ATOM   4246  HN  LEU C 171     -18.166   5.831   4.087  0.00  0.00      CHC  H
ATOM   4247  CA  LEU C 171     -16.357   6.610   3.310  0.00  0.00      CHC  C
ATOM   4248  HA  LEU C 171     -16.026   6.732   2.290  0.00  0.00      CHC  H
ATOM   4249  CB  LEU C 171     -16.866   8.041   3.654  0.00  0.00      CHC  C
ATOM   4250  HB1 LEU C 171     -17.766   8.180   3.019  0.00  0.00      CHC  H
ATOM   4251  HB2 LEU C 171     -17.255   8.082   4.694  0.00  0.00      CHC  H
ATOM   4252  CG  LEU C 171     -15.908   9.265   3.371  0.00  0.00      CHC  C
ATOM   4253  HG  LEU C 171     -14.964   9.147   3.945  0.00  0.00      CHC  H
ATOM   4254  CD1 LEU C 171     -15.538   9.548   1.930  0.00  0.00      CHC  C
ATOM   4255 HD11 LEU C 171     -14.730  10.305   1.834  0.00  0.00      CHC  H
ATOM   4256 HD12 LEU C 171     -15.290   8.576   1.453  0.00  0.00      CHC  H
ATOM   4257 HD13 LEU C 171     -16.384  10.006   1.375  0.00  0.00      CHC  H
ATOM   4258  CD2 LEU C 171     -16.591  10.469   4.009  0.00  0.00      CHC  C
ATOM   4259 HD21 LEU C 171     -16.822  10.247   5.073  0.00  0.00      CHC  H
ATOM   4260 HD22 LEU C 171     -15.836  11.284   4.010  0.00  0.00      CHC  H
ATOM   4261 HD23 LEU C 171     -17.417  10.794   3.341  0.00  0.00      CHC  H
ATOM   4262  C   LEU C 171     -15.162   6.171   4.012  0.00  0.00      CHC  C
ATOM   4263  O   LEU C 171     -14.051   6.442   3.597  0.00  0.00      CHC  O
ATOM   4264  N   GLN C 172     -15.261   5.295   5.044  0.00  0.00      CHC  N
ATOM   4265  HN  GLN C 172     -16.118   5.227   5.548  0.00  0.00      CHC  H
ATOM   4266  CA  GLN C 172     -14.108   4.711   5.666  0.00  0.00      CHC  C
ATOM   4267  HA  GLN C 172     -13.208   5.305   5.609  0.00  0.00      CHC  H
ATOM   4268  CB  GLN C 172     -14.333   4.154   7.084  0.00  0.00      CHC  C
ATOM   4269  HB1 GLN C 172     -15.188   3.445   7.080  0.00  0.00      CHC  H
ATOM   4270  HB2 GLN C 172     -13.494   3.475   7.347  0.00  0.00      CHC  H
ATOM   4271  CG  GLN C 172     -14.594   5.265   8.083  0.00  0.00      CHC  C
ATOM   4272  HG1 GLN C 172     -13.813   6.055   8.072  0.00  0.00      CHC  H
ATOM   4273  HG2 GLN C 172     -15.550   5.604   7.628  0.00  0.00      CHC  H
ATOM   4274  CD  GLN C 172     -14.793   4.688   9.420  0.00  0.00      CHC  C
ATOM   4275  OE1 GLN C 172     -15.793   4.270   9.953  0.00  0.00      CHC  O
ATOM   4276  NE2 GLN C 172     -13.622   4.503  10.101  0.00  0.00      CHC  N
ATOM   4277 HE21 GLN C 172     -13.637   4.070  11.002  0.00  0.00      CHC  H
ATOM   4278 HE22 GLN C 172     -12.763   4.457   9.591  0.00  0.00      CHC  H
ATOM   4279  C   GLN C 172     -13.502   3.523   4.837  0.00  0.00      CHC  C
ATOM   4280  O   GLN C 172     -12.251   3.421   4.771  0.00  0.00      CHC  O
ATOM   4281  N   VAL C 173     -14.281   2.635   4.221  0.00  0.00      CHC  N
ATOM   4282  HN  VAL C 173     -15.224   2.559   4.534  0.00  0.00      CHC  H
ATOM   4283  CA  VAL C 173     -13.907   1.697   3.183  0.00  0.00      CHC  C
ATOM   4284  HA  VAL C 173     -13.079   1.169   3.631  0.00  0.00      CHC  H
ATOM   4285  CB  VAL C 173     -14.931   0.613   2.859  0.00  0.00      CHC  C
ATOM   4286  HB  VAL C 173     -15.901   1.012   2.491  0.00  0.00      CHC  H
ATOM   4287  CG1 VAL C 173     -14.272  -0.395   1.911  0.00  0.00      CHC  C
ATOM   4288 HG11 VAL C 173     -15.011  -1.119   1.508  0.00  0.00      CHC  H
ATOM   4289 HG12 VAL C 173     -13.863   0.155   1.037  0.00  0.00      CHC  H
ATOM   4290 HG13 VAL C 173     -13.470  -0.775   2.580  0.00  0.00      CHC  H
ATOM   4291  CG2 VAL C 173     -15.204  -0.205   4.180  0.00  0.00      CHC  C
ATOM   4292 HG21 VAL C 173     -14.319  -0.863   4.311  0.00  0.00      CHC  H
ATOM   4293 HG22 VAL C 173     -15.244   0.418   5.099  0.00  0.00      CHC  H
ATOM   4294 HG23 VAL C 173     -16.166  -0.742   4.037  0.00  0.00      CHC  H
ATOM   4295  C   VAL C 173     -13.316   2.390   1.928  0.00  0.00      CHC  C
ATOM   4296  O   VAL C 173     -12.247   2.017   1.464  0.00  0.00      CHC  O
ATOM   4297  N   ALA C 174     -13.922   3.479   1.383  0.00  0.00      CHC  N
ATOM   4298  HN  ALA C 174     -14.791   3.808   1.744  0.00  0.00      CHC  H
ATOM   4299  CA  ALA C 174     -13.450   4.217   0.241  0.00  0.00      CHC  C
ATOM   4300  HA  ALA C 174     -13.334   3.474  -0.534  0.00  0.00      CHC  H
ATOM   4301  CB  ALA C 174     -14.594   5.129  -0.292  0.00  0.00      CHC  C
ATOM   4302  HB1 ALA C 174     -14.469   5.674  -1.252  0.00  0.00      CHC  H
ATOM   4303  HB2 ALA C 174     -15.520   4.532  -0.433  0.00  0.00      CHC  H
ATOM   4304  HB3 ALA C 174     -14.850   5.911   0.455  0.00  0.00      CHC  H
ATOM   4305  C   ALA C 174     -12.186   5.032   0.442  0.00  0.00      CHC  C
ATOM   4306  O   ALA C 174     -11.377   5.243  -0.427  0.00  0.00      CHC  O
ATOM   4307  N   THR C 175     -11.996   5.600   1.644  0.00  0.00      CHC  N
ATOM   4308  HN  THR C 175     -12.678   5.317   2.315  0.00  0.00      CHC  H
ATOM   4309  CA  THR C 175     -10.755   6.257   2.062  0.00  0.00      CHC  C
ATOM   4310  HA  THR C 175     -10.319   6.607   1.139  0.00  0.00      CHC  H
ATOM   4311  CB  THR C 175     -10.885   7.417   2.994  0.00  0.00      CHC  C
ATOM   4312  HB  THR C 175      -9.877   7.774   3.296  0.00  0.00      CHC  H
ATOM   4313  OG1 THR C 175     -11.634   7.148   4.166  0.00  0.00      CHC  O
ATOM   4314  HG1 THR C 175     -12.538   7.000   3.881  0.00  0.00      CHC  H
ATOM   4315  CG2 THR C 175     -11.570   8.520   2.307  0.00  0.00      CHC  C
ATOM   4316 HG21 THR C 175     -10.928   8.877   1.473  0.00  0.00      CHC  H
ATOM   4317 HG22 THR C 175     -12.612   8.259   2.026  0.00  0.00      CHC  H
ATOM   4318 HG23 THR C 175     -11.664   9.355   3.034  0.00  0.00      CHC  H
ATOM   4319  C   THR C 175      -9.614   5.399   2.491  0.00  0.00      CHC  C
ATOM   4320  O   THR C 175      -8.447   5.863   2.624  0.00  0.00      CHC  O
ATOM   4321  N   PHE C 176      -9.836   4.073   2.822  0.00  0.00      CHC  N
ATOM   4322  HN  PHE C 176     -10.741   3.657   2.790  0.00  0.00      CHC  H
ATOM   4323  CA  PHE C 176      -8.787   3.168   3.376  0.00  0.00      CHC  C
ATOM   4324  HA  PHE C 176      -9.240   2.188   3.387  0.00  0.00      CHC  H
ATOM   4325  CB  PHE C 176      -7.481   3.077   2.498  0.00  0.00      CHC  C
ATOM   4326  HB1 PHE C 176      -6.812   3.964   2.502  0.00  0.00      CHC  H
ATOM   4327  HB2 PHE C 176      -6.889   2.190   2.810  0.00  0.00      CHC  H
ATOM   4328  CG  PHE C 176      -7.769   2.782   1.004  0.00  0.00      CHC  C
ATOM   4329  CD1 PHE C 176      -7.066   3.432   0.030  0.00  0.00      CHC  C
ATOM   4330  HD1 PHE C 176      -6.252   4.096   0.280  0.00  0.00      CHC  H
ATOM   4331  CE1 PHE C 176      -7.261   3.116  -1.374  0.00  0.00      CHC  C
ATOM   4332  HE1 PHE C 176      -6.598   3.456  -2.156  0.00  0.00      CHC  H
ATOM   4333  CZ  PHE C 176      -8.207   2.237  -1.788  0.00  0.00      CHC  C
ATOM   4334  HZ  PHE C 176      -8.454   1.982  -2.808  0.00  0.00      CHC  H
ATOM   4335  CD2 PHE C 176      -8.619   1.768   0.549  0.00  0.00      CHC  C
ATOM   4336  HD2 PHE C 176      -9.223   1.305   1.315  0.00  0.00      CHC  H
ATOM   4337  CE2 PHE C 176      -8.907   1.563  -0.791  0.00  0.00      CHC  C
ATOM   4338  HE2 PHE C 176      -9.652   0.815  -1.017  0.00  0.00      CHC  H
ATOM   4339  C   PHE C 176      -8.466   3.516   4.815  0.00  0.00      CHC  C
ATOM   4340  O   PHE C 176      -7.326   3.314   5.276  0.00  0.00      CHC  O
ATOM   4341  N   LYS C 177      -9.433   3.967   5.585  0.00  0.00      CHC  N
ATOM   4342  HN  LYS C 177     -10.363   3.939   5.226  0.00  0.00      CHC  H
ATOM   4343  CA  LYS C 177      -9.252   4.558   6.916  0.00  0.00      CHC  C
ATOM   4344  HA  LYS C 177      -8.183   4.689   6.995  0.00  0.00      CHC  H
ATOM   4345  CB  LYS C 177      -9.846   6.068   6.924  0.00  0.00      CHC  C
ATOM   4346  HB1 LYS C 177      -9.687   6.415   5.881  0.00  0.00      CHC  H
ATOM   4347  HB2 LYS C 177     -10.953   6.046   7.016  0.00  0.00      CHC  H
ATOM   4348  CG  LYS C 177      -9.235   7.060   7.889  0.00  0.00      CHC  C
ATOM   4349  HG1 LYS C 177      -8.224   6.694   8.167  0.00  0.00      CHC  H
ATOM   4350  HG2 LYS C 177      -9.107   8.048   7.398  0.00  0.00      CHC  H
ATOM   4351  CD  LYS C 177     -10.002   7.066   9.159  0.00  0.00      CHC  C
ATOM   4352  HD1 LYS C 177     -11.055   7.338   8.934  0.00  0.00      CHC  H
ATOM   4353  HD2 LYS C 177     -10.052   6.026   9.547  0.00  0.00      CHC  H
ATOM   4354  CE  LYS C 177      -9.423   8.025  10.268  0.00  0.00      CHC  C
ATOM   4355  HE1 LYS C 177      -8.364   7.768  10.484  0.00  0.00      CHC  H
ATOM   4356  HE2 LYS C 177      -9.368   9.101   9.995  0.00  0.00      CHC  H
ATOM   4357  NZ  LYS C 177     -10.152   7.989  11.534  0.00  0.00      CHC  N
ATOM   4358  HZ1 LYS C 177     -11.088   8.431  11.436  0.00  0.00      CHC  H
ATOM   4359  HZ2 LYS C 177     -10.371   6.989  11.715  0.00  0.00      CHC  H
ATOM   4360  HZ3 LYS C 177      -9.538   8.368  12.283  0.00  0.00      CHC  H
ATOM   4361  C   LYS C 177      -9.711   3.699   8.107  0.00  0.00      CHC  C
ATOM   4362  O   LYS C 177     -10.721   3.912   8.781  0.00  0.00      CHC  O
ATOM   4363  N   GLY C 178      -8.929   2.672   8.398  0.00  0.00      CHC  N
ATOM   4364  HN  GLY C 178      -8.185   2.587   7.741  0.00  0.00      CHC  H
ATOM   4365  CA  GLY C 178      -9.000   1.888   9.645  0.00  0.00      CHC  C
ATOM   4366  HA1 GLY C 178      -8.962   2.564  10.487  0.00  0.00      CHC  H
ATOM   4367  HA2 GLY C 178      -8.041   1.395   9.577  0.00  0.00      CHC  H
ATOM   4368  C   GLY C 178     -10.070   0.911   9.695  0.00  0.00      CHC  C
ATOM   4369  O   GLY C 178     -10.242   0.324  10.782  0.00  0.00      CHC  O
ATOM   4370  N   TRP C 179     -10.804   0.735   8.610  0.00  0.00      CHC  N
ATOM   4371  HN  TRP C 179     -10.585   1.288   7.809  0.00  0.00      CHC  H
ATOM   4372  CA  TRP C 179     -12.061  -0.049   8.703  0.00  0.00      CHC  C
ATOM   4373  HA  TRP C 179     -12.585   0.430   9.517  0.00  0.00      CHC  H
ATOM   4374  CB  TRP C 179     -12.874   0.187   7.384  0.00  0.00      CHC  C
ATOM   4375  HB1 TRP C 179     -13.877  -0.272   7.514  0.00  0.00      CHC  H
ATOM   4376  HB2 TRP C 179     -13.057   1.281   7.309  0.00  0.00      CHC  H
ATOM   4377  CG  TRP C 179     -12.143  -0.273   6.187  0.00  0.00      CHC  C
ATOM   4378  CD1 TRP C 179     -11.300   0.312   5.362  0.00  0.00      CHC  C
ATOM   4379  HD1 TRP C 179     -10.860   1.281   5.546  0.00  0.00      CHC  H
ATOM   4380  NE1 TRP C 179     -10.746  -0.598   4.492  0.00  0.00      CHC  N
ATOM   4381  HE1 TRP C 179     -10.054  -0.436   3.824  0.00  0.00      CHC  H
ATOM   4382  CE2 TRP C 179     -11.249  -1.869   4.791  0.00  0.00      CHC  C
ATOM   4383  CD2 TRP C 179     -12.228  -1.680   5.835  0.00  0.00      CHC  C
ATOM   4384  CE3 TRP C 179     -13.012  -2.729   6.287  0.00  0.00      CHC  C
ATOM   4385  HE3 TRP C 179     -13.664  -2.763   7.147  0.00  0.00      CHC  H
ATOM   4386  CZ3 TRP C 179     -12.852  -3.982   5.660  0.00  0.00      CHC  C
ATOM   4387  HZ3 TRP C 179     -13.470  -4.761   6.081  0.00  0.00      CHC  H
ATOM   4388  CZ2 TRP C 179     -11.058  -3.064   4.197  0.00  0.00      CHC  C
ATOM   4389  HZ2 TRP C 179     -10.346  -3.061   3.385  0.00  0.00      CHC  H
ATOM   4390  CH2 TRP C 179     -11.835  -4.130   4.660  0.00  0.00      CHC  C
ATOM   4391  HH2 TRP C 179     -11.759  -5.174   4.393  0.00  0.00      CHC  H
ATOM   4392  C   TRP C 179     -11.946  -1.460   9.123  0.00  0.00      CHC  C
ATOM   4393  O   TRP C 179     -12.656  -1.910  10.017  0.00  0.00      CHC  O
ATOM   4394  N   MET C 180     -10.936  -2.191   8.603  0.00  0.00      CHC  N
ATOM   4395  HN  MET C 180     -10.277  -1.774   7.981  0.00  0.00      CHC  H
ATOM   4396  CA  MET C 180     -10.748  -3.611   8.964  0.00  0.00      CHC  C
ATOM   4397  HA  MET C 180     -11.686  -4.146   8.972  0.00  0.00      CHC  H
ATOM   4398  CB  MET C 180      -9.792  -4.274   7.909  0.00  0.00      CHC  C
ATOM   4399  HB1 MET C 180     -10.074  -3.878   6.910  0.00  0.00      CHC  H
ATOM   4400  HB2 MET C 180      -8.735  -3.941   7.990  0.00  0.00      CHC  H
ATOM   4401  CG  MET C 180      -9.912  -5.811   7.852  0.00  0.00      CHC  C
ATOM   4402  HG1 MET C 180      -9.616  -6.183   8.856  0.00  0.00      CHC  H
ATOM   4403  HG2 MET C 180     -10.964  -5.937   7.518  0.00  0.00      CHC  H
ATOM   4404  SD  MET C 180      -8.879  -6.625   6.601  0.00  0.00      CHC  S
ATOM   4405  CE  MET C 180      -9.276  -8.217   7.252  0.00  0.00      CHC  C
ATOM   4406  HE1 MET C 180      -8.600  -8.507   8.084  0.00  0.00      CHC  H
ATOM   4407  HE2 MET C 180     -10.301  -8.529   7.545  0.00  0.00      CHC  H
ATOM   4408  HE3 MET C 180      -9.014  -9.000   6.509  0.00  0.00      CHC  H
ATOM   4409  C   MET C 180     -10.207  -3.812  10.345  0.00  0.00      CHC  C
ATOM   4410  O   MET C 180     -10.559  -4.765  11.002  0.00  0.00      CHC  O
ATOM   4411  N   ASP C 181      -9.466  -2.891  10.946  0.00  0.00      CHC  N
ATOM   4412  HN  ASP C 181      -9.336  -2.022  10.473  0.00  0.00      CHC  H
ATOM   4413  CA  ASP C 181      -8.950  -3.024  12.268  0.00  0.00      CHC  C
ATOM   4414  HA  ASP C 181      -8.576  -4.022  12.443  0.00  0.00      CHC  H
ATOM   4415  CB  ASP C 181      -7.879  -2.005  12.565  0.00  0.00      CHC  C
ATOM   4416  HB1 ASP C 181      -8.212  -0.947  12.486  0.00  0.00      CHC  H
ATOM   4417  HB2 ASP C 181      -7.532  -2.038  13.620  0.00  0.00      CHC  H
ATOM   4418  CG  ASP C 181      -6.711  -2.163  11.685  0.00  0.00      CHC  C
ATOM   4419  OD1 ASP C 181      -6.119  -3.246  11.578  0.00  0.00      CHC  O
ATOM   4420  OD2 ASP C 181      -6.303  -1.111  11.123  0.00  0.00      CHC  O
ATOM   4421  C   ASP C 181     -10.098  -2.926  13.237  0.00  0.00      CHC  C
ATOM   4422  O   ASP C 181     -10.126  -3.549  14.273  0.00  0.00      CHC  O
ATOM   4423  N   ILE C 182     -11.113  -2.024  13.000  0.00  0.00      CHC  N
ATOM   4424  HN  ILE C 182     -11.031  -1.337  12.283  0.00  0.00      CHC  H
ATOM   4425  CA  ILE C 182     -12.277  -1.887  13.840  0.00  0.00      CHC  C
ATOM   4426  HA  ILE C 182     -11.948  -2.065  14.853  0.00  0.00      CHC  H
ATOM   4427  CB  ILE C 182     -12.981  -0.488  13.824  0.00  0.00      CHC  C
ATOM   4428  HB  ILE C 182     -13.969  -0.479  14.332  0.00  0.00      CHC  H
ATOM   4429  CG2 ILE C 182     -12.119   0.437  14.722  0.00  0.00      CHC  C
ATOM   4430 HG21 ILE C 182     -12.121  -0.003  15.743  0.00  0.00      CHC  H
ATOM   4431 HG22 ILE C 182     -11.054   0.451  14.403  0.00  0.00      CHC  H
ATOM   4432 HG23 ILE C 182     -12.388   1.514  14.711  0.00  0.00      CHC  H
ATOM   4433  CG1 ILE C 182     -13.276   0.172  12.444  0.00  0.00      CHC  C
ATOM   4434 HG11 ILE C 182     -12.347   0.386  11.874  0.00  0.00      CHC  H
ATOM   4435 HG12 ILE C 182     -13.888  -0.488  11.793  0.00  0.00      CHC  H
ATOM   4436  CD  ILE C 182     -13.974   1.492  12.599  0.00  0.00      CHC  C
ATOM   4437  HD1 ILE C 182     -14.375   1.933  11.662  0.00  0.00      CHC  H
ATOM   4438  HD2 ILE C 182     -14.902   1.297  13.177  0.00  0.00      CHC  H
ATOM   4439  HD3 ILE C 182     -13.330   2.272  13.057  0.00  0.00      CHC  H
ATOM   4440  C   ILE C 182     -13.368  -2.852  13.503  0.00  0.00      CHC  C
ATOM   4441  O   ILE C 182     -13.854  -3.474  14.467  0.00  0.00      CHC  O
ATOM   4442  N   MET C 183     -13.746  -3.144  12.216  0.00  0.00      CHC  N
ATOM   4443  HN  MET C 183     -13.211  -2.782  11.456  0.00  0.00      CHC  H
ATOM   4444  CA  MET C 183     -14.906  -3.906  11.900  0.00  0.00      CHC  C
ATOM   4445  HA  MET C 183     -15.710  -3.616  12.559  0.00  0.00      CHC  H
ATOM   4446  CB  MET C 183     -15.386  -3.629  10.443  0.00  0.00      CHC  C
ATOM   4447  HB1 MET C 183     -14.512  -3.724   9.763  0.00  0.00      CHC  H
ATOM   4448  HB2 MET C 183     -16.176  -4.340  10.118  0.00  0.00      CHC  H
ATOM   4449  CG  MET C 183     -16.011  -2.177  10.172  0.00  0.00      CHC  C
ATOM   4450  HG1 MET C 183     -16.691  -1.952  11.021  0.00  0.00      CHC  H
ATOM   4451  HG2 MET C 183     -15.138  -1.491  10.207  0.00  0.00      CHC  H
ATOM   4452  SD  MET C 183     -16.507  -2.116   8.468  0.00  0.00      CHC  S
ATOM   4453  CE  MET C 183     -16.913  -0.371   8.459  0.00  0.00      CHC  C
ATOM   4454  HE1 MET C 183     -16.773   0.140   7.482  0.00  0.00      CHC  H
ATOM   4455  HE2 MET C 183     -17.968  -0.324   8.803  0.00  0.00      CHC  H
ATOM   4456  HE3 MET C 183     -16.318   0.222   9.186  0.00  0.00      CHC  H
ATOM   4457  C   MET C 183     -14.785  -5.412  12.063  0.00  0.00      CHC  C
ATOM   4458  O   MET C 183     -15.663  -6.219  12.460  0.00  0.00      CHC  O
ATOM   4459  N   TYR C 184     -13.614  -5.967  11.725  0.00  0.00      CHC  N
ATOM   4460  HN  TYR C 184     -12.874  -5.380  11.405  0.00  0.00      CHC  H
ATOM   4461  CA  TYR C 184     -13.440  -7.365  11.566  0.00  0.00      CHC  C
ATOM   4462  HA  TYR C 184     -14.333  -7.888  11.257  0.00  0.00      CHC  H
ATOM   4463  CB  TYR C 184     -12.351  -7.525  10.460  0.00  0.00      CHC  C
ATOM   4464  HB1 TYR C 184     -12.542  -6.783   9.656  0.00  0.00      CHC  H
ATOM   4465  HB2 TYR C 184     -11.350  -7.512  10.942  0.00  0.00      CHC  H
ATOM   4466  CG  TYR C 184     -12.464  -8.795   9.825  0.00  0.00      CHC  C
ATOM   4467  CD1 TYR C 184     -11.646  -9.959  10.036  0.00  0.00      CHC  C
ATOM   4468  HD1 TYR C 184     -10.774  -9.870  10.667  0.00  0.00      CHC  H
ATOM   4469  CE1 TYR C 184     -12.137 -11.228   9.666  0.00  0.00      CHC  C
ATOM   4470  HE1 TYR C 184     -11.566 -12.075  10.017  0.00  0.00      CHC  H
ATOM   4471  CZ  TYR C 184     -13.149 -11.321   8.683  0.00  0.00      CHC  C
ATOM   4472  OH  TYR C 184     -13.584 -12.519   8.198  0.00  0.00      CHC  O
ATOM   4473  HH  TYR C 184     -13.125 -13.192   8.706  0.00  0.00      CHC  H
ATOM   4474  CD2 TYR C 184     -13.542  -8.953   8.912  0.00  0.00      CHC  C
ATOM   4475  HD2 TYR C 184     -14.106  -8.072   8.643  0.00  0.00      CHC  H
ATOM   4476  CE2 TYR C 184     -13.749 -10.144   8.299  0.00  0.00      CHC  C
ATOM   4477  HE2 TYR C 184     -14.588 -10.238   7.625  0.00  0.00      CHC  H
ATOM   4478  C   TYR C 184     -13.021  -8.009  12.872  0.00  0.00      CHC  C
ATOM   4479  O   TYR C 184     -12.929  -9.225  13.057  0.00  0.00      CHC  O
ATOM   4480  N   ALA C 185     -12.808  -7.158  13.886  0.00  0.00      CHC  N
ATOM   4481  HN  ALA C 185     -12.676  -6.206  13.624  0.00  0.00      CHC  H
ATOM   4482  CA  ALA C 185     -12.666  -7.441  15.288  0.00  0.00      CHC  C
ATOM   4483  HA  ALA C 185     -12.081  -8.307  15.560  0.00  0.00      CHC  H
ATOM   4484  CB  ALA C 185     -11.734  -6.313  15.694  0.00  0.00      CHC  C
ATOM   4485  HB1 ALA C 185     -11.466  -6.419  16.768  0.00  0.00      CHC  H
ATOM   4486  HB2 ALA C 185     -10.742  -6.342  15.194  0.00  0.00      CHC  H
ATOM   4487  HB3 ALA C 185     -12.177  -5.318  15.477  0.00  0.00      CHC  H
ATOM   4488  C   ALA C 185     -13.980  -7.326  16.077  0.00  0.00      CHC  C
ATOM   4489  O   ALA C 185     -14.073  -7.776  17.176  0.00  0.00      CHC  O
ATOM   4490  N   ALA C 186     -15.112  -6.853  15.447  0.00  0.00      CHC  N
ATOM   4491  HN  ALA C 186     -15.139  -6.590  14.486  0.00  0.00      CHC  H
ATOM   4492  CA  ALA C 186     -16.371  -6.922  16.182  0.00  0.00      CHC  C
ATOM   4493  HA  ALA C 186     -16.272  -6.717  17.237  0.00  0.00      CHC  H
ATOM   4494  CB  ALA C 186     -17.229  -5.830  15.514  0.00  0.00      CHC  C
ATOM   4495  HB1 ALA C 186     -16.590  -4.924  15.450  0.00  0.00      CHC  H
ATOM   4496  HB2 ALA C 186     -17.595  -6.086  14.497  0.00  0.00      CHC  H
ATOM   4497  HB3 ALA C 186     -18.080  -5.667  16.210  0.00  0.00      CHC  H
ATOM   4498  C   ALA C 186     -17.061  -8.337  16.077  0.00  0.00      CHC  C
ATOM   4499  O   ALA C 186     -17.781  -8.764  17.001  0.00  0.00      CHC  O
ATOM   4500  N   VAL C 187     -16.821  -9.026  14.984  0.00  0.00      CHC  N
ATOM   4501  HN  VAL C 187     -16.406  -8.504  14.242  0.00  0.00      CHC  H
ATOM   4502  CA  VAL C 187     -17.280 -10.401  14.612  0.00  0.00      CHC  C
ATOM   4503  HA  VAL C 187     -18.248 -10.611  15.041  0.00  0.00      CHC  H
ATOM   4504  CB  VAL C 187     -17.554 -10.370  13.085  0.00  0.00      CHC  C
ATOM   4505  HB  VAL C 187     -18.138 -11.266  12.784  0.00  0.00      CHC  H
ATOM   4506  CG1 VAL C 187     -18.359  -9.072  12.738  0.00  0.00      CHC  C
ATOM   4507 HG11 VAL C 187     -17.723  -8.162  12.789  0.00  0.00      CHC  H
ATOM   4508 HG12 VAL C 187     -18.529  -9.166  11.644  0.00  0.00      CHC  H
ATOM   4509 HG13 VAL C 187     -19.379  -8.977  13.167  0.00  0.00      CHC  H
ATOM   4510  CG2 VAL C 187     -16.215 -10.328  12.361  0.00  0.00      CHC  C
ATOM   4511 HG21 VAL C 187     -15.700  -9.350  12.477  0.00  0.00      CHC  H
ATOM   4512 HG22 VAL C 187     -15.560 -11.208  12.538  0.00  0.00      CHC  H
ATOM   4513 HG23 VAL C 187     -16.438 -10.508  11.287  0.00  0.00      CHC  H
ATOM   4514  C   VAL C 187     -16.251 -11.529  15.049  0.00  0.00      CHC  C
ATOM   4515  O   VAL C 187     -16.310 -12.665  14.616  0.00  0.00      CHC  O
ATOM   4516  N   ASP C 188     -15.246 -11.307  15.865  0.00  0.00      CHC  N
ATOM   4517  HN  ASP C 188     -15.084 -10.410  16.271  0.00  0.00      CHC  H
ATOM   4518  CA  ASP C 188     -14.195 -12.274  16.244  0.00  0.00      CHC  C
ATOM   4519  HA  ASP C 188     -13.875 -12.581  15.260  0.00  0.00      CHC  H
ATOM   4520  CB  ASP C 188     -13.168 -11.549  17.103  0.00  0.00      CHC  C
ATOM   4521  HB1 ASP C 188     -12.900 -10.657  16.498  0.00  0.00      CHC  H
ATOM   4522  HB2 ASP C 188     -13.693 -11.294  18.049  0.00  0.00      CHC  H
ATOM   4523  CG  ASP C 188     -11.906 -12.402  17.370  0.00  0.00      CHC  C
ATOM   4524  OD1 ASP C 188     -11.534 -13.253  16.526  0.00  0.00      CHC  O
ATOM   4525  OD2 ASP C 188     -11.175 -12.026  18.365  0.00  0.00      CHC  O
ATOM   4526  C   ASP C 188     -14.820 -13.583  16.910  0.00  0.00      CHC  C
ATOM   4527  O   ASP C 188     -15.569 -13.501  17.937  0.00  0.00      CHC  O
ATOM   4528  N   SER C 189     -14.579 -14.761  16.413  0.00  0.00      CHC  N
ATOM   4529  HN  SER C 189     -13.896 -14.811  15.688  0.00  0.00      CHC  H
ATOM   4530  CA  SER C 189     -15.076 -15.991  16.929  0.00  0.00      CHC  C
ATOM   4531  HA  SER C 189     -15.350 -15.963  17.973  0.00  0.00      CHC  H
ATOM   4532  CB  SER C 189     -16.373 -16.342  16.118  0.00  0.00      CHC  C
ATOM   4533  HB1 SER C 189     -17.091 -15.500  16.220  0.00  0.00      CHC  H
ATOM   4534  HB2 SER C 189     -16.198 -16.536  15.039  0.00  0.00      CHC  H
ATOM   4535  OG  SER C 189     -16.952 -17.453  16.755  0.00  0.00      CHC  O
ATOM   4536  HG1 SER C 189     -17.403 -16.999  17.470  0.00  0.00      CHC  H
ATOM   4537  C   SER C 189     -14.075 -17.105  16.776  0.00  0.00      CHC  C
ATOM   4538  O   SER C 189     -13.198 -17.133  15.906  0.00  0.00      CHC  O
ATOM   4539  N   ARG C 190     -14.174 -18.102  17.691  0.00  0.00      CHC  N
ATOM   4540  HN  ARG C 190     -14.705 -18.058  18.533  0.00  0.00      CHC  H
ATOM   4541  CA  ARG C 190     -13.371 -19.317  17.476  0.00  0.00      CHC  C
ATOM   4542  HA  ARG C 190     -12.549 -19.242  16.779  0.00  0.00      CHC  H
ATOM   4543  CB  ARG C 190     -12.664 -19.738  18.823  0.00  0.00      CHC  C
ATOM   4544  HB1 ARG C 190     -13.452 -20.066  19.534  0.00  0.00      CHC  H
ATOM   4545  HB2 ARG C 190     -12.047 -20.659  18.747  0.00  0.00      CHC  H
ATOM   4546  CG  ARG C 190     -11.920 -18.568  19.549  0.00  0.00      CHC  C
ATOM   4547  HG1 ARG C 190     -12.575 -17.672  19.495  0.00  0.00      CHC  H
ATOM   4548  HG2 ARG C 190     -11.855 -18.862  20.618  0.00  0.00      CHC  H
ATOM   4549  CD  ARG C 190     -10.543 -18.291  18.975  0.00  0.00      CHC  C
ATOM   4550  HD1 ARG C 190      -9.757 -19.011  19.286  0.00  0.00      CHC  H
ATOM   4551  HD2 ARG C 190     -10.455 -18.380  17.871  0.00  0.00      CHC  H
ATOM   4552  NE  ARG C 190     -10.090 -16.913  19.368  0.00  0.00      CHC  N
ATOM   4553  HE  ARG C 190      -9.642 -16.839  20.259  0.00  0.00      CHC  H
ATOM   4554  CZ  ARG C 190     -10.328 -15.765  18.715  0.00  0.00      CHC  C
ATOM   4555  NH1 ARG C 190     -10.830 -15.652  17.434  0.00  0.00      CHC  N
ATOM   4556 HH11 ARG C 190     -11.059 -14.780  17.001  0.00  0.00      CHC  H
ATOM   4557 HH12 ARG C 190     -11.185 -16.501  17.042  0.00  0.00      CHC  H
ATOM   4558  NH2 ARG C 190     -10.255 -14.571  19.350  0.00  0.00      CHC  N
ATOM   4559 HH21 ARG C 190     -10.767 -13.858  18.871  0.00  0.00      CHC  H
ATOM   4560 HH22 ARG C 190     -10.024 -14.589  20.323  0.00  0.00      CHC  H
ATOM   4561  C   ARG C 190     -14.324 -20.509  16.983  0.00  0.00      CHC  C
ATOM   4562  O   ARG C 190     -14.008 -21.660  16.818  0.00  0.00      CHC  O
ATOM   4563  N   GLU C 191     -15.633 -20.199  16.725  0.00  0.00      CHC  N
ATOM   4564  HN  GLU C 191     -15.867 -19.289  17.060  0.00  0.00      CHC  H
ATOM   4565  CA  GLU C 191     -16.617 -21.209  16.277  0.00  0.00      CHC  C
ATOM   4566  HA  GLU C 191     -16.109 -22.160  16.225  0.00  0.00      CHC  H
ATOM   4567  CB  GLU C 191     -17.402 -21.391  17.594  0.00  0.00      CHC  C
ATOM   4568  HB1 GLU C 191     -16.740 -21.904  18.325  0.00  0.00      CHC  H
ATOM   4569  HB2 GLU C 191     -17.617 -20.434  18.114  0.00  0.00      CHC  H
ATOM   4570  CG  GLU C 191     -18.686 -22.204  17.289  0.00  0.00      CHC  C
ATOM   4571  HG1 GLU C 191     -19.343 -21.723  16.534  0.00  0.00      CHC  H
ATOM   4572  HG2 GLU C 191     -18.390 -23.190  16.870  0.00  0.00      CHC  H
ATOM   4573  CD  GLU C 191     -19.614 -22.509  18.405  0.00  0.00      CHC  C
ATOM   4574  OE1 GLU C 191     -20.008 -23.710  18.536  0.00  0.00      CHC  O
ATOM   4575  OE2 GLU C 191     -20.005 -21.585  19.141  0.00  0.00      CHC  O
ATOM   4576  C   GLU C 191     -17.551 -20.862  15.162  0.00  0.00      CHC  C
ATOM   4577  O   GLU C 191     -17.964 -21.781  14.389  0.00  0.00      CHC  O
ATOM   4578  N   LYS C 192     -17.967 -19.584  15.043  0.00  0.00      CHC  N
ATOM   4579  HN  LYS C 192     -17.709 -18.796  15.596  0.00  0.00      CHC  H
ATOM   4580  CA  LYS C 192     -18.538 -19.147  13.889  0.00  0.00      CHC  C
ATOM   4581  HA  LYS C 192     -19.366 -19.807  13.677  0.00  0.00      CHC  H
ATOM   4582  CB  LYS C 192     -19.052 -17.730  14.082  0.00  0.00      CHC  C
ATOM   4583  HB1 LYS C 192     -18.261 -16.984  14.310  0.00  0.00      CHC  H
ATOM   4584  HB2 LYS C 192     -19.648 -17.433  13.193  0.00  0.00      CHC  H
ATOM   4585  CG  LYS C 192     -19.987 -17.569  15.266  0.00  0.00      CHC  C
ATOM   4586  HG1 LYS C 192     -20.890 -18.207  15.160  0.00  0.00      CHC  H
ATOM   4587  HG2 LYS C 192     -19.473 -17.672  16.245  0.00  0.00      CHC  H
ATOM   4588  CD  LYS C 192     -20.514 -16.154  15.466  0.00  0.00      CHC  C
ATOM   4589  HD1 LYS C 192     -19.737 -15.459  15.851  0.00  0.00      CHC  H
ATOM   4590  HD2 LYS C 192     -20.906 -15.668  14.547  0.00  0.00      CHC  H
ATOM   4591  CE  LYS C 192     -21.544 -16.263  16.581  0.00  0.00      CHC  C
ATOM   4592  HE1 LYS C 192     -21.438 -17.188  17.186  0.00  0.00      CHC  H
ATOM   4593  HE2 LYS C 192     -21.314 -15.374  17.207  0.00  0.00      CHC  H
ATOM   4594  NZ  LYS C 192     -22.965 -16.139  16.116  0.00  0.00      CHC  N
ATOM   4595  HZ1 LYS C 192     -23.254 -15.198  15.780  0.00  0.00      CHC  H
ATOM   4596  HZ2 LYS C 192     -23.017 -16.664  15.220  0.00  0.00      CHC  H
ATOM   4597  HZ3 LYS C 192     -23.609 -16.448  16.872  0.00  0.00      CHC  H
ATOM   4598  C   LYS C 192     -17.562 -19.009  12.655  0.00  0.00      CHC  C
ATOM   4599  O   LYS C 192     -16.340 -19.004  12.876  0.00  0.00      CHC  O
ATOM   4600  N   VAL C 193     -18.138 -18.833  11.439  0.00  0.00      CHC  N
ATOM   4601  HN  VAL C 193     -19.113 -18.637  11.370  0.00  0.00      CHC  H
ATOM   4602  CA  VAL C 193     -17.337 -18.587  10.255  0.00  0.00      CHC  C
ATOM   4603  HA  VAL C 193     -16.463 -18.002  10.502  0.00  0.00      CHC  H
ATOM   4604  CB  VAL C 193     -17.017 -19.832   9.519  0.00  0.00      CHC  C
ATOM   4605  HB  VAL C 193     -16.587 -20.484  10.309  0.00  0.00      CHC  H
ATOM   4606  CG1 VAL C 193     -18.304 -20.445   8.996  0.00  0.00      CHC  C
ATOM   4607 HG11 VAL C 193     -18.739 -19.796   8.205  0.00  0.00      CHC  H
ATOM   4608 HG12 VAL C 193     -18.106 -21.429   8.519  0.00  0.00      CHC  H
ATOM   4609 HG13 VAL C 193     -18.990 -20.493   9.868  0.00  0.00      CHC  H
ATOM   4610  CG2 VAL C 193     -15.935 -19.626   8.498  0.00  0.00      CHC  C
ATOM   4611 HG21 VAL C 193     -15.582 -20.593   8.082  0.00  0.00      CHC  H
ATOM   4612 HG22 VAL C 193     -16.424 -19.095   7.654  0.00  0.00      CHC  H
ATOM   4613 HG23 VAL C 193     -15.089 -19.068   8.954  0.00  0.00      CHC  H
ATOM   4614  C   VAL C 193     -18.033 -17.532   9.342  0.00  0.00      CHC  C
ATOM   4615  O   VAL C 193     -19.299 -17.558   9.247  0.00  0.00      CHC  O
ATOM   4616  N   ASN C 194     -17.326 -16.552   8.705  0.00  0.00      CHC  N
ATOM   4617  HN  ASN C 194     -16.335 -16.637   8.774  0.00  0.00      CHC  H
ATOM   4618  CA  ASN C 194     -17.961 -15.598   7.762  0.00  0.00      CHC  C
ATOM   4619  HA  ASN C 194     -19.036 -15.587   7.864  0.00  0.00      CHC  H
ATOM   4620  CB  ASN C 194     -17.370 -14.220   8.013  0.00  0.00      CHC  C
ATOM   4621  HB1 ASN C 194     -16.281 -14.249   7.794  0.00  0.00      CHC  H
ATOM   4622  HB2 ASN C 194     -17.862 -13.440   7.395  0.00  0.00      CHC  H
ATOM   4623  CG  ASN C 194     -17.617 -13.863   9.454  0.00  0.00      CHC  C
ATOM   4624  OD1 ASN C 194     -18.759 -13.632   9.922  0.00  0.00      CHC  O
ATOM   4625  ND2 ASN C 194     -16.485 -13.751  10.201  0.00  0.00      CHC  N
ATOM   4626 HD21 ASN C 194     -16.547 -13.699  11.197  0.00  0.00      CHC  H
ATOM   4627 HD22 ASN C 194     -15.610 -14.109   9.875  0.00  0.00      CHC  H
ATOM   4628  C   ASN C 194     -17.569 -15.999   6.277  0.00  0.00      CHC  C
ATOM   4629  O   ASN C 194     -16.385 -15.873   5.877  0.00  0.00      CHC  O
ATOM   4630  N   LEU C 195     -18.554 -16.484   5.492  0.00  0.00      CHC  N
ATOM   4631  HN  LEU C 195     -19.514 -16.538   5.756  0.00  0.00      CHC  H
ATOM   4632  CA  LEU C 195     -18.330 -17.165   4.217  0.00  0.00      CHC  C
ATOM   4633  HA  LEU C 195     -17.305 -17.500   4.145  0.00  0.00      CHC  H
ATOM   4634  CB  LEU C 195     -19.318 -18.377   4.051  0.00  0.00      CHC  C
ATOM   4635  HB1 LEU C 195     -20.390 -18.087   4.027  0.00  0.00      CHC  H
ATOM   4636  HB2 LEU C 195     -19.173 -18.693   2.996  0.00  0.00      CHC  H
ATOM   4637  CG  LEU C 195     -19.202 -19.570   5.022  0.00  0.00      CHC  C
ATOM   4638  HG  LEU C 195     -19.423 -19.224   6.054  0.00  0.00      CHC  H
ATOM   4639  CD1 LEU C 195     -20.237 -20.618   4.637  0.00  0.00      CHC  C
ATOM   4640 HD11 LEU C 195     -20.409 -21.319   5.481  0.00  0.00      CHC  H
ATOM   4641 HD12 LEU C 195     -21.179 -20.073   4.414  0.00  0.00      CHC  H
ATOM   4642 HD13 LEU C 195     -19.724 -21.049   3.750  0.00  0.00      CHC  H
ATOM   4643  CD2 LEU C 195     -17.820 -20.095   5.192  0.00  0.00      CHC  C
ATOM   4644 HD21 LEU C 195     -17.034 -19.337   5.396  0.00  0.00      CHC  H
ATOM   4645 HD22 LEU C 195     -17.797 -20.847   6.008  0.00  0.00      CHC  H
ATOM   4646 HD23 LEU C 195     -17.373 -20.583   4.300  0.00  0.00      CHC  H
ATOM   4647  C   LEU C 195     -18.482 -16.145   3.098  0.00  0.00      CHC  C
ATOM   4648  O   LEU C 195     -18.103 -16.414   1.982  0.00  0.00      CHC  O
ATOM   4649  N   TYR C 196     -19.068 -14.918   3.258  0.00  0.00      CHC  N
ATOM   4650  HN  TYR C 196     -19.400 -14.637   4.156  0.00  0.00      CHC  H
ATOM   4651  CA  TYR C 196     -19.375 -14.015   2.142  0.00  0.00      CHC  C
ATOM   4652  HA  TYR C 196     -18.928 -14.303   1.201  0.00  0.00      CHC  H
ATOM   4653  CB  TYR C 196     -20.888 -14.193   1.769  0.00  0.00      CHC  C
ATOM   4654  HB1 TYR C 196     -21.484 -13.701   2.567  0.00  0.00      CHC  H
ATOM   4655  HB2 TYR C 196     -21.043 -13.599   0.843  0.00  0.00      CHC  H
ATOM   4656  CG  TYR C 196     -21.235 -15.645   1.590  0.00  0.00      CHC  C
ATOM   4657  CD1 TYR C 196     -21.990 -16.295   2.540  0.00  0.00      CHC  C
ATOM   4658  HD1 TYR C 196     -22.219 -15.735   3.434  0.00  0.00      CHC  H
ATOM   4659  CE1 TYR C 196     -22.357 -17.612   2.342  0.00  0.00      CHC  C
ATOM   4660  HE1 TYR C 196     -22.923 -18.090   3.127  0.00  0.00      CHC  H
ATOM   4661  CZ  TYR C 196     -22.159 -18.315   1.140  0.00  0.00      CHC  C
ATOM   4662  OH  TYR C 196     -22.588 -19.644   0.941  0.00  0.00      CHC  O
ATOM   4663  HH  TYR C 196     -23.112 -19.999   1.662  0.00  0.00      CHC  H
ATOM   4664  CD2 TYR C 196     -20.857 -16.339   0.431  0.00  0.00      CHC  C
ATOM   4665  HD2 TYR C 196     -20.323 -15.811  -0.346  0.00  0.00      CHC  H
ATOM   4666  CE2 TYR C 196     -21.408 -17.643   0.173  0.00  0.00      CHC  C
ATOM   4667  HE2 TYR C 196     -21.277 -18.074  -0.809  0.00  0.00      CHC  H
ATOM   4668  C   TYR C 196     -19.076 -12.517   2.285  0.00  0.00      CHC  C
ATOM   4669  O   TYR C 196     -18.784 -11.777   1.325  0.00  0.00      CHC  O
ATOM   4670  N   MET C 197     -19.013 -12.120   3.565  0.00  0.00      CHC  N
ATOM   4671  HN  MET C 197     -19.382 -12.810   4.183  0.00  0.00      CHC  H
ATOM   4672  CA  MET C 197     -18.659 -10.814   4.100  0.00  0.00      CHC  C
ATOM   4673  HA  MET C 197     -19.508 -10.153   4.010  0.00  0.00      CHC  H
ATOM   4674  CB  MET C 197     -18.386 -10.964   5.675  0.00  0.00      CHC  C
ATOM   4675  HB1 MET C 197     -19.118 -11.598   6.221  0.00  0.00      CHC  H
ATOM   4676  HB2 MET C 197     -17.426 -11.484   5.877  0.00  0.00      CHC  H
ATOM   4677  CG  MET C 197     -18.287  -9.570   6.417  0.00  0.00      CHC  C
ATOM   4678  HG1 MET C 197     -17.347  -9.056   6.123  0.00  0.00      CHC  H
ATOM   4679  HG2 MET C 197     -19.160  -8.987   6.053  0.00  0.00      CHC  H
ATOM   4680  SD  MET C 197     -18.168  -9.604   8.216  0.00  0.00      CHC  S
ATOM   4681  CE  MET C 197     -18.108  -7.782   8.409  0.00  0.00      CHC  C
ATOM   4682  HE1 MET C 197     -18.730  -7.166   7.725  0.00  0.00      CHC  H
ATOM   4683  HE2 MET C 197     -18.346  -7.446   9.441  0.00  0.00      CHC  H
ATOM   4684  HE3 MET C 197     -17.067  -7.492   8.152  0.00  0.00      CHC  H
ATOM   4685  C   MET C 197     -17.493 -10.096   3.426  0.00  0.00      CHC  C
ATOM   4686  O   MET C 197     -17.605  -8.926   3.033  0.00  0.00      CHC  O
ATOM   4687  N   TYR C 198     -16.335 -10.716   3.307  0.00  0.00      CHC  N
ATOM   4688  HN  TYR C 198     -16.184 -11.590   3.763  0.00  0.00      CHC  H
ATOM   4689  CA  TYR C 198     -15.115 -10.164   2.657  0.00  0.00      CHC  C
ATOM   4690  HA  TYR C 198     -14.852  -9.319   3.276  0.00  0.00      CHC  H
ATOM   4691  CB  TYR C 198     -13.932 -11.268   2.737  0.00  0.00      CHC  C
ATOM   4692  HB1 TYR C 198     -13.007 -10.721   2.455  0.00  0.00      CHC  H
ATOM   4693  HB2 TYR C 198     -13.781 -11.684   3.756  0.00  0.00      CHC  H
ATOM   4694  CG  TYR C 198     -14.184 -12.437   1.843  0.00  0.00      CHC  C
ATOM   4695  CD1 TYR C 198     -13.385 -12.656   0.669  0.00  0.00      CHC  C
ATOM   4696  HD1 TYR C 198     -12.659 -11.918   0.361  0.00  0.00      CHC  H
ATOM   4697  CE1 TYR C 198     -13.539 -13.817  -0.109  0.00  0.00      CHC  C
ATOM   4698  HE1 TYR C 198     -12.885 -13.944  -0.959  0.00  0.00      CHC  H
ATOM   4699  CZ  TYR C 198     -14.517 -14.697   0.256  0.00  0.00      CHC  C
ATOM   4700  OH  TYR C 198     -14.754 -15.846  -0.532  0.00  0.00      CHC  O
ATOM   4701  HH  TYR C 198     -15.692 -16.050  -0.556  0.00  0.00      CHC  H
ATOM   4702  CD2 TYR C 198     -15.266 -13.342   2.045  0.00  0.00      CHC  C
ATOM   4703  HD2 TYR C 198     -15.909 -13.168   2.895  0.00  0.00      CHC  H
ATOM   4704  CE2 TYR C 198     -15.428 -14.456   1.252  0.00  0.00      CHC  C
ATOM   4705  HE2 TYR C 198     -16.263 -15.115   1.442  0.00  0.00      CHC  H
ATOM   4706  C   TYR C 198     -15.403  -9.648   1.194  0.00  0.00      CHC  C
ATOM   4707  O   TYR C 198     -14.836  -8.637   0.741  0.00  0.00      CHC  O
ATOM   4708  N   LEU C 199     -16.243 -10.245   0.446  0.00  0.00      CHC  N
ATOM   4709  HN  LEU C 199     -16.618 -11.093   0.814  0.00  0.00      CHC  H
ATOM   4710  CA  LEU C 199     -16.460  -9.961  -1.020  0.00  0.00      CHC  C
ATOM   4711  HA  LEU C 199     -15.512  -9.980  -1.537  0.00  0.00      CHC  H
ATOM   4712  CB  LEU C 199     -17.452 -11.098  -1.686  0.00  0.00      CHC  C
ATOM   4713  HB1 LEU C 199     -18.322 -11.089  -0.996  0.00  0.00      CHC  H
ATOM   4714  HB2 LEU C 199     -17.644 -10.733  -2.718  0.00  0.00      CHC  H
ATOM   4715  CG  LEU C 199     -16.785 -12.436  -1.903  0.00  0.00      CHC  C
ATOM   4716  HG  LEU C 199     -16.047 -12.611  -1.092  0.00  0.00      CHC  H
ATOM   4717  CD1 LEU C 199     -17.812 -13.541  -1.905  0.00  0.00      CHC  C
ATOM   4718 HD11 LEU C 199     -18.599 -13.358  -2.668  0.00  0.00      CHC  H
ATOM   4719 HD12 LEU C 199     -17.356 -14.535  -2.101  0.00  0.00      CHC  H
ATOM   4720 HD13 LEU C 199     -18.335 -13.515  -0.925  0.00  0.00      CHC  H
ATOM   4721  CD2 LEU C 199     -15.972 -12.511  -3.192  0.00  0.00      CHC  C
ATOM   4722 HD21 LEU C 199     -15.224 -13.332  -3.217  0.00  0.00      CHC  H
ATOM   4723 HD22 LEU C 199     -16.554 -12.535  -4.138  0.00  0.00      CHC  H
ATOM   4724 HD23 LEU C 199     -15.324 -11.616  -3.304  0.00  0.00      CHC  H
ATOM   4725  C   LEU C 199     -17.129  -8.588  -1.202  0.00  0.00      CHC  C
ATOM   4726  O   LEU C 199     -17.017  -7.853  -2.123  0.00  0.00      CHC  O
ATOM   4727  N   TYR C 200     -17.821  -8.151  -0.172  0.00  0.00      CHC  N
ATOM   4728  HN  TYR C 200     -18.046  -8.697   0.631  0.00  0.00      CHC  H
ATOM   4729  CA  TYR C 200     -18.330  -6.768  -0.104  0.00  0.00      CHC  C
ATOM   4730  HA  TYR C 200     -18.957  -6.516  -0.946  0.00  0.00      CHC  H
ATOM   4731  CB  TYR C 200     -19.218  -6.688   1.173  0.00  0.00      CHC  C
ATOM   4732  HB1 TYR C 200     -19.936  -7.534   1.106  0.00  0.00      CHC  H
ATOM   4733  HB2 TYR C 200     -18.608  -7.001   2.047  0.00  0.00      CHC  H
ATOM   4734  CG  TYR C 200     -19.946  -5.367   1.587  0.00  0.00      CHC  C
ATOM   4735  CD1 TYR C 200     -21.400  -5.244   1.460  0.00  0.00      CHC  C
ATOM   4736  HD1 TYR C 200     -22.080  -6.042   1.204  0.00  0.00      CHC  H
ATOM   4737  CE1 TYR C 200     -22.009  -4.018   1.771  0.00  0.00      CHC  C
ATOM   4738  HE1 TYR C 200     -23.054  -3.789   1.917  0.00  0.00      CHC  H
ATOM   4739  CZ  TYR C 200     -21.228  -2.949   2.295  0.00  0.00      CHC  C
ATOM   4740  OH  TYR C 200     -21.891  -1.716   2.568  0.00  0.00      CHC  O
ATOM   4741  HH  TYR C 200     -22.812  -1.820   2.316  0.00  0.00      CHC  H
ATOM   4742  CD2 TYR C 200     -19.192  -4.258   1.971  0.00  0.00      CHC  C
ATOM   4743  HD2 TYR C 200     -18.132  -4.375   2.144  0.00  0.00      CHC  H
ATOM   4744  CE2 TYR C 200     -19.817  -3.059   2.418  0.00  0.00      CHC  C
ATOM   4745  HE2 TYR C 200     -19.283  -2.238   2.872  0.00  0.00      CHC  H
ATOM   4746  C   TYR C 200     -17.332  -5.662  -0.114  0.00  0.00      CHC  C
ATOM   4747  O   TYR C 200     -17.462  -4.640  -0.731  0.00  0.00      CHC  O
ATOM   4748  N   PHE C 201     -16.232  -5.802   0.628  0.00  0.00      CHC  N
ATOM   4749  HN  PHE C 201     -16.160  -6.622   1.191  0.00  0.00      CHC  H
ATOM   4750  CA  PHE C 201     -15.143  -4.830   0.690  0.00  0.00      CHC  C
ATOM   4751  HA  PHE C 201     -15.583  -3.852   0.565  0.00  0.00      CHC  H
ATOM   4752  CB  PHE C 201     -14.188  -5.147   1.876  0.00  0.00      CHC  C
ATOM   4753  HB1 PHE C 201     -13.590  -6.081   1.799  0.00  0.00      CHC  H
ATOM   4754  HB2 PHE C 201     -13.346  -4.439   2.029  0.00  0.00      CHC  H
ATOM   4755  CG  PHE C 201     -14.926  -5.197   3.123  0.00  0.00      CHC  C
ATOM   4756  CD1 PHE C 201     -15.596  -4.054   3.548  0.00  0.00      CHC  C
ATOM   4757  HD1 PHE C 201     -15.400  -3.104   3.075  0.00  0.00      CHC  H
ATOM   4758  CE1 PHE C 201     -16.399  -4.218   4.751  0.00  0.00      CHC  C
ATOM   4759  HE1 PHE C 201     -16.765  -3.347   5.274  0.00  0.00      CHC  H
ATOM   4760  CZ  PHE C 201     -16.607  -5.453   5.347  0.00  0.00      CHC  C
ATOM   4761  HZ  PHE C 201     -17.191  -5.600   6.243  0.00  0.00      CHC  H
ATOM   4762  CD2 PHE C 201     -15.091  -6.416   3.725  0.00  0.00      CHC  C
ATOM   4763  HD2 PHE C 201     -14.626  -7.313   3.345  0.00  0.00      CHC  H
ATOM   4764  CE2 PHE C 201     -15.885  -6.581   4.825  0.00  0.00      CHC  C
ATOM   4765  HE2 PHE C 201     -16.119  -7.566   5.203  0.00  0.00      CHC  H
ATOM   4766  C   PHE C 201     -14.313  -4.952  -0.553  0.00  0.00      CHC  C
ATOM   4767  O   PHE C 201     -13.984  -3.896  -1.174  0.00  0.00      CHC  O
ATOM   4768  N   VAL C 202     -14.016  -6.264  -0.883  0.00  0.00      CHC  N
ATOM   4769  HN  VAL C 202     -14.392  -7.021  -0.354  0.00  0.00      CHC  H
ATOM   4770  CA  VAL C 202     -13.239  -6.497  -2.083  0.00  0.00      CHC  C
ATOM   4771  HA  VAL C 202     -12.389  -5.875  -1.844  0.00  0.00      CHC  H
ATOM   4772  CB  VAL C 202     -12.863  -7.942  -2.173  0.00  0.00      CHC  C
ATOM   4773  HB  VAL C 202     -13.656  -8.698  -2.362  0.00  0.00      CHC  H
ATOM   4774  CG1 VAL C 202     -11.963  -8.086  -3.454  0.00  0.00      CHC  C
ATOM   4775 HG11 VAL C 202     -11.060  -7.451  -3.580  0.00  0.00      CHC  H
ATOM   4776 HG12 VAL C 202     -11.519  -9.099  -3.555  0.00  0.00      CHC  H
ATOM   4777 HG13 VAL C 202     -12.661  -7.966  -4.310  0.00  0.00      CHC  H
ATOM   4778  CG2 VAL C 202     -12.029  -8.310  -0.957  0.00  0.00      CHC  C
ATOM   4779 HG21 VAL C 202     -12.673  -8.485  -0.069  0.00  0.00      CHC  H
ATOM   4780 HG22 VAL C 202     -11.540  -9.284  -1.173  0.00  0.00      CHC  H
ATOM   4781 HG23 VAL C 202     -11.260  -7.558  -0.677  0.00  0.00      CHC  H
ATOM   4782  C   VAL C 202     -13.823  -6.023  -3.399  0.00  0.00      CHC  C
ATOM   4783  O   VAL C 202     -13.200  -5.217  -4.131  0.00  0.00      CHC  O
ATOM   4784  N   ILE C 203     -15.116  -6.229  -3.664  0.00  0.00      CHC  N
ATOM   4785  HN  ILE C 203     -15.677  -6.624  -2.941  0.00  0.00      CHC  H
ATOM   4786  CA  ILE C 203     -15.850  -5.631  -4.826  0.00  0.00      CHC  C
ATOM   4787  HA  ILE C 203     -15.128  -5.688  -5.628  0.00  0.00      CHC  H
ATOM   4788  CB  ILE C 203     -17.131  -6.504  -5.192  0.00  0.00      CHC  C
ATOM   4789  HB  ILE C 203     -17.183  -7.365  -4.492  0.00  0.00      CHC  H
ATOM   4790  CG2 ILE C 203     -18.506  -5.805  -5.025  0.00  0.00      CHC  C
ATOM   4791 HG21 ILE C 203     -19.290  -6.590  -5.085  0.00  0.00      CHC  H
ATOM   4792 HG22 ILE C 203     -18.615  -5.245  -4.072  0.00  0.00      CHC  H
ATOM   4793 HG23 ILE C 203     -18.717  -5.112  -5.867  0.00  0.00      CHC  H
ATOM   4794  CG1 ILE C 203     -16.897  -7.238  -6.557  0.00  0.00      CHC  C
ATOM   4795 HG11 ILE C 203     -17.834  -7.806  -6.747  0.00  0.00      CHC  H
ATOM   4796 HG12 ILE C 203     -16.766  -6.563  -7.430  0.00  0.00      CHC  H
ATOM   4797  CD  ILE C 203     -15.751  -8.183  -6.462  0.00  0.00      CHC  C
ATOM   4798  HD1 ILE C 203     -15.828  -9.077  -7.118  0.00  0.00      CHC  H
ATOM   4799  HD2 ILE C 203     -14.778  -7.661  -6.592  0.00  0.00      CHC  H
ATOM   4800  HD3 ILE C 203     -15.629  -8.568  -5.427  0.00  0.00      CHC  H
ATOM   4801  C   ILE C 203     -16.180  -4.140  -4.769  0.00  0.00      CHC  C
ATOM   4802  O   ILE C 203     -16.236  -3.527  -5.837  0.00  0.00      CHC  O
ATOM   4803  N   PHE C 204     -16.390  -3.574  -3.566  0.00  0.00      CHC  N
ATOM   4804  HN  PHE C 204     -16.369  -4.142  -2.747  0.00  0.00      CHC  H
ATOM   4805  CA  PHE C 204     -16.750  -2.240  -3.501  0.00  0.00      CHC  C
ATOM   4806  HA  PHE C 204     -17.487  -2.072  -4.273  0.00  0.00      CHC  H
ATOM   4807  CB  PHE C 204     -17.230  -1.860  -2.077  0.00  0.00      CHC  C
ATOM   4808  HB1 PHE C 204     -18.153  -2.465  -1.948  0.00  0.00      CHC  H
ATOM   4809  HB2 PHE C 204     -16.519  -2.150  -1.275  0.00  0.00      CHC  H
ATOM   4810  CG  PHE C 204     -17.568  -0.374  -1.819  0.00  0.00      CHC  C
ATOM   4811  CD1 PHE C 204     -16.634   0.549  -1.339  0.00  0.00      CHC  C
ATOM   4812  HD1 PHE C 204     -15.620   0.213  -1.178  0.00  0.00      CHC  H
ATOM   4813  CE1 PHE C 204     -17.026   1.854  -1.166  0.00  0.00      CHC  C
ATOM   4814  HE1 PHE C 204     -16.388   2.607  -0.726  0.00  0.00      CHC  H
ATOM   4815  CZ  PHE C 204     -18.393   2.335  -1.429  0.00  0.00      CHC  C
ATOM   4816  HZ  PHE C 204     -18.741   3.315  -1.140  0.00  0.00      CHC  H
ATOM   4817  CD2 PHE C 204     -18.815   0.103  -2.197  0.00  0.00      CHC  C
ATOM   4818  HD2 PHE C 204     -19.481  -0.594  -2.683  0.00  0.00      CHC  H
ATOM   4819  CE2 PHE C 204     -19.229   1.404  -2.088  0.00  0.00      CHC  C
ATOM   4820  HE2 PHE C 204     -20.246   1.631  -2.373  0.00  0.00      CHC  H
ATOM   4821  C   PHE C 204     -15.514  -1.362  -3.869  0.00  0.00      CHC  C
ATOM   4822  O   PHE C 204     -15.705  -0.374  -4.564  0.00  0.00      CHC  O
ATOM   4823  N   ILE C 205     -14.310  -1.763  -3.466  0.00  0.00      CHC  N
ATOM   4824  HN  ILE C 205     -14.271  -2.553  -2.859  0.00  0.00      CHC  H
ATOM   4825  CA  ILE C 205     -13.050  -1.109  -3.677  0.00  0.00      CHC  C
ATOM   4826  HA  ILE C 205     -13.142  -0.039  -3.557  0.00  0.00      CHC  H
ATOM   4827  CB  ILE C 205     -12.006  -1.588  -2.751  0.00  0.00      CHC  C
ATOM   4828  HB  ILE C 205     -11.948  -2.692  -2.862  0.00  0.00      CHC  H
ATOM   4829  CG2 ILE C 205     -10.563  -1.059  -3.090  0.00  0.00      CHC  C
ATOM   4830 HG21 ILE C 205     -10.288  -1.448  -4.094  0.00  0.00      CHC  H
ATOM   4831 HG22 ILE C 205     -10.375   0.035  -3.058  0.00  0.00      CHC  H
ATOM   4832 HG23 ILE C 205      -9.802  -1.611  -2.497  0.00  0.00      CHC  H
ATOM   4833  CG1 ILE C 205     -12.348  -1.159  -1.256  0.00  0.00      CHC  C
ATOM   4834 HG11 ILE C 205     -12.415  -0.057  -1.129  0.00  0.00      CHC  H
ATOM   4835 HG12 ILE C 205     -13.298  -1.603  -0.889  0.00  0.00      CHC  H
ATOM   4836  CD  ILE C 205     -11.316  -1.558  -0.232  0.00  0.00      CHC  C
ATOM   4837  HD1 ILE C 205     -11.576  -1.185   0.782  0.00  0.00      CHC  H
ATOM   4838  HD2 ILE C 205     -11.134  -2.653  -0.285  0.00  0.00      CHC  H
ATOM   4839  HD3 ILE C 205     -10.319  -1.140  -0.487  0.00  0.00      CHC  H
ATOM   4840  C   ILE C 205     -12.627  -1.181  -5.051  0.00  0.00      CHC  C
ATOM   4841  O   ILE C 205     -12.108  -0.223  -5.562  0.00  0.00      CHC  O
ATOM   4842  N   ILE C 206     -12.867  -2.358  -5.728  0.00  0.00      CHC  N
ATOM   4843  HN  ILE C 206     -13.334  -3.090  -5.237  0.00  0.00      CHC  H
ATOM   4844  CA  ILE C 206     -12.541  -2.493  -7.133  0.00  0.00      CHC  C
ATOM   4845  HA  ILE C 206     -11.523  -2.133  -7.147  0.00  0.00      CHC  H
ATOM   4846  CB  ILE C 206     -12.627  -3.894  -7.601  0.00  0.00      CHC  C
ATOM   4847  HB  ILE C 206     -13.647  -4.326  -7.506  0.00  0.00      CHC  H
ATOM   4848  CG2 ILE C 206     -12.182  -3.991  -9.073  0.00  0.00      CHC  C
ATOM   4849 HG21 ILE C 206     -11.214  -3.475  -9.247  0.00  0.00      CHC  H
ATOM   4850 HG22 ILE C 206     -12.087  -5.050  -9.393  0.00  0.00      CHC  H
ATOM   4851 HG23 ILE C 206     -12.884  -3.588  -9.834  0.00  0.00      CHC  H
ATOM   4852  CG1 ILE C 206     -11.613  -4.876  -6.956  0.00  0.00      CHC  C
ATOM   4853 HG11 ILE C 206     -10.650  -4.730  -7.490  0.00  0.00      CHC  H
ATOM   4854 HG12 ILE C 206     -11.374  -4.523  -5.931  0.00  0.00      CHC  H
ATOM   4855  CD  ILE C 206     -11.979  -6.374  -7.074  0.00  0.00      CHC  C
ATOM   4856  HD1 ILE C 206     -13.057  -6.608  -6.946  0.00  0.00      CHC  H
ATOM   4857  HD2 ILE C 206     -11.627  -6.827  -8.026  0.00  0.00      CHC  H
ATOM   4858  HD3 ILE C 206     -11.522  -6.835  -6.172  0.00  0.00      CHC  H
ATOM   4859  C   ILE C 206     -13.447  -1.671  -8.084  0.00  0.00      CHC  C
ATOM   4860  O   ILE C 206     -12.867  -0.891  -8.837  0.00  0.00      CHC  O
ATOM   4861  N   PHE C 207     -14.792  -1.602  -7.768  0.00  0.00      CHC  N
ATOM   4862  HN  PHE C 207     -15.097  -2.170  -7.008  0.00  0.00      CHC  H
ATOM   4863  CA  PHE C 207     -15.749  -0.754  -8.442  0.00  0.00      CHC  C
ATOM   4864  HA  PHE C 207     -15.750  -0.958  -9.502  0.00  0.00      CHC  H
ATOM   4865  CB  PHE C 207     -17.244  -0.941  -8.000  0.00  0.00      CHC  C
ATOM   4866  HB1 PHE C 207     -17.206  -1.495  -7.038  0.00  0.00      CHC  H
ATOM   4867  HB2 PHE C 207     -17.834  -0.054  -7.686  0.00  0.00      CHC  H
ATOM   4868  CG  PHE C 207     -18.083  -1.749  -8.958  0.00  0.00      CHC  C
ATOM   4869  CD1 PHE C 207     -17.969  -3.128  -8.868  0.00  0.00      CHC  C
ATOM   4870  HD1 PHE C 207     -17.229  -3.595  -8.236  0.00  0.00      CHC  H
ATOM   4871  CE1 PHE C 207     -18.747  -3.974  -9.661  0.00  0.00      CHC  C
ATOM   4872  HE1 PHE C 207     -18.611  -5.043  -9.591  0.00  0.00      CHC  H
ATOM   4873  CZ  PHE C 207     -19.660  -3.387 -10.644  0.00  0.00      CHC  C
ATOM   4874  HZ  PHE C 207     -20.262  -3.865 -11.403  0.00  0.00      CHC  H
ATOM   4875  CD2 PHE C 207     -18.980  -1.183  -9.927  0.00  0.00      CHC  C
ATOM   4876  HD2 PHE C 207     -19.078  -0.110  -9.992  0.00  0.00      CHC  H
ATOM   4877  CE2 PHE C 207     -19.734  -2.017 -10.697  0.00  0.00      CHC  C
ATOM   4878  HE2 PHE C 207     -20.500  -1.554 -11.302  0.00  0.00      CHC  H
ATOM   4879  C   PHE C 207     -15.373   0.726  -8.280  0.00  0.00      CHC  C
ATOM   4880  O   PHE C 207     -15.380   1.399  -9.331  0.00  0.00      CHC  O
ATOM   4881  N   GLY C 208     -14.978   1.152  -7.101  0.00  0.00      CHC  N
ATOM   4882  HN  GLY C 208     -15.059   0.437  -6.411  0.00  0.00      CHC  H
ATOM   4883  CA  GLY C 208     -14.416   2.477  -6.803  0.00  0.00      CHC  C
ATOM   4884  HA1 GLY C 208     -14.072   2.431  -5.780  0.00  0.00      CHC  H
ATOM   4885  HA2 GLY C 208     -15.089   3.305  -6.971  0.00  0.00      CHC  H
ATOM   4886  C   GLY C 208     -13.220   2.829  -7.636  0.00  0.00      CHC  C
ATOM   4887  O   GLY C 208     -13.129   3.986  -8.061  0.00  0.00      CHC  O
ATOM   4888  N   SER C 209     -12.204   1.941  -7.858  0.00  0.00      CHC  N
ATOM   4889  HN  SER C 209     -12.232   1.037  -7.439  0.00  0.00      CHC  H
ATOM   4890  CA  SER C 209     -11.031   2.180  -8.678  0.00  0.00      CHC  C
ATOM   4891  HA  SER C 209     -10.581   3.142  -8.485  0.00  0.00      CHC  H
ATOM   4892  CB  SER C 209      -9.958   1.065  -8.544  0.00  0.00      CHC  C
ATOM   4893  HB1 SER C 209     -10.461   0.075  -8.559  0.00  0.00      CHC  H
ATOM   4894  HB2 SER C 209      -9.255   1.144  -9.401  0.00  0.00      CHC  H
ATOM   4895  OG  SER C 209      -9.344   1.207  -7.284  0.00  0.00      CHC  O
ATOM   4896  HG1 SER C 209      -8.494   0.763  -7.318  0.00  0.00      CHC  H
ATOM   4897  C   SER C 209     -11.407   2.372 -10.147  0.00  0.00      CHC  C
ATOM   4898  O   SER C 209     -10.894   3.265 -10.826  0.00  0.00      CHC  O
ATOM   4899  N   PHE C 210     -12.422   1.571 -10.544  0.00  0.00      CHC  N
ATOM   4900  HN  PHE C 210     -12.688   0.737 -10.067  0.00  0.00      CHC  H
ATOM   4901  CA  PHE C 210     -12.988   1.642 -11.825  0.00  0.00      CHC  C
ATOM   4902  HA  PHE C 210     -12.116   1.746 -12.454  0.00  0.00      CHC  H
ATOM   4903  CB  PHE C 210     -13.785   0.355 -12.161  0.00  0.00      CHC  C
ATOM   4904  HB1 PHE C 210     -13.285  -0.500 -11.659  0.00  0.00      CHC  H
ATOM   4905  HB2 PHE C 210     -14.782   0.537 -11.704  0.00  0.00      CHC  H
ATOM   4906  CG  PHE C 210     -13.884   0.019 -13.593  0.00  0.00      CHC  C
ATOM   4907  CD1 PHE C 210     -12.691  -0.235 -14.254  0.00  0.00      CHC  C
ATOM   4908  HD1 PHE C 210     -11.746  -0.377 -13.751  0.00  0.00      CHC  H
ATOM   4909  CE1 PHE C 210     -12.690  -0.375 -15.691  0.00  0.00      CHC  C
ATOM   4910  HE1 PHE C 210     -11.807  -0.446 -16.309  0.00  0.00      CHC  H
ATOM   4911  CZ  PHE C 210     -13.972  -0.463 -16.374  0.00  0.00      CHC  C
ATOM   4912  HZ  PHE C 210     -14.090  -0.685 -17.424  0.00  0.00      CHC  H
ATOM   4913  CD2 PHE C 210     -15.094  -0.011 -14.248  0.00  0.00      CHC  C
ATOM   4914  HD2 PHE C 210     -16.011   0.159 -13.705  0.00  0.00      CHC  H
ATOM   4915  CE2 PHE C 210     -15.191  -0.302 -15.625  0.00  0.00      CHC  C
ATOM   4916  HE2 PHE C 210     -16.162  -0.375 -16.090  0.00  0.00      CHC  H
ATOM   4917  C   PHE C 210     -13.704   2.922 -12.208  0.00  0.00      CHC  C
ATOM   4918  O   PHE C 210     -13.529   3.370 -13.306  0.00  0.00      CHC  O
ATOM   4919  N   PHE C 211     -14.453   3.508 -11.259  0.00  0.00      CHC  N
ATOM   4920  HN  PHE C 211     -14.664   3.104 -10.373  0.00  0.00      CHC  H
ATOM   4921  CA  PHE C 211     -15.025   4.814 -11.432  0.00  0.00      CHC  C
ATOM   4922  HA  PHE C 211     -15.713   4.853 -12.264  0.00  0.00      CHC  H
ATOM   4923  CB  PHE C 211     -15.821   5.305 -10.175  0.00  0.00      CHC  C
ATOM   4924  HB1 PHE C 211     -15.186   5.257  -9.265  0.00  0.00      CHC  H
ATOM   4925  HB2 PHE C 211     -16.269   6.306 -10.353  0.00  0.00      CHC  H
ATOM   4926  CG  PHE C 211     -17.008   4.444  -9.798  0.00  0.00      CHC  C
ATOM   4927  CD1 PHE C 211     -17.689   3.552 -10.769  0.00  0.00      CHC  C
ATOM   4928  HD1 PHE C 211     -17.408   3.696 -11.802  0.00  0.00      CHC  H
ATOM   4929  CE1 PHE C 211     -18.727   2.736 -10.406  0.00  0.00      CHC  C
ATOM   4930  HE1 PHE C 211     -19.233   2.122 -11.136  0.00  0.00      CHC  H
ATOM   4931  CZ  PHE C 211     -19.002   2.543  -9.048  0.00  0.00      CHC  C
ATOM   4932  HZ  PHE C 211     -19.694   1.764  -8.767  0.00  0.00      CHC  H
ATOM   4933  CD2 PHE C 211     -17.302   4.276  -8.416  0.00  0.00      CHC  C
ATOM   4934  HD2 PHE C 211     -16.754   4.896  -7.722  0.00  0.00      CHC  H
ATOM   4935  CE2 PHE C 211     -18.237   3.339  -8.079  0.00  0.00      CHC  C
ATOM   4936  HE2 PHE C 211     -18.349   3.027  -7.051  0.00  0.00      CHC  H
ATOM   4937  C   PHE C 211     -14.070   5.892 -11.779  0.00  0.00      CHC  C
ATOM   4938  O   PHE C 211     -14.250   6.728 -12.656  0.00  0.00      CHC  O
ATOM   4939  N   THR C 212     -12.881   5.941 -10.976  0.00  0.00      CHC  N
ATOM   4940  HN  THR C 212     -12.866   5.379 -10.153  0.00  0.00      CHC  H
ATOM   4941  CA  THR C 212     -11.752   6.829 -11.140  0.00  0.00      CHC  C
ATOM   4942  HA  THR C 212     -11.943   7.872 -10.935  0.00  0.00      CHC  H
ATOM   4943  CB  THR C 212     -10.649   6.594 -10.063  0.00  0.00      CHC  C
ATOM   4944  HB  THR C 212     -10.332   5.530 -10.083  0.00  0.00      CHC  H
ATOM   4945  OG1 THR C 212     -11.243   6.861  -8.771  0.00  0.00      CHC  O
ATOM   4946  HG1 THR C 212     -10.539   6.940  -8.124  0.00  0.00      CHC  H
ATOM   4947  CG2 THR C 212      -9.484   7.644 -10.252  0.00  0.00      CHC  C
ATOM   4948 HG21 THR C 212      -9.080   7.841 -11.267  0.00  0.00      CHC  H
ATOM   4949 HG22 THR C 212      -9.682   8.667  -9.865  0.00  0.00      CHC  H
ATOM   4950 HG23 THR C 212      -8.552   7.420  -9.691  0.00  0.00      CHC  H
ATOM   4951  C   THR C 212     -11.136   6.720 -12.526  0.00  0.00      CHC  C
ATOM   4952  O   THR C 212     -10.886   7.756 -13.150  0.00  0.00      CHC  O
ATOM   4953  N   LEU C 213     -10.879   5.476 -13.007  0.00  0.00      CHC  N
ATOM   4954  HN  LEU C 213     -11.076   4.825 -12.278  0.00  0.00      CHC  H
ATOM   4955  CA  LEU C 213     -10.303   5.118 -14.257  0.00  0.00      CHC  C
ATOM   4956  HA  LEU C 213      -9.345   5.611 -14.336  0.00  0.00      CHC  H
ATOM   4957  CB  LEU C 213     -10.094   3.616 -14.348  0.00  0.00      CHC  C
ATOM   4958  HB1 LEU C 213     -10.993   3.033 -14.054  0.00  0.00      CHC  H
ATOM   4959  HB2 LEU C 213      -9.897   3.354 -15.410  0.00  0.00      CHC  H
ATOM   4960  CG  LEU C 213      -8.929   3.061 -13.487  0.00  0.00      CHC  C
ATOM   4961  HG  LEU C 213      -9.058   3.407 -12.439  0.00  0.00      CHC  H
ATOM   4962  CD1 LEU C 213      -8.879   1.540 -13.523  0.00  0.00      CHC  C
ATOM   4963 HD11 LEU C 213      -7.965   1.050 -13.126  0.00  0.00      CHC  H
ATOM   4964 HD12 LEU C 213      -9.792   1.156 -13.019  0.00  0.00      CHC  H
ATOM   4965 HD13 LEU C 213      -9.129   1.227 -14.560  0.00  0.00      CHC  H
ATOM   4966  CD2 LEU C 213      -7.560   3.676 -13.998  0.00  0.00      CHC  C
ATOM   4967 HD21 LEU C 213      -6.695   3.260 -13.437  0.00  0.00      CHC  H
ATOM   4968 HD22 LEU C 213      -7.342   3.421 -15.057  0.00  0.00      CHC  H
ATOM   4969 HD23 LEU C 213      -7.642   4.783 -13.973  0.00  0.00      CHC  H
ATOM   4970  C   LEU C 213     -11.184   5.523 -15.414  0.00  0.00      CHC  C
ATOM   4971  O   LEU C 213     -10.661   6.227 -16.270  0.00  0.00      CHC  O
ATOM   4972  N   ASN C 214     -12.545   5.240 -15.384  0.00  0.00      CHC  N
ATOM   4973  HN  ASN C 214     -13.008   4.741 -14.656  0.00  0.00      CHC  H
ATOM   4974  CA  ASN C 214     -13.522   5.819 -16.353  0.00  0.00      CHC  C
ATOM   4975  HA  ASN C 214     -13.265   5.542 -17.365  0.00  0.00      CHC  H
ATOM   4976  CB  ASN C 214     -14.912   5.324 -16.062  0.00  0.00      CHC  C
ATOM   4977  HB1 ASN C 214     -15.112   5.253 -14.971  0.00  0.00      CHC  H
ATOM   4978  HB2 ASN C 214     -15.710   5.855 -16.623  0.00  0.00      CHC  H
ATOM   4979  CG  ASN C 214     -14.973   3.875 -16.527  0.00  0.00      CHC  C
ATOM   4980  OD1 ASN C 214     -15.332   3.587 -17.697  0.00  0.00      CHC  O
ATOM   4981  ND2 ASN C 214     -14.673   2.897 -15.637  0.00  0.00      CHC  N
ATOM   4982 HD21 ASN C 214     -14.619   1.917 -15.829  0.00  0.00      CHC  H
ATOM   4983 HD22 ASN C 214     -14.569   3.047 -14.654  0.00  0.00      CHC  H
ATOM   4984  C   ASN C 214     -13.562   7.341 -16.386  0.00  0.00      CHC  C
ATOM   4985  O   ASN C 214     -13.635   7.985 -17.445  0.00  0.00      CHC  O
ATOM   4986  N   LEU C 215     -13.562   7.996 -15.203  0.00  0.00      CHC  N
ATOM   4987  HN  LEU C 215     -13.606   7.504 -14.336  0.00  0.00      CHC  H
ATOM   4988  CA  LEU C 215     -13.412   9.421 -15.116  0.00  0.00      CHC  C
ATOM   4989  HA  LEU C 215     -14.238   9.862 -15.655  0.00  0.00      CHC  H
ATOM   4990  CB  LEU C 215     -13.468   9.885 -13.607  0.00  0.00      CHC  C
ATOM   4991  HB1 LEU C 215     -14.347   9.339 -13.203  0.00  0.00      CHC  H
ATOM   4992  HB2 LEU C 215     -12.589   9.329 -13.215  0.00  0.00      CHC  H
ATOM   4993  CG  LEU C 215     -13.493  11.335 -13.152  0.00  0.00      CHC  C
ATOM   4994  HG  LEU C 215     -12.814  11.986 -13.743  0.00  0.00      CHC  H
ATOM   4995  CD1 LEU C 215     -14.945  11.840 -13.524  0.00  0.00      CHC  C
ATOM   4996 HD11 LEU C 215     -15.157  11.754 -14.611  0.00  0.00      CHC  H
ATOM   4997 HD12 LEU C 215     -15.775  11.279 -13.043  0.00  0.00      CHC  H
ATOM   4998 HD13 LEU C 215     -15.088  12.907 -13.250  0.00  0.00      CHC  H
ATOM   4999  CD2 LEU C 215     -13.400  11.426 -11.617  0.00  0.00      CHC  C
ATOM   5000 HD21 LEU C 215     -13.665  12.459 -11.305  0.00  0.00      CHC  H
ATOM   5001 HD22 LEU C 215     -14.137  10.730 -11.162  0.00  0.00      CHC  H
ATOM   5002 HD23 LEU C 215     -12.366  11.226 -11.263  0.00  0.00      CHC  H
ATOM   5003  C   LEU C 215     -12.121  10.031 -15.633  0.00  0.00      CHC  C
ATOM   5004  O   LEU C 215     -12.068  11.096 -16.271  0.00  0.00      CHC  O
ATOM   5005  N   PHE C 216     -10.951   9.415 -15.385  0.00  0.00      CHC  N
ATOM   5006  HN  PHE C 216     -10.955   8.630 -14.770  0.00  0.00      CHC  H
ATOM   5007  CA  PHE C 216      -9.593   9.880 -15.759  0.00  0.00      CHC  C
ATOM   5008  HA  PHE C 216      -9.557  10.873 -15.334  0.00  0.00      CHC  H
ATOM   5009  CB  PHE C 216      -8.437   9.007 -15.104  0.00  0.00      CHC  C
ATOM   5010  HB1 PHE C 216      -8.741   8.777 -14.061  0.00  0.00      CHC  H
ATOM   5011  HB2 PHE C 216      -8.325   8.018 -15.597  0.00  0.00      CHC  H
ATOM   5012  CG  PHE C 216      -7.146   9.601 -14.924  0.00  0.00      CHC  C
ATOM   5013  CD1 PHE C 216      -6.551   9.581 -13.653  0.00  0.00      CHC  C
ATOM   5014  HD1 PHE C 216      -7.166   9.273 -12.820  0.00  0.00      CHC  H
ATOM   5015  CE1 PHE C 216      -5.240   9.993 -13.469  0.00  0.00      CHC  C
ATOM   5016  HE1 PHE C 216      -4.809  10.112 -12.485  0.00  0.00      CHC  H
ATOM   5017  CZ  PHE C 216      -4.448  10.452 -14.575  0.00  0.00      CHC  C
ATOM   5018  HZ  PHE C 216      -3.412  10.724 -14.433  0.00  0.00      CHC  H
ATOM   5019  CD2 PHE C 216      -6.306   9.940 -16.051  0.00  0.00      CHC  C
ATOM   5020  HD2 PHE C 216      -6.811   9.929 -17.005  0.00  0.00      CHC  H
ATOM   5021  CE2 PHE C 216      -5.010  10.390 -15.888  0.00  0.00      CHC  C
ATOM   5022  HE2 PHE C 216      -4.348  10.670 -16.695  0.00  0.00      CHC  H
ATOM   5023  C   PHE C 216      -9.432   9.783 -17.274  0.00  0.00      CHC  C
ATOM   5024  O   PHE C 216      -9.147  10.765 -17.937  0.00  0.00      CHC  O
ATOM   5025  N   ILE C 217      -9.760   8.592 -17.913  0.00  0.00      CHC  N
ATOM   5026  HN  ILE C 217     -10.083   7.817 -17.374  0.00  0.00      CHC  H
ATOM   5027  CA  ILE C 217      -9.817   8.453 -19.367  0.00  0.00      CHC  C
ATOM   5028  HA  ILE C 217      -8.831   8.645 -19.765  0.00  0.00      CHC  H
ATOM   5029  CB  ILE C 217     -10.071   7.068 -19.932  0.00  0.00      CHC  C
ATOM   5030  HB  ILE C 217     -10.064   7.274 -21.024  0.00  0.00      CHC  H
ATOM   5031  CG2 ILE C 217      -8.920   6.133 -19.520  0.00  0.00      CHC  C
ATOM   5032 HG21 ILE C 217      -9.048   5.838 -18.456  0.00  0.00      CHC  H
ATOM   5033 HG22 ILE C 217      -8.854   5.207 -20.130  0.00  0.00      CHC  H
ATOM   5034 HG23 ILE C 217      -7.923   6.624 -19.522  0.00  0.00      CHC  H
ATOM   5035  CG1 ILE C 217     -11.500   6.441 -19.583  0.00  0.00      CHC  C
ATOM   5036 HG11 ILE C 217     -11.665   6.407 -18.485  0.00  0.00      CHC  H
ATOM   5037 HG12 ILE C 217     -12.335   7.094 -19.916  0.00  0.00      CHC  H
ATOM   5038  CD  ILE C 217     -11.783   5.056 -20.227  0.00  0.00      CHC  C
ATOM   5039  HD1 ILE C 217     -11.393   4.278 -19.537  0.00  0.00      CHC  H
ATOM   5040  HD2 ILE C 217     -12.891   5.045 -20.307  0.00  0.00      CHC  H
ATOM   5041  HD3 ILE C 217     -11.423   4.926 -21.270  0.00  0.00      CHC  H
ATOM   5042  C   ILE C 217     -10.920   9.436 -19.991  0.00  0.00      CHC  C
ATOM   5043  O   ILE C 217     -10.770  10.026 -21.006  0.00  0.00      CHC  O
ATOM   5044  N   GLY C 218     -12.126   9.508 -19.407  0.00  0.00      CHC  N
ATOM   5045  HN  GLY C 218     -12.300   8.879 -18.653  0.00  0.00      CHC  H
ATOM   5046  CA  GLY C 218     -13.368  10.179 -19.873  0.00  0.00      CHC  C
ATOM   5047  HA1 GLY C 218     -14.053  10.102 -19.041  0.00  0.00      CHC  H
ATOM   5048  HA2 GLY C 218     -13.738   9.817 -20.821  0.00  0.00      CHC  H
ATOM   5049  C   GLY C 218     -13.150  11.739 -20.048  0.00  0.00      CHC  C
ATOM   5050  O   GLY C 218     -13.729  12.297 -20.968  0.00  0.00      CHC  O
ATOM   5051  N   VAL C 219     -12.282  12.321 -19.269  0.00  0.00      CHC  N
ATOM   5052  HN  VAL C 219     -11.860  11.753 -18.566  0.00  0.00      CHC  H
ATOM   5053  CA  VAL C 219     -11.898  13.765 -19.279  0.00  0.00      CHC  C
ATOM   5054  HA  VAL C 219     -12.712  14.350 -19.681  0.00  0.00      CHC  H
ATOM   5055  CB  VAL C 219     -11.351  14.336 -17.969  0.00  0.00      CHC  C
ATOM   5056  HB  VAL C 219     -10.414  13.802 -17.702  0.00  0.00      CHC  H
ATOM   5057  CG1 VAL C 219     -10.968  15.844 -17.949  0.00  0.00      CHC  C
ATOM   5058 HG11 VAL C 219     -10.212  16.018 -18.744  0.00  0.00      CHC  H
ATOM   5059 HG12 VAL C 219     -11.873  16.388 -18.296  0.00  0.00      CHC  H
ATOM   5060 HG13 VAL C 219     -10.816  16.210 -16.911  0.00  0.00      CHC  H
ATOM   5061  CG2 VAL C 219     -12.363  14.204 -16.768  0.00  0.00      CHC  C
ATOM   5062 HG21 VAL C 219     -13.045  15.080 -16.723  0.00  0.00      CHC  H
[truncated: 123,403 more chars]
