# Supplementary material for: Mechanism of μ-Conotoxin PIIIA Binding to the Voltage-Gated Na+ Channel NaV1.4
Source: PLoS One. 2014 Mar 27;9(3):e93267. doi: 10.1371/journal.pone.0093267 (PMC3968119; doi:10.1371/journal.pone.0093267)
Supplement: File S1 — PDB coordinate files of NaV1.4 model and NaV1.4 in complex with PIIIA. (ZIP) [file pone.0093267.s005.zip › nav14_PIIIA_R14.pdb]

CRYST1   84.353   84.353  104.368  90.00  90.00  90.00 P 1           1
ATOM      1  N   PCA P   1       0.879  -9.374  24.941  0.00  0.00      P3A  N
ATOM      2  HN  PCA P   1       1.022  -8.832  25.781  0.00  0.00      P3A  H
ATOM      3  CD  PCA P   1       1.494 -10.514  24.550  0.00  0.00      P3A  C
ATOM      4  OE  PCA P   1       2.213 -11.223  25.272  0.00  0.00      P3A  O
ATOM      5  CA  PCA P   1       0.173  -8.735  23.838  0.00  0.00      P3A  C
ATOM      6  HA  PCA P   1       0.272  -7.665  23.725  0.00  0.00      P3A  H
ATOM      7  CB  PCA P   1       0.812  -9.317  22.604  0.00  0.00      P3A  C
ATOM      8  HB1 PCA P   1       0.254  -9.265  21.645  0.00  0.00      P3A  H
ATOM      9  HB2 PCA P   1       1.656  -8.632  22.373  0.00  0.00      P3A  H
ATOM     10  CG  PCA P   1       1.360 -10.648  23.126  0.00  0.00      P3A  C
ATOM     11  HG1 PCA P   1       0.544 -11.396  23.034  0.00  0.00      P3A  H
ATOM     12  HG2 PCA P   1       2.247 -11.173  22.710  0.00  0.00      P3A  H
ATOM     13  C   PCA P   1      -1.315  -9.111  23.930  0.00  0.00      P3A  C
ATOM     14  O   PCA P   1      -2.064  -9.200  22.925  0.00  0.00      P3A  O
ATOM     15  N   ARG P   2      -1.848  -9.358  25.116  0.00  0.00      P3A  N
ATOM     16  HN  ARG P   2      -1.394  -9.129  25.973  0.00  0.00      P3A  H
ATOM     17  CA  ARG P   2      -3.150  -9.948  25.297  0.00  0.00      P3A  C
ATOM     18  HA  ARG P   2      -3.212 -10.776  24.605  0.00  0.00      P3A  H
ATOM     19  CB  ARG P   2      -3.210 -10.444  26.729  0.00  0.00      P3A  C
ATOM     20  HB1 ARG P   2      -4.241 -10.673  27.073  0.00  0.00      P3A  H
ATOM     21  HB2 ARG P   2      -2.912  -9.629  27.423  0.00  0.00      P3A  H
ATOM     22  CG  ARG P   2      -2.348 -11.710  27.076  0.00  0.00      P3A  C
ATOM     23  HG1 ARG P   2      -1.267 -11.740  26.821  0.00  0.00      P3A  H
ATOM     24  HG2 ARG P   2      -2.764 -12.581  26.527  0.00  0.00      P3A  H
ATOM     25  CD  ARG P   2      -2.326 -12.135  28.577  0.00  0.00      P3A  C
ATOM     26  HD1 ARG P   2      -3.324 -12.045  29.058  0.00  0.00      P3A  H
ATOM     27  HD2 ARG P   2      -1.603 -11.449  29.067  0.00  0.00      P3A  H
ATOM     28  NE  ARG P   2      -1.799 -13.497  28.714  0.00  0.00      P3A  N
ATOM     29  HE  ARG P   2      -1.475 -14.026  27.930  0.00  0.00      P3A  H
ATOM     30  CZ  ARG P   2      -1.181 -13.843  29.839  0.00  0.00      P3A  C
ATOM     31  NH1 ARG P   2      -1.287 -13.204  31.004  0.00  0.00      P3A  N
ATOM     32 HH11 ARG P   2      -2.144 -12.712  31.154  0.00  0.00      P3A  H
ATOM     33 HH12 ARG P   2      -0.726 -13.513  31.772  0.00  0.00      P3A  H
ATOM     34  NH2 ARG P   2      -0.477 -14.972  29.852  0.00  0.00      P3A  N
ATOM     35 HH21 ARG P   2      -0.014 -15.336  29.044  0.00  0.00      P3A  H
ATOM     36 HH22 ARG P   2      -0.136 -15.336  30.718  0.00  0.00      P3A  H
ATOM     37  C   ARG P   2      -4.333  -9.058  25.138  0.00  0.00      P3A  C
ATOM     38  O   ARG P   2      -5.383  -9.539  24.644  0.00  0.00      P3A  O
ATOM     39  N   LEU P   3      -4.291  -7.743  25.324  0.00  0.00      P3A  N
ATOM     40  HN  LEU P   3      -3.432  -7.321  25.603  0.00  0.00      P3A  H
ATOM     41  CA  LEU P   3      -5.420  -6.877  25.108  0.00  0.00      P3A  C
ATOM     42  HA  LEU P   3      -6.303  -7.205  25.636  0.00  0.00      P3A  H
ATOM     43  CB  LEU P   3      -5.020  -5.542  25.778  0.00  0.00      P3A  C
ATOM     44  HB1 LEU P   3      -4.138  -5.055  25.309  0.00  0.00      P3A  H
ATOM     45  HB2 LEU P   3      -4.691  -5.772  26.814  0.00  0.00      P3A  H
ATOM     46  CG  LEU P   3      -5.999  -4.418  25.694  0.00  0.00      P3A  C
ATOM     47  HG  LEU P   3      -6.131  -4.075  24.645  0.00  0.00      P3A  H
ATOM     48  CD1 LEU P   3      -7.269  -4.691  26.474  0.00  0.00      P3A  C
ATOM     49 HD11 LEU P   3      -7.712  -5.660  26.159  0.00  0.00      P3A  H
ATOM     50 HD12 LEU P   3      -7.954  -3.869  26.175  0.00  0.00      P3A  H
ATOM     51 HD13 LEU P   3      -7.192  -4.523  27.569  0.00  0.00      P3A  H
ATOM     52  CD2 LEU P   3      -5.318  -3.236  26.316  0.00  0.00      P3A  C
ATOM     53 HD21 LEU P   3      -5.063  -3.307  27.395  0.00  0.00      P3A  H
ATOM     54 HD22 LEU P   3      -5.945  -2.324  26.218  0.00  0.00      P3A  H
ATOM     55 HD23 LEU P   3      -4.402  -2.874  25.803  0.00  0.00      P3A  H
ATOM     56  C   LEU P   3      -5.577  -6.726  23.608  0.00  0.00      P3A  C
ATOM     57  O   LEU P   3      -6.644  -6.305  23.140  0.00  0.00      P3A  O
ATOM     58  CB  CYS P   4      -3.218  -6.858  20.505  0.00  0.00      P3A  C
ATOM     59  SG  CYS P   4      -3.281  -6.991  18.666  0.00  0.00      P3A  S
ATOM     60  N   CYS P   4      -4.561  -7.028  22.748  0.00  0.00      P3A  N
ATOM     61  HN  CYS P   4      -3.625  -7.103  23.084  0.00  0.00      P3A  H
ATOM     62  CA  CYS P   4      -4.595  -7.063  21.234  0.00  0.00      P3A  C
ATOM     63  HA  CYS P   4      -5.368  -6.356  20.968  0.00  0.00      P3A  H
ATOM     64  HB1 CYS P   4      -2.552  -7.682  20.841  0.00  0.00      P3A  H
ATOM     65  HB2 CYS P   4      -2.837  -5.826  20.657  0.00  0.00      P3A  H
ATOM     66  C   CYS P   4      -5.068  -8.379  20.811  0.00  0.00      P3A  C
ATOM     67  O   CYS P   4      -6.059  -8.540  20.088  0.00  0.00      P3A  O
ATOM     68  CB  CYS P   5      -3.213 -11.510  20.701  0.00  0.00      P3A  C
ATOM     69  SG  CYS P   5      -1.943 -10.628  19.822  0.00  0.00      P3A  S
ATOM     70  N   CYS P   5      -4.461  -9.485  21.332  0.00  0.00      P3A  N
ATOM     71  HN  CYS P   5      -3.705  -9.374  21.973  0.00  0.00      P3A  H
ATOM     72  CA  CYS P   5      -4.580 -10.812  20.669  0.00  0.00      P3A  C
ATOM     73  HA  CYS P   5      -4.875 -10.627  19.646  0.00  0.00      P3A  H
ATOM     74  HB1 CYS P   5      -3.394 -12.486  20.203  0.00  0.00      P3A  H
ATOM     75  HB2 CYS P   5      -2.800 -11.671  21.720  0.00  0.00      P3A  H
ATOM     76  C   CYS P   5      -5.650 -11.638  21.319  0.00  0.00      P3A  C
ATOM     77  O   CYS P   5      -6.130 -12.661  20.875  0.00  0.00      P3A  O
ATOM     78  N   GLY P   6      -6.154 -11.106  22.461  0.00  0.00      P3A  N
ATOM     79  HN  GLY P   6      -5.768 -10.211  22.671  0.00  0.00      P3A  H
ATOM     80  CA  GLY P   6      -7.210 -11.624  23.311  0.00  0.00      P3A  C
ATOM     81  HA1 GLY P   6      -7.160 -11.154  24.282  0.00  0.00      P3A  H
ATOM     82  HA2 GLY P   6      -7.113 -12.688  23.473  0.00  0.00      P3A  H
ATOM     83  C   GLY P   6      -8.618 -11.271  22.797  0.00  0.00      P3A  C
ATOM     84  O   GLY P   6      -9.692 -11.618  23.395  0.00  0.00      P3A  O
ATOM     85  N   PHE P   7      -8.729 -10.571  21.688  0.00  0.00      P3A  N
ATOM     86  HN  PHE P   7      -7.877 -10.390  21.201  0.00  0.00      P3A  H
ATOM     87  CA  PHE P   7     -10.012 -10.153  21.067  0.00  0.00      P3A  C
ATOM     88  HA  PHE P   7     -10.793 -10.797  21.444  0.00  0.00      P3A  H
ATOM     89  CB  PHE P   7     -10.310  -8.692  21.330  0.00  0.00      P3A  C
ATOM     90  HB1 PHE P   7     -11.235  -8.493  20.748  0.00  0.00      P3A  H
ATOM     91  HB2 PHE P   7      -9.441  -8.043  21.090  0.00  0.00      P3A  H
ATOM     92  CG  PHE P   7     -10.463  -8.478  22.778  0.00  0.00      P3A  C
ATOM     93  CD1 PHE P   7     -11.607  -8.855  23.543  0.00  0.00      P3A  C
ATOM     94  HD1 PHE P   7     -12.479  -9.093  22.953  0.00  0.00      P3A  H
ATOM     95  CE1 PHE P   7     -11.723  -8.544  24.925  0.00  0.00      P3A  C
ATOM     96  HE1 PHE P   7     -12.687  -8.775  25.355  0.00  0.00      P3A  H
ATOM     97  CZ  PHE P   7     -10.621  -7.916  25.618  0.00  0.00      P3A  C
ATOM     98  HZ  PHE P   7     -10.596  -7.693  26.674  0.00  0.00      P3A  H
ATOM     99  CD2 PHE P   7      -9.434  -7.832  23.519  0.00  0.00      P3A  C
ATOM    100  HD2 PHE P   7      -8.517  -7.650  22.977  0.00  0.00      P3A  H
ATOM    101  CE2 PHE P   7      -9.486  -7.587  24.909  0.00  0.00      P3A  C
ATOM    102  HE2 PHE P   7      -8.676  -7.180  25.495  0.00  0.00      P3A  H
ATOM    103  C   PHE P   7      -9.876 -10.390  19.569  0.00  0.00      P3A  C
ATOM    104  O   PHE P   7      -9.080  -9.637  18.979  0.00  0.00      P3A  O
ATOM    105  N   HYP P   8     -10.611 -11.201  18.824  0.00  0.00      P3A  N
ATOM    106  CA  HYP P   8     -10.106 -11.786  17.609  0.00  0.00      P3A  C
ATOM    107  HA  HYP P   8      -9.066 -12.021  17.782  0.00  0.00      P3A  H
ATOM    108  CD  HYP P   8     -11.713 -12.052  19.438  0.00  0.00      P3A  C
ATOM    109  HD1 HYP P   8     -12.555 -11.378  19.704  0.00  0.00      P3A  H
ATOM    110  HD2 HYP P   8     -11.292 -12.660  20.267  0.00  0.00      P3A  H
ATOM    111  C   HYP P   8     -10.239 -10.891  16.446  0.00  0.00      P3A  C
ATOM    112  O   HYP P   8      -9.493 -11.123  15.474  0.00  0.00      P3A  O
ATOM    113  CB  HYP P   8     -10.801 -13.160  17.481  0.00  0.00      P3A  C
ATOM    114  HB1 HYP P   8     -11.038 -13.384  16.419  0.00  0.00      P3A  H
ATOM    115  HB2 HYP P   8     -10.070 -13.912  17.850  0.00  0.00      P3A  H
ATOM    116  CG  HYP P   8     -12.077 -13.040  18.322  0.00  0.00      P3A  C
ATOM    117  HG  HYP P   8     -12.849 -12.507  17.728  0.00  0.00      P3A  H
ATOM    118  OG2 HYP P   8     -12.595 -14.261  18.755  0.00  0.00      P3A  O
ATOM    119  HG2 HYP P   8     -12.518 -14.938  18.079  0.00  0.00      P3A  H
ATOM    120  N   LYS P   9     -11.151  -9.841  16.502  0.00  0.00      P3A  N
ATOM    121  HN  LYS P   9     -11.686  -9.748  17.338  0.00  0.00      P3A  H
ATOM    122  CA  LYS P   9     -11.188  -8.708  15.596  0.00  0.00      P3A  C
ATOM    123  HA  LYS P   9     -11.085  -9.272  14.681  0.00  0.00      P3A  H
ATOM    124  CB  LYS P   9     -12.473  -7.887  15.548  0.00  0.00      P3A  C
ATOM    125  HB1 LYS P   9     -12.697  -7.513  16.570  0.00  0.00      P3A  H
ATOM    126  HB2 LYS P   9     -13.338  -8.518  15.249  0.00  0.00      P3A  H
ATOM    127  CG  LYS P   9     -12.412  -6.685  14.475  0.00  0.00      P3A  C
ATOM    128  HG1 LYS P   9     -11.974  -6.899  13.476  0.00  0.00      P3A  H
ATOM    129  HG2 LYS P   9     -11.710  -5.907  14.842  0.00  0.00      P3A  H
ATOM    130  CD  LYS P   9     -13.769  -5.979  14.270  0.00  0.00      P3A  C
ATOM    131  HD1 LYS P   9     -13.741  -5.412  13.315  0.00  0.00      P3A  H
ATOM    132  HD2 LYS P   9     -13.956  -5.303  15.131  0.00  0.00      P3A  H
ATOM    133  CE  LYS P   9     -14.979  -6.863  14.040  0.00  0.00      P3A  C
ATOM    134  HE1 LYS P   9     -15.274  -7.406  14.963  0.00  0.00      P3A  H
ATOM    135  HE2 LYS P   9     -14.814  -7.629  13.252  0.00  0.00      P3A  H
ATOM    136  NZ  LYS P   9     -16.204  -6.128  13.620  0.00  0.00      P3A  N
ATOM    137  HZ1 LYS P   9     -16.403  -5.761  14.572  0.00  0.00      P3A  H
ATOM    138  HZ2 LYS P   9     -16.981  -6.763  13.348  0.00  0.00      P3A  H
ATOM    139  HZ3 LYS P   9     -16.028  -5.426  12.873  0.00  0.00      P3A  H
ATOM    140  C   LYS P   9      -9.878  -7.812  15.640  0.00  0.00      P3A  C
ATOM    141  O   LYS P   9      -9.237  -7.588  14.627  0.00  0.00      P3A  O
ATOM    142  N   SER P  10      -9.435  -7.464  16.847  0.00  0.00      P3A  N
ATOM    143  HN  SER P  10     -10.000  -7.786  17.603  0.00  0.00      P3A  H
ATOM    144  CA  SER P  10      -8.226  -6.730  17.034  0.00  0.00      P3A  C
ATOM    145  HA  SER P  10      -8.319  -5.886  16.366  0.00  0.00      P3A  H
ATOM    146  CB  SER P  10      -7.969  -6.486  18.531  0.00  0.00      P3A  C
ATOM    147  HB1 SER P  10      -6.935  -6.551  18.933  0.00  0.00      P3A  H
ATOM    148  HB2 SER P  10      -8.611  -7.289  18.952  0.00  0.00      P3A  H
ATOM    149  OG  SER P  10      -8.464  -5.222  18.915  0.00  0.00      P3A  O
ATOM    150  HG1 SER P  10      -8.548  -5.126  19.867  0.00  0.00      P3A  H
ATOM    151  C   SER P  10      -7.019  -7.472  16.559  0.00  0.00      P3A  C
ATOM    152  O   SER P  10      -6.055  -6.938  15.995  0.00  0.00      P3A  O
ATOM    153  CB  CYS P  11      -6.254 -11.089  16.989  0.00  0.00      P3A  C
ATOM    154  SG  CYS P  11      -5.097 -12.438  16.717  0.00  0.00      P3A  S
ATOM    155  N   CYS P  11      -6.984  -8.773  16.798  0.00  0.00      P3A  N
ATOM    156  HN  CYS P  11      -7.775  -9.138  17.283  0.00  0.00      P3A  H
ATOM    157  CA  CYS P  11      -5.942  -9.680  16.418  0.00  0.00      P3A  C
ATOM    158  HA  CYS P  11      -5.010  -9.303  16.811  0.00  0.00      P3A  H
ATOM    159  HB1 CYS P  11      -7.260 -11.344  16.593  0.00  0.00      P3A  H
ATOM    160  HB2 CYS P  11      -6.492 -11.084  18.074  0.00  0.00      P3A  H
ATOM    161  C   CYS P  11      -5.670  -9.793  14.957  0.00  0.00      P3A  C
ATOM    162  O   CYS P  11      -4.521  -9.795  14.488  0.00  0.00      P3A  O
ATOM    163  N   ARG P  12      -6.746  -9.869  14.149  0.00  0.00      P3A  N
ATOM    164  HN  ARG P  12      -7.626  -9.655  14.566  0.00  0.00      P3A  H
ATOM    165  CA  ARG P  12      -6.587  -9.999  12.687  0.00  0.00      P3A  C
ATOM    166  HA  ARG P  12      -5.767 -10.629  12.374  0.00  0.00      P3A  H
ATOM    167  CB  ARG P  12      -7.780 -10.716  12.048  0.00  0.00      P3A  C
ATOM    168  HB1 ARG P  12      -7.477 -10.830  10.986  0.00  0.00      P3A  H
ATOM    169  HB2 ARG P  12      -8.756 -10.185  12.044  0.00  0.00      P3A  H
ATOM    170  CG  ARG P  12      -8.005 -12.193  12.653  0.00  0.00      P3A  C
ATOM    171  HG1 ARG P  12      -8.507 -12.177  13.644  0.00  0.00      P3A  H
ATOM    172  HG2 ARG P  12      -6.976 -12.597  12.766  0.00  0.00      P3A  H
ATOM    173  CD  ARG P  12      -8.678 -13.164  11.751  0.00  0.00      P3A  C
ATOM    174  HD1 ARG P  12      -8.664 -14.168  12.227  0.00  0.00      P3A  H
ATOM    175  HD2 ARG P  12      -8.151 -13.322  10.786  0.00  0.00      P3A  H
ATOM    176  NE  ARG P  12     -10.072 -12.687  11.517  0.00  0.00      P3A  N
ATOM    177  HE  ARG P  12     -10.380 -12.245  10.675  0.00  0.00      P3A  H
ATOM    178  CZ  ARG P  12     -11.053 -12.748  12.458  0.00  0.00      P3A  C
ATOM    179  NH1 ARG P  12     -10.957 -13.458  13.563  0.00  0.00      P3A  N
ATOM    180 HH11 ARG P  12     -10.097 -13.921  13.779  0.00  0.00      P3A  H
ATOM    181 HH12 ARG P  12     -11.711 -13.520  14.217  0.00  0.00      P3A  H
ATOM    182  NH2 ARG P  12     -12.204 -12.072  12.287  0.00  0.00      P3A  N
ATOM    183 HH21 ARG P  12     -12.337 -11.375  11.582  0.00  0.00      P3A  H
ATOM    184 HH22 ARG P  12     -12.990 -12.076  12.905  0.00  0.00      P3A  H
ATOM    185  C   ARG P  12      -6.337  -8.692  11.996  0.00  0.00      P3A  C
ATOM    186  O   ARG P  12      -6.190  -8.607  10.814  0.00  0.00      P3A  O
ATOM    187  N   SER P  13      -6.322  -7.549  12.676  0.00  0.00      P3A  N
ATOM    188  HN  SER P  13      -6.582  -7.471  13.635  0.00  0.00      P3A  H
ATOM    189  CA  SER P  13      -6.008  -6.299  12.052  0.00  0.00      P3A  C
ATOM    190  HA  SER P  13      -6.737  -6.091  11.283  0.00  0.00      P3A  H
ATOM    191  CB  SER P  13      -5.884  -5.151  13.132  0.00  0.00      P3A  C
ATOM    192  HB1 SER P  13      -5.015  -5.247  13.817  0.00  0.00      P3A  H
ATOM    193  HB2 SER P  13      -6.721  -5.203  13.861  0.00  0.00      P3A  H
ATOM    194  OG  SER P  13      -5.845  -3.836  12.541  0.00  0.00      P3A  O
ATOM    195  HG1 SER P  13      -5.986  -3.265  13.299  0.00  0.00      P3A  H
ATOM    196  C   SER P  13      -4.598  -6.199  11.440  0.00  0.00      P3A  C
ATOM    197  O   SER P  13      -3.672  -6.693  12.037  0.00  0.00      P3A  O
ATOM    198  N   ARG P  14      -4.329  -5.537  10.287  0.00  0.00      P3A  N
ATOM    199  HN  ARG P  14      -5.043  -5.140   9.715  0.00  0.00      P3A  H
ATOM    200  CA  ARG P  14      -2.925  -5.441   9.797  0.00  0.00      P3A  C
ATOM    201  HA  ARG P  14      -2.508  -6.417   9.595  0.00  0.00      P3A  H
ATOM    202  CB  ARG P  14      -2.896  -4.602   8.557  0.00  0.00      P3A  C
ATOM    203  HB1 ARG P  14      -2.915  -3.525   8.832  0.00  0.00      P3A  H
ATOM    204  HB2 ARG P  14      -3.839  -4.829   8.016  0.00  0.00      P3A  H
ATOM    205  CG  ARG P  14      -1.704  -4.770   7.598  0.00  0.00      P3A  C
ATOM    206  HG1 ARG P  14      -1.754  -5.850   7.343  0.00  0.00      P3A  H
ATOM    207  HG2 ARG P  14      -0.735  -4.499   8.069  0.00  0.00      P3A  H
ATOM    208  CD  ARG P  14      -1.847  -4.075   6.282  0.00  0.00      P3A  C
ATOM    209  HD1 ARG P  14      -1.621  -2.989   6.336  0.00  0.00      P3A  H
ATOM    210  HD2 ARG P  14      -2.849  -4.150   5.808  0.00  0.00      P3A  H
ATOM    211  NE  ARG P  14      -0.843  -4.767   5.410  0.00  0.00      P3A  N
ATOM    212  HE  ARG P  14      -0.358  -5.550   5.800  0.00  0.00      P3A  H
ATOM    213  CZ  ARG P  14      -0.631  -4.519   4.093  0.00  0.00      P3A  C
ATOM    214  NH1 ARG P  14      -1.338  -3.684   3.352  0.00  0.00      P3A  N
ATOM    215 HH11 ARG P  14      -2.029  -3.130   3.815  0.00  0.00      P3A  H
ATOM    216 HH12 ARG P  14      -0.918  -3.328   2.516  0.00  0.00      P3A  H
ATOM    217  NH2 ARG P  14       0.417  -5.147   3.551  0.00  0.00      P3A  N
ATOM    218 HH21 ARG P  14       0.852  -5.874   4.082  0.00  0.00      P3A  H
ATOM    219 HH22 ARG P  14       0.526  -5.208   2.558  0.00  0.00      P3A  H
ATOM    220  C   ARG P  14      -1.987  -4.783  10.823  0.00  0.00      P3A  C
ATOM    221  O   ARG P  14      -0.767  -5.114  10.926  0.00  0.00      P3A  O
ATOM    222  N   GLN P  15      -2.443  -3.826  11.686  0.00  0.00      P3A  N
ATOM    223  HN  GLN P  15      -3.430  -3.683  11.714  0.00  0.00      P3A  H
ATOM    224  CA  GLN P  15      -1.664  -3.217  12.702  0.00  0.00      P3A  C
ATOM    225  HA  GLN P  15      -0.761  -2.843  12.242  0.00  0.00      P3A  H
ATOM    226  CB  GLN P  15      -2.266  -1.902  13.276  0.00  0.00      P3A  C
ATOM    227  HB1 GLN P  15      -1.797  -1.661  14.254  0.00  0.00      P3A  H
ATOM    228  HB2 GLN P  15      -3.353  -2.038  13.459  0.00  0.00      P3A  H
ATOM    229  CG  GLN P  15      -2.378  -0.731  12.211  0.00  0.00      P3A  C
ATOM    230  HG1 GLN P  15      -1.334  -0.498  11.912  0.00  0.00      P3A  H
ATOM    231  HG2 GLN P  15      -2.737   0.092  12.866  0.00  0.00      P3A  H
ATOM    232  CD  GLN P  15      -3.276  -0.795  11.023  0.00  0.00      P3A  C
ATOM    233  OE1 GLN P  15      -2.895  -0.516   9.834  0.00  0.00      P3A  O
ATOM    234  NE2 GLN P  15      -4.564  -1.052  11.292  0.00  0.00      P3A  N
ATOM    235 HE21 GLN P  15      -4.769  -1.506  12.159  0.00  0.00      P3A  H
ATOM    236 HE22 GLN P  15      -5.153  -1.011  10.485  0.00  0.00      P3A  H
ATOM    237  C   GLN P  15      -1.203  -4.145  13.766  0.00  0.00      P3A  C
ATOM    238  O   GLN P  15      -0.129  -3.944  14.312  0.00  0.00      P3A  O
ATOM    239  SG  CYS P  16      -3.435  -5.730  17.108  0.00  0.00      P3A  S
ATOM    240  CB  CYS P  16      -2.973  -6.786  15.749  0.00  0.00      P3A  C
ATOM    241  N   CYS P  16      -2.058  -5.166  14.047  0.00  0.00      P3A  N
ATOM    242  HN  CYS P  16      -2.943  -5.290  13.604  0.00  0.00      P3A  H
ATOM    243  CA  CYS P  16      -1.783  -6.246  14.992  0.00  0.00      P3A  C
ATOM    244  HA  CYS P  16      -1.023  -5.849  15.649  0.00  0.00      P3A  H
ATOM    245  HB1 CYS P  16      -2.793  -7.830  16.083  0.00  0.00      P3A  H
ATOM    246  HB2 CYS P  16      -3.905  -6.863  15.151  0.00  0.00      P3A  H
ATOM    247  C   CYS P  16      -1.175  -7.462  14.234  0.00  0.00      P3A  C
ATOM    248  O   CYS P  16      -1.023  -8.633  14.734  0.00  0.00      P3A  O
ATOM    249  N   LYS P  17      -0.746  -7.292  12.973  0.00  0.00      P3A  N
ATOM    250  HN  LYS P  17      -0.701  -6.436  12.463  0.00  0.00      P3A  H
ATOM    251  CA  LYS P  17       0.025  -8.384  12.317  0.00  0.00      P3A  C
ATOM    252  HA  LYS P  17      -0.556  -9.284  12.450  0.00  0.00      P3A  H
ATOM    253  CB  LYS P  17       0.045  -8.170  10.763  0.00  0.00      P3A  C
ATOM    254  HB1 LYS P  17       0.462  -7.179  10.483  0.00  0.00      P3A  H
ATOM    255  HB2 LYS P  17      -1.028  -8.220  10.477  0.00  0.00      P3A  H
ATOM    256  CG  LYS P  17       0.875  -9.209  10.002  0.00  0.00      P3A  C
ATOM    257  HG1 LYS P  17       0.669 -10.188  10.485  0.00  0.00      P3A  H
ATOM    258  HG2 LYS P  17       1.959  -9.052  10.189  0.00  0.00      P3A  H
ATOM    259  CD  LYS P  17       0.501  -9.553   8.542  0.00  0.00      P3A  C
ATOM    260  HD1 LYS P  17       0.797  -8.775   7.807  0.00  0.00      P3A  H
ATOM    261  HD2 LYS P  17      -0.571  -9.694   8.287  0.00  0.00      P3A  H
ATOM    262  CE  LYS P  17       1.279 -10.827   8.037  0.00  0.00      P3A  C
ATOM    263  HE1 LYS P  17       0.798 -11.733   8.465  0.00  0.00      P3A  H
ATOM    264  HE2 LYS P  17       2.314 -10.802   8.440  0.00  0.00      P3A  H
ATOM    265  NZ  LYS P  17       1.316 -10.969   6.647  0.00  0.00      P3A  N
ATOM    266  HZ1 LYS P  17       1.832 -11.809   6.317  0.00  0.00      P3A  H
ATOM    267  HZ2 LYS P  17       2.021 -10.295   6.285  0.00  0.00      P3A  H
ATOM    268  HZ3 LYS P  17       0.401 -10.937   6.154  0.00  0.00      P3A  H
ATOM    269  C   LYS P  17       1.487  -8.691  12.922  0.00  0.00      P3A  C
ATOM    270  O   LYS P  17       1.701  -9.950  13.101  0.00  0.00      P3A  O
ATOM    271  N   HYP P  18       2.417  -7.863  13.262  0.00  0.00      P3A  N
ATOM    272  CA  HYP P  18       3.748  -8.331  13.662  0.00  0.00      P3A  C
ATOM    273  HA  HYP P  18       4.034  -9.133  12.997  0.00  0.00      P3A  H
ATOM    274  CD  HYP P  18       2.306  -6.393  12.985  0.00  0.00      P3A  C
ATOM    275  HD1 HYP P  18       2.350  -6.241  11.886  0.00  0.00      P3A  H
ATOM    276  HD2 HYP P  18       1.399  -5.954  13.452  0.00  0.00      P3A  H
ATOM    277  C   HYP P  18       3.625  -8.900  15.067  0.00  0.00      P3A  C
ATOM    278  O   HYP P  18       2.541  -8.695  15.647  0.00  0.00      P3A  O
ATOM    279  CB  HYP P  18       4.622  -7.063  13.478  0.00  0.00      P3A  C
ATOM    280  HB1 HYP P  18       5.398  -6.967  14.267  0.00  0.00      P3A  H
ATOM    281  HB2 HYP P  18       5.100  -7.214  12.487  0.00  0.00      P3A  H
ATOM    282  CG  HYP P  18       3.620  -5.857  13.628  0.00  0.00      P3A  C
ATOM    283  HG  HYP P  18       3.353  -5.654  14.688  0.00  0.00      P3A  H
ATOM    284  OG2 HYP P  18       4.192  -4.743  12.978  0.00  0.00      P3A  O
ATOM    285  HG2 HYP P  18       3.560  -4.023  12.921  0.00  0.00      P3A  H
ATOM    286  N   HSE P  19       4.735  -9.458  15.564  0.00  0.00      P3A  N
ATOM    287  HN  HSE P  19       5.553  -9.512  14.997  0.00  0.00      P3A  H
ATOM    288  CA  HSE P  19       4.805  -9.940  16.971  0.00  0.00      P3A  C
ATOM    289  HA  HSE P  19       5.767 -10.398  17.148  0.00  0.00      P3A  H
ATOM    290  CB  HSE P  19       4.669  -8.750  17.989  0.00  0.00      P3A  C
ATOM    291  HB1 HSE P  19       3.659  -8.325  17.806  0.00  0.00      P3A  H
ATOM    292  HB2 HSE P  19       5.431  -7.957  17.828  0.00  0.00      P3A  H
ATOM    293  ND1 HSE P  19       6.081  -9.409  19.897  0.00  0.00      P3A  N
ATOM    294  CG  HSE P  19       4.842  -8.980  19.459  0.00  0.00      P3A  C
ATOM    295  CE1 HSE P  19       5.875  -9.591  21.209  0.00  0.00      P3A  C
ATOM    296  HE1 HSE P  19       6.698  -9.843  21.877  0.00  0.00      P3A  H
ATOM    297  NE2 HSE P  19       4.565  -9.392  21.636  0.00  0.00      P3A  N
ATOM    298  HE2 HSE P  19       4.123  -9.665  22.490  0.00  0.00      P3A  H
ATOM    299  CD2 HSE P  19       3.922  -8.991  20.486  0.00  0.00      P3A  C
ATOM    300  HD2 HSE P  19       2.847  -8.875  20.420  0.00  0.00      P3A  H
ATOM    301  C   HSE P  19       3.764 -10.987  17.244  0.00  0.00      P3A  C
ATOM    302  O   HSE P  19       2.940 -10.934  18.187  0.00  0.00      P3A  O
ATOM    303  N   ARG P  20       3.702 -12.007  16.331  0.00  0.00      P3A  N
ATOM    304  HN  ARG P  20       4.541 -12.142  15.811  0.00  0.00      P3A  H
ATOM    305  CA  ARG P  20       2.684 -13.086  16.192  0.00  0.00      P3A  C
ATOM    306  HA  ARG P  20       1.796 -12.563  15.869  0.00  0.00      P3A  H
ATOM    307  CB  ARG P  20       3.030 -14.067  15.021  0.00  0.00      P3A  C
ATOM    308  HB1 ARG P  20       2.173 -14.769  14.939  0.00  0.00      P3A  H
ATOM    309  HB2 ARG P  20       3.941 -14.642  15.291  0.00  0.00      P3A  H
ATOM    310  CG  ARG P  20       3.223 -13.378  13.676  0.00  0.00      P3A  C
ATOM    311  HG1 ARG P  20       4.059 -12.653  13.775  0.00  0.00      P3A  H
ATOM    312  HG2 ARG P  20       2.252 -12.889  13.451  0.00  0.00      P3A  H
ATOM    313  CD  ARG P  20       3.533 -14.315  12.531  0.00  0.00      P3A  C
ATOM    314  HD1 ARG P  20       3.489 -13.716  11.596  0.00  0.00      P3A  H
ATOM    315  HD2 ARG P  20       2.728 -15.075  12.440  0.00  0.00      P3A  H
ATOM    316  NE  ARG P  20       4.889 -14.920  12.772  0.00  0.00      P3A  N
ATOM    317  HE  ARG P  20       5.405 -14.665  13.590  0.00  0.00      P3A  H
ATOM    318  CZ  ARG P  20       5.589 -15.652  11.925  0.00  0.00      P3A  C
ATOM    319  NH1 ARG P  20       5.098 -16.051  10.774  0.00  0.00      P3A  N
ATOM    320 HH11 ARG P  20       4.109 -16.091  10.634  0.00  0.00      P3A  H
ATOM    321 HH12 ARG P  20       5.773 -16.247  10.062  0.00  0.00      P3A  H
ATOM    322  NH2 ARG P  20       6.829 -15.828  12.101  0.00  0.00      P3A  N
ATOM    323 HH21 ARG P  20       7.338 -15.307  12.786  0.00  0.00      P3A  H
ATOM    324 HH22 ARG P  20       7.246 -16.282  11.314  0.00  0.00      P3A  H
ATOM    325  C   ARG P  20       2.409 -13.787  17.532  0.00  0.00      P3A  C
ATOM    326  O   ARG P  20       3.312 -14.369  18.141  0.00  0.00      P3A  O
ATOM    327  SG  CYS P  21      -0.391 -11.884  20.109  0.00  0.00      P3A  S
ATOM    328  CB  CYS P  21       0.675 -13.416  20.435  0.00  0.00      P3A  C
ATOM    329  N   CYS P  21       1.125 -13.846  17.998  0.00  0.00      P3A  N
ATOM    330  HN  CYS P  21       0.397 -13.333  17.550  0.00  0.00      P3A  H
ATOM    331  CA  CYS P  21       0.772 -14.389  19.293  0.00  0.00      P3A  C
ATOM    332  HA  CYS P  21       1.419 -15.214  19.549  0.00  0.00      P3A  H
ATOM    333  HB1 CYS P  21       1.618 -12.874  20.660  0.00  0.00      P3A  H
ATOM    334  HB2 CYS P  21       0.408 -13.988  21.349  0.00  0.00      P3A  H
ATOM    335  C   CYS P  21      -0.616 -15.159  19.240  0.00  0.00      P3A  C
ATOM    336  O   CYS P  21      -1.250 -15.452  20.285  0.00  0.00      P3A  O
ATOM    337  SG  CYS P  22      -3.685 -13.793  17.009  0.00  0.00      P3A  S
ATOM    338  CB  CYS P  22      -3.185 -15.483  16.764  0.00  0.00      P3A  C
ATOM    339  C   CYS P  22      -2.342 -17.644  17.744  0.00  0.00      P3A  C
ATOM    340  O   CYS P  22      -1.662 -18.135  16.809  0.00  0.00      P3A  O
ATOM    341  NT  CYS P  22      -3.140 -18.429  18.584  0.00  0.00      P3A  N
ATOM    342  HT1 CYS P  22      -3.077 -19.427  18.600  0.00  0.00      P3A  H
ATOM    343  HT2 CYS P  22      -3.612 -18.068  19.388  0.00  0.00      P3A  H
ATOM    344  N   CYS P  22      -1.149 -15.476  18.077  0.00  0.00      P3A  N
ATOM    345  HN  CYS P  22      -0.715 -15.205  17.221  0.00  0.00      P3A  H
ATOM    346  CA  CYS P  22      -2.435 -16.162  17.940  0.00  0.00      P3A  C
ATOM    347  HA  CYS P  22      -3.063 -15.922  18.785  0.00  0.00      P3A  H
ATOM    348  HB1 CYS P  22      -2.493 -15.500  15.895  0.00  0.00      P3A  H
ATOM    349  HB2 CYS P  22      -3.992 -16.103  16.318  0.00  0.00      P3A  H
ATOM    350  N   ALA C 117       7.255 -15.178 -29.006  0.00  0.00      CHA  N
ATOM    351  HN  ALA C 117       7.550 -16.022 -29.447  0.00  0.00      CHA  H
ATOM    352  CA  ALA C 117       6.236 -15.668 -28.059  0.00  0.00      CHA  C
ATOM    353  HA  ALA C 117       5.281 -15.181 -28.187  0.00  0.00      CHA  H
ATOM    354  CB  ALA C 117       5.929 -17.128 -28.352  0.00  0.00      CHA  C
ATOM    355  HB1 ALA C 117       5.542 -17.295 -29.379  0.00  0.00      CHA  H
ATOM    356  HB2 ALA C 117       6.849 -17.709 -28.128  0.00  0.00      CHA  H
ATOM    357  HB3 ALA C 117       5.260 -17.586 -27.592  0.00  0.00      CHA  H
ATOM    358  C   ALA C 117       6.676 -15.307 -26.644  0.00  0.00      CHA  C
ATOM    359  O   ALA C 117       7.124 -14.141 -26.428  0.00  0.00      CHA  O
ATOM    360  N   LEU C 118       6.763 -16.227 -25.714  0.00  0.00      CHA  N
ATOM    361  HN  LEU C 118       6.541 -17.196 -25.801  0.00  0.00      CHA  H
ATOM    362  CA  LEU C 118       7.225 -16.003 -24.293  0.00  0.00      CHA  C
ATOM    363  HA  LEU C 118       6.620 -15.186 -23.930  0.00  0.00      CHA  H
ATOM    364  CB  LEU C 118       7.031 -17.253 -23.422  0.00  0.00      CHA  C
ATOM    365  HB1 LEU C 118       6.068 -17.745 -23.675  0.00  0.00      CHA  H
ATOM    366  HB2 LEU C 118       7.838 -17.995 -23.607  0.00  0.00      CHA  H
ATOM    367  CG  LEU C 118       6.802 -17.040 -21.920  0.00  0.00      CHA  C
ATOM    368  HG  LEU C 118       6.389 -18.006 -21.557  0.00  0.00      CHA  H
ATOM    369  CD1 LEU C 118       8.010 -16.651 -21.001  0.00  0.00      CHA  C
ATOM    370 HD11 LEU C 118       8.722 -17.503 -20.963  0.00  0.00      CHA  H
ATOM    371 HD12 LEU C 118       8.467 -15.754 -21.471  0.00  0.00      CHA  H
ATOM    372 HD13 LEU C 118       7.698 -16.295 -19.996  0.00  0.00      CHA  H
ATOM    373  CD2 LEU C 118       5.690 -16.084 -21.648  0.00  0.00      CHA  C
ATOM    374 HD21 LEU C 118       4.779 -16.181 -22.276  0.00  0.00      CHA  H
ATOM    375 HD22 LEU C 118       5.330 -16.339 -20.628  0.00  0.00      CHA  H
ATOM    376 HD23 LEU C 118       6.120 -15.060 -21.612  0.00  0.00      CHA  H
ATOM    377  C   LEU C 118       8.644 -15.552 -24.376  0.00  0.00      CHA  C
ATOM    378  O   LEU C 118       8.932 -14.475 -23.802  0.00  0.00      CHA  O
ATOM    379  N   ILE C 119       9.555 -16.194 -25.104  0.00  0.00      CHA  N
ATOM    380  HN  ILE C 119       9.220 -17.016 -25.559  0.00  0.00      CHA  H
ATOM    381  CA  ILE C 119      11.008 -15.891 -25.298  0.00  0.00      CHA  C
ATOM    382  HA  ILE C 119      11.419 -15.867 -24.300  0.00  0.00      CHA  H
ATOM    383  CB  ILE C 119      11.552 -17.022 -26.214  0.00  0.00      CHA  C
ATOM    384  HB  ILE C 119      11.402 -17.947 -25.617  0.00  0.00      CHA  H
ATOM    385  CG2 ILE C 119      10.790 -17.201 -27.595  0.00  0.00      CHA  C
ATOM    386 HG21 ILE C 119      11.344 -17.946 -28.206  0.00  0.00      CHA  H
ATOM    387 HG22 ILE C 119       9.731 -17.478 -27.407  0.00  0.00      CHA  H
ATOM    388 HG23 ILE C 119      10.845 -16.234 -28.139  0.00  0.00      CHA  H
ATOM    389  CG1 ILE C 119      13.098 -16.938 -26.443  0.00  0.00      CHA  C
ATOM    390 HG11 ILE C 119      13.306 -17.930 -26.898  0.00  0.00      CHA  H
ATOM    391 HG12 ILE C 119      13.332 -16.070 -27.096  0.00  0.00      CHA  H
ATOM    392  CD  ILE C 119      13.891 -16.975 -25.106  0.00  0.00      CHA  C
ATOM    393  HD1 ILE C 119      13.614 -17.796 -24.411  0.00  0.00      CHA  H
ATOM    394  HD2 ILE C 119      14.989 -17.065 -25.248  0.00  0.00      CHA  H
ATOM    395  HD3 ILE C 119      13.792 -15.988 -24.605  0.00  0.00      CHA  H
ATOM    396  C   ILE C 119      11.217 -14.530 -25.911  0.00  0.00      CHA  C
ATOM    397  O   ILE C 119      12.154 -13.847 -25.564  0.00  0.00      CHA  O
ATOM    398  N   GLN C 120      10.315 -14.102 -26.779  0.00  0.00      CHA  N
ATOM    399  HN  GLN C 120       9.478 -14.610 -26.964  0.00  0.00      CHA  H
ATOM    400  CA  GLN C 120      10.427 -12.682 -27.224  0.00  0.00      CHA  C
ATOM    401  HA  GLN C 120      11.445 -12.377 -27.415  0.00  0.00      CHA  H
ATOM    402  CB  GLN C 120       9.513 -12.552 -28.503  0.00  0.00      CHA  C
ATOM    403  HB1 GLN C 120       9.554 -13.586 -28.907  0.00  0.00      CHA  H
ATOM    404  HB2 GLN C 120       8.451 -12.539 -28.177  0.00  0.00      CHA  H
ATOM    405  CG  GLN C 120       9.817 -11.477 -29.509  0.00  0.00      CHA  C
ATOM    406  HG1 GLN C 120       9.516 -10.436 -29.265  0.00  0.00      CHA  H
ATOM    407  HG2 GLN C 120      10.924 -11.477 -29.593  0.00  0.00      CHA  H
ATOM    408  CD  GLN C 120       9.322 -11.663 -30.952  0.00  0.00      CHA  C
ATOM    409  OE1 GLN C 120       9.826 -11.003 -31.874  0.00  0.00      CHA  O
ATOM    410  NE2 GLN C 120       8.196 -12.430 -31.149  0.00  0.00      CHA  N
ATOM    411 HE21 GLN C 120       8.112 -12.693 -32.110  0.00  0.00      CHA  H
ATOM    412 HE22 GLN C 120       7.614 -12.754 -30.403  0.00  0.00      CHA  H
ATOM    413  C   GLN C 120      10.001 -11.605 -26.294  0.00  0.00      CHA  C
ATOM    414  O   GLN C 120      10.642 -10.525 -26.087  0.00  0.00      CHA  O
ATOM    415  N   SER C 121       8.913 -11.847 -25.455  0.00  0.00      CHA  N
ATOM    416  HN  SER C 121       8.292 -12.610 -25.613  0.00  0.00      CHA  H
ATOM    417  CA  SER C 121       8.584 -10.966 -24.252  0.00  0.00      CHA  C
ATOM    418  HA  SER C 121       8.370  -9.952 -24.555  0.00  0.00      CHA  H
ATOM    419  CB  SER C 121       7.276 -11.350 -23.499  0.00  0.00      CHA  C
ATOM    420  HB1 SER C 121       7.224 -12.419 -23.203  0.00  0.00      CHA  H
ATOM    421  HB2 SER C 121       7.205 -10.807 -22.532  0.00  0.00      CHA  H
ATOM    422  OG  SER C 121       6.083 -11.099 -24.362  0.00  0.00      CHA  O
ATOM    423  HG1 SER C 121       5.590 -11.910 -24.504  0.00  0.00      CHA  H
ATOM    424  C   SER C 121       9.664 -10.769 -23.251  0.00  0.00      CHA  C
ATOM    425  O   SER C 121       9.918  -9.619 -22.855  0.00  0.00      CHA  O
ATOM    426  N   VAL C 122      10.353 -11.840 -22.787  0.00  0.00      CHA  N
ATOM    427  HN  VAL C 122      10.090 -12.761 -23.064  0.00  0.00      CHA  H
ATOM    428  CA  VAL C 122      11.668 -11.690 -22.164  0.00  0.00      CHA  C
ATOM    429  HA  VAL C 122      11.475 -11.240 -21.201  0.00  0.00      CHA  H
ATOM    430  CB  VAL C 122      12.294 -13.076 -21.905  0.00  0.00      CHA  C
ATOM    431  HB  VAL C 122      12.703 -13.523 -22.836  0.00  0.00      CHA  H
ATOM    432  CG1 VAL C 122      13.449 -12.895 -20.847  0.00  0.00      CHA  C
ATOM    433 HG11 VAL C 122      13.053 -12.318 -19.984  0.00  0.00      CHA  H
ATOM    434 HG12 VAL C 122      13.793 -13.917 -20.578  0.00  0.00      CHA  H
ATOM    435 HG13 VAL C 122      14.290 -12.283 -21.238  0.00  0.00      CHA  H
ATOM    436  CG2 VAL C 122      11.265 -14.134 -21.359  0.00  0.00      CHA  C
ATOM    437 HG21 VAL C 122      10.761 -13.663 -20.488  0.00  0.00      CHA  H
ATOM    438 HG22 VAL C 122      10.465 -14.353 -22.099  0.00  0.00      CHA  H
ATOM    439 HG23 VAL C 122      11.725 -15.031 -20.893  0.00  0.00      CHA  H
ATOM    440  C   VAL C 122      12.739 -10.908 -22.884  0.00  0.00      CHA  C
ATOM    441  O   VAL C 122      13.345 -10.011 -22.242  0.00  0.00      CHA  O
ATOM    442  N   LYS C 123      13.053 -11.113 -24.184  0.00  0.00      CHA  N
ATOM    443  HN  LYS C 123      12.747 -11.912 -24.695  0.00  0.00      CHA  H
ATOM    444  CA  LYS C 123      14.085 -10.404 -24.921  0.00  0.00      CHA  C
ATOM    445  HA  LYS C 123      15.062 -10.602 -24.505  0.00  0.00      CHA  H
ATOM    446  CB  LYS C 123      13.905 -10.882 -26.393  0.00  0.00      CHA  C
ATOM    447  HB1 LYS C 123      13.860 -11.991 -26.444  0.00  0.00      CHA  H
ATOM    448  HB2 LYS C 123      12.894 -10.625 -26.775  0.00  0.00      CHA  H
ATOM    449  CG  LYS C 123      14.924 -10.576 -27.445  0.00  0.00      CHA  C
ATOM    450  HG1 LYS C 123      15.083  -9.509 -27.711  0.00  0.00      CHA  H
ATOM    451  HG2 LYS C 123      15.885 -10.962 -27.042  0.00  0.00      CHA  H
ATOM    452  CD  LYS C 123      14.463 -11.311 -28.700  0.00  0.00      CHA  C
ATOM    453  HD1 LYS C 123      14.221 -12.381 -28.527  0.00  0.00      CHA  H
ATOM    454  HD2 LYS C 123      13.494 -10.847 -28.982  0.00  0.00      CHA  H
ATOM    455  CE  LYS C 123      15.357 -11.187 -29.920  0.00  0.00      CHA  C
ATOM    456  HE1 LYS C 123      14.937 -11.502 -30.900  0.00  0.00      CHA  H
ATOM    457  HE2 LYS C 123      15.633 -10.158 -30.234  0.00  0.00      CHA  H
ATOM    458  NZ  LYS C 123      16.596 -11.968 -29.782  0.00  0.00      CHA  N
ATOM    459  HZ1 LYS C 123      16.257 -12.943 -29.906  0.00  0.00      CHA  H
ATOM    460  HZ2 LYS C 123      17.351 -11.877 -30.492  0.00  0.00      CHA  H
ATOM    461  HZ3 LYS C 123      17.060 -11.711 -28.887  0.00  0.00      CHA  H
ATOM    462  C   LYS C 123      13.786  -8.914 -24.894  0.00  0.00      CHA  C
ATOM    463  O   LYS C 123      14.684  -8.140 -24.643  0.00  0.00      CHA  O
ATOM    464  N   LYS C 124      12.504  -8.452 -25.114  0.00  0.00      CHA  N
ATOM    465  HN  LYS C 124      11.839  -9.167 -25.315  0.00  0.00      CHA  H
ATOM    466  CA  LYS C 124      12.014  -7.092 -25.044  0.00  0.00      CHA  C
ATOM    467  HA  LYS C 124      12.332  -6.658 -25.980  0.00  0.00      CHA  H
ATOM    468  CB  LYS C 124      10.472  -7.170 -25.215  0.00  0.00      CHA  C
ATOM    469  HB1 LYS C 124      10.076  -8.074 -24.705  0.00  0.00      CHA  H
ATOM    470  HB2 LYS C 124       9.966  -6.235 -24.892  0.00  0.00      CHA  H
ATOM    471  CG  LYS C 124      10.172  -7.369 -26.724  0.00  0.00      CHA  C
ATOM    472  HG1 LYS C 124      10.628  -6.516 -27.270  0.00  0.00      CHA  H
ATOM    473  HG2 LYS C 124      10.731  -8.245 -27.118  0.00  0.00      CHA  H
ATOM    474  CD  LYS C 124       8.699  -7.272 -27.062  0.00  0.00      CHA  C
ATOM    475  HD1 LYS C 124       8.194  -7.970 -26.360  0.00  0.00      CHA  H
ATOM    476  HD2 LYS C 124       8.324  -6.263 -26.787  0.00  0.00      CHA  H
ATOM    477  CE  LYS C 124       8.267  -7.473 -28.517  0.00  0.00      CHA  C
ATOM    478  HE1 LYS C 124       8.648  -6.628 -29.130  0.00  0.00      CHA  H
ATOM    479  HE2 LYS C 124       8.465  -8.511 -28.857  0.00  0.00      CHA  H
ATOM    480  NZ  LYS C 124       6.825  -7.333 -28.532  0.00  0.00      CHA  N
ATOM    481  HZ1 LYS C 124       6.368  -7.584 -27.632  0.00  0.00      CHA  H
ATOM    482  HZ2 LYS C 124       6.595  -6.326 -28.645  0.00  0.00      CHA  H
ATOM    483  HZ3 LYS C 124       6.436  -7.844 -29.351  0.00  0.00      CHA  H
ATOM    484  C   LYS C 124      12.319  -6.275 -23.785  0.00  0.00      CHA  C
ATOM    485  O   LYS C 124      12.764  -5.105 -23.796  0.00  0.00      CHA  O
ATOM    486  N   LEU C 125      12.179  -6.941 -22.643  0.00  0.00      CHA  N
ATOM    487  HN  LEU C 125      11.758  -7.842 -22.705  0.00  0.00      CHA  H
ATOM    488  CA  LEU C 125      12.366  -6.326 -21.338  0.00  0.00      CHA  C
ATOM    489  HA  LEU C 125      12.195  -5.265 -21.229  0.00  0.00      CHA  H
ATOM    490  CB  LEU C 125      11.580  -6.978 -20.182  0.00  0.00      CHA  C
ATOM    491  HB1 LEU C 125      12.007  -8.000 -20.092  0.00  0.00      CHA  H
ATOM    492  HB2 LEU C 125      11.747  -6.389 -19.255  0.00  0.00      CHA  H
ATOM    493  CG  LEU C 125      10.058  -6.805 -20.381  0.00  0.00      CHA  C
ATOM    494  HG  LEU C 125       9.699  -6.643 -21.420  0.00  0.00      CHA  H
ATOM    495  CD1 LEU C 125       9.307  -8.037 -19.833  0.00  0.00      CHA  C
ATOM    496 HD11 LEU C 125       9.856  -8.278 -18.898  0.00  0.00      CHA  H
ATOM    497 HD12 LEU C 125       8.213  -7.903 -19.691  0.00  0.00      CHA  H
ATOM    498 HD13 LEU C 125       9.552  -8.873 -20.523  0.00  0.00      CHA  H
ATOM    499  CD2 LEU C 125       9.611  -5.514 -19.624  0.00  0.00      CHA  C
ATOM    500 HD21 LEU C 125       9.813  -5.701 -18.548  0.00  0.00      CHA  H
ATOM    501 HD22 LEU C 125      10.190  -4.591 -19.843  0.00  0.00      CHA  H
ATOM    502 HD23 LEU C 125       8.517  -5.385 -19.765  0.00  0.00      CHA  H
ATOM    503  C   LEU C 125      13.787  -6.499 -20.865  0.00  0.00      CHA  C
ATOM    504  O   LEU C 125      14.147  -5.750 -19.961  0.00  0.00      CHA  O
ATOM    505  N   SER C 126      14.584  -7.365 -21.470  0.00  0.00      CHA  N
ATOM    506  HN  SER C 126      14.194  -8.020 -22.112  0.00  0.00      CHA  H
ATOM    507  CA  SER C 126      16.003  -7.452 -21.116  0.00  0.00      CHA  C
ATOM    508  HA  SER C 126      16.135  -7.845 -20.119  0.00  0.00      CHA  H
ATOM    509  CB  SER C 126      16.657  -8.623 -21.823  0.00  0.00      CHA  C
ATOM    510  HB1 SER C 126      16.068  -9.512 -21.514  0.00  0.00      CHA  H
ATOM    511  HB2 SER C 126      16.598  -8.609 -22.932  0.00  0.00      CHA  H
ATOM    512  OG  SER C 126      17.984  -8.878 -21.426  0.00  0.00      CHA  O
ATOM    513  HG1 SER C 126      18.158  -9.815 -21.541  0.00  0.00      CHA  H
ATOM    514  C   SER C 126      16.778  -6.233 -21.282  0.00  0.00      CHA  C
ATOM    515  O   SER C 126      17.662  -5.888 -20.521  0.00  0.00      CHA  O
ATOM    516  N   ASP C 127      16.412  -5.440 -22.291  0.00  0.00      CHA  N
ATOM    517  HN  ASP C 127      15.758  -5.867 -22.911  0.00  0.00      CHA  H
ATOM    518  CA  ASP C 127      17.095  -4.204 -22.676  0.00  0.00      CHA  C
ATOM    519  HA  ASP C 127      18.102  -4.501 -22.926  0.00  0.00      CHA  H
ATOM    520  CB  ASP C 127      16.386  -3.748 -24.006  0.00  0.00      CHA  C
ATOM    521  HB1 ASP C 127      15.307  -3.968 -23.857  0.00  0.00      CHA  H
ATOM    522  HB2 ASP C 127      16.532  -2.658 -24.164  0.00  0.00      CHA  H
ATOM    523  CG  ASP C 127      17.036  -4.502 -25.208  0.00  0.00      CHA  C
ATOM    524  OD1 ASP C 127      17.863  -5.390 -25.127  0.00  0.00      CHA  O
ATOM    525  OD2 ASP C 127      16.573  -4.188 -26.341  0.00  0.00      CHA  O
ATOM    526  C   ASP C 127      17.154  -3.291 -21.499  0.00  0.00      CHA  C
ATOM    527  O   ASP C 127      18.138  -2.649 -21.272  0.00  0.00      CHA  O
ATOM    528  N   VAL C 128      16.096  -3.197 -20.683  0.00  0.00      CHA  N
ATOM    529  HN  VAL C 128      15.208  -3.649 -20.710  0.00  0.00      CHA  H
ATOM    530  CA  VAL C 128      16.130  -2.291 -19.539  0.00  0.00      CHA  C
ATOM    531  HA  VAL C 128      16.875  -1.522 -19.680  0.00  0.00      CHA  H
ATOM    532  CB  VAL C 128      14.791  -1.530 -19.387  0.00  0.00      CHA  C
ATOM    533  HB  VAL C 128      14.746  -0.784 -18.565  0.00  0.00      CHA  H
ATOM    534  CG1 VAL C 128      14.509  -0.607 -20.692  0.00  0.00      CHA  C
ATOM    535 HG11 VAL C 128      14.854  -1.048 -21.651  0.00  0.00      CHA  H
ATOM    536 HG12 VAL C 128      13.467  -0.279 -20.490  0.00  0.00      CHA  H
ATOM    537 HG13 VAL C 128      15.132   0.312 -20.637  0.00  0.00      CHA  H
ATOM    538  CG2 VAL C 128      13.587  -2.460 -19.201  0.00  0.00      CHA  C
ATOM    539 HG21 VAL C 128      13.675  -3.271 -19.956  0.00  0.00      CHA  H
ATOM    540 HG22 VAL C 128      13.672  -2.987 -18.227  0.00  0.00      CHA  H
ATOM    541 HG23 VAL C 128      12.619  -1.951 -19.398  0.00  0.00      CHA  H
ATOM    542  C   VAL C 128      16.467  -3.000 -18.261  0.00  0.00      CHA  C
ATOM    543  O   VAL C 128      16.305  -2.472 -17.140  0.00  0.00      CHA  O
ATOM    544  N   MET C 129      16.944  -4.245 -18.296  0.00  0.00      CHA  N
ATOM    545  HN  MET C 129      17.072  -4.676 -19.186  0.00  0.00      CHA  H
ATOM    546  CA  MET C 129      17.270  -5.129 -17.157  0.00  0.00      CHA  C
ATOM    547  HA  MET C 129      16.372  -5.272 -16.573  0.00  0.00      CHA  H
ATOM    548  CB  MET C 129      17.861  -6.589 -17.544  0.00  0.00      CHA  C
ATOM    549  HB1 MET C 129      17.116  -7.120 -18.174  0.00  0.00      CHA  H
ATOM    550  HB2 MET C 129      18.805  -6.398 -18.098  0.00  0.00      CHA  H
ATOM    551  CG  MET C 129      18.139  -7.466 -16.312  0.00  0.00      CHA  C
ATOM    552  HG1 MET C 129      18.789  -7.055 -15.510  0.00  0.00      CHA  H
ATOM    553  HG2 MET C 129      17.119  -7.640 -15.907  0.00  0.00      CHA  H
ATOM    554  SD  MET C 129      18.838  -9.183 -16.687  0.00  0.00      CHA  S
ATOM    555  CE  MET C 129      18.783  -9.913 -15.013  0.00  0.00      CHA  C
ATOM    556  HE1 MET C 129      19.403  -9.296 -14.328  0.00  0.00      CHA  H
ATOM    557  HE2 MET C 129      17.772  -9.715 -14.599  0.00  0.00      CHA  H
ATOM    558  HE3 MET C 129      19.138 -10.962 -15.106  0.00  0.00      CHA  H
ATOM    559  C   MET C 129      18.271  -4.447 -16.225  0.00  0.00      CHA  C
ATOM    560  O   MET C 129      18.123  -4.524 -15.017  0.00  0.00      CHA  O
ATOM    561  N   ILE C 130      19.405  -3.846 -16.702  0.00  0.00      CHA  N
ATOM    562  HN  ILE C 130      19.486  -3.742 -17.690  0.00  0.00      CHA  H
ATOM    563  CA  ILE C 130      20.480  -3.342 -15.792  0.00  0.00      CHA  C
ATOM    564  HA  ILE C 130      20.486  -3.850 -14.839  0.00  0.00      CHA  H
ATOM    565  CB  ILE C 130      21.968  -3.549 -16.152  0.00  0.00      CHA  C
ATOM    566  HB  ILE C 130      22.174  -2.802 -16.948  0.00  0.00      CHA  H
ATOM    567  CG2 ILE C 130      22.928  -3.131 -15.059  0.00  0.00      CHA  C
ATOM    568 HG21 ILE C 130      22.847  -2.104 -14.643  0.00  0.00      CHA  H
ATOM    569 HG22 ILE C 130      22.766  -3.863 -14.239  0.00  0.00      CHA  H
ATOM    570 HG23 ILE C 130      23.972  -3.306 -15.395  0.00  0.00      CHA  H
ATOM    571  CG1 ILE C 130      22.237  -4.940 -16.734  0.00  0.00      CHA  C
ATOM    572 HG11 ILE C 130      21.545  -5.077 -17.592  0.00  0.00      CHA  H
ATOM    573 HG12 ILE C 130      23.230  -4.821 -17.220  0.00  0.00      CHA  H
ATOM    574  CD  ILE C 130      22.188  -6.159 -15.749  0.00  0.00      CHA  C
ATOM    575  HD1 ILE C 130      22.286  -7.107 -16.320  0.00  0.00      CHA  H
ATOM    576  HD2 ILE C 130      23.011  -6.161 -15.003  0.00  0.00      CHA  H
ATOM    577  HD3 ILE C 130      21.199  -6.212 -15.246  0.00  0.00      CHA  H
ATOM    578  C   ILE C 130      20.318  -1.929 -15.559  0.00  0.00      CHA  C
ATOM    579  O   ILE C 130      20.588  -1.387 -14.401  0.00  0.00      CHA  O
ATOM    580  N   LEU C 131      19.745  -1.165 -16.481  0.00  0.00      CHA  N
ATOM    581  HN  LEU C 131      19.689  -1.650 -17.351  0.00  0.00      CHA  H
ATOM    582  CA  LEU C 131      19.222   0.161 -16.302  0.00  0.00      CHA  C
ATOM    583  HA  LEU C 131      20.026   0.864 -16.143  0.00  0.00      CHA  H
ATOM    584  CB  LEU C 131      18.419   0.604 -17.557  0.00  0.00      CHA  C
ATOM    585  HB1 LEU C 131      17.517  -0.039 -17.638  0.00  0.00      CHA  H
ATOM    586  HB2 LEU C 131      18.069   1.646 -17.398  0.00  0.00      CHA  H
ATOM    587  CG  LEU C 131      19.218   0.542 -18.906  0.00  0.00      CHA  C
ATOM    588  HG  LEU C 131      19.585  -0.452 -19.240  0.00  0.00      CHA  H
ATOM    589  CD1 LEU C 131      18.474   1.134 -20.100  0.00  0.00      CHA  C
ATOM    590 HD11 LEU C 131      17.729   0.371 -20.414  0.00  0.00      CHA  H
ATOM    591 HD12 LEU C 131      17.923   2.064 -19.844  0.00  0.00      CHA  H
ATOM    592 HD13 LEU C 131      19.123   1.279 -20.991  0.00  0.00      CHA  H
ATOM    593  CD2 LEU C 131      20.477   1.509 -18.701  0.00  0.00      CHA  C
ATOM    594 HD21 LEU C 131      20.159   2.380 -18.089  0.00  0.00      CHA  H
ATOM    595 HD22 LEU C 131      21.217   0.931 -18.107  0.00  0.00      CHA  H
ATOM    596 HD23 LEU C 131      20.891   1.868 -19.667  0.00  0.00      CHA  H
ATOM    597  C   LEU C 131      18.220   0.290 -15.124  0.00  0.00      CHA  C
ATOM    598  O   LEU C 131      18.163   1.323 -14.468  0.00  0.00      CHA  O
ATOM    599  N   THR C 132      17.341  -0.718 -14.825  0.00  0.00      CHA  N
ATOM    600  HN  THR C 132      17.223  -1.444 -15.499  0.00  0.00      CHA  H
ATOM    601  CA  THR C 132      16.490  -0.820 -13.616  0.00  0.00      CHA  C
ATOM    602  HA  THR C 132      15.902   0.066 -13.432  0.00  0.00      CHA  H
ATOM    603  CB  THR C 132      15.534  -2.032 -13.924  0.00  0.00      CHA  C
ATOM    604  HB  THR C 132      16.058  -2.975 -14.186  0.00  0.00      CHA  H
ATOM    605  OG1 THR C 132      14.732  -1.639 -15.064  0.00  0.00      CHA  O
ATOM    606  HG1 THR C 132      15.045  -2.181 -15.792  0.00  0.00      CHA  H
ATOM    607  CG2 THR C 132      14.450  -2.175 -12.817  0.00  0.00      CHA  C
ATOM    608 HG21 THR C 132      14.681  -2.620 -11.825  0.00  0.00      CHA  H
ATOM    609 HG22 THR C 132      13.969  -1.180 -12.705  0.00  0.00      CHA  H
ATOM    610 HG23 THR C 132      13.670  -2.875 -13.185  0.00  0.00      CHA  H
ATOM    611  C   THR C 132      17.235  -1.087 -12.324  0.00  0.00      CHA  C
ATOM    612  O   THR C 132      16.796  -0.583 -11.291  0.00  0.00      CHA  O
ATOM    613  N   VAL C 133      18.364  -1.751 -12.410  0.00  0.00      CHA  N
ATOM    614  HN  VAL C 133      18.651  -2.063 -13.312  0.00  0.00      CHA  H
ATOM    615  CA  VAL C 133      19.200  -1.955 -11.226  0.00  0.00      CHA  C
ATOM    616  HA  VAL C 133      18.636  -2.301 -10.372  0.00  0.00      CHA  H
ATOM    617  CB  VAL C 133      20.327  -3.069 -11.477  0.00  0.00      CHA  C
ATOM    618  HB  VAL C 133      20.923  -2.682 -12.331  0.00  0.00      CHA  H
ATOM    619  CG1 VAL C 133      21.184  -3.312 -10.212  0.00  0.00      CHA  C
ATOM    620 HG11 VAL C 133      22.024  -3.953 -10.555  0.00  0.00      CHA  H
ATOM    621 HG12 VAL C 133      21.594  -2.439  -9.661  0.00  0.00      CHA  H
ATOM    622 HG13 VAL C 133      20.481  -3.849  -9.539  0.00  0.00      CHA  H
ATOM    623  CG2 VAL C 133      19.555  -4.289 -12.007  0.00  0.00      CHA  C
ATOM    624 HG21 VAL C 133      18.944  -4.482 -11.099  0.00  0.00      CHA  H
ATOM    625 HG22 VAL C 133      18.970  -4.124 -12.937  0.00  0.00      CHA  H
ATOM    626 HG23 VAL C 133      20.230  -5.158 -12.159  0.00  0.00      CHA  H
ATOM    627  C   VAL C 133      19.877  -0.656 -10.747  0.00  0.00      CHA  C
ATOM    628  O   VAL C 133      19.883  -0.378  -9.548  0.00  0.00      CHA  O
ATOM    629  N   PHE C 134      20.331   0.197 -11.776  0.00  0.00      CHA  N
ATOM    630  HN  PHE C 134      20.383  -0.054 -12.739  0.00  0.00      CHA  H
ATOM    631  CA  PHE C 134      20.873   1.484 -11.380  0.00  0.00      CHA  C
ATOM    632  HA  PHE C 134      21.704   1.402 -10.695  0.00  0.00      CHA  H
ATOM    633  CB  PHE C 134      21.429   2.256 -12.567  0.00  0.00      CHA  C
ATOM    634  HB1 PHE C 134      20.690   2.217 -13.395  0.00  0.00      CHA  H
ATOM    635  HB2 PHE C 134      21.835   3.268 -12.351  0.00  0.00      CHA  H
ATOM    636  CG  PHE C 134      22.600   1.517 -13.153  0.00  0.00      CHA  C
ATOM    637  CD1 PHE C 134      23.662   1.084 -12.417  0.00  0.00      CHA  C
ATOM    638  HD1 PHE C 134      23.774   1.497 -11.425  0.00  0.00      CHA  H
ATOM    639  CE1 PHE C 134      24.713   0.253 -12.970  0.00  0.00      CHA  C
ATOM    640  HE1 PHE C 134      25.526  -0.157 -12.389  0.00  0.00      CHA  H
ATOM    641  CZ  PHE C 134      24.698  -0.055 -14.392  0.00  0.00      CHA  C
ATOM    642  HZ  PHE C 134      25.474  -0.694 -14.787  0.00  0.00      CHA  H
ATOM    643  CD2 PHE C 134      22.595   1.172 -14.492  0.00  0.00      CHA  C
ATOM    644  HD2 PHE C 134      21.818   1.471 -15.179  0.00  0.00      CHA  H
ATOM    645  CE2 PHE C 134      23.592   0.372 -15.162  0.00  0.00      CHA  C
ATOM    646  HE2 PHE C 134      23.596   0.307 -16.240  0.00  0.00      CHA  H
ATOM    647  C   PHE C 134      19.985   2.395 -10.650  0.00  0.00      CHA  C
ATOM    648  O   PHE C 134      20.414   3.071  -9.687  0.00  0.00      CHA  O
ATOM    649  N   CYS C 135      18.704   2.491 -11.050  0.00  0.00      CHA  N
ATOM    650  HN  CYS C 135      18.309   2.015 -11.832  0.00  0.00      CHA  H
ATOM    651  CA  CYS C 135      17.779   3.228 -10.305  0.00  0.00      CHA  C
ATOM    652  HA  CYS C 135      18.284   4.182 -10.264  0.00  0.00      CHA  H
ATOM    653  CB  CYS C 135      16.514   3.486 -11.155  0.00  0.00      CHA  C
ATOM    654  HB1 CYS C 135      15.908   4.306 -10.716  0.00  0.00      CHA  H
ATOM    655  HB2 CYS C 135      16.826   3.892 -12.140  0.00  0.00      CHA  H
ATOM    656  SG  CYS C 135      15.350   2.097 -11.388  0.00  0.00      CHA  S
ATOM    657  HG1 CYS C 135      14.423   2.829 -11.988  0.00  0.00      CHA  H
ATOM    658  C   CYS C 135      17.435   2.673  -8.909  0.00  0.00      CHA  C
ATOM    659  O   CYS C 135      17.450   3.475  -8.018  0.00  0.00      CHA  O
ATOM    660  N   LEU C 136      17.272   1.310  -8.729  0.00  0.00      CHA  N
ATOM    661  HN  LEU C 136      17.414   0.893  -9.623  0.00  0.00      CHA  H
ATOM    662  CA  LEU C 136      16.877   0.648  -7.485  0.00  0.00      CHA  C
ATOM    663  HA  LEU C 136      16.236   1.342  -6.962  0.00  0.00      CHA  H
ATOM    664  CB  LEU C 136      16.387  -0.776  -7.741  0.00  0.00      CHA  C
ATOM    665  HB1 LEU C 136      17.101  -1.315  -8.399  0.00  0.00      CHA  H
ATOM    666  HB2 LEU C 136      16.254  -1.279  -6.759  0.00  0.00      CHA  H
ATOM    667  CG  LEU C 136      14.935  -0.964  -8.484  0.00  0.00      CHA  C
ATOM    668  HG  LEU C 136      14.960  -0.462  -9.475  0.00  0.00      CHA  H
ATOM    669  CD1 LEU C 136      14.611  -2.406  -8.909  0.00  0.00      CHA  C
ATOM    670 HD11 LEU C 136      15.493  -2.759  -9.485  0.00  0.00      CHA  H
ATOM    671 HD12 LEU C 136      14.672  -3.112  -8.053  0.00  0.00      CHA  H
ATOM    672 HD13 LEU C 136      13.608  -2.551  -9.365  0.00  0.00      CHA  H
ATOM    673  CD2 LEU C 136      13.861  -0.491  -7.522  0.00  0.00      CHA  C
ATOM    674 HD21 LEU C 136      13.891   0.616  -7.431  0.00  0.00      CHA  H
ATOM    675 HD22 LEU C 136      12.824  -0.816  -7.753  0.00  0.00      CHA  H
ATOM    676 HD23 LEU C 136      14.007  -0.760  -6.454  0.00  0.00      CHA  H
ATOM    677  C   LEU C 136      17.973   0.771  -6.403  0.00  0.00      CHA  C
ATOM    678  O   LEU C 136      17.813   1.080  -5.246  0.00  0.00      CHA  O
ATOM    679  N   SER C 137      19.166   0.492  -6.870  0.00  0.00      CHA  N
ATOM    680  HN  SER C 137      19.173   0.390  -7.862  0.00  0.00      CHA  H
ATOM    681  CA  SER C 137      20.372   0.760  -6.150  0.00  0.00      CHA  C
ATOM    682  HA  SER C 137      20.491   0.054  -5.341  0.00  0.00      CHA  H
ATOM    683  CB  SER C 137      21.656   0.822  -7.025  0.00  0.00      CHA  C
ATOM    684  HB1 SER C 137      21.653   1.692  -7.716  0.00  0.00      CHA  H
ATOM    685  HB2 SER C 137      22.524   1.041  -6.367  0.00  0.00      CHA  H
ATOM    686  OG  SER C 137      21.899  -0.439  -7.723  0.00  0.00      CHA  O
ATOM    687  HG1 SER C 137      21.151  -0.467  -8.324  0.00  0.00      CHA  H
ATOM    688  C   SER C 137      20.543   2.087  -5.382  0.00  0.00      CHA  C
ATOM    689  O   SER C 137      20.723   2.070  -4.166  0.00  0.00      CHA  O
ATOM    690  N   VAL C 138      20.401   3.245  -6.009  0.00  0.00      CHA  N
ATOM    691  HN  VAL C 138      20.177   3.250  -6.981  0.00  0.00      CHA  H
ATOM    692  CA  VAL C 138      20.595   4.540  -5.462  0.00  0.00      CHA  C
ATOM    693  HA  VAL C 138      21.585   4.426  -5.047  0.00  0.00      CHA  H
ATOM    694  CB  VAL C 138      20.788   5.682  -6.547  0.00  0.00      CHA  C
ATOM    695  HB  VAL C 138      21.048   6.575  -5.940  0.00  0.00      CHA  H
ATOM    696  CG1 VAL C 138      22.082   5.232  -7.311  0.00  0.00      CHA  C
ATOM    697 HG11 VAL C 138      22.863   4.847  -6.619  0.00  0.00      CHA  H
ATOM    698 HG12 VAL C 138      21.810   4.487  -8.089  0.00  0.00      CHA  H
ATOM    699 HG13 VAL C 138      22.439   6.121  -7.873  0.00  0.00      CHA  H
ATOM    700  CG2 VAL C 138      19.570   6.017  -7.377  0.00  0.00      CHA  C
ATOM    701 HG21 VAL C 138      18.713   6.405  -6.786  0.00  0.00      CHA  H
ATOM    702 HG22 VAL C 138      19.910   6.818  -8.068  0.00  0.00      CHA  H
ATOM    703 HG23 VAL C 138      19.281   5.275  -8.152  0.00  0.00      CHA  H
ATOM    704  C   VAL C 138      19.600   4.952  -4.428  0.00  0.00      CHA  C
ATOM    705  O   VAL C 138      19.989   5.520  -3.370  0.00  0.00      CHA  O
ATOM    706  N   PHE C 139      18.324   4.637  -4.582  0.00  0.00      CHA  N
ATOM    707  HN  PHE C 139      18.075   4.189  -5.438  0.00  0.00      CHA  H
ATOM    708  CA  PHE C 139      17.294   5.024  -3.652  0.00  0.00      CHA  C
ATOM    709  HA  PHE C 139      17.568   6.048  -3.444  0.00  0.00      CHA  H
ATOM    710  CB  PHE C 139      15.889   4.942  -4.219  0.00  0.00      CHA  C
ATOM    711  HB1 PHE C 139      15.772   4.021  -4.830  0.00  0.00      CHA  H
ATOM    712  HB2 PHE C 139      15.149   4.845  -3.396  0.00  0.00      CHA  H
ATOM    713  CG  PHE C 139      15.635   6.211  -4.955  0.00  0.00      CHA  C
ATOM    714  CD1 PHE C 139      15.588   7.492  -4.191  0.00  0.00      CHA  C
ATOM    715  HD1 PHE C 139      15.755   7.597  -3.129  0.00  0.00      CHA  H
ATOM    716  CE1 PHE C 139      15.325   8.702  -4.837  0.00  0.00      CHA  C
ATOM    717  HE1 PHE C 139      15.242   9.616  -4.268  0.00  0.00      CHA  H
ATOM    718  CZ  PHE C 139      15.044   8.691  -6.233  0.00  0.00      CHA  C
ATOM    719  HZ  PHE C 139      14.681   9.509  -6.838  0.00  0.00      CHA  H
ATOM    720  CD2 PHE C 139      15.312   6.264  -6.260  0.00  0.00      CHA  C
ATOM    721  HD2 PHE C 139      15.456   5.319  -6.763  0.00  0.00      CHA  H
ATOM    722  CE2 PHE C 139      14.957   7.456  -6.891  0.00  0.00      CHA  C
ATOM    723  HE2 PHE C 139      14.539   7.492  -7.887  0.00  0.00      CHA  H
ATOM    724  C   PHE C 139      17.349   4.209  -2.352  0.00  0.00      CHA  C
ATOM    725  O   PHE C 139      17.140   4.716  -1.269  0.00  0.00      CHA  O
ATOM    726  N   ALA C 140      17.812   2.951  -2.391  0.00  0.00      CHA  N
ATOM    727  HN  ALA C 140      18.181   2.537  -3.219  0.00  0.00      CHA  H
ATOM    728  CA  ALA C 140      17.998   2.094  -1.216  0.00  0.00      CHA  C
ATOM    729  HA  ALA C 140      17.074   2.057  -0.659  0.00  0.00      CHA  H
ATOM    730  CB  ALA C 140      18.390   0.709  -1.780  0.00  0.00      CHA  C
ATOM    731  HB1 ALA C 140      17.532   0.306  -2.360  0.00  0.00      CHA  H
ATOM    732  HB2 ALA C 140      19.226   0.808  -2.505  0.00  0.00      CHA  H
ATOM    733  HB3 ALA C 140      18.621  -0.031  -0.985  0.00  0.00      CHA  H
ATOM    734  C   ALA C 140      19.076   2.690  -0.268  0.00  0.00      CHA  C
ATOM    735  O   ALA C 140      18.893   2.750   0.964  0.00  0.00      CHA  O
ATOM    736  N   LEU C 141      20.304   3.139  -0.831  0.00  0.00      CHA  N
ATOM    737  HN  LEU C 141      20.372   3.020  -1.819  0.00  0.00      CHA  H
ATOM    738  CA  LEU C 141      21.353   3.769  -0.080  0.00  0.00      CHA  C
ATOM    739  HA  LEU C 141      21.625   3.042   0.670  0.00  0.00      CHA  H
ATOM    740  CB  LEU C 141      22.569   4.080  -1.009  0.00  0.00      CHA  C
ATOM    741  HB1 LEU C 141      22.285   4.854  -1.753  0.00  0.00      CHA  H
ATOM    742  HB2 LEU C 141      23.400   4.534  -0.427  0.00  0.00      CHA  H
ATOM    743  CG  LEU C 141      23.114   2.861  -1.814  0.00  0.00      CHA  C
ATOM    744  HG  LEU C 141      22.352   2.339  -2.432  0.00  0.00      CHA  H
ATOM    745  CD1 LEU C 141      24.271   3.272  -2.705  0.00  0.00      CHA  C
ATOM    746 HD11 LEU C 141      23.965   4.050  -3.438  0.00  0.00      CHA  H
ATOM    747 HD12 LEU C 141      24.999   3.743  -2.011  0.00  0.00      CHA  H
ATOM    748 HD13 LEU C 141      24.718   2.337  -3.104  0.00  0.00      CHA  H
ATOM    749  CD2 LEU C 141      23.546   1.822  -0.767  0.00  0.00      CHA  C
ATOM    750 HD21 LEU C 141      23.950   0.928  -1.288  0.00  0.00      CHA  H
ATOM    751 HD22 LEU C 141      24.312   2.254  -0.089  0.00  0.00      CHA  H
ATOM    752 HD23 LEU C 141      22.680   1.478  -0.163  0.00  0.00      CHA  H
ATOM    753  C   LEU C 141      20.915   4.949   0.690  0.00  0.00      CHA  C
ATOM    754  O   LEU C 141      21.233   5.033   1.930  0.00  0.00      CHA  O
ATOM    755  N   VAL C 142      20.249   5.952   0.049  0.00  0.00      CHA  N
ATOM    756  HN  VAL C 142      20.077   5.817  -0.924  0.00  0.00      CHA  H
ATOM    757  CA  VAL C 142      19.763   7.169   0.721  0.00  0.00      CHA  C
ATOM    758  HA  VAL C 142      20.581   7.551   1.313  0.00  0.00      CHA  H
ATOM    759  CB  VAL C 142      19.171   8.264  -0.203  0.00  0.00      CHA  C
ATOM    760  HB  VAL C 142      18.808   9.177   0.317  0.00  0.00      CHA  H
ATOM    761  CG1 VAL C 142      20.361   8.833  -1.045  0.00  0.00      CHA  C
ATOM    762 HG11 VAL C 142      21.111   8.033  -1.220  0.00  0.00      CHA  H
ATOM    763 HG12 VAL C 142      20.132   9.423  -1.958  0.00  0.00      CHA  H
ATOM    764 HG13 VAL C 142      20.837   9.542  -0.335  0.00  0.00      CHA  H
ATOM    765  CG2 VAL C 142      18.081   7.648  -1.150  0.00  0.00      CHA  C
ATOM    766 HG21 VAL C 142      18.493   6.743  -1.645  0.00  0.00      CHA  H
ATOM    767 HG22 VAL C 142      17.191   7.369  -0.545  0.00  0.00      CHA  H
ATOM    768 HG23 VAL C 142      17.738   8.413  -1.878  0.00  0.00      CHA  H
ATOM    769  C   VAL C 142      18.783   6.769   1.877  0.00  0.00      CHA  C
ATOM    770  O   VAL C 142      18.834   7.272   2.996  0.00  0.00      CHA  O
ATOM    771  N   GLY C 143      17.854   5.888   1.627  0.00  0.00      CHA  N
ATOM    772  HN  GLY C 143      17.773   5.431   0.744  0.00  0.00      CHA  H
ATOM    773  CA  GLY C 143      16.826   5.542   2.670  0.00  0.00      CHA  C
ATOM    774  HA1 GLY C 143      16.027   4.909   2.314  0.00  0.00      CHA  H
ATOM    775  HA2 GLY C 143      16.469   6.482   3.062  0.00  0.00      CHA  H
ATOM    776  C   GLY C 143      17.317   4.717   3.836  0.00  0.00      CHA  C
ATOM    777  O   GLY C 143      16.929   4.788   5.012  0.00  0.00      CHA  O
ATOM    778  N   LEU C 144      18.448   4.010   3.672  0.00  0.00      CHA  N
ATOM    779  HN  LEU C 144      18.839   3.832   2.772  0.00  0.00      CHA  H
ATOM    780  CA  LEU C 144      19.218   3.387   4.701  0.00  0.00      CHA  C
ATOM    781  HA  LEU C 144      18.599   2.825   5.385  0.00  0.00      CHA  H
ATOM    782  CB  LEU C 144      20.259   2.392   4.154  0.00  0.00      CHA  C
ATOM    783  HB1 LEU C 144      20.740   2.866   3.272  0.00  0.00      CHA  H
ATOM    784  HB2 LEU C 144      21.090   2.185   4.861  0.00  0.00      CHA  H
ATOM    785  CG  LEU C 144      19.716   1.075   3.548  0.00  0.00      CHA  C
ATOM    786  HG  LEU C 144      18.917   1.249   2.796  0.00  0.00      CHA  H
ATOM    787  CD1 LEU C 144      20.895   0.303   2.895  0.00  0.00      CHA  C
ATOM    788 HD11 LEU C 144      21.648   0.273   3.712  0.00  0.00      CHA  H
ATOM    789 HD12 LEU C 144      20.642  -0.682   2.448  0.00  0.00      CHA  H
ATOM    790 HD13 LEU C 144      21.261   0.898   2.032  0.00  0.00      CHA  H
ATOM    791  CD2 LEU C 144      19.239   0.082   4.562  0.00  0.00      CHA  C
ATOM    792 HD21 LEU C 144      19.985  -0.230   5.324  0.00  0.00      CHA  H
ATOM    793 HD22 LEU C 144      18.384   0.451   5.167  0.00  0.00      CHA  H
ATOM    794 HD23 LEU C 144      18.901  -0.893   4.151  0.00  0.00      CHA  H
ATOM    795  C   LEU C 144      20.006   4.449   5.528  0.00  0.00      CHA  C
ATOM    796  O   LEU C 144      20.012   4.437   6.757  0.00  0.00      CHA  O
ATOM    797  N   GLN C 145      20.648   5.418   4.859  0.00  0.00      CHA  N
ATOM    798  HN  GLN C 145      20.719   5.390   3.865  0.00  0.00      CHA  H
ATOM    799  CA  GLN C 145      21.262   6.552   5.553  0.00  0.00      CHA  C
ATOM    800  HA  GLN C 145      22.019   6.220   6.249  0.00  0.00      CHA  H
ATOM    801  CB  GLN C 145      21.875   7.465   4.431  0.00  0.00      CHA  C
ATOM    802  HB1 GLN C 145      22.540   6.774   3.871  0.00  0.00      CHA  H
ATOM    803  HB2 GLN C 145      21.074   7.928   3.816  0.00  0.00      CHA  H
ATOM    804  CG  GLN C 145      22.709   8.627   4.982  0.00  0.00      CHA  C
ATOM    805  HG1 GLN C 145      23.315   9.154   4.214  0.00  0.00      CHA  H
ATOM    806  HG2 GLN C 145      22.063   9.352   5.521  0.00  0.00      CHA  H
ATOM    807  CD  GLN C 145      23.726   8.142   6.004  0.00  0.00      CHA  C
ATOM    808  OE1 GLN C 145      23.616   8.459   7.172  0.00  0.00      CHA  O
ATOM    809  NE2 GLN C 145      24.700   7.212   5.663  0.00  0.00      CHA  N
ATOM    810 HE21 GLN C 145      25.171   6.849   6.467  0.00  0.00      CHA  H
ATOM    811 HE22 GLN C 145      24.587   6.648   4.845  0.00  0.00      CHA  H
ATOM    812  C   GLN C 145      20.368   7.434   6.440  0.00  0.00      CHA  C
ATOM    813  O   GLN C 145      20.596   7.947   7.520  0.00  0.00      CHA  O
ATOM    814  N   LEU C 146      19.087   7.520   6.015  0.00  0.00      CHA  N
ATOM    815  HN  LEU C 146      18.792   7.169   5.130  0.00  0.00      CHA  H
ATOM    816  CA  LEU C 146      18.090   8.185   6.831  0.00  0.00      CHA  C
ATOM    817  HA  LEU C 146      18.529   9.125   7.131  0.00  0.00      CHA  H
ATOM    818  CB  LEU C 146      16.851   8.325   5.875  0.00  0.00      CHA  C
ATOM    819  HB1 LEU C 146      17.027   8.864   4.919  0.00  0.00      CHA  H
ATOM    820  HB2 LEU C 146      16.491   7.290   5.693  0.00  0.00      CHA  H
ATOM    821  CG  LEU C 146      15.628   8.980   6.559  0.00  0.00      CHA  C
ATOM    822  HG  LEU C 146      15.374   8.461   7.508  0.00  0.00      CHA  H
ATOM    823  CD1 LEU C 146      15.878  10.496   6.805  0.00  0.00      CHA  C
ATOM    824 HD11 LEU C 146      16.873  10.767   7.216  0.00  0.00      CHA  H
ATOM    825 HD12 LEU C 146      15.834  10.962   5.797  0.00  0.00      CHA  H
ATOM    826 HD13 LEU C 146      14.995  10.922   7.327  0.00  0.00      CHA  H
ATOM    827  CD2 LEU C 146      14.400   8.753   5.635  0.00  0.00      CHA  C
ATOM    828 HD21 LEU C 146      14.599   9.084   4.594  0.00  0.00      CHA  H
ATOM    829 HD22 LEU C 146      14.189   7.662   5.656  0.00  0.00      CHA  H
ATOM    830 HD23 LEU C 146      13.545   9.351   6.017  0.00  0.00      CHA  H
ATOM    831  C   LEU C 146      17.688   7.391   8.034  0.00  0.00      CHA  C
ATOM    832  O   LEU C 146      17.646   7.902   9.135  0.00  0.00      CHA  O
ATOM    833  N   PHE C 147      17.484   6.075   7.898  0.00  0.00      CHA  N
ATOM    834  HN  PHE C 147      17.519   5.553   7.050  0.00  0.00      CHA  H
ATOM    835  CA  PHE C 147      16.969   5.315   8.989  0.00  0.00      CHA  C
ATOM    836  HA  PHE C 147      16.191   5.893   9.466  0.00  0.00      CHA  H
ATOM    837  CB  PHE C 147      16.356   3.976   8.422  0.00  0.00      CHA  C
ATOM    838  HB1 PHE C 147      15.732   4.228   7.538  0.00  0.00      CHA  H
ATOM    839  HB2 PHE C 147      17.070   3.218   8.035  0.00  0.00      CHA  H
ATOM    840  CG  PHE C 147      15.446   3.425   9.481  0.00  0.00      CHA  C
ATOM    841  CD1 PHE C 147      14.186   3.968   9.661  0.00  0.00      CHA  C
ATOM    842  HD1 PHE C 147      13.805   4.795   9.080  0.00  0.00      CHA  H
ATOM    843  CE1 PHE C 147      13.398   3.479  10.678  0.00  0.00      CHA  C
ATOM    844  HE1 PHE C 147      12.560   4.072  11.013  0.00  0.00      CHA  H
ATOM    845  CZ  PHE C 147      13.811   2.493  11.517  0.00  0.00      CHA  C
ATOM    846  HZ  PHE C 147      13.198   2.167  12.344  0.00  0.00      CHA  H
ATOM    847  CD2 PHE C 147      15.871   2.408  10.305  0.00  0.00      CHA  C
ATOM    848  HD2 PHE C 147      16.791   1.850  10.215  0.00  0.00      CHA  H
ATOM    849  CE2 PHE C 147      15.017   1.824  11.292  0.00  0.00      CHA  C
ATOM    850  HE2 PHE C 147      15.280   0.939  11.852  0.00  0.00      CHA  H
ATOM    851  C   PHE C 147      17.993   5.049  10.121  0.00  0.00      CHA  C
ATOM    852  O   PHE C 147      17.758   5.163  11.307  0.00  0.00      CHA  O
ATOM    853  N   MET C 148      19.242   4.876   9.689  0.00  0.00      CHA  N
ATOM    854  HN  MET C 148      19.458   5.133   8.750  0.00  0.00      CHA  H
ATOM    855  CA  MET C 148      20.408   4.556  10.513  0.00  0.00      CHA  C
ATOM    856  HA  MET C 148      20.136   3.756  11.185  0.00  0.00      CHA  H
ATOM    857  CB  MET C 148      21.613   4.139   9.666  0.00  0.00      CHA  C
ATOM    858  HB1 MET C 148      21.613   4.843   8.806  0.00  0.00      CHA  H
ATOM    859  HB2 MET C 148      22.635   4.165  10.099  0.00  0.00      CHA  H
ATOM    860  CG  MET C 148      21.565   2.619   9.128  0.00  0.00      CHA  C
ATOM    861  HG1 MET C 148      21.990   1.927   9.886  0.00  0.00      CHA  H
ATOM    862  HG2 MET C 148      20.529   2.309   8.873  0.00  0.00      CHA  H
ATOM    863  SD  MET C 148      22.503   2.460   7.625  0.00  0.00      CHA  S
ATOM    864  CE  MET C 148      22.032   0.781   7.244  0.00  0.00      CHA  C
ATOM    865  HE1 MET C 148      20.956   0.532   7.128  0.00  0.00      CHA  H
ATOM    866  HE2 MET C 148      22.358   0.454   6.233  0.00  0.00      CHA  H
ATOM    867  HE3 MET C 148      22.435   0.048   7.975  0.00  0.00      CHA  H
ATOM    868  C   MET C 148      20.873   5.745  11.452  0.00  0.00      CHA  C
ATOM    869  O   MET C 148      21.206   6.849  10.968  0.00  0.00      CHA  O
ATOM    870  N   GLY C 149      20.980   5.478  12.798  0.00  0.00      CHA  N
ATOM    871  HN  GLY C 149      20.837   4.563  13.169  0.00  0.00      CHA  H
ATOM    872  CA  GLY C 149      21.543   6.543  13.623  0.00  0.00      CHA  C
ATOM    873  HA1 GLY C 149      22.199   7.123  12.990  0.00  0.00      CHA  H
ATOM    874  HA2 GLY C 149      22.032   5.966  14.394  0.00  0.00      CHA  H
ATOM    875  C   GLY C 149      20.420   7.278  14.265  0.00  0.00      CHA  C
ATOM    876  O   GLY C 149      20.592   8.467  14.600  0.00  0.00      CHA  O
ATOM    877  N   ASN C 150      19.342   6.602  14.638  0.00  0.00      CHA  N
ATOM    878  HN  ASN C 150      19.260   5.652  14.349  0.00  0.00      CHA  H
ATOM    879  CA  ASN C 150      18.259   7.073  15.326  0.00  0.00      CHA  C
ATOM    880  HA  ASN C 150      18.569   7.944  15.885  0.00  0.00      CHA  H
ATOM    881  CB  ASN C 150      17.081   7.297  14.325  0.00  0.00      CHA  C
ATOM    882  HB1 ASN C 150      16.999   6.330  13.785  0.00  0.00      CHA  H
ATOM    883  HB2 ASN C 150      16.048   7.453  14.702  0.00  0.00      CHA  H
ATOM    884  CG  ASN C 150      17.334   8.410  13.309  0.00  0.00      CHA  C
ATOM    885  OD1 ASN C 150      17.735   9.519  13.660  0.00  0.00      CHA  O
ATOM    886  ND2 ASN C 150      17.147   8.168  11.935  0.00  0.00      CHA  N
ATOM    887 HD21 ASN C 150      17.316   8.948  11.332  0.00  0.00      CHA  H
ATOM    888 HD22 ASN C 150      16.998   7.215  11.672  0.00  0.00      CHA  H
ATOM    889  C   ASN C 150      17.687   6.119  16.447  0.00  0.00      CHA  C
ATOM    890  O   ASN C 150      18.156   4.995  16.613  0.00  0.00      CHA  O
ATOM    891  N   LEU C 151      16.683   6.620  17.235  0.00  0.00      CHA  N
ATOM    892  HN  LEU C 151      16.328   7.551  17.281  0.00  0.00      CHA  H
ATOM    893  CA  LEU C 151      15.887   5.885  18.236  0.00  0.00      CHA  C
ATOM    894  HA  LEU C 151      16.534   5.554  19.036  0.00  0.00      CHA  H
ATOM    895  CB  LEU C 151      14.870   6.883  18.858  0.00  0.00      CHA  C
ATOM    896  HB1 LEU C 151      15.484   7.740  19.209  0.00  0.00      CHA  H
ATOM    897  HB2 LEU C 151      14.191   7.348  18.112  0.00  0.00      CHA  H
ATOM    898  CG  LEU C 151      13.911   6.269  19.893  0.00  0.00      CHA  C
ATOM    899  HG  LEU C 151      13.409   5.393  19.428  0.00  0.00      CHA  H
ATOM    900  CD1 LEU C 151      14.666   5.893  21.108  0.00  0.00      CHA  C
ATOM    901 HD11 LEU C 151      13.900   5.613  21.862  0.00  0.00      CHA  H
ATOM    902 HD12 LEU C 151      15.202   4.950  20.869  0.00  0.00      CHA  H
ATOM    903 HD13 LEU C 151      15.275   6.714  21.544  0.00  0.00      CHA  H
ATOM    904  CD2 LEU C 151      12.786   7.306  20.163  0.00  0.00      CHA  C
ATOM    905 HD21 LEU C 151      12.169   7.593  19.285  0.00  0.00      CHA  H
ATOM    906 HD22 LEU C 151      12.122   7.035  21.011  0.00  0.00      CHA  H
ATOM    907 HD23 LEU C 151      13.259   8.238  20.542  0.00  0.00      CHA  H
ATOM    908  C   LEU C 151      15.173   4.737  17.677  0.00  0.00      CHA  C
ATOM    909  O   LEU C 151      14.722   4.836  16.580  0.00  0.00      CHA  O
ATOM    910  N   VAL C 152      15.242   3.555  18.337  0.00  0.00      CHA  N
ATOM    911  HN  VAL C 152      15.640   3.485  19.248  0.00  0.00      CHA  H
ATOM    912  CA  VAL C 152      14.670   2.307  17.781  0.00  0.00      CHA  C
ATOM    913  HA  VAL C 152      15.020   2.184  16.767  0.00  0.00      CHA  H
ATOM    914  CB  VAL C 152      15.298   1.012  18.455  0.00  0.00      CHA  C
ATOM    915  HB  VAL C 152      14.844   0.089  18.035  0.00  0.00      CHA  H
ATOM    916  CG1 VAL C 152      16.870   0.940  18.249  0.00  0.00      CHA  C
ATOM    917 HG11 VAL C 152      17.037   0.704  17.177  0.00  0.00      CHA  H
ATOM    918 HG12 VAL C 152      17.363   1.864  18.619  0.00  0.00      CHA  H
ATOM    919 HG13 VAL C 152      17.285   0.160  18.923  0.00  0.00      CHA  H
ATOM    920  CG2 VAL C 152      14.944   1.037  19.919  0.00  0.00      CHA  C
ATOM    921 HG21 VAL C 152      13.856   1.236  20.030  0.00  0.00      CHA  H
ATOM    922 HG22 VAL C 152      15.059   0.101  20.507  0.00  0.00      CHA  H
ATOM    923 HG23 VAL C 152      15.503   1.848  20.433  0.00  0.00      CHA  H
ATOM    924  C   VAL C 152      13.117   2.364  17.684  0.00  0.00      CHA  C
ATOM    925  O   VAL C 152      12.484   2.756  18.648  0.00  0.00      CHA  O
ATOM    926  N   ARG C 153      12.541   2.153  16.491  0.00  0.00      CHA  N
ATOM    927  HN  ARG C 153      13.105   1.810  15.744  0.00  0.00      CHA  H
ATOM    928  CA  ARG C 153      11.093   2.184  16.351  0.00  0.00      CHA  C
ATOM    929  HA  ARG C 153      10.636   2.841  17.076  0.00  0.00      CHA  H
ATOM    930  CB  ARG C 153      10.675   2.642  14.873  0.00  0.00      CHA  C
ATOM    931  HB1 ARG C 153      10.965   1.917  14.083  0.00  0.00      CHA  H
ATOM    932  HB2 ARG C 153       9.568   2.713  14.928  0.00  0.00      CHA  H
ATOM    933  CG  ARG C 153      11.271   4.042  14.535  0.00  0.00      CHA  C
ATOM    934  HG1 ARG C 153      12.375   3.967  14.625  0.00  0.00      CHA  H
ATOM    935  HG2 ARG C 153      11.097   4.382  13.491  0.00  0.00      CHA  H
ATOM    936  CD  ARG C 153      10.785   5.325  15.317  0.00  0.00      CHA  C
ATOM    937  HD1 ARG C 153       9.700   5.559  15.280  0.00  0.00      CHA  H
ATOM    938  HD2 ARG C 153      10.999   5.180  16.397  0.00  0.00      CHA  H
ATOM    939  NE  ARG C 153      11.496   6.507  14.741  0.00  0.00      CHA  N
ATOM    940  HE  ARG C 153      11.887   6.408  13.826  0.00  0.00      CHA  H
ATOM    941  CZ  ARG C 153      11.499   7.725  15.232  0.00  0.00      CHA  C
ATOM    942  NH1 ARG C 153      11.190   8.014  16.494  0.00  0.00      CHA  N
ATOM    943 HH11 ARG C 153      11.087   8.947  16.837  0.00  0.00      CHA  H
ATOM    944 HH12 ARG C 153      10.660   7.286  16.928  0.00  0.00      CHA  H
ATOM    945  NH2 ARG C 153      11.966   8.831  14.575  0.00  0.00      CHA  N
ATOM    946 HH21 ARG C 153      11.970   9.707  15.056  0.00  0.00      CHA  H
ATOM    947 HH22 ARG C 153      12.573   8.755  13.784  0.00  0.00      CHA  H
ATOM    948  C   ARG C 153      10.680   0.767  16.405  0.00  0.00      CHA  C
ATOM    949  O   ARG C 153      11.334  -0.067  15.758  0.00  0.00      CHA  O
ATOM    950  N   TRP C 154       9.602   0.398  17.244  0.00  0.00      CHA  N
ATOM    951  HN  TRP C 154       9.024   1.076  17.691  0.00  0.00      CHA  H
ATOM    952  CA  TRP C 154       9.121  -0.922  17.571  0.00  0.00      CHA  C
ATOM    953  HA  TRP C 154       9.923  -1.385  18.127  0.00  0.00      CHA  H
ATOM    954  CB  TRP C 154       7.925  -0.908  18.658  0.00  0.00      CHA  C
ATOM    955  HB1 TRP C 154       8.401  -0.571  19.603  0.00  0.00      CHA  H
ATOM    956  HB2 TRP C 154       7.181  -0.135  18.367  0.00  0.00      CHA  H
ATOM    957  CG  TRP C 154       7.226  -2.266  19.149  0.00  0.00      CHA  C
ATOM    958  CD1 TRP C 154       7.645  -2.939  20.222  0.00  0.00      CHA  C
ATOM    959  HD1 TRP C 154       8.546  -2.762  20.790  0.00  0.00      CHA  H
ATOM    960  NE1 TRP C 154       6.937  -4.135  20.311  0.00  0.00      CHA  N
ATOM    961  HE1 TRP C 154       6.873  -4.650  21.138  0.00  0.00      CHA  H
ATOM    962  CE2 TRP C 154       5.944  -4.079  19.338  0.00  0.00      CHA  C
ATOM    963  CD2 TRP C 154       6.100  -2.917  18.671  0.00  0.00      CHA  C
ATOM    964  CE3 TRP C 154       5.252  -2.602  17.632  0.00  0.00      CHA  C
ATOM    965  HE3 TRP C 154       5.269  -1.730  16.995  0.00  0.00      CHA  H
ATOM    966  CZ3 TRP C 154       4.182  -3.425  17.317  0.00  0.00      CHA  C
ATOM    967  HZ3 TRP C 154       3.371  -3.128  16.668  0.00  0.00      CHA  H
ATOM    968  CZ2 TRP C 154       4.870  -4.916  19.102  0.00  0.00      CHA  C
ATOM    969  HZ2 TRP C 154       4.604  -5.767  19.712  0.00  0.00      CHA  H
ATOM    970  CH2 TRP C 154       3.977  -4.532  18.078  0.00  0.00      CHA  C
ATOM    971  HH2 TRP C 154       3.117  -5.181  18.007  0.00  0.00      CHA  H
ATOM    972  C   TRP C 154       8.741  -1.864  16.434  0.00  0.00      CHA  C
ATOM    973  O   TRP C 154       9.094  -3.062  16.563  0.00  0.00      CHA  O
ATOM    974  N   PRO C 155       7.873  -1.436  15.476  0.00  0.00      CHA  N
ATOM    975  CD  PRO C 155       7.333  -0.138  15.189  0.00  0.00      CHA  C
ATOM    976  HD1 PRO C 155       6.700   0.163  16.050  0.00  0.00      CHA  H
ATOM    977  HD2 PRO C 155       8.150   0.613  15.128  0.00  0.00      CHA  H
ATOM    978  CA  PRO C 155       7.370  -2.446  14.559  0.00  0.00      CHA  C
ATOM    979  HA  PRO C 155       7.094  -3.384  15.017  0.00  0.00      CHA  H
ATOM    980  CB  PRO C 155       6.163  -1.694  13.973  0.00  0.00      CHA  C
ATOM    981  HB1 PRO C 155       5.335  -1.821  14.702  0.00  0.00      CHA  H
ATOM    982  HB2 PRO C 155       5.788  -2.123  13.019  0.00  0.00      CHA  H
ATOM    983  CG  PRO C 155       6.534  -0.274  13.920  0.00  0.00      CHA  C
ATOM    984  HG1 PRO C 155       5.686   0.443  13.951  0.00  0.00      CHA  H
ATOM    985  HG2 PRO C 155       7.209   0.045  13.097  0.00  0.00      CHA  H
ATOM    986  C   PRO C 155       8.460  -2.770  13.460  0.00  0.00      CHA  C
ATOM    987  O   PRO C 155       9.369  -1.946  13.491  0.00  0.00      CHA  O
ATOM    988  N   PRO C 156       8.491  -3.758  12.596  0.00  0.00      CHA  N
ATOM    989  CD  PRO C 156       7.464  -4.782  12.673  0.00  0.00      CHA  C
ATOM    990  HD1 PRO C 156       7.223  -5.049  13.724  0.00  0.00      CHA  H
ATOM    991  HD2 PRO C 156       6.631  -4.274  12.140  0.00  0.00      CHA  H
ATOM    992  CA  PRO C 156       9.700  -4.302  12.062  0.00  0.00      CHA  C
ATOM    993  HA  PRO C 156      10.075  -4.895  12.883  0.00  0.00      CHA  H
ATOM    994  CB  PRO C 156       9.236  -5.353  11.053  0.00  0.00      CHA  C
ATOM    995  HB1 PRO C 156      10.006  -6.066  10.689  0.00  0.00      CHA  H
ATOM    996  HB2 PRO C 156       8.728  -4.808  10.228  0.00  0.00      CHA  H
ATOM    997  CG  PRO C 156       8.045  -5.981  11.811  0.00  0.00      CHA  C
ATOM    998  HG1 PRO C 156       8.428  -6.777  12.485  0.00  0.00      CHA  H
ATOM    999  HG2 PRO C 156       7.268  -6.301  11.083  0.00  0.00      CHA  H
ATOM   1000  C   PRO C 156      10.673  -3.304  11.451  0.00  0.00      CHA  C
ATOM   1001  O   PRO C 156      10.194  -2.616  10.549  0.00  0.00      CHA  O
ATOM   1002  N   PRO C 157      11.925  -3.352  11.826  0.00  0.00      CHA  N
ATOM   1003  CD  PRO C 157      12.390  -3.879  13.062  0.00  0.00      CHA  C
ATOM   1004  HD1 PRO C 157      11.678  -3.852  13.915  0.00  0.00      CHA  H
ATOM   1005  HD2 PRO C 157      12.553  -4.973  12.961  0.00  0.00      CHA  H
ATOM   1006  CA  PRO C 157      12.875  -2.426  11.220  0.00  0.00      CHA  C
ATOM   1007  HA  PRO C 157      12.429  -1.506  10.871  0.00  0.00      CHA  H
ATOM   1008  CB  PRO C 157      13.787  -2.042  12.429  0.00  0.00      CHA  C
ATOM   1009  HB1 PRO C 157      14.822  -1.745  12.156  0.00  0.00      CHA  H
ATOM   1010  HB2 PRO C 157      13.390  -1.138  12.939  0.00  0.00      CHA  H
ATOM   1011  CG  PRO C 157      13.727  -3.251  13.344  0.00  0.00      CHA  C
ATOM   1012  HG1 PRO C 157      14.550  -3.915  13.003  0.00  0.00      CHA  H
ATOM   1013  HG2 PRO C 157      13.930  -2.931  14.388  0.00  0.00      CHA  H
ATOM   1014  C   PRO C 157      13.657  -3.189  10.050  0.00  0.00      CHA  C
ATOM   1015  O   PRO C 157      14.791  -2.808   9.684  0.00  0.00      CHA  O
ATOM   1016  N   PHE C 158      13.065  -4.336   9.564  0.00  0.00      CHA  N
ATOM   1017  HN  PHE C 158      12.209  -4.485  10.053  0.00  0.00      CHA  H
ATOM   1018  CA  PHE C 158      13.853  -5.318   8.725  0.00  0.00      CHA  C
ATOM   1019  HA  PHE C 158      14.851  -5.277   9.136  0.00  0.00      CHA  H
ATOM   1020  CB  PHE C 158      13.188  -6.794   8.608  0.00  0.00      CHA  C
ATOM   1021  HB1 PHE C 158      12.267  -6.776   7.987  0.00  0.00      CHA  H
ATOM   1022  HB2 PHE C 158      13.873  -7.524   8.126  0.00  0.00      CHA  H
ATOM   1023  CG  PHE C 158      12.926  -7.507   9.978  0.00  0.00      CHA  C
ATOM   1024  CD1 PHE C 158      11.725  -8.244  10.119  0.00  0.00      CHA  C
ATOM   1025  HD1 PHE C 158      10.945  -8.187   9.374  0.00  0.00      CHA  H
ATOM   1026  CE1 PHE C 158      11.445  -8.958  11.341  0.00  0.00      CHA  C
ATOM   1027  HE1 PHE C 158      10.575  -9.595  11.401  0.00  0.00      CHA  H
ATOM   1028  CZ  PHE C 158      12.374  -8.981  12.379  0.00  0.00      CHA  C
ATOM   1029  HZ  PHE C 158      12.236  -9.377  13.374  0.00  0.00      CHA  H
ATOM   1030  CD2 PHE C 158      13.851  -7.483  11.033  0.00  0.00      CHA  C
ATOM   1031  HD2 PHE C 158      14.837  -7.053  10.938  0.00  0.00      CHA  H
ATOM   1032  CE2 PHE C 158      13.496  -8.164  12.282  0.00  0.00      CHA  C
ATOM   1033  HE2 PHE C 158      14.153  -7.993  13.122  0.00  0.00      CHA  H
ATOM   1034  C   PHE C 158      14.110  -4.879   7.293  0.00  0.00      CHA  C
ATOM   1035  O   PHE C 158      15.151  -5.135   6.735  0.00  0.00      CHA  O
ATOM   1036  N   ASN C 159      13.144  -4.098   6.687  0.00  0.00      CHA  N
ATOM   1037  HN  ASN C 159      12.246  -3.820   7.020  0.00  0.00      CHA  H
ATOM   1038  CA  ASN C 159      13.388  -3.520   5.329  0.00  0.00      CHA  C
ATOM   1039  HA  ASN C 159      13.882  -4.281   4.743  0.00  0.00      CHA  H
ATOM   1040  CB  ASN C 159      12.080  -3.430   4.558  0.00  0.00      CHA  C
ATOM   1041  HB1 ASN C 159      11.414  -2.694   5.058  0.00  0.00      CHA  H
ATOM   1042  HB2 ASN C 159      12.156  -3.249   3.465  0.00  0.00      CHA  H
ATOM   1043  CG  ASN C 159      11.353  -4.716   4.650  0.00  0.00      CHA  C
ATOM   1044  OD1 ASN C 159      11.796  -5.758   4.212  0.00  0.00      CHA  O
ATOM   1045  ND2 ASN C 159      10.109  -4.606   5.225  0.00  0.00      CHA  N
ATOM   1046 HD21 ASN C 159       9.435  -5.310   5.002  0.00  0.00      CHA  H
ATOM   1047 HD22 ASN C 159       9.740  -3.695   5.409  0.00  0.00      CHA  H
ATOM   1048  C   ASN C 159      14.169  -2.235   5.274  0.00  0.00      CHA  C
ATOM   1049  O   ASN C 159      14.315  -1.592   4.247  0.00  0.00      CHA  O
ATOM   1050  N   TYR C 160      14.733  -1.899   6.474  0.00  0.00      CHA  N
ATOM   1051  HN  TYR C 160      14.383  -2.378   7.276  0.00  0.00      CHA  H
ATOM   1052  CA  TYR C 160      15.673  -0.892   6.669  0.00  0.00      CHA  C
ATOM   1053  HA  TYR C 160      16.019  -0.459   5.742  0.00  0.00      CHA  H
ATOM   1054  CB  TYR C 160      15.132   0.206   7.667  0.00  0.00      CHA  C
ATOM   1055  HB1 TYR C 160      14.817  -0.160   8.667  0.00  0.00      CHA  H
ATOM   1056  HB2 TYR C 160      15.858   1.003   7.933  0.00  0.00      CHA  H
ATOM   1057  CG  TYR C 160      13.973   0.996   7.117  0.00  0.00      CHA  C
ATOM   1058  CD1 TYR C 160      12.717   1.074   7.825  0.00  0.00      CHA  C
ATOM   1059  HD1 TYR C 160      12.544   0.473   8.705  0.00  0.00      CHA  H
ATOM   1060  CE1 TYR C 160      11.726   1.951   7.323  0.00  0.00      CHA  C
ATOM   1061  HE1 TYR C 160      10.775   2.001   7.832  0.00  0.00      CHA  H
ATOM   1062  CZ  TYR C 160      12.053   2.908   6.303  0.00  0.00      CHA  C
ATOM   1063  OH  TYR C 160      11.126   3.833   5.839  0.00  0.00      CHA  O
ATOM   1064  HH  TYR C 160      10.651   4.146   6.613  0.00  0.00      CHA  H
ATOM   1065  CD2 TYR C 160      14.205   1.863   6.080  0.00  0.00      CHA  C
ATOM   1066  HD2 TYR C 160      15.105   1.745   5.493  0.00  0.00      CHA  H
ATOM   1067  CE2 TYR C 160      13.283   2.830   5.677  0.00  0.00      CHA  C
ATOM   1068  HE2 TYR C 160      13.496   3.440   4.812  0.00  0.00      CHA  H
ATOM   1069  C   TYR C 160      16.980  -1.413   7.273  0.00  0.00      CHA  C
ATOM   1070  O   TYR C 160      17.894  -0.604   7.383  0.00  0.00      CHA  O
ATOM   1071  N   ASP C 161      17.012  -2.725   7.598  0.00  0.00      CHA  N
ATOM   1072  HN  ASP C 161      16.318  -3.420   7.426  0.00  0.00      CHA  H
ATOM   1073  CA  ASP C 161      18.258  -3.186   8.123  0.00  0.00      CHA  C
ATOM   1074  HA  ASP C 161      18.620  -2.536   8.907  0.00  0.00      CHA  H
ATOM   1075  CB  ASP C 161      18.035  -4.688   8.686  0.00  0.00      CHA  C
ATOM   1076  HB1 ASP C 161      17.168  -4.845   9.363  0.00  0.00      CHA  H
ATOM   1077  HB2 ASP C 161      17.830  -5.404   7.862  0.00  0.00      CHA  H
ATOM   1078  CG  ASP C 161      19.118  -5.099   9.739  0.00  0.00      CHA  C
ATOM   1079  OD1 ASP C 161      19.621  -6.259   9.668  0.00  0.00      CHA  O
ATOM   1080  OD2 ASP C 161      19.282  -4.278  10.681  0.00  0.00      CHA  O
ATOM   1081  C   ASP C 161      19.528  -3.173   7.245  0.00  0.00      CHA  C
ATOM   1082  O   ASP C 161      20.604  -2.725   7.631  0.00  0.00      CHA  O
ATOM   1083  N   THR C 162      19.376  -3.690   6.020  0.00  0.00      CHA  N
ATOM   1084  HN  THR C 162      18.446  -3.837   5.694  0.00  0.00      CHA  H
ATOM   1085  CA  THR C 162      20.482  -3.857   5.059  0.00  0.00      CHA  C
ATOM   1086  HA  THR C 162      21.164  -3.053   5.291  0.00  0.00      CHA  H
ATOM   1087  CB  THR C 162      21.167  -5.202   5.315  0.00  0.00      CHA  C
ATOM   1088  HB  THR C 162      21.598  -5.222   6.339  0.00  0.00      CHA  H
ATOM   1089  OG1 THR C 162      22.211  -5.543   4.391  0.00  0.00      CHA  O
ATOM   1090  HG1 THR C 162      23.004  -5.054   4.623  0.00  0.00      CHA  H
ATOM   1091  CG2 THR C 162      20.088  -6.322   5.196  0.00  0.00      CHA  C
ATOM   1092 HG21 THR C 162      19.769  -6.533   4.153  0.00  0.00      CHA  H
ATOM   1093 HG22 THR C 162      20.490  -7.306   5.519  0.00  0.00      CHA  H
ATOM   1094 HG23 THR C 162      19.207  -6.098   5.835  0.00  0.00      CHA  H
ATOM   1095  C   THR C 162      20.019  -3.698   3.517  0.00  0.00      CHA  C
ATOM   1096  O   THR C 162      18.787  -3.707   3.154  0.00  0.00      CHA  O
ATOM   1097  N   PHE C 163      20.967  -3.433   2.609  0.00  0.00      CHA  N
ATOM   1098  HN  PHE C 163      21.951  -3.361   2.750  0.00  0.00      CHA  H
ATOM   1099  CA  PHE C 163      20.770  -3.242   1.186  0.00  0.00      CHA  C
ATOM   1100  HA  PHE C 163      20.292  -2.289   1.012  0.00  0.00      CHA  H
ATOM   1101  CB  PHE C 163      22.184  -3.162   0.529  0.00  0.00      CHA  C
ATOM   1102  HB1 PHE C 163      22.812  -2.398   1.034  0.00  0.00      CHA  H
ATOM   1103  HB2 PHE C 163      22.683  -4.151   0.444  0.00  0.00      CHA  H
ATOM   1104  CG  PHE C 163      22.161  -2.664  -0.846  0.00  0.00      CHA  C
ATOM   1105  CD1 PHE C 163      21.937  -1.321  -1.107  0.00  0.00      CHA  C
ATOM   1106  HD1 PHE C 163      21.577  -0.659  -0.334  0.00  0.00      CHA  H
ATOM   1107  CE1 PHE C 163      21.906  -0.871  -2.428  0.00  0.00      CHA  C
ATOM   1108  HE1 PHE C 163      21.589   0.124  -2.701  0.00  0.00      CHA  H
ATOM   1109  CZ  PHE C 163      22.122  -1.761  -3.432  0.00  0.00      CHA  C
ATOM   1110  HZ  PHE C 163      22.004  -1.602  -4.494  0.00  0.00      CHA  H
ATOM   1111  CD2 PHE C 163      22.553  -3.557  -1.802  0.00  0.00      CHA  C
ATOM   1112  HD2 PHE C 163      22.789  -4.577  -1.538  0.00  0.00      CHA  H
ATOM   1113  CE2 PHE C 163      22.374  -3.109  -3.165  0.00  0.00      CHA  C
ATOM   1114  HE2 PHE C 163      22.567  -3.757  -4.007  0.00  0.00      CHA  H
ATOM   1115  C   PHE C 163      19.949  -4.277   0.469  0.00  0.00      CHA  C
ATOM   1116  O   PHE C 163      19.055  -3.994  -0.374  0.00  0.00      CHA  O
ATOM   1117  N   SER C 164      20.123  -5.596   0.796  0.00  0.00      CHA  N
ATOM   1118  HN  SER C 164      20.766  -5.797   1.531  0.00  0.00      CHA  H
ATOM   1119  CA  SER C 164      19.445  -6.781   0.352  0.00  0.00      CHA  C
ATOM   1120  HA  SER C 164      19.497  -6.828  -0.726  0.00  0.00      CHA  H
ATOM   1121  CB  SER C 164      20.106  -8.091   0.785  0.00  0.00      CHA  C
ATOM   1122  HB1 SER C 164      19.517  -8.985   0.488  0.00  0.00      CHA  H
ATOM   1123  HB2 SER C 164      21.115  -8.122   0.320  0.00  0.00      CHA  H
ATOM   1124  OG  SER C 164      20.414  -8.025   2.191  0.00  0.00      CHA  O
ATOM   1125  HG1 SER C 164      20.409  -8.942   2.476  0.00  0.00      CHA  H
ATOM   1126  C   SER C 164      17.997  -6.785   0.665  0.00  0.00      CHA  C
ATOM   1127  O   SER C 164      17.204  -7.087  -0.195  0.00  0.00      CHA  O
ATOM   1128  N   TRP C 165      17.464  -6.525   1.924  0.00  0.00      CHA  N
ATOM   1129  HN  TRP C 165      18.001  -6.195   2.696  0.00  0.00      CHA  H
ATOM   1130  CA  TRP C 165      16.047  -6.383   2.190  0.00  0.00      CHA  C
ATOM   1131  HA  TRP C 165      15.551  -7.106   1.560  0.00  0.00      CHA  H
ATOM   1132  CB  TRP C 165      15.615  -6.467   3.714  0.00  0.00      CHA  C
ATOM   1133  HB1 TRP C 165      16.112  -5.669   4.306  0.00  0.00      CHA  H
ATOM   1134  HB2 TRP C 165      14.534  -6.275   3.884  0.00  0.00      CHA  H
ATOM   1135  CG  TRP C 165      15.894  -7.817   4.323  0.00  0.00      CHA  C
ATOM   1136  CD1 TRP C 165      16.757  -8.146   5.328  0.00  0.00      CHA  C
ATOM   1137  HD1 TRP C 165      17.470  -7.428   5.706  0.00  0.00      CHA  H
ATOM   1138  NE1 TRP C 165      16.587  -9.462   5.679  0.00  0.00      CHA  N
ATOM   1139  HE1 TRP C 165      17.073  -9.933   6.382  0.00  0.00      CHA  H
ATOM   1140  CE2 TRP C 165      15.699 -10.049   4.762  0.00  0.00      CHA  C
ATOM   1141  CD2 TRP C 165      15.200  -9.041   3.929  0.00  0.00      CHA  C
ATOM   1142  CE3 TRP C 165      14.224  -9.284   2.972  0.00  0.00      CHA  C
ATOM   1143  HE3 TRP C 165      13.762  -8.462   2.446  0.00  0.00      CHA  H
ATOM   1144  CZ3 TRP C 165      13.703 -10.610   2.901  0.00  0.00      CHA  C
ATOM   1145  HZ3 TRP C 165      12.859 -10.809   2.257  0.00  0.00      CHA  H
ATOM   1146  CZ2 TRP C 165      15.298 -11.371   4.620  0.00  0.00      CHA  C
ATOM   1147  HZ2 TRP C 165      15.754 -12.073   5.303  0.00  0.00      CHA  H
ATOM   1148  CH2 TRP C 165      14.251 -11.663   3.733  0.00  0.00      CHA  C
ATOM   1149  HH2 TRP C 165      13.706 -12.594   3.798  0.00  0.00      CHA  H
ATOM   1150  C   TRP C 165      15.489  -5.133   1.619  0.00  0.00      CHA  C
ATOM   1151  O   TRP C 165      14.389  -5.104   1.088  0.00  0.00      CHA  O
ATOM   1152  N   ALA C 166      16.239  -3.981   1.612  0.00  0.00      CHA  N
ATOM   1153  HN  ALA C 166      17.153  -3.856   1.991  0.00  0.00      CHA  H
ATOM   1154  CA  ALA C 166      15.759  -2.636   1.154  0.00  0.00      CHA  C
ATOM   1155  HA  ALA C 166      14.847  -2.464   1.706  0.00  0.00      CHA  H
ATOM   1156  CB  ALA C 166      16.825  -1.546   1.447  0.00  0.00      CHA  C
ATOM   1157  HB1 ALA C 166      16.333  -0.556   1.340  0.00  0.00      CHA  H
ATOM   1158  HB2 ALA C 166      17.056  -1.581   2.533  0.00  0.00      CHA  H
ATOM   1159  HB3 ALA C 166      17.733  -1.677   0.820  0.00  0.00      CHA  H
ATOM   1160  C   ALA C 166      15.374  -2.502  -0.320  0.00  0.00      CHA  C
ATOM   1161  O   ALA C 166      14.394  -1.912  -0.722  0.00  0.00      CHA  O
ATOM   1162  N   PHE C 167      16.259  -3.088  -1.194  0.00  0.00      CHA  N
ATOM   1163  HN  PHE C 167      17.102  -3.498  -0.856  0.00  0.00      CHA  H
ATOM   1164  CA  PHE C 167      15.993  -3.356  -2.569  0.00  0.00      CHA  C
ATOM   1165  HA  PHE C 167      15.807  -2.426  -3.087  0.00  0.00      CHA  H
ATOM   1166  CB  PHE C 167      17.243  -4.102  -3.192  0.00  0.00      CHA  C
ATOM   1167  HB1 PHE C 167      18.197  -3.592  -2.941  0.00  0.00      CHA  H
ATOM   1168  HB2 PHE C 167      17.477  -5.127  -2.832  0.00  0.00      CHA  H
ATOM   1169  CG  PHE C 167      17.195  -4.181  -4.738  0.00  0.00      CHA  C
ATOM   1170  CD1 PHE C 167      16.270  -5.031  -5.513  0.00  0.00      CHA  C
ATOM   1171  HD1 PHE C 167      15.480  -5.575  -5.016  0.00  0.00      CHA  H
ATOM   1172  CE1 PHE C 167      16.424  -5.039  -6.870  0.00  0.00      CHA  C
ATOM   1173  HE1 PHE C 167      15.665  -5.581  -7.415  0.00  0.00      CHA  H
ATOM   1174  CZ  PHE C 167      17.317  -4.252  -7.619  0.00  0.00      CHA  C
ATOM   1175  HZ  PHE C 167      17.280  -4.085  -8.685  0.00  0.00      CHA  H
ATOM   1176  CD2 PHE C 167      18.179  -3.457  -5.528  0.00  0.00      CHA  C
ATOM   1177  HD2 PHE C 167      18.908  -2.874  -4.986  0.00  0.00      CHA  H
ATOM   1178  CE2 PHE C 167      18.202  -3.519  -6.889  0.00  0.00      CHA  C
ATOM   1179  HE2 PHE C 167      18.720  -2.797  -7.504  0.00  0.00      CHA  H
ATOM   1180  C   PHE C 167      14.719  -4.198  -2.814  0.00  0.00      CHA  C
ATOM   1181  O   PHE C 167      13.919  -3.865  -3.740  0.00  0.00      CHA  O
ATOM   1182  N   LEU C 168      14.438  -5.281  -2.082  0.00  0.00      CHA  N
ATOM   1183  HN  LEU C 168      15.088  -5.696  -1.450  0.00  0.00      CHA  H
ATOM   1184  CA  LEU C 168      13.321  -6.122  -2.437  0.00  0.00      CHA  C
ATOM   1185  HA  LEU C 168      13.294  -6.361  -3.490  0.00  0.00      CHA  H
ATOM   1186  CB  LEU C 168      13.487  -7.480  -1.614  0.00  0.00      CHA  C
ATOM   1187  HB1 LEU C 168      14.518  -7.778  -1.897  0.00  0.00      CHA  H
ATOM   1188  HB2 LEU C 168      13.550  -7.244  -0.530  0.00  0.00      CHA  H
ATOM   1189  CG  LEU C 168      12.493  -8.630  -1.818  0.00  0.00      CHA  C
ATOM   1190  HG  LEU C 168      11.521  -8.230  -1.457  0.00  0.00      CHA  H
ATOM   1191  CD1 LEU C 168      12.413  -9.193  -3.267  0.00  0.00      CHA  C
ATOM   1192 HD11 LEU C 168      13.397  -9.682  -3.432  0.00  0.00      CHA  H
ATOM   1193 HD12 LEU C 168      11.558  -9.883  -3.429  0.00  0.00      CHA  H
ATOM   1194 HD13 LEU C 168      12.252  -8.371  -3.997  0.00  0.00      CHA  H
ATOM   1195  CD2 LEU C 168      12.874  -9.771  -0.870  0.00  0.00      CHA  C
ATOM   1196 HD21 LEU C 168      12.231 -10.677  -0.888  0.00  0.00      CHA  H
ATOM   1197 HD22 LEU C 168      13.886 -10.092  -1.199  0.00  0.00      CHA  H
ATOM   1198 HD23 LEU C 168      13.009  -9.354   0.150  0.00  0.00      CHA  H
ATOM   1199  C   LEU C 168      12.011  -5.474  -2.045  0.00  0.00      CHA  C
ATOM   1200  O   LEU C 168      11.008  -5.458  -2.769  0.00  0.00      CHA  O
ATOM   1201  N   ALA C 169      12.131  -4.694  -0.922  0.00  0.00      CHA  N
ATOM   1202  HN  ALA C 169      12.880  -4.679  -0.264  0.00  0.00      CHA  H
ATOM   1203  CA  ALA C 169      11.080  -3.772  -0.591  0.00  0.00      CHA  C
ATOM   1204  HA  ALA C 169      10.170  -4.353  -0.596  0.00  0.00      CHA  H
ATOM   1205  CB  ALA C 169      11.119  -3.272   0.883  0.00  0.00      CHA  C
ATOM   1206  HB1 ALA C 169      12.110  -2.800   1.056  0.00  0.00      CHA  H
ATOM   1207  HB2 ALA C 169      10.223  -2.623   0.979  0.00  0.00      CHA  H
ATOM   1208  HB3 ALA C 169      11.085  -4.155   1.557  0.00  0.00      CHA  H
ATOM   1209  C   ALA C 169      10.917  -2.581  -1.524  0.00  0.00      CHA  C
ATOM   1210  O   ALA C 169       9.799  -2.312  -1.928  0.00  0.00      CHA  O
ATOM   1211  N   LEU C 170      11.960  -1.928  -1.996  0.00  0.00      CHA  N
ATOM   1212  HN  LEU C 170      12.852  -2.069  -1.574  0.00  0.00      CHA  H
ATOM   1213  CA  LEU C 170      11.927  -0.863  -3.021  0.00  0.00      CHA  C
ATOM   1214  HA  LEU C 170      11.277  -0.048  -2.742  0.00  0.00      CHA  H
ATOM   1215  CB  LEU C 170      13.236  -0.130  -3.060  0.00  0.00      CHA  C
ATOM   1216  HB1 LEU C 170      13.616   0.253  -2.089  0.00  0.00      CHA  H
ATOM   1217  HB2 LEU C 170      14.010  -0.896  -3.280  0.00  0.00      CHA  H
ATOM   1218  CG  LEU C 170      13.327   0.969  -4.153  0.00  0.00      CHA  C
ATOM   1219  HG  LEU C 170      13.096   0.638  -5.188  0.00  0.00      CHA  H
ATOM   1220  CD1 LEU C 170      12.525   2.246  -3.800  0.00  0.00      CHA  C
ATOM   1221 HD11 LEU C 170      11.421   2.157  -3.718  0.00  0.00      CHA  H
ATOM   1222 HD12 LEU C 170      12.870   2.584  -2.799  0.00  0.00      CHA  H
ATOM   1223 HD13 LEU C 170      12.653   3.009  -4.597  0.00  0.00      CHA  H
ATOM   1224  CD2 LEU C 170      14.780   1.384  -4.318  0.00  0.00      CHA  C
ATOM   1225 HD21 LEU C 170      15.133   1.681  -3.307  0.00  0.00      CHA  H
ATOM   1226 HD22 LEU C 170      15.409   0.562  -4.722  0.00  0.00      CHA  H
ATOM   1227 HD23 LEU C 170      14.794   2.280  -4.974  0.00  0.00      CHA  H
ATOM   1228  C   LEU C 170      11.430  -1.351  -4.401  0.00  0.00      CHA  C
ATOM   1229  O   LEU C 170      10.741  -0.683  -5.128  0.00  0.00      CHA  O
ATOM   1230  N   PHE C 171      11.609  -2.649  -4.723  0.00  0.00      CHA  N
ATOM   1231  HN  PHE C 171      12.066  -3.245  -4.067  0.00  0.00      CHA  H
ATOM   1232  CA  PHE C 171      11.004  -3.284  -5.830  0.00  0.00      CHA  C
ATOM   1233  HA  PHE C 171      11.028  -2.600  -6.666  0.00  0.00      CHA  H
ATOM   1234  CB  PHE C 171      11.910  -4.545  -6.100  0.00  0.00      CHA  C
ATOM   1235  HB1 PHE C 171      12.975  -4.251  -6.217  0.00  0.00      CHA  H
ATOM   1236  HB2 PHE C 171      11.686  -5.232  -5.256  0.00  0.00      CHA  H
ATOM   1237  CG  PHE C 171      11.497  -5.319  -7.359  0.00  0.00      CHA  C
ATOM   1238  CD1 PHE C 171      11.782  -6.689  -7.385  0.00  0.00      CHA  C
ATOM   1239  HD1 PHE C 171      12.328  -7.175  -6.590  0.00  0.00      CHA  H
ATOM   1240  CE1 PHE C 171      11.305  -7.533  -8.486  0.00  0.00      CHA  C
ATOM   1241  HE1 PHE C 171      11.676  -8.546  -8.535  0.00  0.00      CHA  H
ATOM   1242  CZ  PHE C 171      10.456  -7.030  -9.393  0.00  0.00      CHA  C
ATOM   1243  HZ  PHE C 171      10.126  -7.643 -10.218  0.00  0.00      CHA  H
ATOM   1244  CD2 PHE C 171      10.564  -4.884  -8.297  0.00  0.00      CHA  C
ATOM   1245  HD2 PHE C 171      10.362  -3.832  -8.434  0.00  0.00      CHA  H
ATOM   1246  CE2 PHE C 171      10.059  -5.720  -9.326  0.00  0.00      CHA  C
ATOM   1247  HE2 PHE C 171       9.308  -5.353 -10.010  0.00  0.00      CHA  H
ATOM   1248  C   PHE C 171       9.448  -3.462  -5.721  0.00  0.00      CHA  C
ATOM   1249  O   PHE C 171       8.687  -3.307  -6.695  0.00  0.00      CHA  O
ATOM   1250  N   ARG C 172       8.996  -3.714  -4.452  0.00  0.00      CHA  N
ATOM   1251  HN  ARG C 172       9.669  -3.721  -3.716  0.00  0.00      CHA  H
ATOM   1252  CA  ARG C 172       7.588  -3.689  -4.061  0.00  0.00      CHA  C
ATOM   1253  HA  ARG C 172       6.972  -4.143  -4.823  0.00  0.00      CHA  H
ATOM   1254  CB  ARG C 172       7.337  -4.415  -2.778  0.00  0.00      CHA  C
ATOM   1255  HB1 ARG C 172       8.001  -5.304  -2.736  0.00  0.00      CHA  H
ATOM   1256  HB2 ARG C 172       7.591  -3.728  -1.942  0.00  0.00      CHA  H
ATOM   1257  CG  ARG C 172       5.922  -4.869  -2.631  0.00  0.00      CHA  C
ATOM   1258  HG1 ARG C 172       5.822  -5.232  -1.586  0.00  0.00      CHA  H
ATOM   1259  HG2 ARG C 172       5.244  -4.003  -2.792  0.00  0.00      CHA  H
ATOM   1260  CD  ARG C 172       5.500  -5.972  -3.584  0.00  0.00      CHA  C
ATOM   1261  HD1 ARG C 172       5.459  -5.512  -4.595  0.00  0.00      CHA  H
ATOM   1262  HD2 ARG C 172       6.118  -6.894  -3.528  0.00  0.00      CHA  H
ATOM   1263  NE  ARG C 172       4.160  -6.385  -3.251  0.00  0.00      CHA  N
ATOM   1264  HE  ARG C 172       3.830  -5.941  -2.418  0.00  0.00      CHA  H
ATOM   1265  CZ  ARG C 172       3.234  -6.828  -4.062  0.00  0.00      CHA  C
ATOM   1266  NH1 ARG C 172       3.387  -6.817  -5.353  0.00  0.00      CHA  N
ATOM   1267 HH11 ARG C 172       2.610  -7.053  -5.936  0.00  0.00      CHA  H
ATOM   1268 HH12 ARG C 172       4.342  -6.905  -5.638  0.00  0.00      CHA  H
ATOM   1269  NH2 ARG C 172       1.941  -6.941  -3.653  0.00  0.00      CHA  N
ATOM   1270 HH21 ARG C 172       1.283  -6.748  -4.381  0.00  0.00      CHA  H
ATOM   1271 HH22 ARG C 172       1.762  -6.664  -2.709  0.00  0.00      CHA  H
ATOM   1272  C   ARG C 172       6.948  -2.281  -4.058  0.00  0.00      CHA  C
ATOM   1273  O   ARG C 172       5.840  -2.156  -4.554  0.00  0.00      CHA  O
ATOM   1274  N   LEU C 173       7.601  -1.155  -3.622  0.00  0.00      CHA  N
ATOM   1275  HN  LEU C 173       8.464  -1.360  -3.167  0.00  0.00      CHA  H
ATOM   1276  CA  LEU C 173       7.214   0.204  -3.822  0.00  0.00      CHA  C
ATOM   1277  HA  LEU C 173       6.291   0.327  -3.275  0.00  0.00      CHA  H
ATOM   1278  CB  LEU C 173       8.187   1.273  -3.258  0.00  0.00      CHA  C
ATOM   1279  HB1 LEU C 173       9.132   1.262  -3.842  0.00  0.00      CHA  H
ATOM   1280  HB2 LEU C 173       7.880   2.308  -3.522  0.00  0.00      CHA  H
ATOM   1281  CG  LEU C 173       8.568   1.043  -1.849  0.00  0.00      CHA  C
ATOM   1282  HG  LEU C 173       8.818  -0.027  -1.683  0.00  0.00      CHA  H
ATOM   1283  CD1 LEU C 173       9.715   2.041  -1.443  0.00  0.00      CHA  C
ATOM   1284 HD11 LEU C 173       9.704   2.240  -0.350  0.00  0.00      CHA  H
ATOM   1285 HD12 LEU C 173      10.714   1.653  -1.737  0.00  0.00      CHA  H
ATOM   1286 HD13 LEU C 173       9.610   2.966  -2.050  0.00  0.00      CHA  H
ATOM   1287  CD2 LEU C 173       7.346   1.295  -0.971  0.00  0.00      CHA  C
ATOM   1288 HD21 LEU C 173       7.676   1.233   0.088  0.00  0.00      CHA  H
ATOM   1289 HD22 LEU C 173       6.936   2.282  -1.275  0.00  0.00      CHA  H
ATOM   1290 HD23 LEU C 173       6.674   0.439  -1.195  0.00  0.00      CHA  H
ATOM   1291  C   LEU C 173       7.008   0.644  -5.270  0.00  0.00      CHA  C
ATOM   1292  O   LEU C 173       6.082   1.419  -5.577  0.00  0.00      CHA  O
ATOM   1293  N   MET C 174       7.814   0.240  -6.287  0.00  0.00      CHA  N
ATOM   1294  HN  MET C 174       8.639  -0.269  -6.053  0.00  0.00      CHA  H
ATOM   1295  CA  MET C 174       7.520   0.515  -7.672  0.00  0.00      CHA  C
ATOM   1296  HA  MET C 174       7.335   1.575  -7.758  0.00  0.00      CHA  H
ATOM   1297  CB  MET C 174       8.924   0.105  -8.275  0.00  0.00      CHA  C
ATOM   1298  HB1 MET C 174       9.709   0.658  -7.716  0.00  0.00      CHA  H
ATOM   1299  HB2 MET C 174       9.078  -0.961  -8.004  0.00  0.00      CHA  H
ATOM   1300  CG  MET C 174       9.178   0.361  -9.804  0.00  0.00      CHA  C
ATOM   1301  HG1 MET C 174       8.526  -0.333 -10.376  0.00  0.00      CHA  H
ATOM   1302  HG2 MET C 174       8.805   1.366 -10.095  0.00  0.00      CHA  H
ATOM   1303  SD  MET C 174      10.895   0.350 -10.259  0.00  0.00      CHA  S
ATOM   1304  CE  MET C 174      11.088  -1.405 -10.709  0.00  0.00      CHA  C
ATOM   1305  HE1 MET C 174      12.152  -1.705 -10.819  0.00  0.00      CHA  H
ATOM   1306  HE2 MET C 174      10.778  -2.047  -9.858  0.00  0.00      CHA  H
ATOM   1307  HE3 MET C 174      10.558  -1.787 -11.608  0.00  0.00      CHA  H
ATOM   1308  C   MET C 174       6.406  -0.287  -8.282  0.00  0.00      CHA  C
ATOM   1309  O   MET C 174       5.661   0.087  -9.218  0.00  0.00      CHA  O
ATOM   1310  N   THR C 175       6.178  -1.428  -7.660  0.00  0.00      CHA  N
ATOM   1311  HN  THR C 175       6.738  -1.809  -6.929  0.00  0.00      CHA  H
ATOM   1312  CA  THR C 175       5.118  -2.353  -7.896  0.00  0.00      CHA  C
ATOM   1313  HA  THR C 175       5.052  -2.448  -8.970  0.00  0.00      CHA  H
ATOM   1314  CB  THR C 175       5.400  -3.765  -7.413  0.00  0.00      CHA  C
ATOM   1315  HB  THR C 175       5.359  -3.802  -6.304  0.00  0.00      CHA  H
ATOM   1316  OG1 THR C 175       6.622  -4.250  -7.961  0.00  0.00      CHA  O
ATOM   1317  HG1 THR C 175       7.368  -3.862  -7.499  0.00  0.00      CHA  H
ATOM   1318  CG2 THR C 175       4.332  -4.738  -8.010  0.00  0.00      CHA  C
ATOM   1319 HG21 THR C 175       4.475  -4.871  -9.104  0.00  0.00      CHA  H
ATOM   1320 HG22 THR C 175       4.545  -5.724  -7.544  0.00  0.00      CHA  H
ATOM   1321 HG23 THR C 175       3.309  -4.365  -7.789  0.00  0.00      CHA  H
ATOM   1322  C   THR C 175       3.858  -1.779  -7.239  0.00  0.00      CHA  C
ATOM   1323  O   THR C 175       2.768  -2.248  -7.431  0.00  0.00      CHA  O
ATOM   1324  N   GLN C 176       4.030  -0.702  -6.423  0.00  0.00      CHA  N
ATOM   1325  HN  GLN C 176       4.959  -0.390  -6.237  0.00  0.00      CHA  H
ATOM   1326  CA  GLN C 176       3.041   0.091  -5.698  0.00  0.00      CHA  C
ATOM   1327  HA  GLN C 176       3.632   0.825  -5.171  0.00  0.00      CHA  H
ATOM   1328  CB  GLN C 176       1.931   0.768  -6.626  0.00  0.00      CHA  C
ATOM   1329  HB1 GLN C 176       1.483  -0.071  -7.200  0.00  0.00      CHA  H
ATOM   1330  HB2 GLN C 176       1.241   1.327  -5.958  0.00  0.00      CHA  H
ATOM   1331  CG  GLN C 176       2.632   1.770  -7.571  0.00  0.00      CHA  C
ATOM   1332  HG1 GLN C 176       3.238   2.467  -6.953  0.00  0.00      CHA  H
ATOM   1333  HG2 GLN C 176       3.252   1.286  -8.355  0.00  0.00      CHA  H
ATOM   1334  CD  GLN C 176       1.645   2.625  -8.326  0.00  0.00      CHA  C
ATOM   1335  OE1 GLN C 176       1.469   3.747  -7.938  0.00  0.00      CHA  O
ATOM   1336  NE2 GLN C 176       1.001   2.087  -9.381  0.00  0.00      CHA  N
ATOM   1337 HE21 GLN C 176       0.706   2.831  -9.980  0.00  0.00      CHA  H
ATOM   1338 HE22 GLN C 176       1.202   1.176  -9.740  0.00  0.00      CHA  H
ATOM   1339  C   GLN C 176       2.213  -0.539  -4.460  0.00  0.00      CHA  C
ATOM   1340  O   GLN C 176       1.001  -0.500  -4.361  0.00  0.00      CHA  O
ATOM   1341  N   ASP C 177       3.011  -1.250  -3.653  0.00  0.00      CHA  N
ATOM   1342  HN  ASP C 177       3.972  -1.286  -3.918  0.00  0.00      CHA  H
ATOM   1343  CA  ASP C 177       2.514  -1.953  -2.481  0.00  0.00      CHA  C
ATOM   1344  HA  ASP C 177       1.601  -1.461  -2.179  0.00  0.00      CHA  H
ATOM   1345  CB  ASP C 177       2.242  -3.442  -2.909  0.00  0.00      CHA  C
ATOM   1346  HB1 ASP C 177       1.535  -3.500  -3.764  0.00  0.00      CHA  H
ATOM   1347  HB2 ASP C 177       3.197  -3.961  -3.137  0.00  0.00      CHA  H
ATOM   1348  CG  ASP C 177       1.559  -4.239  -1.865  0.00  0.00      CHA  C
ATOM   1349  OD1 ASP C 177       0.434  -3.851  -1.345  0.00  0.00      CHA  O
ATOM   1350  OD2 ASP C 177       2.076  -5.309  -1.439  0.00  0.00      CHA  O
ATOM   1351  C   ASP C 177       3.458  -1.842  -1.260  0.00  0.00      CHA  C
ATOM   1352  O   ASP C 177       4.658  -1.428  -1.466  0.00  0.00      CHA  O
ATOM   1353  N   TYR C 178       3.068  -2.305  -0.034  0.00  0.00      CHA  N
ATOM   1354  HN  TYR C 178       2.097  -2.489   0.098  0.00  0.00      CHA  H
ATOM   1355  CA  TYR C 178       3.933  -2.658   1.076  0.00  0.00      CHA  C
ATOM   1356  HA  TYR C 178       3.323  -3.181   1.798  0.00  0.00      CHA  H
ATOM   1357  CB  TYR C 178       5.177  -3.603   0.772  0.00  0.00      CHA  C
ATOM   1358  HB1 TYR C 178       4.842  -4.337   0.008  0.00  0.00      CHA  H
ATOM   1359  HB2 TYR C 178       6.012  -3.008   0.343  0.00  0.00      CHA  H
ATOM   1360  CG  TYR C 178       5.704  -4.395   2.005  0.00  0.00      CHA  C
ATOM   1361  CD1 TYR C 178       7.034  -4.844   1.966  0.00  0.00      CHA  C
ATOM   1362  HD1 TYR C 178       7.700  -4.669   1.133  0.00  0.00      CHA  H
ATOM   1363  CE1 TYR C 178       7.655  -5.586   3.015  0.00  0.00      CHA  C
ATOM   1364  HE1 TYR C 178       8.636  -6.017   2.881  0.00  0.00      CHA  H
ATOM   1365  CZ  TYR C 178       6.833  -5.776   4.156  0.00  0.00      CHA  C
ATOM   1366  OH  TYR C 178       7.469  -6.369   5.287  0.00  0.00      CHA  O
ATOM   1367  HH  TYR C 178       6.796  -6.426   5.970  0.00  0.00      CHA  H
ATOM   1368  CD2 TYR C 178       4.916  -4.682   3.128  0.00  0.00      CHA  C
ATOM   1369  HD2 TYR C 178       3.885  -4.402   3.286  0.00  0.00      CHA  H
ATOM   1370  CE2 TYR C 178       5.493  -5.455   4.149  0.00  0.00      CHA  C
ATOM   1371  HE2 TYR C 178       4.903  -5.654   5.032  0.00  0.00      CHA  H
ATOM   1372  C   TYR C 178       4.300  -1.387   1.865  0.00  0.00      CHA  C
ATOM   1373  O   TYR C 178       5.238  -1.380   2.765  0.00  0.00      CHA  O
ATOM   1374  N   TRP C 179       3.494  -0.315   1.766  0.00  0.00      CHA  N
ATOM   1375  HN  TRP C 179       2.746  -0.432   1.117  0.00  0.00      CHA  H
ATOM   1376  CA  TRP C 179       3.814   1.033   2.285  0.00  0.00      CHA  C
ATOM   1377  HA  TRP C 179       4.714   0.985   2.880  0.00  0.00      CHA  H
ATOM   1378  CB  TRP C 179       4.232   2.076   1.202  0.00  0.00      CHA  C
ATOM   1379  HB1 TRP C 179       4.538   3.002   1.735  0.00  0.00      CHA  H
ATOM   1380  HB2 TRP C 179       5.105   1.627   0.681  0.00  0.00      CHA  H
ATOM   1381  CG  TRP C 179       3.187   2.659   0.200  0.00  0.00      CHA  C
ATOM   1382  CD1 TRP C 179       2.686   2.136  -0.947  0.00  0.00      CHA  C
ATOM   1383  HD1 TRP C 179       3.041   1.167  -1.265  0.00  0.00      CHA  H
ATOM   1384  NE1 TRP C 179       1.887   3.013  -1.595  0.00  0.00      CHA  N
ATOM   1385  HE1 TRP C 179       1.183   2.951  -2.268  0.00  0.00      CHA  H
ATOM   1386  CE2 TRP C 179       1.740   4.153  -0.835  0.00  0.00      CHA  C
ATOM   1387  CD2 TRP C 179       2.570   3.949   0.300  0.00  0.00      CHA  C
ATOM   1388  CE3 TRP C 179       2.660   4.973   1.235  0.00  0.00      CHA  C
ATOM   1389  HE3 TRP C 179       3.237   4.918   2.146  0.00  0.00      CHA  H
ATOM   1390  CZ3 TRP C 179       1.928   6.137   1.001  0.00  0.00      CHA  C
ATOM   1391  HZ3 TRP C 179       2.057   6.970   1.676  0.00  0.00      CHA  H
ATOM   1392  CZ2 TRP C 179       1.034   5.242  -1.049  0.00  0.00      CHA  C
ATOM   1393  HZ2 TRP C 179       0.586   5.394  -2.020  0.00  0.00      CHA  H
ATOM   1394  CH2 TRP C 179       1.178   6.309  -0.142  0.00  0.00      CHA  C
ATOM   1395  HH2 TRP C 179       0.614   7.230  -0.131  0.00  0.00      CHA  H
ATOM   1396  C   TRP C 179       2.749   1.513   3.211  0.00  0.00      CHA  C
ATOM   1397  O   TRP C 179       2.876   2.585   3.840  0.00  0.00      CHA  O
ATOM   1398  N   GLU C 180       1.754   0.601   3.504  0.00  0.00      CHA  N
ATOM   1399  HN  GLU C 180       1.777  -0.318   3.119  0.00  0.00      CHA  H
ATOM   1400  CA  GLU C 180       0.628   0.894   4.352  0.00  0.00      CHA  C
ATOM   1401  HA  GLU C 180       0.281   1.875   4.063  0.00  0.00      CHA  H
ATOM   1402  CB  GLU C 180      -0.595  -0.138   4.196  0.00  0.00      CHA  C
ATOM   1403  HB1 GLU C 180      -0.716  -0.424   3.129  0.00  0.00      CHA  H
ATOM   1404  HB2 GLU C 180      -0.299  -1.098   4.671  0.00  0.00      CHA  H
ATOM   1405  CG  GLU C 180      -1.992   0.321   4.712  0.00  0.00      CHA  C
ATOM   1406  HG1 GLU C 180      -1.997   0.452   5.815  0.00  0.00      CHA  H
ATOM   1407  HG2 GLU C 180      -2.127   1.344   4.300  0.00  0.00      CHA  H
ATOM   1408  CD  GLU C 180      -3.081  -0.585   4.250  0.00  0.00      CHA  C
ATOM   1409  OE1 GLU C 180      -4.216  -0.065   3.902  0.00  0.00      CHA  O
ATOM   1410  OE2 GLU C 180      -3.026  -1.825   4.272  0.00  0.00      CHA  O
ATOM   1411  C   GLU C 180       0.952   0.959   5.802  0.00  0.00      CHA  C
ATOM   1412  O   GLU C 180       0.149   1.545   6.487  0.00  0.00      CHA  O
ATOM   1413  N   ASN C 181       2.101   0.445   6.254  0.00  0.00      CHA  N
ATOM   1414  HN  ASN C 181       2.690  -0.052   5.620  0.00  0.00      CHA  H
ATOM   1415  CA  ASN C 181       2.419   0.672   7.636  0.00  0.00      CHA  C
ATOM   1416  HA  ASN C 181       1.771   1.390   8.115  0.00  0.00      CHA  H
ATOM   1417  CB  ASN C 181       2.384  -0.778   8.376  0.00  0.00      CHA  C
ATOM   1418  HB1 ASN C 181       2.981  -1.447   7.720  0.00  0.00      CHA  H
ATOM   1419  HB2 ASN C 181       3.013  -0.602   9.275  0.00  0.00      CHA  H
ATOM   1420  CG  ASN C 181       1.048  -1.395   8.608  0.00  0.00      CHA  C
ATOM   1421  OD1 ASN C 181       0.936  -2.513   8.163  0.00  0.00      CHA  O
ATOM   1422  ND2 ASN C 181       0.108  -0.676   9.119  0.00  0.00      CHA  N
ATOM   1423 HD21 ASN C 181      -0.798  -1.099   9.146  0.00  0.00      CHA  H
ATOM   1424 HD22 ASN C 181       0.223   0.302   9.295  0.00  0.00      CHA  H
ATOM   1425  C   ASN C 181       3.803   1.210   7.659  0.00  0.00      CHA  C
ATOM   1426  O   ASN C 181       4.055   2.417   7.790  0.00  0.00      CHA  O
ATOM   1427  N   LEU C 182       4.760   0.293   7.609  0.00  0.00      CHA  N
ATOM   1428  HN  LEU C 182       4.548  -0.580   7.177  0.00  0.00      CHA  H
ATOM   1429  CA  LEU C 182       6.074   0.438   8.072  0.00  0.00      CHA  C
ATOM   1430  HA  LEU C 182       6.000   0.578   9.140  0.00  0.00      CHA  H
ATOM   1431  CB  LEU C 182       6.835  -0.909   7.905  0.00  0.00      CHA  C
ATOM   1432  HB1 LEU C 182       7.023  -1.098   6.826  0.00  0.00      CHA  H
ATOM   1433  HB2 LEU C 182       7.775  -0.726   8.468  0.00  0.00      CHA  H
ATOM   1434  CG  LEU C 182       6.145  -2.098   8.649  0.00  0.00      CHA  C
ATOM   1435  HG  LEU C 182       5.131  -2.146   8.197  0.00  0.00      CHA  H
ATOM   1436  CD1 LEU C 182       7.042  -3.316   8.501  0.00  0.00      CHA  C
ATOM   1437 HD11 LEU C 182       7.972  -3.019   9.032  0.00  0.00      CHA  H
ATOM   1438 HD12 LEU C 182       6.570  -4.180   9.016  0.00  0.00      CHA  H
ATOM   1439 HD13 LEU C 182       7.171  -3.555   7.423  0.00  0.00      CHA  H
ATOM   1440  CD2 LEU C 182       6.037  -1.828  10.183  0.00  0.00      CHA  C
ATOM   1441 HD21 LEU C 182       6.988  -1.439  10.608  0.00  0.00      CHA  H
ATOM   1442 HD22 LEU C 182       5.304  -1.058  10.508  0.00  0.00      CHA  H
ATOM   1443 HD23 LEU C 182       5.699  -2.808  10.582  0.00  0.00      CHA  H
ATOM   1444  C   LEU C 182       6.815   1.618   7.388  0.00  0.00      CHA  C
ATOM   1445  O   LEU C 182       7.406   2.450   8.067  0.00  0.00      CHA  O
ATOM   1446  N   PHE C 183       6.786   1.688   5.977  0.00  0.00      CHA  N
ATOM   1447  HN  PHE C 183       6.513   0.944   5.372  0.00  0.00      CHA  H
ATOM   1448  CA  PHE C 183       7.359   2.812   5.240  0.00  0.00      CHA  C
ATOM   1449  HA  PHE C 183       8.374   2.903   5.598  0.00  0.00      CHA  H
ATOM   1450  CB  PHE C 183       7.376   2.727   3.663  0.00  0.00      CHA  C
ATOM   1451  HB1 PHE C 183       6.380   2.427   3.273  0.00  0.00      CHA  H
ATOM   1452  HB2 PHE C 183       7.697   3.698   3.230  0.00  0.00      CHA  H
ATOM   1453  CG  PHE C 183       8.355   1.653   3.283  0.00  0.00      CHA  C
ATOM   1454  CD1 PHE C 183       9.687   2.047   3.225  0.00  0.00      CHA  C
ATOM   1455  HD1 PHE C 183       9.957   3.014   3.625  0.00  0.00      CHA  H
ATOM   1456  CE1 PHE C 183      10.752   1.176   3.001  0.00  0.00      CHA  C
ATOM   1457  HE1 PHE C 183      11.762   1.547   3.095  0.00  0.00      CHA  H
ATOM   1458  CZ  PHE C 183      10.447  -0.143   2.676  0.00  0.00      CHA  C
ATOM   1459  HZ  PHE C 183      11.208  -0.905   2.593  0.00  0.00      CHA  H
ATOM   1460  CD2 PHE C 183       8.060   0.341   2.873  0.00  0.00      CHA  C
ATOM   1461  HD2 PHE C 183       7.034   0.102   2.636  0.00  0.00      CHA  H
ATOM   1462  CE2 PHE C 183       9.042  -0.574   2.604  0.00  0.00      CHA  C
ATOM   1463  HE2 PHE C 183       8.807  -1.589   2.318  0.00  0.00      CHA  H
ATOM   1464  C   PHE C 183       6.736   4.146   5.754  0.00  0.00      CHA  C
ATOM   1465  O   PHE C 183       7.412   4.987   6.289  0.00  0.00      CHA  O
ATOM   1466  N   GLN C 184       5.356   4.378   5.653  0.00  0.00      CHA  N
ATOM   1467  HN  GLN C 184       4.708   3.714   5.288  0.00  0.00      CHA  H
ATOM   1468  CA  GLN C 184       4.719   5.642   5.890  0.00  0.00      CHA  C
ATOM   1469  HA  GLN C 184       5.133   6.376   5.215  0.00  0.00      CHA  H
ATOM   1470  CB  GLN C 184       3.207   5.606   5.500  0.00  0.00      CHA  C
ATOM   1471  HB1 GLN C 184       2.754   6.616   5.587  0.00  0.00      CHA  H
ATOM   1472  HB2 GLN C 184       3.254   5.436   4.403  0.00  0.00      CHA  H
ATOM   1473  CG  GLN C 184       2.256   4.571   6.169  0.00  0.00      CHA  C
ATOM   1474  HG1 GLN C 184       2.745   3.636   5.822  0.00  0.00      CHA  H
ATOM   1475  HG2 GLN C 184       2.168   4.814   7.250  0.00  0.00      CHA  H
ATOM   1476  CD  GLN C 184       0.874   4.823   5.557  0.00  0.00      CHA  C
ATOM   1477  OE1 GLN C 184      -0.097   5.218   6.219  0.00  0.00      CHA  O
ATOM   1478  NE2 GLN C 184       0.809   4.453   4.263  0.00  0.00      CHA  N
ATOM   1479 HE21 GLN C 184      -0.063   4.403   3.776  0.00  0.00      CHA  H
ATOM   1480 HE22 GLN C 184       1.652   4.103   3.854  0.00  0.00      CHA  H
ATOM   1481  C   GLN C 184       4.941   6.210   7.308  0.00  0.00      CHA  C
ATOM   1482  O   GLN C 184       5.326   7.368   7.448  0.00  0.00      CHA  O
ATOM   1483  N   LEU C 185       4.688   5.350   8.283  0.00  0.00      CHA  N
ATOM   1484  HN  LEU C 185       4.495   4.388   8.109  0.00  0.00      CHA  H
ATOM   1485  CA  LEU C 185       4.712   5.783   9.649  0.00  0.00      CHA  C
ATOM   1486  HA  LEU C 185       4.120   6.680   9.755  0.00  0.00      CHA  H
ATOM   1487  CB  LEU C 185       4.033   4.873  10.697  0.00  0.00      CHA  C
ATOM   1488  HB1 LEU C 185       3.859   5.428  11.644  0.00  0.00      CHA  H
ATOM   1489  HB2 LEU C 185       2.989   4.687  10.364  0.00  0.00      CHA  H
ATOM   1490  CG  LEU C 185       4.674   3.540  11.087  0.00  0.00      CHA  C
ATOM   1491  HG  LEU C 185       5.255   3.110  10.243  0.00  0.00      CHA  H
ATOM   1492  CD1 LEU C 185       5.722   3.605  12.261  0.00  0.00      CHA  C
ATOM   1493 HD11 LEU C 185       5.223   3.775  13.240  0.00  0.00      CHA  H
ATOM   1494 HD12 LEU C 185       6.303   2.668  12.397  0.00  0.00      CHA  H
ATOM   1495 HD13 LEU C 185       6.407   4.471  12.138  0.00  0.00      CHA  H
ATOM   1496  CD2 LEU C 185       3.530   2.665  11.560  0.00  0.00      CHA  C
ATOM   1497 HD21 LEU C 185       2.776   2.691  10.744  0.00  0.00      CHA  H
ATOM   1498 HD22 LEU C 185       3.887   1.665  11.887  0.00  0.00      CHA  H
ATOM   1499 HD23 LEU C 185       3.131   3.253  12.414  0.00  0.00      CHA  H
ATOM   1500  C   LEU C 185       6.132   6.203  10.068  0.00  0.00      CHA  C
ATOM   1501  O   LEU C 185       6.346   7.206  10.721  0.00  0.00      CHA  O
ATOM   1502  N   THR C 186       7.183   5.468   9.630  0.00  0.00      CHA  N
ATOM   1503  HN  THR C 186       6.954   4.727   9.004  0.00  0.00      CHA  H
ATOM   1504  CA  THR C 186       8.618   5.783   9.866  0.00  0.00      CHA  C
ATOM   1505  HA  THR C 186       8.755   6.065  10.899  0.00  0.00      CHA  H
ATOM   1506  CB  THR C 186       9.553   4.569   9.608  0.00  0.00      CHA  C
ATOM   1507  HB  THR C 186      10.614   4.841   9.791  0.00  0.00      CHA  H
ATOM   1508  OG1 THR C 186       9.542   4.021   8.279  0.00  0.00      CHA  O
ATOM   1509  HG1 THR C 186       8.681   3.636   8.101  0.00  0.00      CHA  H
ATOM   1510  CG2 THR C 186       9.175   3.464  10.542  0.00  0.00      CHA  C
ATOM   1511 HG21 THR C 186       9.961   2.692  10.401  0.00  0.00      CHA  H
ATOM   1512 HG22 THR C 186       9.291   3.885  11.563  0.00  0.00      CHA  H
ATOM   1513 HG23 THR C 186       8.117   3.154  10.406  0.00  0.00      CHA  H
ATOM   1514  C   THR C 186       9.247   6.917   9.223  0.00  0.00      CHA  C
ATOM   1515  O   THR C 186       9.999   7.659   9.859  0.00  0.00      CHA  O
ATOM   1516  N   LEU C 187       8.872   7.160   7.952  0.00  0.00      CHA  N
ATOM   1517  HN  LEU C 187       8.372   6.471   7.433  0.00  0.00      CHA  H
ATOM   1518  CA  LEU C 187       9.265   8.269   7.076  0.00  0.00      CHA  C
ATOM   1519  HA  LEU C 187      10.330   8.446   7.093  0.00  0.00      CHA  H
ATOM   1520  CB  LEU C 187       8.883   8.048   5.582  0.00  0.00      CHA  C
ATOM   1521  HB1 LEU C 187       7.828   7.706   5.632  0.00  0.00      CHA  H
ATOM   1522  HB2 LEU C 187       8.806   9.017   5.045  0.00  0.00      CHA  H
ATOM   1523  CG  LEU C 187       9.699   6.926   4.935  0.00  0.00      CHA  C
ATOM   1524  HG  LEU C 187       9.510   6.006   5.529  0.00  0.00      CHA  H
ATOM   1525  CD1 LEU C 187       9.289   6.583   3.463  0.00  0.00      CHA  C
ATOM   1526 HD11 LEU C 187       9.873   5.698   3.130  0.00  0.00      CHA  H
ATOM   1527 HD12 LEU C 187       8.192   6.412   3.424  0.00  0.00      CHA  H
ATOM   1528 HD13 LEU C 187       9.416   7.477   2.815  0.00  0.00      CHA  H
ATOM   1529  CD2 LEU C 187      11.245   7.286   4.917  0.00  0.00      CHA  C
ATOM   1530 HD21 LEU C 187      11.214   8.262   4.387  0.00  0.00      CHA  H
ATOM   1531 HD22 LEU C 187      11.672   7.418   5.934  0.00  0.00      CHA  H
ATOM   1532 HD23 LEU C 187      11.839   6.505   4.396  0.00  0.00      CHA  H
ATOM   1533  C   LEU C 187       8.744   9.578   7.659  0.00  0.00      CHA  C
ATOM   1534  O   LEU C 187       9.509  10.460   8.010  0.00  0.00      CHA  O
ATOM   1535  N   ARG C 188       7.399   9.550   7.857  0.00  0.00      CHA  N
ATOM   1536  HN  ARG C 188       6.884   8.714   7.685  0.00  0.00      CHA  H
ATOM   1537  CA  ARG C 188       6.649  10.662   8.477  0.00  0.00      CHA  C
ATOM   1538  HA  ARG C 188       6.634  11.479   7.772  0.00  0.00      CHA  H
ATOM   1539  CB  ARG C 188       5.113  10.353   8.791  0.00  0.00      CHA  C
ATOM   1540  HB1 ARG C 188       4.673  10.029   7.824  0.00  0.00      CHA  H
ATOM   1541  HB2 ARG C 188       5.064   9.471   9.465  0.00  0.00      CHA  H
ATOM   1542  CG  ARG C 188       4.350  11.558   9.333  0.00  0.00      CHA  C
ATOM   1543  HG1 ARG C 188       4.881  11.866  10.259  0.00  0.00      CHA  H
ATOM   1544  HG2 ARG C 188       4.413  12.355   8.562  0.00  0.00      CHA  H
ATOM   1545  CD  ARG C 188       2.901  11.272   9.749  0.00  0.00      CHA  C
ATOM   1546  HD1 ARG C 188       2.405  10.938   8.813  0.00  0.00      CHA  H
ATOM   1547  HD2 ARG C 188       2.807  10.448  10.487  0.00  0.00      CHA  H
ATOM   1548  NE  ARG C 188       2.471  12.640  10.315  0.00  0.00      CHA  N
ATOM   1549  HE  ARG C 188       3.224  13.137  10.747  0.00  0.00      CHA  H
ATOM   1550  CZ  ARG C 188       1.213  13.021  10.560  0.00  0.00      CHA  C
ATOM   1551  NH1 ARG C 188       0.133  12.375  10.278  0.00  0.00      CHA  N
ATOM   1552 HH11 ARG C 188      -0.786  12.653  10.559  0.00  0.00      CHA  H
ATOM   1553 HH12 ARG C 188       0.302  11.509   9.807  0.00  0.00      CHA  H
ATOM   1554  NH2 ARG C 188       1.090  14.259  10.871  0.00  0.00      CHA  N
ATOM   1555 HH21 ARG C 188       0.184  14.576  11.151  0.00  0.00      CHA  H
ATOM   1556 HH22 ARG C 188       1.830  14.869  11.154  0.00  0.00      CHA  H
ATOM   1557  C   ARG C 188       7.248  11.102   9.859  0.00  0.00      CHA  C
ATOM   1558  O   ARG C 188       7.414  12.326  10.049  0.00  0.00      CHA  O
ATOM   1559  N   ALA C 189       7.643  10.141  10.734  0.00  0.00      CHA  N
ATOM   1560  HN  ALA C 189       7.630   9.171  10.505  0.00  0.00      CHA  H
ATOM   1561  CA  ALA C 189       8.295  10.384  11.983  0.00  0.00      CHA  C
ATOM   1562  HA  ALA C 189       7.621  11.100  12.428  0.00  0.00      CHA  H
ATOM   1563  CB  ALA C 189       8.282   9.046  12.861  0.00  0.00      CHA  C
ATOM   1564  HB1 ALA C 189       7.216   8.783  13.035  0.00  0.00      CHA  H
ATOM   1565  HB2 ALA C 189       8.686   8.199  12.266  0.00  0.00      CHA  H
ATOM   1566  HB3 ALA C 189       8.821   9.150  13.827  0.00  0.00      CHA  H
ATOM   1567  C   ALA C 189       9.702  10.958  11.916  0.00  0.00      CHA  C
ATOM   1568  O   ALA C 189      10.085  11.779  12.761  0.00  0.00      CHA  O
ATOM   1569  N   ALA C 190      10.527  10.578  10.816  0.00  0.00      CHA  N
ATOM   1570  HN  ALA C 190      10.201   9.911  10.151  0.00  0.00      CHA  H
ATOM   1571  CA  ALA C 190      11.779  11.297  10.573  0.00  0.00      CHA  C
ATOM   1572  HA  ALA C 190      12.378  11.176  11.463  0.00  0.00      CHA  H
ATOM   1573  CB  ALA C 190      12.436  10.557   9.407  0.00  0.00      CHA  C
ATOM   1574  HB1 ALA C 190      13.492  10.892   9.314  0.00  0.00      CHA  H
ATOM   1575  HB2 ALA C 190      12.519   9.515   9.784  0.00  0.00      CHA  H
ATOM   1576  HB3 ALA C 190      11.849  10.676   8.472  0.00  0.00      CHA  H
ATOM   1577  C   ALA C 190      11.646  12.739  10.314  0.00  0.00      CHA  C
ATOM   1578  O   ALA C 190      12.477  13.505  10.815  0.00  0.00      CHA  O
ATOM   1579  N   GLY C 191      10.648  13.051   9.476  0.00  0.00      CHA  N
ATOM   1580  HN  GLY C 191      10.010  12.310   9.281  0.00  0.00      CHA  H
ATOM   1581  CA  GLY C 191      10.364  14.429   9.175  0.00  0.00      CHA  C
ATOM   1582  HA1 GLY C 191      11.240  15.031   8.980  0.00  0.00      CHA  H
ATOM   1583  HA2 GLY C 191       9.889  14.895  10.026  0.00  0.00      CHA  H
ATOM   1584  C   GLY C 191       9.432  14.590   7.926  0.00  0.00      CHA  C
ATOM   1585  O   GLY C 191       9.579  13.845   6.967  0.00  0.00      CHA  O
ATOM   1586  N   LYS C 192       8.415  15.435   7.978  0.00  0.00      CHA  N
ATOM   1587  HN  LYS C 192       8.114  15.802   8.854  0.00  0.00      CHA  H
ATOM   1588  CA  LYS C 192       7.376  15.623   6.971  0.00  0.00      CHA  C
ATOM   1589  HA  LYS C 192       6.983  14.618   6.938  0.00  0.00      CHA  H
ATOM   1590  CB  LYS C 192       6.199  16.543   7.391  0.00  0.00      CHA  C
ATOM   1591  HB1 LYS C 192       6.238  16.552   8.502  0.00  0.00      CHA  H
ATOM   1592  HB2 LYS C 192       6.512  17.575   7.127  0.00  0.00      CHA  H
ATOM   1593  CG  LYS C 192       4.838  16.301   6.670  0.00  0.00      CHA  C
ATOM   1594  HG1 LYS C 192       4.946  16.333   5.565  0.00  0.00      CHA  H
ATOM   1595  HG2 LYS C 192       4.442  15.295   6.925  0.00  0.00      CHA  H
ATOM   1596  CD  LYS C 192       3.693  17.252   7.022  0.00  0.00      CHA  C
ATOM   1597  HD1 LYS C 192       3.838  18.086   6.302  0.00  0.00      CHA  H
ATOM   1598  HD2 LYS C 192       2.720  16.747   6.842  0.00  0.00      CHA  H
ATOM   1599  CE  LYS C 192       3.541  17.913   8.411  0.00  0.00      CHA  C
ATOM   1600  HE1 LYS C 192       3.702  17.101   9.152  0.00  0.00      CHA  H
ATOM   1601  HE2 LYS C 192       4.248  18.765   8.509  0.00  0.00      CHA  H
ATOM   1602  NZ  LYS C 192       2.175  18.488   8.606  0.00  0.00      CHA  N
ATOM   1603  HZ1 LYS C 192       1.498  17.809   8.204  0.00  0.00      CHA  H
ATOM   1604  HZ2 LYS C 192       2.038  18.558   9.635  0.00  0.00      CHA  H
ATOM   1605  HZ3 LYS C 192       2.101  19.414   8.138  0.00  0.00      CHA  H
ATOM   1606  C   LYS C 192       7.853  15.963   5.557  0.00  0.00      CHA  C
ATOM   1607  O   LYS C 192       7.391  15.270   4.641  0.00  0.00      CHA  O
ATOM   1608  N   THR C 193       8.926  16.764   5.345  0.00  0.00      CHA  N
ATOM   1609  HN  THR C 193       9.355  17.234   6.113  0.00  0.00      CHA  H
ATOM   1610  CA  THR C 193       9.631  16.969   4.103  0.00  0.00      CHA  C
ATOM   1611  HA  THR C 193       8.862  17.198   3.380  0.00  0.00      CHA  H
ATOM   1612  CB  THR C 193      10.658  18.098   4.193  0.00  0.00      CHA  C
ATOM   1613  HB  THR C 193      11.557  17.708   4.715  0.00  0.00      CHA  H
ATOM   1614  OG1 THR C 193      10.060  19.210   4.813  0.00  0.00      CHA  O
ATOM   1615  HG1 THR C 193      10.676  19.946   4.783  0.00  0.00      CHA  H
ATOM   1616  CG2 THR C 193      11.149  18.578   2.799  0.00  0.00      CHA  C
ATOM   1617 HG21 THR C 193      10.434  19.276   2.313  0.00  0.00      CHA  H
ATOM   1618 HG22 THR C 193      12.086  19.164   2.912  0.00  0.00      CHA  H
ATOM   1619 HG23 THR C 193      11.350  17.718   2.126  0.00  0.00      CHA  H
ATOM   1620  C   THR C 193      10.227  15.763   3.570  0.00  0.00      CHA  C
ATOM   1621  O   THR C 193      10.351  15.670   2.368  0.00  0.00      CHA  O
ATOM   1622  N   TYR C 194      10.725  14.759   4.345  0.00  0.00      CHA  N
ATOM   1623  HN  TYR C 194      10.678  14.871   5.334  0.00  0.00      CHA  H
ATOM   1624  CA  TYR C 194      11.090  13.439   3.860  0.00  0.00      CHA  C
ATOM   1625  HA  TYR C 194      11.764  13.558   3.025  0.00  0.00      CHA  H
ATOM   1626  CB  TYR C 194      11.719  12.537   4.973  0.00  0.00      CHA  C
ATOM   1627  HB1 TYR C 194      11.120  12.484   5.907  0.00  0.00      CHA  H
ATOM   1628  HB2 TYR C 194      11.946  11.503   4.636  0.00  0.00      CHA  H
ATOM   1629  CG  TYR C 194      13.000  13.135   5.395  0.00  0.00      CHA  C
ATOM   1630  CD1 TYR C 194      13.248  13.508   6.679  0.00  0.00      CHA  C
ATOM   1631  HD1 TYR C 194      12.551  13.284   7.474  0.00  0.00      CHA  H
ATOM   1632  CE1 TYR C 194      14.524  14.004   7.077  0.00  0.00      CHA  C
ATOM   1633  HE1 TYR C 194      14.665  14.298   8.107  0.00  0.00      CHA  H
ATOM   1634  CZ  TYR C 194      15.422  14.383   6.085  0.00  0.00      CHA  C
ATOM   1635  OH  TYR C 194      16.621  15.042   6.340  0.00  0.00      CHA  O
ATOM   1636  HH  TYR C 194      16.933  15.263   5.459  0.00  0.00      CHA  H
ATOM   1637  CD2 TYR C 194      14.011  13.320   4.356  0.00  0.00      CHA  C
ATOM   1638  HD2 TYR C 194      13.945  12.847   3.388  0.00  0.00      CHA  H
ATOM   1639  CE2 TYR C 194      15.192  14.001   4.737  0.00  0.00      CHA  C
ATOM   1640  HE2 TYR C 194      15.943  14.198   3.987  0.00  0.00      CHA  H
ATOM   1641  C   TYR C 194       9.892  12.659   3.298  0.00  0.00      CHA  C
ATOM   1642  O   TYR C 194      10.073  12.011   2.268  0.00  0.00      CHA  O
ATOM   1643  N   MET C 195       8.653  12.811   3.958  0.00  0.00      CHA  N
ATOM   1644  HN  MET C 195       8.478  13.431   4.719  0.00  0.00      CHA  H
ATOM   1645  CA  MET C 195       7.553  12.107   3.525  0.00  0.00      CHA  C
ATOM   1646  HA  MET C 195       7.840  11.083   3.338  0.00  0.00      CHA  H
ATOM   1647  CB  MET C 195       6.499  11.902   4.612  0.00  0.00      CHA  C
ATOM   1648  HB1 MET C 195       6.985  11.400   5.476  0.00  0.00      CHA  H
ATOM   1649  HB2 MET C 195       6.102  12.871   4.983  0.00  0.00      CHA  H
ATOM   1650  CG  MET C 195       5.368  10.884   4.288  0.00  0.00      CHA  C
ATOM   1651  HG1 MET C 195       4.573  10.901   5.063  0.00  0.00      CHA  H
ATOM   1652  HG2 MET C 195       4.962  11.265   3.327  0.00  0.00      CHA  H
ATOM   1653  SD  MET C 195       6.034   9.250   4.086  0.00  0.00      CHA  S
ATOM   1654  CE  MET C 195       4.473   8.699   3.335  0.00  0.00      CHA  C
ATOM   1655  HE1 MET C 195       4.582   7.654   2.973  0.00  0.00      CHA  H
ATOM   1656  HE2 MET C 195       3.664   8.732   4.096  0.00  0.00      CHA  H
ATOM   1657  HE3 MET C 195       4.253   9.349   2.462  0.00  0.00      CHA  H
ATOM   1658  C   MET C 195       7.054  12.650   2.190  0.00  0.00      CHA  C
ATOM   1659  O   MET C 195       6.805  11.829   1.309  0.00  0.00      CHA  O
ATOM   1660  N   ILE C 196       6.950  13.992   1.985  0.00  0.00      CHA  N
ATOM   1661  HN  ILE C 196       7.229  14.563   2.753  0.00  0.00      CHA  H
ATOM   1662  CA  ILE C 196       6.594  14.712   0.790  0.00  0.00      CHA  C
ATOM   1663  HA  ILE C 196       5.609  14.349   0.537  0.00  0.00      CHA  H
ATOM   1664  CB  ILE C 196       6.518  16.213   1.181  0.00  0.00      CHA  C
ATOM   1665  HB  ILE C 196       7.539  16.509   1.501  0.00  0.00      CHA  H
ATOM   1666  CG2 ILE C 196       6.042  16.919  -0.084  0.00  0.00      CHA  C
ATOM   1667 HG21 ILE C 196       5.865  17.984   0.179  0.00  0.00      CHA  H
ATOM   1668 HG22 ILE C 196       6.719  16.881  -0.964  0.00  0.00      CHA  H
ATOM   1669 HG23 ILE C 196       5.017  16.537  -0.280  0.00  0.00      CHA  H
ATOM   1670  CG1 ILE C 196       5.405  16.461   2.254  0.00  0.00      CHA  C
ATOM   1671 HG11 ILE C 196       4.483  16.577   1.645  0.00  0.00      CHA  H
ATOM   1672 HG12 ILE C 196       5.342  15.648   3.009  0.00  0.00      CHA  H
ATOM   1673  CD  ILE C 196       5.627  17.754   3.044  0.00  0.00      CHA  C
ATOM   1674  HD1 ILE C 196       5.846  18.600   2.359  0.00  0.00      CHA  H
ATOM   1675  HD2 ILE C 196       4.761  17.901   3.725  0.00  0.00      CHA  H
ATOM   1676  HD3 ILE C 196       6.480  17.752   3.755  0.00  0.00      CHA  H
ATOM   1677  C   ILE C 196       7.617  14.472  -0.362  0.00  0.00      CHA  C
ATOM   1678  O   ILE C 196       7.192  14.404  -1.537  0.00  0.00      CHA  O
ATOM   1679  N   PHE C 197       8.952  14.234  -0.058  0.00  0.00      CHA  N
ATOM   1680  HN  PHE C 197       9.200  14.355   0.900  0.00  0.00      CHA  H
ATOM   1681  CA  PHE C 197       9.909  13.833  -1.048  0.00  0.00      CHA  C
ATOM   1682  HA  PHE C 197       9.859  14.589  -1.817  0.00  0.00      CHA  H
ATOM   1683  CB  PHE C 197      11.329  13.775  -0.525  0.00  0.00      CHA  C
ATOM   1684  HB1 PHE C 197      11.390  13.278   0.466  0.00  0.00      CHA  H
ATOM   1685  HB2 PHE C 197      11.959  13.232  -1.262  0.00  0.00      CHA  H
ATOM   1686  CG  PHE C 197      11.888  15.208  -0.442  0.00  0.00      CHA  C
ATOM   1687  CD1 PHE C 197      12.835  15.583   0.605  0.00  0.00      CHA  C
ATOM   1688  HD1 PHE C 197      12.985  14.862   1.395  0.00  0.00      CHA  H
ATOM   1689  CE1 PHE C 197      13.609  16.711   0.446  0.00  0.00      CHA  C
ATOM   1690  HE1 PHE C 197      14.212  17.087   1.260  0.00  0.00      CHA  H
ATOM   1691  CZ  PHE C 197      13.434  17.561  -0.668  0.00  0.00      CHA  C
ATOM   1692  HZ  PHE C 197      14.039  18.453  -0.728  0.00  0.00      CHA  H
ATOM   1693  CD2 PHE C 197      11.795  16.036  -1.513  0.00  0.00      CHA  C
ATOM   1694  HD2 PHE C 197      11.290  15.899  -2.458  0.00  0.00      CHA  H
ATOM   1695  CE2 PHE C 197      12.501  17.192  -1.611  0.00  0.00      CHA  C
ATOM   1696  HE2 PHE C 197      12.450  17.720  -2.552  0.00  0.00      CHA  H
ATOM   1697  C   PHE C 197       9.593  12.381  -1.661  0.00  0.00      CHA  C
ATOM   1698  O   PHE C 197       9.563  12.213  -2.927  0.00  0.00      CHA  O
ATOM   1699  N   PHE C 198       9.284  11.386  -0.761  0.00  0.00      CHA  N
ATOM   1700  HN  PHE C 198       9.301  11.613   0.210  0.00  0.00      CHA  H
ATOM   1701  CA  PHE C 198       9.025   9.955  -1.075  0.00  0.00      CHA  C
ATOM   1702  HA  PHE C 198       9.870   9.579  -1.633  0.00  0.00      CHA  H
ATOM   1703  CB  PHE C 198       8.974   9.271   0.374  0.00  0.00      CHA  C
ATOM   1704  HB1 PHE C 198       9.904   9.358   0.976  0.00  0.00      CHA  H
ATOM   1705  HB2 PHE C 198       8.189   9.627   1.074  0.00  0.00      CHA  H
ATOM   1706  CG  PHE C 198       8.790   7.766   0.150  0.00  0.00      CHA  C
ATOM   1707  CD1 PHE C 198       9.734   6.999  -0.489  0.00  0.00      CHA  C
ATOM   1708  HD1 PHE C 198      10.712   7.428  -0.646  0.00  0.00      CHA  H
ATOM   1709  CE1 PHE C 198       9.396   5.704  -1.030  0.00  0.00      CHA  C
ATOM   1710  HE1 PHE C 198      10.150   5.154  -1.575  0.00  0.00      CHA  H
ATOM   1711  CZ  PHE C 198       8.179   5.171  -0.791  0.00  0.00      CHA  C
ATOM   1712  HZ  PHE C 198       8.013   4.276  -1.372  0.00  0.00      CHA  H
ATOM   1713  CD2 PHE C 198       7.552   7.163   0.366  0.00  0.00      CHA  C
ATOM   1714  HD2 PHE C 198       6.716   7.655   0.841  0.00  0.00      CHA  H
ATOM   1715  CE2 PHE C 198       7.189   5.868  -0.074  0.00  0.00      CHA  C
ATOM   1716  HE2 PHE C 198       6.204   5.432   0.009  0.00  0.00      CHA  H
ATOM   1717  C   PHE C 198       7.780   9.690  -1.901  0.00  0.00      CHA  C
ATOM   1718  O   PHE C 198       7.680   8.729  -2.729  0.00  0.00      CHA  O
ATOM   1719  N   VAL C 199       6.705  10.485  -1.757  0.00  0.00      CHA  N
ATOM   1720  HN  VAL C 199       6.796  11.230  -1.100  0.00  0.00      CHA  H
ATOM   1721  CA  VAL C 199       5.465  10.403  -2.608  0.00  0.00      CHA  C
ATOM   1722  HA  VAL C 199       5.103   9.393  -2.729  0.00  0.00      CHA  H
ATOM   1723  CB  VAL C 199       4.250  11.109  -2.046  0.00  0.00      CHA  C
ATOM   1724  HB  VAL C 199       3.466  11.124  -2.833  0.00  0.00      CHA  H
ATOM   1725  CG1 VAL C 199       3.776  10.269  -0.771  0.00  0.00      CHA  C
ATOM   1726 HG11 VAL C 199       2.928  10.787  -0.274  0.00  0.00      CHA  H
ATOM   1727 HG12 VAL C 199       3.424   9.262  -1.081  0.00  0.00      CHA  H
ATOM   1728 HG13 VAL C 199       4.566  10.276   0.011  0.00  0.00      CHA  H
ATOM   1729  CG2 VAL C 199       4.652  12.560  -1.744  0.00  0.00      CHA  C
ATOM   1730 HG21 VAL C 199       4.857  13.123  -2.679  0.00  0.00      CHA  H
ATOM   1731 HG22 VAL C 199       3.766  13.080  -1.322  0.00  0.00      CHA  H
ATOM   1732 HG23 VAL C 199       5.513  12.629  -1.045  0.00  0.00      CHA  H
ATOM   1733  C   VAL C 199       5.645  10.961  -3.998  0.00  0.00      CHA  C
ATOM   1734  O   VAL C 199       5.097  10.427  -4.949  0.00  0.00      CHA  O
ATOM   1735  N   VAL C 200       6.717  11.791  -4.185  0.00  0.00      CHA  N
ATOM   1736  HN  VAL C 200       7.281  12.129  -3.436  0.00  0.00      CHA  H
ATOM   1737  CA  VAL C 200       7.195  12.124  -5.506  0.00  0.00      CHA  C
ATOM   1738  HA  VAL C 200       6.298  12.202  -6.102  0.00  0.00      CHA  H
ATOM   1739  CB  VAL C 200       7.791  13.461  -5.547  0.00  0.00      CHA  C
ATOM   1740  HB  VAL C 200       8.716  13.518  -4.935  0.00  0.00      CHA  H
ATOM   1741  CG1 VAL C 200       8.191  13.805  -7.008  0.00  0.00      CHA  C
ATOM   1742 HG11 VAL C 200       8.603  14.836  -7.011  0.00  0.00      CHA  H
ATOM   1743 HG12 VAL C 200       9.060  13.270  -7.446  0.00  0.00      CHA  H
ATOM   1744 HG13 VAL C 200       7.350  13.667  -7.721  0.00  0.00      CHA  H
ATOM   1745  CG2 VAL C 200       6.734  14.518  -5.084  0.00  0.00      CHA  C
ATOM   1746 HG21 VAL C 200       6.526  14.303  -4.014  0.00  0.00      CHA  H
ATOM   1747 HG22 VAL C 200       7.237  15.506  -5.162  0.00  0.00      CHA  H
ATOM   1748 HG23 VAL C 200       5.796  14.388  -5.664  0.00  0.00      CHA  H
ATOM   1749  C   VAL C 200       8.031  10.973  -6.068  0.00  0.00      CHA  C
ATOM   1750  O   VAL C 200       8.040  10.752  -7.316  0.00  0.00      CHA  O
ATOM   1751  N   ILE C 201       8.758  10.206  -5.147  0.00  0.00      CHA  N
ATOM   1752  HN  ILE C 201       8.932  10.519  -4.216  0.00  0.00      CHA  H
ATOM   1753  CA  ILE C 201       9.419   8.994  -5.499  0.00  0.00      CHA  C
ATOM   1754  HA  ILE C 201       9.928   9.154  -6.438  0.00  0.00      CHA  H
ATOM   1755  CB  ILE C 201      10.460   8.343  -4.573  0.00  0.00      CHA  C
ATOM   1756  HB  ILE C 201       9.907   8.114  -3.637  0.00  0.00      CHA  H
ATOM   1757  CG2 ILE C 201      11.239   7.231  -5.303  0.00  0.00      CHA  C
ATOM   1758 HG21 ILE C 201      11.940   7.637  -6.063  0.00  0.00      CHA  H
ATOM   1759 HG22 ILE C 201      11.979   6.799  -4.596  0.00  0.00      CHA  H
ATOM   1760 HG23 ILE C 201      10.561   6.522  -5.825  0.00  0.00      CHA  H
ATOM   1761  CG1 ILE C 201      11.444   9.456  -4.069  0.00  0.00      CHA  C
ATOM   1762 HG11 ILE C 201      12.053   9.802  -4.932  0.00  0.00      CHA  H
ATOM   1763 HG12 ILE C 201      10.855  10.328  -3.715  0.00  0.00      CHA  H
ATOM   1764  CD  ILE C 201      12.300   8.793  -2.950  0.00  0.00      CHA  C
ATOM   1765  HD1 ILE C 201      11.733   7.964  -2.475  0.00  0.00      CHA  H
ATOM   1766  HD2 ILE C 201      13.235   8.389  -3.393  0.00  0.00      CHA  H
ATOM   1767  HD3 ILE C 201      12.602   9.588  -2.235  0.00  0.00      CHA  H
ATOM   1768  C   ILE C 201       8.506   7.894  -6.009  0.00  0.00      CHA  C
ATOM   1769  O   ILE C 201       8.705   7.286  -7.049  0.00  0.00      CHA  O
ATOM   1770  N   ILE C 202       7.406   7.561  -5.377  0.00  0.00      CHA  N
ATOM   1771  HN  ILE C 202       7.304   7.880  -4.438  0.00  0.00      CHA  H
ATOM   1772  CA  ILE C 202       6.512   6.546  -5.924  0.00  0.00      CHA  C
ATOM   1773  HA  ILE C 202       7.170   5.739  -6.212  0.00  0.00      CHA  H
ATOM   1774  CB  ILE C 202       5.460   6.166  -4.871  0.00  0.00      CHA  C
ATOM   1775  HB  ILE C 202       5.116   7.142  -4.467  0.00  0.00      CHA  H
ATOM   1776  CG2 ILE C 202       4.280   5.383  -5.477  0.00  0.00      CHA  C
ATOM   1777 HG21 ILE C 202       4.568   4.369  -5.826  0.00  0.00      CHA  H
ATOM   1778 HG22 ILE C 202       3.568   5.268  -4.633  0.00  0.00      CHA  H
ATOM   1779 HG23 ILE C 202       3.697   5.980  -6.210  0.00  0.00      CHA  H
ATOM   1780  CG1 ILE C 202       6.125   5.458  -3.697  0.00  0.00      CHA  C
ATOM   1781 HG11 ILE C 202       6.678   4.536  -3.978  0.00  0.00      CHA  H
ATOM   1782 HG12 ILE C 202       6.845   6.083  -3.127  0.00  0.00      CHA  H
ATOM   1783  CD  ILE C 202       4.968   4.926  -2.787  0.00  0.00      CHA  C
ATOM   1784  HD1 ILE C 202       4.429   4.113  -3.318  0.00  0.00      CHA  H
ATOM   1785  HD2 ILE C 202       5.260   4.533  -1.790  0.00  0.00      CHA  H
ATOM   1786  HD3 ILE C 202       4.144   5.642  -2.584  0.00  0.00      CHA  H
ATOM   1787  C   ILE C 202       5.824   6.933  -7.217  0.00  0.00      CHA  C
ATOM   1788  O   ILE C 202       5.631   6.032  -8.060  0.00  0.00      CHA  O
ATOM   1789  N   PHE C 203       5.375   8.227  -7.359  0.00  0.00      CHA  N
ATOM   1790  HN  PHE C 203       5.274   8.902  -6.632  0.00  0.00      CHA  H
ATOM   1791  CA  PHE C 203       4.802   8.689  -8.554  0.00  0.00      CHA  C
ATOM   1792  HA  PHE C 203       4.003   8.004  -8.797  0.00  0.00      CHA  H
ATOM   1793  CB  PHE C 203       4.026  10.042  -8.478  0.00  0.00      CHA  C
ATOM   1794  HB1 PHE C 203       3.410   9.917  -7.562  0.00  0.00      CHA  H
ATOM   1795  HB2 PHE C 203       4.738  10.890  -8.391  0.00  0.00      CHA  H
ATOM   1796  CG  PHE C 203       2.896  10.194  -9.541  0.00  0.00      CHA  C
ATOM   1797  CD1 PHE C 203       3.061  11.145 -10.479  0.00  0.00      CHA  C
ATOM   1798  HD1 PHE C 203       3.963  11.736 -10.533  0.00  0.00      CHA  H
ATOM   1799  CE1 PHE C 203       1.977  11.501 -11.365  0.00  0.00      CHA  C
ATOM   1800  HE1 PHE C 203       1.994  12.258 -12.136  0.00  0.00      CHA  H
ATOM   1801  CZ  PHE C 203       0.813  10.722 -11.318  0.00  0.00      CHA  C
ATOM   1802  HZ  PHE C 203       0.070  11.088 -12.012  0.00  0.00      CHA  H
ATOM   1803  CD2 PHE C 203       1.702   9.446  -9.538  0.00  0.00      CHA  C
ATOM   1804  HD2 PHE C 203       1.684   8.576  -8.898  0.00  0.00      CHA  H
ATOM   1805  CE2 PHE C 203       0.644   9.763 -10.375  0.00  0.00      CHA  C
ATOM   1806  HE2 PHE C 203      -0.158   9.040 -10.397  0.00  0.00      CHA  H
ATOM   1807  C   PHE C 203       5.735   8.563  -9.811  0.00  0.00      CHA  C
ATOM   1808  O   PHE C 203       5.384   8.224 -10.898  0.00  0.00      CHA  O
ATOM   1809  N   LEU C 204       6.994   8.883  -9.660  0.00  0.00      CHA  N
ATOM   1810  HN  LEU C 204       7.356   9.153  -8.771  0.00  0.00      CHA  H
ATOM   1811  CA  LEU C 204       8.073   8.576 -10.699  0.00  0.00      CHA  C
ATOM   1812  HA  LEU C 204       7.674   9.128 -11.537  0.00  0.00      CHA  H
ATOM   1813  CB  LEU C 204       9.343   9.174 -10.155  0.00  0.00      CHA  C
ATOM   1814  HB1 LEU C 204       9.259   9.038  -9.055  0.00  0.00      CHA  H
ATOM   1815  HB2 LEU C 204      10.262   8.638 -10.477  0.00  0.00      CHA  H
ATOM   1816  CG  LEU C 204       9.526  10.601 -10.575  0.00  0.00      CHA  C
ATOM   1817  HG  LEU C 204       8.523  11.008 -10.321  0.00  0.00      CHA  H
ATOM   1818  CD1 LEU C 204      10.559  11.260  -9.599  0.00  0.00      CHA  C
ATOM   1819 HD11 LEU C 204      10.593  12.365  -9.708  0.00  0.00      CHA  H
ATOM   1820 HD12 LEU C 204      10.313  10.987  -8.551  0.00  0.00      CHA  H
ATOM   1821 HD13 LEU C 204      11.509  10.691  -9.687  0.00  0.00      CHA  H
ATOM   1822  CD2 LEU C 204       9.812  10.869 -12.070  0.00  0.00      CHA  C
ATOM   1823 HD21 LEU C 204       9.200  11.651 -12.569  0.00  0.00      CHA  H
ATOM   1824 HD22 LEU C 204      10.892  11.016 -12.285  0.00  0.00      CHA  H
ATOM   1825 HD23 LEU C 204       9.474   9.957 -12.607  0.00  0.00      CHA  H
ATOM   1826  C   LEU C 204       8.240   7.160 -10.981  0.00  0.00      CHA  C
ATOM   1827  O   LEU C 204       8.346   6.665 -12.063  0.00  0.00      CHA  O
ATOM   1828  N   GLY C 205       8.194   6.286  -9.910  0.00  0.00      CHA  N
ATOM   1829  HN  GLY C 205       8.153   6.617  -8.970  0.00  0.00      CHA  H
ATOM   1830  CA  GLY C 205       8.335   4.818 -10.034  0.00  0.00      CHA  C
ATOM   1831  HA1 GLY C 205       8.173   4.254  -9.127  0.00  0.00      CHA  H
ATOM   1832  HA2 GLY C 205       9.305   4.537 -10.415  0.00  0.00      CHA  H
ATOM   1833  C   GLY C 205       7.171   4.175 -10.821  0.00  0.00      CHA  C
ATOM   1834  O   GLY C 205       7.323   3.208 -11.544  0.00  0.00      CHA  O
ATOM   1835  N   SER C 206       5.942   4.679 -10.721  0.00  0.00      CHA  N
ATOM   1836  HN  SER C 206       5.957   5.257  -9.909  0.00  0.00      CHA  H
ATOM   1837  CA  SER C 206       4.686   4.496 -11.398  0.00  0.00      CHA  C
ATOM   1838  HA  SER C 206       4.323   3.483 -11.304  0.00  0.00      CHA  H
ATOM   1839  CB  SER C 206       3.557   5.375 -10.777  0.00  0.00      CHA  C
ATOM   1840  HB1 SER C 206       3.663   5.227  -9.681  0.00  0.00      CHA  H
ATOM   1841  HB2 SER C 206       3.628   6.439 -11.090  0.00  0.00      CHA  H
ATOM   1842  OG  SER C 206       2.261   4.790 -11.000  0.00  0.00      CHA  O
ATOM   1843  HG1 SER C 206       1.619   5.455 -10.743  0.00  0.00      CHA  H
ATOM   1844  C   SER C 206       4.868   4.732 -12.834  0.00  0.00      CHA  C
ATOM   1845  O   SER C 206       4.493   3.926 -13.685  0.00  0.00      CHA  O
ATOM   1846  N   PHE C 207       5.571   5.787 -13.217  0.00  0.00      CHA  N
ATOM   1847  HN  PHE C 207       6.056   6.258 -12.483  0.00  0.00      CHA  H
ATOM   1848  CA  PHE C 207       5.942   6.009 -14.604  0.00  0.00      CHA  C
ATOM   1849  HA  PHE C 207       5.083   5.891 -15.248  0.00  0.00      CHA  H
ATOM   1850  CB  PHE C 207       6.595   7.380 -14.722  0.00  0.00      CHA  C
ATOM   1851  HB1 PHE C 207       5.924   8.213 -14.424  0.00  0.00      CHA  H
ATOM   1852  HB2 PHE C 207       7.492   7.549 -14.089  0.00  0.00      CHA  H
ATOM   1853  CG  PHE C 207       6.983   7.675 -16.149  0.00  0.00      CHA  C
ATOM   1854  CD1 PHE C 207       6.070   8.086 -17.136  0.00  0.00      CHA  C
ATOM   1855  HD1 PHE C 207       5.057   8.275 -16.810  0.00  0.00      CHA  H
ATOM   1856  CE1 PHE C 207       6.532   8.507 -18.361  0.00  0.00      CHA  C
ATOM   1857  HE1 PHE C 207       5.848   8.666 -19.182  0.00  0.00      CHA  H
ATOM   1858  CZ  PHE C 207       7.895   8.376 -18.661  0.00  0.00      CHA  C
ATOM   1859  HZ  PHE C 207       8.178   8.830 -19.599  0.00  0.00      CHA  H
ATOM   1860  CD2 PHE C 207       8.371   7.485 -16.511  0.00  0.00      CHA  C
ATOM   1861  HD2 PHE C 207       9.049   7.120 -15.753  0.00  0.00      CHA  H
ATOM   1862  CE2 PHE C 207       8.829   7.983 -17.721  0.00  0.00      CHA  C
ATOM   1863  HE2 PHE C 207       9.884   7.999 -17.951  0.00  0.00      CHA  H
ATOM   1864  C   PHE C 207       6.907   4.888 -15.092  0.00  0.00      CHA  C
ATOM   1865  O   PHE C 207       6.717   4.367 -16.226  0.00  0.00      CHA  O
ATOM   1866  N   TYR C 208       7.895   4.500 -14.233  0.00  0.00      CHA  N
ATOM   1867  HN  TYR C 208       7.968   4.912 -13.328  0.00  0.00      CHA  H
ATOM   1868  CA  TYR C 208       8.915   3.588 -14.638  0.00  0.00      CHA  C
ATOM   1869  HA  TYR C 208       9.449   3.926 -15.514  0.00  0.00      CHA  H
ATOM   1870  CB  TYR C 208      10.013   3.476 -13.498  0.00  0.00      CHA  C
ATOM   1871  HB1 TYR C 208      10.439   4.462 -13.214  0.00  0.00      CHA  H
ATOM   1872  HB2 TYR C 208       9.688   2.972 -12.563  0.00  0.00      CHA  H
ATOM   1873  CG  TYR C 208      11.262   2.768 -14.065  0.00  0.00      CHA  C
ATOM   1874  CD1 TYR C 208      11.434   1.420 -13.942  0.00  0.00      CHA  C
ATOM   1875  HD1 TYR C 208      10.839   0.804 -13.285  0.00  0.00      CHA  H
ATOM   1876  CE1 TYR C 208      12.533   0.852 -14.509  0.00  0.00      CHA  C
ATOM   1877  HE1 TYR C 208      12.605  -0.200 -14.277  0.00  0.00      CHA  H
ATOM   1878  CZ  TYR C 208      13.461   1.566 -15.327  0.00  0.00      CHA  C
ATOM   1879  OH  TYR C 208      14.641   1.011 -15.944  0.00  0.00      CHA  O
ATOM   1880  HH  TYR C 208      14.787   0.174 -15.496  0.00  0.00      CHA  H
ATOM   1881  CD2 TYR C 208      12.122   3.498 -14.850  0.00  0.00      CHA  C
ATOM   1882  HD2 TYR C 208      11.957   4.554 -15.006  0.00  0.00      CHA  H
ATOM   1883  CE2 TYR C 208      13.178   2.858 -15.557  0.00  0.00      CHA  C
ATOM   1884  HE2 TYR C 208      13.864   3.463 -16.130  0.00  0.00      CHA  H
ATOM   1885  C   TYR C 208       8.328   2.149 -14.967  0.00  0.00      CHA  C
ATOM   1886  O   TYR C 208       8.654   1.416 -15.953  0.00  0.00      CHA  O
ATOM   1887  N   LEU C 209       7.319   1.798 -14.056  0.00  0.00      CHA  N
ATOM   1888  HN  LEU C 209       7.165   2.386 -13.265  0.00  0.00      CHA  H
ATOM   1889  CA  LEU C 209       6.423   0.569 -14.185  0.00  0.00      CHA  C
ATOM   1890  HA  LEU C 209       7.006  -0.340 -14.180  0.00  0.00      CHA  H
ATOM   1891  CB  LEU C 209       5.516   0.440 -12.904  0.00  0.00      CHA  C
ATOM   1892  HB1 LEU C 209       6.252   0.509 -12.076  0.00  0.00      CHA  H
ATOM   1893  HB2 LEU C 209       4.866   1.328 -12.750  0.00  0.00      CHA  H
ATOM   1894  CG  LEU C 209       4.565  -0.807 -12.784  0.00  0.00      CHA  C
ATOM   1895  HG  LEU C 209       4.147  -1.046 -13.785  0.00  0.00      CHA  H
ATOM   1896  CD1 LEU C 209       5.310  -2.059 -12.335  0.00  0.00      CHA  C
ATOM   1897 HD11 LEU C 209       4.610  -2.912 -12.203  0.00  0.00      CHA  H
ATOM   1898 HD12 LEU C 209       6.084  -2.266 -13.105  0.00  0.00      CHA  H
ATOM   1899 HD13 LEU C 209       5.733  -1.838 -11.332  0.00  0.00      CHA  H
ATOM   1900  CD2 LEU C 209       3.424  -0.501 -11.807  0.00  0.00      CHA  C
ATOM   1901 HD21 LEU C 209       2.636  -1.281 -11.877  0.00  0.00      CHA  H
ATOM   1902 HD22 LEU C 209       3.767  -0.412 -10.754  0.00  0.00      CHA  H
ATOM   1903 HD23 LEU C 209       2.962   0.488 -12.014  0.00  0.00      CHA  H
ATOM   1904  C   LEU C 209       5.515   0.489 -15.404  0.00  0.00      CHA  C
ATOM   1905  O   LEU C 209       5.556  -0.517 -16.132  0.00  0.00      CHA  O
ATOM   1906  N   ILE C 210       4.711   1.534 -15.808  0.00  0.00      CHA  N
ATOM   1907  HN  ILE C 210       4.649   2.325 -15.205  0.00  0.00      CHA  H
ATOM   1908  CA  ILE C 210       3.833   1.596 -17.029  0.00  0.00      CHA  C
ATOM   1909  HA  ILE C 210       3.213   0.719 -17.140  0.00  0.00      CHA  H
ATOM   1910  CB  ILE C 210       2.778   2.637 -16.905  0.00  0.00      CHA  C
ATOM   1911  HB  ILE C 210       2.525   2.670 -15.823  0.00  0.00      CHA  H
ATOM   1912  CG2 ILE C 210       3.234   4.043 -17.254  0.00  0.00      CHA  C
ATOM   1913 HG21 ILE C 210       4.069   4.309 -16.571  0.00  0.00      CHA  H
ATOM   1914 HG22 ILE C 210       3.486   4.109 -18.334  0.00  0.00      CHA  H
ATOM   1915 HG23 ILE C 210       2.331   4.677 -17.125  0.00  0.00      CHA  H
ATOM   1916  CG1 ILE C 210       1.585   2.184 -17.828  0.00  0.00      CHA  C
ATOM   1917 HG11 ILE C 210       1.928   2.108 -18.882  0.00  0.00      CHA  H
ATOM   1918 HG12 ILE C 210       1.257   1.192 -17.449  0.00  0.00      CHA  H
ATOM   1919  CD  ILE C 210       0.353   3.125 -17.730  0.00  0.00      CHA  C
ATOM   1920  HD1 ILE C 210       0.441   3.999 -18.410  0.00  0.00      CHA  H
ATOM   1921  HD2 ILE C 210      -0.510   2.607 -18.199  0.00  0.00      CHA  H
ATOM   1922  HD3 ILE C 210      -0.042   3.338 -16.714  0.00  0.00      CHA  H
ATOM   1923  C   ILE C 210       4.609   1.637 -18.316  0.00  0.00      CHA  C
ATOM   1924  O   ILE C 210       4.182   1.154 -19.361  0.00  0.00      CHA  O
ATOM   1925  N   ASN C 211       5.826   2.177 -18.291  0.00  0.00      CHA  N
ATOM   1926  HN  ASN C 211       6.185   2.614 -17.471  0.00  0.00      CHA  H
ATOM   1927  CA  ASN C 211       6.768   2.016 -19.440  0.00  0.00      CHA  C
ATOM   1928  HA  ASN C 211       6.144   2.082 -20.319  0.00  0.00      CHA  H
ATOM   1929  CB  ASN C 211       7.902   3.084 -19.417  0.00  0.00      CHA  C
ATOM   1930  HB1 ASN C 211       8.314   3.164 -18.388  0.00  0.00      CHA  H
ATOM   1931  HB2 ASN C 211       8.710   2.885 -20.153  0.00  0.00      CHA  H
ATOM   1932  CG  ASN C 211       7.238   4.455 -19.889  0.00  0.00      CHA  C
ATOM   1933  OD1 ASN C 211       7.177   4.859 -21.054  0.00  0.00      CHA  O
ATOM   1934  ND2 ASN C 211       6.615   5.139 -18.888  0.00  0.00      CHA  N
ATOM   1935 HD21 ASN C 211       6.231   6.033 -19.120  0.00  0.00      CHA  H
ATOM   1936 HD22 ASN C 211       6.651   4.776 -17.957  0.00  0.00      CHA  H
ATOM   1937  C   ASN C 211       7.352   0.648 -19.626  0.00  0.00      CHA  C
ATOM   1938  O   ASN C 211       7.633   0.275 -20.735  0.00  0.00      CHA  O
ATOM   1939  N   LEU C 212       7.519  -0.079 -18.476  0.00  0.00      CHA  N
ATOM   1940  HN  LEU C 212       7.297   0.206 -17.547  0.00  0.00      CHA  H
ATOM   1941  CA  LEU C 212       7.719  -1.554 -18.560  0.00  0.00      CHA  C
ATOM   1942  HA  LEU C 212       8.568  -1.768 -19.193  0.00  0.00      CHA  H
ATOM   1943  CB  LEU C 212       8.091  -2.106 -17.125  0.00  0.00      CHA  C
ATOM   1944  HB1 LEU C 212       7.211  -1.983 -16.459  0.00  0.00      CHA  H
ATOM   1945  HB2 LEU C 212       8.139  -3.207 -17.272  0.00  0.00      CHA  H
ATOM   1946  CG  LEU C 212       9.478  -1.697 -16.635  0.00  0.00      CHA  C
ATOM   1947  HG  LEU C 212       9.497  -0.586 -16.622  0.00  0.00      CHA  H
ATOM   1948  CD1 LEU C 212       9.750  -2.215 -15.249  0.00  0.00      CHA  C
ATOM   1949 HD11 LEU C 212       9.597  -3.314 -15.188  0.00  0.00      CHA  H
ATOM   1950 HD12 LEU C 212      10.722  -1.799 -14.907  0.00  0.00      CHA  H
ATOM   1951 HD13 LEU C 212       9.027  -1.791 -14.520  0.00  0.00      CHA  H
ATOM   1952  CD2 LEU C 212      10.561  -2.114 -17.607  0.00  0.00      CHA  C
ATOM   1953 HD21 LEU C 212      10.413  -1.614 -18.588  0.00  0.00      CHA  H
ATOM   1954 HD22 LEU C 212      11.530  -1.743 -17.210  0.00  0.00      CHA  H
ATOM   1955 HD23 LEU C 212      10.546  -3.216 -17.749  0.00  0.00      CHA  H
ATOM   1956  C   LEU C 212       6.505  -2.317 -19.082  0.00  0.00      CHA  C
ATOM   1957  O   LEU C 212       6.713  -3.198 -19.923  0.00  0.00      CHA  O
ATOM   1958  N   ILE C 213       5.359  -1.954 -18.662  0.00  0.00      CHA  N
ATOM   1959  HN  ILE C 213       5.292  -1.195 -18.018  0.00  0.00      CHA  H
ATOM   1960  CA  ILE C 213       4.117  -2.538 -19.158  0.00  0.00      CHA  C
ATOM   1961  HA  ILE C 213       4.127  -3.615 -19.078  0.00  0.00      CHA  H
ATOM   1962  CB  ILE C 213       2.869  -2.095 -18.335  0.00  0.00      CHA  C
ATOM   1963  HB  ILE C 213       2.920  -0.985 -18.340  0.00  0.00      CHA  H
ATOM   1964  CG2 ILE C 213       1.513  -2.526 -18.955  0.00  0.00      CHA  C
ATOM   1965 HG21 ILE C 213       1.296  -3.609 -18.840  0.00  0.00      CHA  H
ATOM   1966 HG22 ILE C 213       0.661  -1.973 -18.505  0.00  0.00      CHA  H
ATOM   1967 HG23 ILE C 213       1.354  -2.390 -20.046  0.00  0.00      CHA  H
ATOM   1968  CG1 ILE C 213       2.998  -2.750 -16.967  0.00  0.00      CHA  C
ATOM   1969 HG11 ILE C 213       3.056  -3.860 -16.956  0.00  0.00      CHA  H
ATOM   1970 HG12 ILE C 213       3.978  -2.483 -16.516  0.00  0.00      CHA  H
ATOM   1971  CD  ILE C 213       1.895  -2.177 -15.985  0.00  0.00      CHA  C
ATOM   1972  HD1 ILE C 213       1.533  -1.187 -16.336  0.00  0.00      CHA  H
ATOM   1973  HD2 ILE C 213       1.124  -2.905 -15.653  0.00  0.00      CHA  H
ATOM   1974  HD3 ILE C 213       2.398  -1.987 -15.012  0.00  0.00      CHA  H
ATOM   1975  C   ILE C 213       3.890  -2.275 -20.686  0.00  0.00      CHA  C
ATOM   1976  O   ILE C 213       3.660  -3.217 -21.466  0.00  0.00      CHA  O
ATOM   1977  N   LEU C 214       4.189  -1.108 -21.162  0.00  0.00      CHA  N
ATOM   1978  HN  LEU C 214       4.248  -0.327 -20.545  0.00  0.00      CHA  H
ATOM   1979  CA  LEU C 214       4.289  -0.814 -22.571  0.00  0.00      CHA  C
ATOM   1980  HA  LEU C 214       3.364  -1.087 -23.058  0.00  0.00      CHA  H
ATOM   1981  CB  LEU C 214       4.695   0.690 -22.681  0.00  0.00      CHA  C
ATOM   1982  HB1 LEU C 214       4.004   1.172 -21.957  0.00  0.00      CHA  H
ATOM   1983  HB2 LEU C 214       5.677   0.761 -22.167  0.00  0.00      CHA  H
ATOM   1984  CG  LEU C 214       4.830   1.362 -23.990  0.00  0.00      CHA  C
ATOM   1985  HG  LEU C 214       5.572   0.817 -24.612  0.00  0.00      CHA  H
ATOM   1986  CD1 LEU C 214       3.453   1.311 -24.725  0.00  0.00      CHA  C
ATOM   1987 HD11 LEU C 214       3.112   0.307 -25.057  0.00  0.00      CHA  H
ATOM   1988 HD12 LEU C 214       2.761   1.703 -23.949  0.00  0.00      CHA  H
ATOM   1989 HD13 LEU C 214       3.655   1.989 -25.582  0.00  0.00      CHA  H
ATOM   1990  CD2 LEU C 214       5.222   2.794 -23.776  0.00  0.00      CHA  C
ATOM   1991 HD21 LEU C 214       6.268   2.945 -23.432  0.00  0.00      CHA  H
ATOM   1992 HD22 LEU C 214       5.185   3.270 -24.780  0.00  0.00      CHA  H
ATOM   1993 HD23 LEU C 214       4.617   3.313 -23.002  0.00  0.00      CHA  H
ATOM   1994  C   LEU C 214       5.388  -1.551 -23.409  0.00  0.00      CHA  C
ATOM   1995  O   LEU C 214       5.287  -1.695 -24.573  0.00  0.00      CHA  O
ATOM   1996  N   ALA C 215       6.476  -1.875 -22.752  0.00  0.00      CHA  N
ATOM   1997  HN  ALA C 215       6.491  -1.956 -21.759  0.00  0.00      CHA  H
ATOM   1998  CA  ALA C 215       7.645  -2.419 -23.458  0.00  0.00      CHA  C
ATOM   1999  HA  ALA C 215       7.923  -1.667 -24.181  0.00  0.00      CHA  H
ATOM   2000  CB  ALA C 215       8.797  -2.492 -22.473  0.00  0.00      CHA  C
ATOM   2001  HB1 ALA C 215       8.474  -3.265 -21.743  0.00  0.00      CHA  H
ATOM   2002  HB2 ALA C 215       9.742  -2.831 -22.950  0.00  0.00      CHA  H
ATOM   2003  HB3 ALA C 215       8.894  -1.540 -21.909  0.00  0.00      CHA  H
ATOM   2004  C   ALA C 215       7.434  -3.728 -24.140  0.00  0.00      CHA  C
ATOM   2005  O   ALA C 215       7.960  -3.945 -25.234  0.00  0.00      CHA  O
ATOM   2006  N   VAL C 216       6.647  -4.538 -23.470  0.00  0.00      CHA  N
ATOM   2007  HN  VAL C 216       6.388  -4.268 -22.546  0.00  0.00      CHA  H
ATOM   2008  CA  VAL C 216       6.232  -5.827 -23.920  0.00  0.00      CHA  C
ATOM   2009  HA  VAL C 216       7.110  -6.444 -24.037  0.00  0.00      CHA  H
ATOM   2010  CB  VAL C 216       5.430  -6.650 -22.899  0.00  0.00      CHA  C
ATOM   2011  HB  VAL C 216       4.528  -6.034 -22.697  0.00  0.00      CHA  H
ATOM   2012  CG1 VAL C 216       4.890  -8.013 -23.370  0.00  0.00      CHA  C
ATOM   2013 HG11 VAL C 216       4.462  -8.551 -22.497  0.00  0.00      CHA  H
ATOM   2014 HG12 VAL C 216       4.229  -7.916 -24.257  0.00  0.00      CHA  H
ATOM   2015 HG13 VAL C 216       5.708  -8.615 -23.820  0.00  0.00      CHA  H
ATOM   2016  CG2 VAL C 216       6.340  -6.772 -21.588  0.00  0.00      CHA  C
ATOM   2017 HG21 VAL C 216       5.840  -7.474 -20.888  0.00  0.00      CHA  H
ATOM   2018 HG22 VAL C 216       7.386  -7.000 -21.886  0.00  0.00      CHA  H
ATOM   2019 HG23 VAL C 216       6.500  -5.872 -20.956  0.00  0.00      CHA  H
ATOM   2020  C   VAL C 216       5.423  -5.774 -25.186  0.00  0.00      CHA  C
ATOM   2021  O   VAL C 216       5.639  -6.565 -26.125  0.00  0.00      CHA  O
ATOM   2022  N   VAL C 217       4.543  -4.729 -25.302  0.00  0.00      CHA  N
ATOM   2023  HN  VAL C 217       4.615  -4.096 -24.536  0.00  0.00      CHA  H
ATOM   2024  CA  VAL C 217       3.545  -4.610 -26.381  0.00  0.00      CHA  C
ATOM   2025  HA  VAL C 217       3.321  -5.607 -26.730  0.00  0.00      CHA  H
ATOM   2026  CB  VAL C 217       2.220  -4.018 -25.918  0.00  0.00      CHA  C
ATOM   2027  HB  VAL C 217       1.496  -3.987 -26.761  0.00  0.00      CHA  H
ATOM   2028  CG1 VAL C 217       1.653  -4.850 -24.779  0.00  0.00      CHA  C
ATOM   2029 HG11 VAL C 217       1.534  -5.920 -25.055  0.00  0.00      CHA  H
ATOM   2030 HG12 VAL C 217       2.254  -4.737 -23.852  0.00  0.00      CHA  H
ATOM   2031 HG13 VAL C 217       0.572  -4.619 -24.666  0.00  0.00      CHA  H
ATOM   2032  CG2 VAL C 217       2.273  -2.516 -25.455  0.00  0.00      CHA  C
ATOM   2033 HG21 VAL C 217       2.668  -2.428 -24.420  0.00  0.00      CHA  H
ATOM   2034 HG22 VAL C 217       2.855  -1.873 -26.149  0.00  0.00      CHA  H
ATOM   2035 HG23 VAL C 217       1.236  -2.177 -25.245  0.00  0.00      CHA  H
ATOM   2036  C   VAL C 217       4.022  -3.783 -27.554  0.00  0.00      CHA  C
ATOM   2037  O   VAL C 217       3.340  -3.530 -28.564  0.00  0.00      CHA  O
ATOM   2038  N   ALA C 218       5.278  -3.244 -27.386  0.00  0.00      CHA  N
ATOM   2039  HN  ALA C 218       5.724  -3.323 -26.497  0.00  0.00      CHA  H
ATOM   2040  CA  ALA C 218       5.962  -2.473 -28.386  0.00  0.00      CHA  C
ATOM   2041  HA  ALA C 218       5.302  -2.290 -29.221  0.00  0.00      CHA  H
ATOM   2042  CB  ALA C 218       6.427  -1.276 -27.537  0.00  0.00      CHA  C
ATOM   2043  HB1 ALA C 218       5.590  -0.921 -26.898  0.00  0.00      CHA  H
ATOM   2044  HB2 ALA C 218       7.181  -1.640 -26.807  0.00  0.00      CHA  H
ATOM   2045  HB3 ALA C 218       6.792  -0.375 -28.076  0.00  0.00      CHA  H
ATOM   2046  C   ALA C 218       6.988  -3.374 -28.942  0.00  0.00      CHA  C
ATOM   2047  O   ALA C 218       6.812  -4.585 -29.028  0.00  0.00      CHA  O
ATOM   2048  N   SER C 126     -11.782 -11.887 -25.024  0.00  0.00      CHB  N
ATOM   2049  HN  SER C 126     -11.757 -10.945 -24.697  0.00  0.00      CHB  H
ATOM   2050  CA  SER C 126     -13.030 -12.494 -24.701  0.00  0.00      CHB  C
ATOM   2051  HA  SER C 126     -13.629 -11.849 -24.076  0.00  0.00      CHB  H
ATOM   2052  CB  SER C 126     -13.870 -12.836 -26.052  0.00  0.00      CHB  C
ATOM   2053  HB1 SER C 126     -13.854 -11.930 -26.694  0.00  0.00      CHB  H
ATOM   2054  HB2 SER C 126     -13.447 -13.674 -26.646  0.00  0.00      CHB  H
ATOM   2055  OG  SER C 126     -15.303 -13.009 -25.786  0.00  0.00      CHB  O
ATOM   2056  HG1 SER C 126     -15.781 -12.880 -26.609  0.00  0.00      CHB  H
ATOM   2057  C   SER C 126     -12.841 -13.886 -24.008  0.00  0.00      CHB  C
ATOM   2058  O   SER C 126     -12.063 -14.023 -23.088  0.00  0.00      CHB  O
ATOM   2059  N   VAL C 127     -13.587 -15.016 -24.382  0.00  0.00      CHB  N
ATOM   2060  HN  VAL C 127     -14.202 -14.770 -25.128  0.00  0.00      CHB  H
ATOM   2061  CA  VAL C 127     -13.602 -16.329 -23.715  0.00  0.00      CHB  C
ATOM   2062  HA  VAL C 127     -13.755 -16.253 -22.649  0.00  0.00      CHB  H
ATOM   2063  CB  VAL C 127     -14.739 -17.116 -24.314  0.00  0.00      CHB  C
ATOM   2064  HB  VAL C 127     -14.437 -17.288 -25.369  0.00  0.00      CHB  H
ATOM   2065  CG1 VAL C 127     -14.864 -18.499 -23.716  0.00  0.00      CHB  C
ATOM   2066 HG11 VAL C 127     -15.826 -18.906 -24.093  0.00  0.00      CHB  H
ATOM   2067 HG12 VAL C 127     -14.077 -19.205 -24.057  0.00  0.00      CHB  H
ATOM   2068 HG13 VAL C 127     -14.927 -18.444 -22.608  0.00  0.00      CHB  H
ATOM   2069  CG2 VAL C 127     -16.060 -16.302 -24.210  0.00  0.00      CHB  C
ATOM   2070 HG21 VAL C 127     -15.980 -15.418 -24.879  0.00  0.00      CHB  H
ATOM   2071 HG22 VAL C 127     -16.976 -16.864 -24.490  0.00  0.00      CHB  H
ATOM   2072 HG23 VAL C 127     -16.223 -15.899 -23.188  0.00  0.00      CHB  H
ATOM   2073  C   VAL C 127     -12.266 -17.043 -23.884  0.00  0.00      CHB  C
ATOM   2074  O   VAL C 127     -11.704 -17.745 -22.973  0.00  0.00      CHB  O
ATOM   2075  N   GLY C 128     -11.650 -16.936 -25.132  0.00  0.00      CHB  N
ATOM   2076  HN  GLY C 128     -12.113 -16.628 -25.960  0.00  0.00      CHB  H
ATOM   2077  CA  GLY C 128     -10.340 -17.561 -25.446  0.00  0.00      CHB  C
ATOM   2078  HA1 GLY C 128     -10.188 -17.443 -26.509  0.00  0.00      CHB  H
ATOM   2079  HA2 GLY C 128     -10.306 -18.595 -25.137  0.00  0.00      CHB  H
ATOM   2080  C   GLY C 128      -9.160 -17.004 -24.746  0.00  0.00      CHB  C
ATOM   2081  O   GLY C 128      -8.406 -17.783 -24.119  0.00  0.00      CHB  O
ATOM   2082  N   ALA C 129      -9.074 -15.663 -24.684  0.00  0.00      CHB  N
ATOM   2083  HN  ALA C 129      -9.537 -15.040 -25.309  0.00  0.00      CHB  H
ATOM   2084  CA  ALA C 129      -8.133 -15.204 -23.766  0.00  0.00      CHB  C
ATOM   2085  HA  ALA C 129      -7.187 -15.724 -23.794  0.00  0.00      CHB  H
ATOM   2086  CB  ALA C 129      -7.801 -13.754 -23.886  0.00  0.00      CHB  C
ATOM   2087  HB1 ALA C 129      -7.676 -13.497 -24.960  0.00  0.00      CHB  H
ATOM   2088  HB2 ALA C 129      -8.641 -13.101 -23.564  0.00  0.00      CHB  H
ATOM   2089  HB3 ALA C 129      -6.892 -13.429 -23.336  0.00  0.00      CHB  H
ATOM   2090  C   ALA C 129      -8.418 -15.383 -22.286  0.00  0.00      CHB  C
ATOM   2091  O   ALA C 129      -7.422 -15.569 -21.613  0.00  0.00      CHB  O
ATOM   2092  N   LEU C 130      -9.698 -15.302 -21.798  0.00  0.00      CHB  N
ATOM   2093  HN  LEU C 130     -10.537 -15.222 -22.330  0.00  0.00      CHB  H
ATOM   2094  CA  LEU C 130     -10.026 -15.736 -20.411  0.00  0.00      CHB  C
ATOM   2095  HA  LEU C 130      -9.515 -15.129 -19.678  0.00  0.00      CHB  H
ATOM   2096  CB  LEU C 130     -11.519 -15.680 -20.081  0.00  0.00      CHB  C
ATOM   2097  HB1 LEU C 130     -11.899 -14.662 -20.312  0.00  0.00      CHB  H
ATOM   2098  HB2 LEU C 130     -12.127 -16.378 -20.694  0.00  0.00      CHB  H
ATOM   2099  CG  LEU C 130     -11.921 -15.955 -18.601  0.00  0.00      CHB  C
ATOM   2100  HG  LEU C 130     -11.531 -16.938 -18.261  0.00  0.00      CHB  H
ATOM   2101  CD1 LEU C 130     -11.353 -14.778 -17.702  0.00  0.00      CHB  C
ATOM   2102 HD11 LEU C 130     -11.371 -13.786 -18.200  0.00  0.00      CHB  H
ATOM   2103 HD12 LEU C 130     -12.013 -14.724 -16.810  0.00  0.00      CHB  H
ATOM   2104 HD13 LEU C 130     -10.383 -15.103 -17.268  0.00  0.00      CHB  H
ATOM   2105  CD2 LEU C 130     -13.434 -16.008 -18.312  0.00  0.00      CHB  C
ATOM   2106 HD21 LEU C 130     -14.012 -16.742 -18.914  0.00  0.00      CHB  H
ATOM   2107 HD22 LEU C 130     -13.556 -16.342 -17.260  0.00  0.00      CHB  H
ATOM   2108 HD23 LEU C 130     -13.843 -14.976 -18.356  0.00  0.00      CHB  H
ATOM   2109  C   LEU C 130      -9.566 -17.168 -20.043  0.00  0.00      CHB  C
ATOM   2110  O   LEU C 130      -8.926 -17.450 -18.996  0.00  0.00      CHB  O
ATOM   2111  N   GLY C 131      -9.907 -18.124 -20.913  0.00  0.00      CHB  N
ATOM   2112  HN  GLY C 131     -10.438 -17.850 -21.711  0.00  0.00      CHB  H
ATOM   2113  CA  GLY C 131      -9.372 -19.475 -20.843  0.00  0.00      CHB  C
ATOM   2114  HA1 GLY C 131      -9.646 -19.923 -21.787  0.00  0.00      CHB  H
ATOM   2115  HA2 GLY C 131      -9.941 -19.950 -20.057  0.00  0.00      CHB  H
ATOM   2116  C   GLY C 131      -7.860 -19.782 -20.704  0.00  0.00      CHB  C
ATOM   2117  O   GLY C 131      -7.377 -20.579 -19.928  0.00  0.00      CHB  O
ATOM   2118  N   ASN C 132      -7.068 -19.082 -21.496  0.00  0.00      CHB  N
ATOM   2119  HN  ASN C 132      -7.412 -18.266 -21.953  0.00  0.00      CHB  H
ATOM   2120  CA  ASN C 132      -5.662 -19.227 -21.597  0.00  0.00      CHB  C
ATOM   2121  HA  ASN C 132      -5.296 -20.241 -21.527  0.00  0.00      CHB  H
ATOM   2122  CB  ASN C 132      -5.141 -18.736 -23.023  0.00  0.00      CHB  C
ATOM   2123  HB1 ASN C 132      -5.565 -17.743 -23.283  0.00  0.00      CHB  H
ATOM   2124  HB2 ASN C 132      -4.040 -18.613 -23.101  0.00  0.00      CHB  H
ATOM   2125  CG  ASN C 132      -5.478 -19.734 -24.062  0.00  0.00      CHB  C
ATOM   2126  OD1 ASN C 132      -4.701 -20.643 -24.278  0.00  0.00      CHB  O
ATOM   2127  ND2 ASN C 132      -6.498 -19.472 -24.919  0.00  0.00      CHB  N
ATOM   2128 HD21 ASN C 132      -6.625 -20.091 -25.694  0.00  0.00      CHB  H
ATOM   2129 HD22 ASN C 132      -7.030 -18.635 -24.788  0.00  0.00      CHB  H
ATOM   2130  C   ASN C 132      -4.966 -18.515 -20.440  0.00  0.00      CHB  C
ATOM   2131  O   ASN C 132      -3.906 -18.856 -19.953  0.00  0.00      CHB  O
ATOM   2132  N   LEU C 133      -5.596 -17.484 -19.962  0.00  0.00      CHB  N
ATOM   2133  HN  LEU C 133      -6.262 -16.982 -20.508  0.00  0.00      CHB  H
ATOM   2134  CA  LEU C 133      -5.279 -16.879 -18.678  0.00  0.00      CHB  C
ATOM   2135  HA  LEU C 133      -4.226 -16.643 -18.627  0.00  0.00      CHB  H
ATOM   2136  CB  LEU C 133      -6.130 -15.666 -18.407  0.00  0.00      CHB  C
ATOM   2137  HB1 LEU C 133      -6.127 -15.038 -19.323  0.00  0.00      CHB  H
ATOM   2138  HB2 LEU C 133      -7.175 -16.013 -18.255  0.00  0.00      CHB  H
ATOM   2139  CG  LEU C 133      -5.718 -14.826 -17.107  0.00  0.00      CHB  C
ATOM   2140  HG  LEU C 133      -5.739 -15.417 -16.166  0.00  0.00      CHB  H
ATOM   2141  CD1 LEU C 133      -4.186 -14.371 -17.219  0.00  0.00      CHB  C
ATOM   2142 HD11 LEU C 133      -3.913 -13.837 -16.284  0.00  0.00      CHB  H
ATOM   2143 HD12 LEU C 133      -3.486 -15.228 -17.326  0.00  0.00      CHB  H
ATOM   2144 HD13 LEU C 133      -4.037 -13.665 -18.064  0.00  0.00      CHB  H
ATOM   2145  CD2 LEU C 133      -6.693 -13.738 -17.046  0.00  0.00      CHB  C
ATOM   2146 HD21 LEU C 133      -6.330 -12.997 -16.301  0.00  0.00      CHB  H
ATOM   2147 HD22 LEU C 133      -6.804 -13.186 -18.003  0.00  0.00      CHB  H
ATOM   2148 HD23 LEU C 133      -7.712 -14.091 -16.780  0.00  0.00      CHB  H
ATOM   2149  C   LEU C 133      -5.424 -17.942 -17.504  0.00  0.00      CHB  C
ATOM   2150  O   LEU C 133      -4.559 -18.047 -16.674  0.00  0.00      CHB  O
ATOM   2151  N   THR C 134      -6.577 -18.656 -17.539  0.00  0.00      CHB  N
ATOM   2152  HN  THR C 134      -7.277 -18.406 -18.203  0.00  0.00      CHB  H
ATOM   2153  CA  THR C 134      -6.941 -19.697 -16.562  0.00  0.00      CHB  C
ATOM   2154  HA  THR C 134      -6.842 -19.152 -15.634  0.00  0.00      CHB  H
ATOM   2155  CB  THR C 134      -8.364 -20.296 -16.778  0.00  0.00      CHB  C
ATOM   2156  HB  THR C 134      -8.371 -20.881 -17.723  0.00  0.00      CHB  H
ATOM   2157  OG1 THR C 134      -9.371 -19.290 -16.741  0.00  0.00      CHB  O
ATOM   2158  HG1 THR C 134      -9.140 -18.689 -17.453  0.00  0.00      CHB  H
ATOM   2159  CG2 THR C 134      -8.674 -21.317 -15.636  0.00  0.00      CHB  C
ATOM   2160 HG21 THR C 134      -7.905 -22.118 -15.660  0.00  0.00      CHB  H
ATOM   2161 HG22 THR C 134      -8.644 -20.776 -14.666  0.00  0.00      CHB  H
ATOM   2162 HG23 THR C 134      -9.663 -21.813 -15.744  0.00  0.00      CHB  H
ATOM   2163  C   THR C 134      -5.951 -20.809 -16.588  0.00  0.00      CHB  C
ATOM   2164  O   THR C 134      -5.390 -21.184 -15.537  0.00  0.00      CHB  O
ATOM   2165  N   LEU C 135      -5.609 -21.286 -17.791  0.00  0.00      CHB  N
ATOM   2166  HN  LEU C 135      -5.948 -20.847 -18.619  0.00  0.00      CHB  H
ATOM   2167  CA  LEU C 135      -4.735 -22.379 -18.101  0.00  0.00      CHB  C
ATOM   2168  HA  LEU C 135      -5.076 -23.200 -17.488  0.00  0.00      CHB  H
ATOM   2169  CB  LEU C 135      -4.827 -22.642 -19.651  0.00  0.00      CHB  C
ATOM   2170  HB1 LEU C 135      -5.859 -22.666 -20.061  0.00  0.00      CHB  H
ATOM   2171  HB2 LEU C 135      -4.441 -21.691 -20.076  0.00  0.00      CHB  H
ATOM   2172  CG  LEU C 135      -4.138 -23.847 -20.164  0.00  0.00      CHB  C
ATOM   2173  HG  LEU C 135      -3.085 -23.868 -19.812  0.00  0.00      CHB  H
ATOM   2174  CD1 LEU C 135      -4.817 -25.118 -19.647  0.00  0.00      CHB  C
ATOM   2175 HD11 LEU C 135      -4.184 -26.015 -19.813  0.00  0.00      CHB  H
ATOM   2176 HD12 LEU C 135      -4.979 -25.140 -18.548  0.00  0.00      CHB  H
ATOM   2177 HD13 LEU C 135      -5.811 -25.291 -20.113  0.00  0.00      CHB  H
ATOM   2178  CD2 LEU C 135      -4.149 -23.911 -21.740  0.00  0.00      CHB  C
ATOM   2179 HD21 LEU C 135      -5.200 -24.021 -22.085  0.00  0.00      CHB  H
ATOM   2180 HD22 LEU C 135      -3.969 -22.914 -22.194  0.00  0.00      CHB  H
ATOM   2181 HD23 LEU C 135      -3.577 -24.708 -22.263  0.00  0.00      CHB  H
ATOM   2182  C   LEU C 135      -3.258 -22.136 -17.700  0.00  0.00      CHB  C
ATOM   2183  O   LEU C 135      -2.657 -23.014 -17.086  0.00  0.00      CHB  O
ATOM   2184  N   VAL C 136      -2.735 -20.992 -18.007  0.00  0.00      CHB  N
ATOM   2185  HN  VAL C 136      -3.224 -20.295 -18.526  0.00  0.00      CHB  H
ATOM   2186  CA  VAL C 136      -1.315 -20.771 -17.623  0.00  0.00      CHB  C
ATOM   2187  HA  VAL C 136      -0.700 -21.654 -17.711  0.00  0.00      CHB  H
ATOM   2188  CB  VAL C 136      -0.736 -19.670 -18.493  0.00  0.00      CHB  C
ATOM   2189  HB  VAL C 136      -1.003 -19.808 -19.562  0.00  0.00      CHB  H
ATOM   2190  CG1 VAL C 136      -1.224 -18.216 -18.168  0.00  0.00      CHB  C
ATOM   2191 HG11 VAL C 136      -0.844 -17.412 -18.834  0.00  0.00      CHB  H
ATOM   2192 HG12 VAL C 136      -2.335 -18.226 -18.147  0.00  0.00      CHB  H
ATOM   2193 HG13 VAL C 136      -0.937 -18.032 -17.110  0.00  0.00      CHB  H
ATOM   2194  CG2 VAL C 136       0.770 -19.909 -18.502  0.00  0.00      CHB  C
ATOM   2195 HG21 VAL C 136       1.188 -19.173 -19.221  0.00  0.00      CHB  H
ATOM   2196 HG22 VAL C 136       1.334 -19.799 -17.550  0.00  0.00      CHB  H
ATOM   2197 HG23 VAL C 136       0.904 -20.998 -18.679  0.00  0.00      CHB  H
ATOM   2198  C   VAL C 136      -1.095 -20.419 -16.093  0.00  0.00      CHB  C
ATOM   2199  O   VAL C 136      -0.139 -20.825 -15.423  0.00  0.00      CHB  O
ATOM   2200  N   LEU C 137      -2.134 -19.688 -15.489  0.00  0.00      CHB  N
ATOM   2201  HN  LEU C 137      -2.830 -19.251 -16.053  0.00  0.00      CHB  H
ATOM   2202  CA  LEU C 137      -2.186 -19.464 -14.061  0.00  0.00      CHB  C
ATOM   2203  HA  LEU C 137      -1.169 -19.268 -13.754  0.00  0.00      CHB  H
ATOM   2204  CB  LEU C 137      -3.184 -18.340 -13.631  0.00  0.00      CHB  C
ATOM   2205  HB1 LEU C 137      -4.209 -18.562 -13.998  0.00  0.00      CHB  H
ATOM   2206  HB2 LEU C 137      -3.085 -18.212 -12.532  0.00  0.00      CHB  H
ATOM   2207  CG  LEU C 137      -2.719 -17.006 -14.200  0.00  0.00      CHB  C
ATOM   2208  HG  LEU C 137      -2.826 -17.097 -15.302  0.00  0.00      CHB  H
ATOM   2209  CD1 LEU C 137      -3.631 -15.870 -13.740  0.00  0.00      CHB  C
ATOM   2210 HD11 LEU C 137      -4.682 -15.815 -14.095  0.00  0.00      CHB  H
ATOM   2211 HD12 LEU C 137      -3.672 -15.853 -12.629  0.00  0.00      CHB  H
ATOM   2212 HD13 LEU C 137      -3.163 -14.900 -14.010  0.00  0.00      CHB  H
ATOM   2213  CD2 LEU C 137      -1.284 -16.682 -13.700  0.00  0.00      CHB  C
ATOM   2214 HD21 LEU C 137      -0.570 -17.335 -14.246  0.00  0.00      CHB  H
ATOM   2215 HD22 LEU C 137      -1.095 -15.650 -14.065  0.00  0.00      CHB  H
ATOM   2216 HD23 LEU C 137      -1.106 -16.669 -12.604  0.00  0.00      CHB  H
ATOM   2217  C   LEU C 137      -2.376 -20.678 -13.174  0.00  0.00      CHB  C
ATOM   2218  O   LEU C 137      -1.562 -20.806 -12.324  0.00  0.00      CHB  O
ATOM   2219  N   ALA C 138      -3.326 -21.461 -13.477  0.00  0.00      CHB  N
ATOM   2220  HN  ALA C 138      -3.908 -21.267 -14.264  0.00  0.00      CHB  H
ATOM   2221  CA  ALA C 138      -3.495 -22.747 -12.841  0.00  0.00      CHB  C
ATOM   2222  HA  ALA C 138      -3.543 -22.634 -11.768  0.00  0.00      CHB  H
ATOM   2223  CB  ALA C 138      -4.818 -23.312 -13.345  0.00  0.00      CHB  C
ATOM   2224  HB1 ALA C 138      -4.657 -23.806 -14.327  0.00  0.00      CHB  H
ATOM   2225  HB2 ALA C 138      -5.300 -24.015 -12.632  0.00  0.00      CHB  H
ATOM   2226  HB3 ALA C 138      -5.597 -22.574 -13.636  0.00  0.00      CHB  H
ATOM   2227  C   ALA C 138      -2.253 -23.716 -13.006  0.00  0.00      CHB  C
ATOM   2228  O   ALA C 138      -1.845 -24.292 -12.020  0.00  0.00      CHB  O
ATOM   2229  N   ILE C 139      -1.698 -23.989 -14.197  0.00  0.00      CHB  N
ATOM   2230  HN  ILE C 139      -1.896 -23.551 -15.071  0.00  0.00      CHB  H
ATOM   2231  CA  ILE C 139      -0.416 -24.716 -14.295  0.00  0.00      CHB  C
ATOM   2232  HA  ILE C 139      -0.489 -25.659 -13.775  0.00  0.00      CHB  H
ATOM   2233  CB  ILE C 139      -0.047 -24.831 -15.737  0.00  0.00      CHB  C
ATOM   2234  HB  ILE C 139      -0.137 -23.849 -16.249  0.00  0.00      CHB  H
ATOM   2235  CG2 ILE C 139       1.369 -25.381 -15.951  0.00  0.00      CHB  C
ATOM   2236 HG21 ILE C 139       1.584 -25.569 -17.025  0.00  0.00      CHB  H
ATOM   2237 HG22 ILE C 139       2.067 -24.558 -15.686  0.00  0.00      CHB  H
ATOM   2238 HG23 ILE C 139       1.664 -26.230 -15.299  0.00  0.00      CHB  H
ATOM   2239  CG1 ILE C 139      -1.124 -25.683 -16.361  0.00  0.00      CHB  C
ATOM   2240 HG11 ILE C 139      -1.055 -26.658 -15.832  0.00  0.00      CHB  H
ATOM   2241 HG12 ILE C 139      -2.145 -25.378 -16.048  0.00  0.00      CHB  H
ATOM   2242  CD  ILE C 139      -1.174 -26.058 -17.843  0.00  0.00      CHB  C
ATOM   2243  HD1 ILE C 139      -1.281 -25.194 -18.533  0.00  0.00      CHB  H
ATOM   2244  HD2 ILE C 139      -0.296 -26.631 -18.211  0.00  0.00      CHB  H
ATOM   2245  HD3 ILE C 139      -2.024 -26.701 -18.156  0.00  0.00      CHB  H
ATOM   2246  C   ILE C 139       0.764 -24.053 -13.526  0.00  0.00      CHB  C
ATOM   2247  O   ILE C 139       1.485 -24.798 -12.842  0.00  0.00      CHB  O
ATOM   2248  N   ILE C 140       1.057 -22.721 -13.616  0.00  0.00      CHB  N
ATOM   2249  HN  ILE C 140       0.477 -22.100 -14.137  0.00  0.00      CHB  H
ATOM   2250  CA  ILE C 140       2.143 -22.184 -12.839  0.00  0.00      CHB  C
ATOM   2251  HA  ILE C 140       2.994 -22.801 -13.086  0.00  0.00      CHB  H
ATOM   2252  CB  ILE C 140       2.402 -20.742 -13.187  0.00  0.00      CHB  C
ATOM   2253  HB  ILE C 140       1.425 -20.214 -13.197  0.00  0.00      CHB  H
ATOM   2254  CG2 ILE C 140       3.407 -20.142 -12.169  0.00  0.00      CHB  C
ATOM   2255 HG21 ILE C 140       4.363 -20.649 -12.421  0.00  0.00      CHB  H
ATOM   2256 HG22 ILE C 140       3.542 -19.052 -12.335  0.00  0.00      CHB  H
ATOM   2257 HG23 ILE C 140       3.182 -20.271 -11.089  0.00  0.00      CHB  H
ATOM   2258  CG1 ILE C 140       3.001 -20.652 -14.609  0.00  0.00      CHB  C
ATOM   2259 HG11 ILE C 140       4.039 -21.044 -14.660  0.00  0.00      CHB  H
ATOM   2260 HG12 ILE C 140       2.465 -21.292 -15.342  0.00  0.00      CHB  H
ATOM   2261  CD  ILE C 140       2.987 -19.220 -15.109  0.00  0.00      CHB  C
ATOM   2262  HD1 ILE C 140       3.772 -19.267 -15.894  0.00  0.00      CHB  H
ATOM   2263  HD2 ILE C 140       1.949 -19.077 -15.478  0.00  0.00      CHB  H
ATOM   2264  HD3 ILE C 140       3.260 -18.498 -14.310  0.00  0.00      CHB  H
ATOM   2265  C   ILE C 140       2.007 -22.411 -11.356  0.00  0.00      CHB  C
ATOM   2266  O   ILE C 140       2.935 -22.868 -10.732  0.00  0.00      CHB  O
ATOM   2267  N   VAL C 141       0.800 -22.188 -10.794  0.00  0.00      CHB  N
ATOM   2268  HN  VAL C 141       0.058 -21.820 -11.350  0.00  0.00      CHB  H
ATOM   2269  CA  VAL C 141       0.552 -22.494  -9.400  0.00  0.00      CHB  C
ATOM   2270  HA  VAL C 141       1.458 -22.163  -8.913  0.00  0.00      CHB  H
ATOM   2271  CB  VAL C 141      -0.568 -21.713  -8.950  0.00  0.00      CHB  C
ATOM   2272  HB  VAL C 141      -1.365 -22.019  -9.661  0.00  0.00      CHB  H
ATOM   2273  CG1 VAL C 141      -0.876 -21.854  -7.476  0.00  0.00      CHB  C
ATOM   2274 HG11 VAL C 141      -1.831 -21.363  -7.190  0.00  0.00      CHB  H
ATOM   2275 HG12 VAL C 141      -1.053 -22.929  -7.256  0.00  0.00      CHB  H
ATOM   2276 HG13 VAL C 141      -0.071 -21.687  -6.730  0.00  0.00      CHB  H
ATOM   2277  CG2 VAL C 141      -0.294 -20.203  -9.227  0.00  0.00      CHB  C
ATOM   2278 HG21 VAL C 141      -1.125 -19.638  -8.753  0.00  0.00      CHB  H
ATOM   2279 HG22 VAL C 141       0.677 -19.947  -8.752  0.00  0.00      CHB  H
ATOM   2280 HG23 VAL C 141      -0.274 -19.961 -10.311  0.00  0.00      CHB  H
ATOM   2281  C   VAL C 141       0.462 -23.976  -9.047  0.00  0.00      CHB  C
ATOM   2282  O   VAL C 141       1.006 -24.386  -8.063  0.00  0.00      CHB  O
ATOM   2283  N   PHE C 142      -0.099 -24.876  -9.825  0.00  0.00      CHB  N
ATOM   2284  HN  PHE C 142      -0.611 -24.461 -10.573  0.00  0.00      CHB  H
ATOM   2285  CA  PHE C 142      -0.017 -26.300  -9.591  0.00  0.00      CHB  C
ATOM   2286  HA  PHE C 142      -0.590 -26.429  -8.685  0.00  0.00      CHB  H
ATOM   2287  CB  PHE C 142      -0.839 -27.049 -10.683  0.00  0.00      CHB  C
ATOM   2288  HB1 PHE C 142      -1.738 -26.427 -10.878  0.00  0.00      CHB  H
ATOM   2289  HB2 PHE C 142      -0.198 -27.217 -11.575  0.00  0.00      CHB  H
ATOM   2290  CG  PHE C 142      -1.329 -28.395 -10.264  0.00  0.00      CHB  C
ATOM   2291  CD1 PHE C 142      -0.674 -29.497 -10.812  0.00  0.00      CHB  C
ATOM   2292  HD1 PHE C 142       0.149 -29.382 -11.502  0.00  0.00      CHB  H
ATOM   2293  CE1 PHE C 142      -1.205 -30.816 -10.596  0.00  0.00      CHB  C
ATOM   2294  HE1 PHE C 142      -0.647 -31.665 -10.965  0.00  0.00      CHB  H
ATOM   2295  CZ  PHE C 142      -2.114 -31.017  -9.693  0.00  0.00      CHB  C
ATOM   2296  HZ  PHE C 142      -2.496 -31.980  -9.389  0.00  0.00      CHB  H
ATOM   2297  CD2 PHE C 142      -2.332 -28.633  -9.304  0.00  0.00      CHB  C
ATOM   2298  HD2 PHE C 142      -2.939 -27.881  -8.823  0.00  0.00      CHB  H
ATOM   2299  CE2 PHE C 142      -2.692 -29.958  -9.009  0.00  0.00      CHB  C
ATOM   2300  HE2 PHE C 142      -3.482 -30.172  -8.305  0.00  0.00      CHB  H
ATOM   2301  C   PHE C 142       1.379 -26.908  -9.481  0.00  0.00      CHB  C
ATOM   2302  O   PHE C 142       1.696 -27.701  -8.640  0.00  0.00      CHB  O
ATOM   2303  N   ILE C 143       2.258 -26.411 -10.365  0.00  0.00      CHB  N
ATOM   2304  HN  ILE C 143       1.913 -25.725 -11.001  0.00  0.00      CHB  H
ATOM   2305  CA  ILE C 143       3.580 -26.945 -10.417  0.00  0.00      CHB  C
ATOM   2306  HA  ILE C 143       3.495 -28.017 -10.318  0.00  0.00      CHB  H
ATOM   2307  CB  ILE C 143       4.344 -26.538 -11.683  0.00  0.00      CHB  C
ATOM   2308  HB  ILE C 143       4.351 -25.429 -11.617  0.00  0.00      CHB  H
ATOM   2309  CG2 ILE C 143       5.726 -27.050 -11.623  0.00  0.00      CHB  C
ATOM   2310 HG21 ILE C 143       6.200 -26.851 -12.608  0.00  0.00      CHB  H
ATOM   2311 HG22 ILE C 143       6.328 -26.530 -10.848  0.00  0.00      CHB  H
ATOM   2312 HG23 ILE C 143       5.798 -28.138 -11.412  0.00  0.00      CHB  H
ATOM   2313  CG1 ILE C 143       3.613 -27.100 -12.899  0.00  0.00      CHB  C
ATOM   2314 HG11 ILE C 143       2.572 -26.712 -12.890  0.00  0.00      CHB  H
ATOM   2315 HG12 ILE C 143       4.015 -26.593 -13.802  0.00  0.00      CHB  H
ATOM   2316  CD  ILE C 143       3.702 -28.622 -12.935  0.00  0.00      CHB  C
ATOM   2317  HD1 ILE C 143       3.086 -29.106 -12.147  0.00  0.00      CHB  H
ATOM   2318  HD2 ILE C 143       3.325 -29.120 -13.853  0.00  0.00      CHB  H
ATOM   2319  HD3 ILE C 143       4.751 -28.982 -12.865  0.00  0.00      CHB  H
ATOM   2320  C   ILE C 143       4.484 -26.598  -9.253  0.00  0.00      CHB  C
ATOM   2321  O   ILE C 143       5.107 -27.425  -8.587  0.00  0.00      CHB  O
ATOM   2322  N   PHE C 144       4.502 -25.271  -8.893  0.00  0.00      CHB  N
ATOM   2323  HN  PHE C 144       4.089 -24.625  -9.530  0.00  0.00      CHB  H
ATOM   2324  CA  PHE C 144       5.203 -24.792  -7.768  0.00  0.00      CHB  C
ATOM   2325  HA  PHE C 144       6.232 -25.096  -7.887  0.00  0.00      CHB  H
ATOM   2326  CB  PHE C 144       5.210 -23.248  -7.867  0.00  0.00      CHB  C
ATOM   2327  HB1 PHE C 144       4.285 -22.813  -8.302  0.00  0.00      CHB  H
ATOM   2328  HB2 PHE C 144       5.422 -22.744  -6.900  0.00  0.00      CHB  H
ATOM   2329  CG  PHE C 144       6.302 -22.847  -8.853  0.00  0.00      CHB  C
ATOM   2330  CD1 PHE C 144       7.660 -22.927  -8.463  0.00  0.00      CHB  C
ATOM   2331  HD1 PHE C 144       7.967 -23.319  -7.504  0.00  0.00      CHB  H
ATOM   2332  CE1 PHE C 144       8.695 -22.796  -9.389  0.00  0.00      CHB  C
ATOM   2333  HE1 PHE C 144       9.642 -23.059  -8.941  0.00  0.00      CHB  H
ATOM   2334  CZ  PHE C 144       8.456 -22.311 -10.680  0.00  0.00      CHB  C
ATOM   2335  HZ  PHE C 144       9.239 -22.055 -11.378  0.00  0.00      CHB  H
ATOM   2336  CD2 PHE C 144       6.065 -22.367 -10.129  0.00  0.00      CHB  C
ATOM   2337  HD2 PHE C 144       5.044 -22.259 -10.461  0.00  0.00      CHB  H
ATOM   2338  CE2 PHE C 144       7.132 -22.079 -10.987  0.00  0.00      CHB  C
ATOM   2339  HE2 PHE C 144       6.887 -21.628 -11.938  0.00  0.00      CHB  H
ATOM   2340  C   PHE C 144       4.584 -25.230  -6.469  0.00  0.00      CHB  C
ATOM   2341  O   PHE C 144       5.296 -25.223  -5.431  0.00  0.00      CHB  O
ATOM   2342  N   ALA C 145       3.304 -25.666  -6.470  0.00  0.00      CHB  N
ATOM   2343  HN  ALA C 145       2.757 -25.614  -7.302  0.00  0.00      CHB  H
ATOM   2344  CA  ALA C 145       2.686 -26.223  -5.298  0.00  0.00      CHB  C
ATOM   2345  HA  ALA C 145       2.938 -25.566  -4.480  0.00  0.00      CHB  H
ATOM   2346  CB  ALA C 145       1.144 -26.294  -5.374  0.00  0.00      CHB  C
ATOM   2347  HB1 ALA C 145       0.860 -27.031  -6.156  0.00  0.00      CHB  H
ATOM   2348  HB2 ALA C 145       0.744 -26.901  -4.533  0.00  0.00      CHB  H
ATOM   2349  HB3 ALA C 145       0.614 -25.327  -5.504  0.00  0.00      CHB  H
ATOM   2350  C   ALA C 145       3.291 -27.499  -4.867  0.00  0.00      CHB  C
ATOM   2351  O   ALA C 145       3.470 -27.742  -3.647  0.00  0.00      CHB  O
ATOM   2352  N   VAL C 146       3.607 -28.378  -5.847  0.00  0.00      CHB  N
ATOM   2353  HN  VAL C 146       3.546 -28.048  -6.786  0.00  0.00      CHB  H
ATOM   2354  CA  VAL C 146       4.154 -29.703  -5.641  0.00  0.00      CHB  C
ATOM   2355  HA  VAL C 146       3.559 -30.215  -4.899  0.00  0.00      CHB  H
ATOM   2356  CB  VAL C 146       4.172 -30.495  -6.943  0.00  0.00      CHB  C
ATOM   2357  HB  VAL C 146       4.744 -29.832  -7.627  0.00  0.00      CHB  H
ATOM   2358  CG1 VAL C 146       4.856 -31.852  -6.719  0.00  0.00      CHB  C
ATOM   2359 HG11 VAL C 146       5.812 -31.854  -6.152  0.00  0.00      CHB  H
ATOM   2360 HG12 VAL C 146       4.118 -32.521  -6.228  0.00  0.00      CHB  H
ATOM   2361 HG13 VAL C 146       5.058 -32.237  -7.742  0.00  0.00      CHB  H
ATOM   2362  CG2 VAL C 146       2.758 -30.751  -7.411  0.00  0.00      CHB  C
ATOM   2363 HG21 VAL C 146       2.259 -31.371  -6.636  0.00  0.00      CHB  H
ATOM   2364 HG22 VAL C 146       2.058 -29.942  -7.711  0.00  0.00      CHB  H
ATOM   2365 HG23 VAL C 146       2.878 -31.432  -8.280  0.00  0.00      CHB  H
ATOM   2366  C   VAL C 146       5.552 -29.558  -4.975  0.00  0.00      CHB  C
ATOM   2367  O   VAL C 146       5.964 -30.317  -4.077  0.00  0.00      CHB  O
ATOM   2368  N   VAL C 147       6.315 -28.524  -5.394  0.00  0.00      CHB  N
ATOM   2369  HN  VAL C 147       6.086 -27.921  -6.154  0.00  0.00      CHB  H
ATOM   2370  CA  VAL C 147       7.564 -28.104  -4.778  0.00  0.00      CHB  C
ATOM   2371  HA  VAL C 147       8.027 -29.063  -4.597  0.00  0.00      CHB  H
ATOM   2372  CB  VAL C 147       8.432 -27.198  -5.650  0.00  0.00      CHB  C
ATOM   2373  HB  VAL C 147       8.130 -26.131  -5.711  0.00  0.00      CHB  H
ATOM   2374  CG1 VAL C 147       9.913 -27.356  -5.294  0.00  0.00      CHB  C
ATOM   2375 HG11 VAL C 147      10.177 -28.423  -5.132  0.00  0.00      CHB  H
ATOM   2376 HG12 VAL C 147      10.638 -26.973  -6.045  0.00  0.00      CHB  H
ATOM   2377 HG13 VAL C 147      10.097 -26.870  -4.312  0.00  0.00      CHB  H
ATOM   2378  CG2 VAL C 147       8.312 -27.825  -7.064  0.00  0.00      CHB  C
ATOM   2379 HG21 VAL C 147       7.325 -27.664  -7.548  0.00  0.00      CHB  H
ATOM   2380 HG22 VAL C 147       9.021 -27.274  -7.718  0.00  0.00      CHB  H
ATOM   2381 HG23 VAL C 147       8.816 -28.811  -7.153  0.00  0.00      CHB  H
ATOM   2382  C   VAL C 147       7.446 -27.537  -3.420  0.00  0.00      CHB  C
ATOM   2383  O   VAL C 147       7.920 -27.988  -2.402  0.00  0.00      CHB  O
ATOM   2384  N   GLY C 148       6.559 -26.499  -3.307  0.00  0.00      CHB  N
ATOM   2385  HN  GLY C 148       5.975 -26.239  -4.072  0.00  0.00      CHB  H
ATOM   2386  CA  GLY C 148       6.468 -25.709  -2.075  0.00  0.00      CHB  C
ATOM   2387  HA1 GLY C 148       5.921 -24.798  -2.267  0.00  0.00      CHB  H
ATOM   2388  HA2 GLY C 148       7.479 -25.435  -1.812  0.00  0.00      CHB  H
ATOM   2389  C   GLY C 148       5.766 -26.365  -0.908  0.00  0.00      CHB  C
ATOM   2390  O   GLY C 148       6.024 -25.915   0.178  0.00  0.00      CHB  O
ATOM   2391  N   MET C 149       5.006 -27.535  -1.077  0.00  0.00      CHB  N
ATOM   2392  HN  MET C 149       4.968 -27.796  -2.038  0.00  0.00      CHB  H
ATOM   2393  CA  MET C 149       4.119 -28.079  -0.048  0.00  0.00      CHB  C
ATOM   2394  HA  MET C 149       3.405 -27.320   0.236  0.00  0.00      CHB  H
ATOM   2395  CB  MET C 149       3.141 -29.136  -0.676  0.00  0.00      CHB  C
ATOM   2396  HB1 MET C 149       2.388 -29.376   0.105  0.00  0.00      CHB  H
ATOM   2397  HB2 MET C 149       2.629 -28.652  -1.535  0.00  0.00      CHB  H
ATOM   2398  CG  MET C 149       3.754 -30.442  -1.221  0.00  0.00      CHB  C
ATOM   2399  HG1 MET C 149       4.565 -30.182  -1.935  0.00  0.00      CHB  H
ATOM   2400  HG2 MET C 149       4.196 -31.022  -0.383  0.00  0.00      CHB  H
ATOM   2401  SD  MET C 149       2.468 -31.536  -1.923  0.00  0.00      CHB  S
ATOM   2402  CE  MET C 149       3.699 -32.645  -2.766  0.00  0.00      CHB  C
ATOM   2403  HE1 MET C 149       4.315 -32.081  -3.498  0.00  0.00      CHB  H
ATOM   2404  HE2 MET C 149       4.445 -33.052  -2.049  0.00  0.00      CHB  H
ATOM   2405  HE3 MET C 149       3.194 -33.501  -3.262  0.00  0.00      CHB  H
ATOM   2406  C   MET C 149       4.849 -28.531   1.168  0.00  0.00      CHB  C
ATOM   2407  O   MET C 149       4.584 -28.105   2.303  0.00  0.00      CHB  O
ATOM   2408  N   GLN C 150       5.997 -29.206   0.989  0.00  0.00      CHB  N
ATOM   2409  HN  GLN C 150       6.278 -29.534   0.091  0.00  0.00      CHB  H
ATOM   2410  CA  GLN C 150       6.832 -29.673   2.114  0.00  0.00      CHB  C
ATOM   2411  HA  GLN C 150       6.193 -30.054   2.896  0.00  0.00      CHB  H
ATOM   2412  CB  GLN C 150       7.650 -30.961   1.836  0.00  0.00      CHB  C
ATOM   2413  HB1 GLN C 150       8.510 -30.884   1.137  0.00  0.00      CHB  H
ATOM   2414  HB2 GLN C 150       8.185 -31.327   2.739  0.00  0.00      CHB  H
ATOM   2415  CG  GLN C 150       6.623 -32.149   1.453  0.00  0.00      CHB  C
ATOM   2416  HG1 GLN C 150       6.040 -32.225   2.396  0.00  0.00      CHB  H
ATOM   2417  HG2 GLN C 150       5.909 -31.925   0.632  0.00  0.00      CHB  H
ATOM   2418  CD  GLN C 150       7.218 -33.524   1.136  0.00  0.00      CHB  C
ATOM   2419  OE1 GLN C 150       7.227 -34.057   0.044  0.00  0.00      CHB  O
ATOM   2420  NE2 GLN C 150       7.765 -34.180   2.208  0.00  0.00      CHB  N
ATOM   2421 HE21 GLN C 150       8.043 -35.137   2.130  0.00  0.00      CHB  H
ATOM   2422 HE22 GLN C 150       7.809 -33.750   3.110  0.00  0.00      CHB  H
ATOM   2423  C   GLN C 150       7.593 -28.552   2.773  0.00  0.00      CHB  C
ATOM   2424  O   GLN C 150       7.720 -28.517   4.017  0.00  0.00      CHB  O
ATOM   2425  N   LEU C 151       8.132 -27.577   1.997  0.00  0.00      CHB  N
ATOM   2426  HN  LEU C 151       7.898 -27.652   1.031  0.00  0.00      CHB  H
ATOM   2427  CA  LEU C 151       8.704 -26.315   2.543  0.00  0.00      CHB  C
ATOM   2428  HA  LEU C 151       9.517 -26.739   3.113  0.00  0.00      CHB  H
ATOM   2429  CB  LEU C 151       9.199 -25.419   1.361  0.00  0.00      CHB  C
ATOM   2430  HB1 LEU C 151       9.809 -26.111   0.742  0.00  0.00      CHB  H
ATOM   2431  HB2 LEU C 151       8.339 -25.334   0.662  0.00  0.00      CHB  H
ATOM   2432  CG  LEU C 151       9.884 -24.143   1.702  0.00  0.00      CHB  C
ATOM   2433  HG  LEU C 151      10.455 -24.287   2.644  0.00  0.00      CHB  H
ATOM   2434  CD1 LEU C 151      10.950 -23.869   0.605  0.00  0.00      CHB  C
ATOM   2435 HD11 LEU C 151      11.454 -22.881   0.672  0.00  0.00      CHB  H
ATOM   2436 HD12 LEU C 151      11.823 -24.550   0.703  0.00  0.00      CHB  H
ATOM   2437 HD13 LEU C 151      10.538 -23.977  -0.421  0.00  0.00      CHB  H
ATOM   2438  CD2 LEU C 151       9.007 -22.875   1.832  0.00  0.00      CHB  C
ATOM   2439 HD21 LEU C 151       9.667 -21.984   1.901  0.00  0.00      CHB  H
ATOM   2440 HD22 LEU C 151       8.498 -22.621   0.878  0.00  0.00      CHB  H
ATOM   2441 HD23 LEU C 151       8.299 -22.902   2.687  0.00  0.00      CHB  H
ATOM   2442  C   LEU C 151       7.754 -25.576   3.438  0.00  0.00      CHB  C
ATOM   2443  O   LEU C 151       8.148 -25.278   4.573  0.00  0.00      CHB  O
ATOM   2444  N   PHE C 152       6.467 -25.327   3.053  0.00  0.00      CHB  N
ATOM   2445  HN  PHE C 152       6.173 -25.515   2.119  0.00  0.00      CHB  H
ATOM   2446  CA  PHE C 152       5.430 -24.673   3.834  0.00  0.00      CHB  C
ATOM   2447  HA  PHE C 152       5.743 -23.722   4.241  0.00  0.00      CHB  H
ATOM   2448  CB  PHE C 152       4.135 -24.407   3.043  0.00  0.00      CHB  C
ATOM   2449  HB1 PHE C 152       3.571 -25.325   2.773  0.00  0.00      CHB  H
ATOM   2450  HB2 PHE C 152       3.493 -23.696   3.606  0.00  0.00      CHB  H
ATOM   2451  CG  PHE C 152       4.342 -23.610   1.756  0.00  0.00      CHB  C
ATOM   2452  CD1 PHE C 152       5.100 -22.488   1.662  0.00  0.00      CHB  C
ATOM   2453  HD1 PHE C 152       5.693 -22.145   2.497  0.00  0.00      CHB  H
ATOM   2454  CE1 PHE C 152       5.148 -21.736   0.449  0.00  0.00      CHB  C
ATOM   2455  HE1 PHE C 152       5.719 -20.833   0.290  0.00  0.00      CHB  H
ATOM   2456  CZ  PHE C 152       4.486 -22.272  -0.695  0.00  0.00      CHB  C
ATOM   2457  HZ  PHE C 152       4.514 -21.668  -1.590  0.00  0.00      CHB  H
ATOM   2458  CD2 PHE C 152       3.580 -24.073   0.629  0.00  0.00      CHB  C
ATOM   2459  HD2 PHE C 152       2.932 -24.933   0.705  0.00  0.00      CHB  H
ATOM   2460  CE2 PHE C 152       3.639 -23.384  -0.550  0.00  0.00      CHB  C
ATOM   2461  HE2 PHE C 152       3.095 -23.686  -1.433  0.00  0.00      CHB  H
ATOM   2462  C   PHE C 152       5.189 -25.411   5.093  0.00  0.00      CHB  C
ATOM   2463  O   PHE C 152       5.220 -24.785   6.144  0.00  0.00      CHB  O
ATOM   2464  N   GLY C 153       5.059 -26.797   5.099  0.00  0.00      CHB  N
ATOM   2465  HN  GLY C 153       5.185 -27.319   4.259  0.00  0.00      CHB  H
ATOM   2466  CA  GLY C 153       4.745 -27.578   6.275  0.00  0.00      CHB  C
ATOM   2467  HA1 GLY C 153       4.302 -28.543   6.079  0.00  0.00      CHB  H
ATOM   2468  HA2 GLY C 153       4.003 -26.990   6.796  0.00  0.00      CHB  H
ATOM   2469  C   GLY C 153       5.894 -27.775   7.240  0.00  0.00      CHB  C
ATOM   2470  O   GLY C 153       5.759 -28.182   8.378  0.00  0.00      CHB  O
ATOM   2471  N   LYS C 154       7.137 -27.536   6.724  0.00  0.00      CHB  N
ATOM   2472  HN  LYS C 154       7.139 -27.486   5.728  0.00  0.00      CHB  H
ATOM   2473  CA  LYS C 154       8.367 -27.444   7.520  0.00  0.00      CHB  C
ATOM   2474  HA  LYS C 154       8.410 -28.288   8.193  0.00  0.00      CHB  H
ATOM   2475  CB  LYS C 154       9.633 -27.413   6.591  0.00  0.00      CHB  C
ATOM   2476  HB1 LYS C 154       9.564 -28.168   5.780  0.00  0.00      CHB  H
ATOM   2477  HB2 LYS C 154       9.920 -26.470   6.078  0.00  0.00      CHB  H
ATOM   2478  CG  LYS C 154      10.924 -27.825   7.291  0.00  0.00      CHB  C
ATOM   2479  HG1 LYS C 154      11.219 -27.066   8.046  0.00  0.00      CHB  H
ATOM   2480  HG2 LYS C 154      10.654 -28.791   7.768  0.00  0.00      CHB  H
ATOM   2481  CD  LYS C 154      12.150 -28.014   6.415  0.00  0.00      CHB  C
ATOM   2482  HD1 LYS C 154      11.883 -28.935   5.854  0.00  0.00      CHB  H
ATOM   2483  HD2 LYS C 154      12.278 -27.142   5.738  0.00  0.00      CHB  H
ATOM   2484  CE  LYS C 154      13.521 -28.239   7.076  0.00  0.00      CHB  C
ATOM   2485  HE1 LYS C 154      14.307 -28.411   6.310  0.00  0.00      CHB  H
ATOM   2486  HE2 LYS C 154      13.771 -27.309   7.629  0.00  0.00      CHB  H
ATOM   2487  NZ  LYS C 154      13.528 -29.480   7.994  0.00  0.00      CHB  N
ATOM   2488  HZ1 LYS C 154      14.023 -30.229   7.469  0.00  0.00      CHB  H
ATOM   2489  HZ2 LYS C 154      14.078 -29.264   8.850  0.00  0.00      CHB  H
ATOM   2490  HZ3 LYS C 154      12.582 -29.831   8.247  0.00  0.00      CHB  H
ATOM   2491  C   LYS C 154       8.214 -26.167   8.333  0.00  0.00      CHB  C
ATOM   2492  O   LYS C 154       8.278 -26.201   9.546  0.00  0.00      CHB  O
ATOM   2493  N   SER C 155       7.962 -25.078   7.608  0.00  0.00      CHB  N
ATOM   2494  HN  SER C 155       8.040 -25.202   6.622  0.00  0.00      CHB  H
ATOM   2495  CA  SER C 155       8.060 -23.772   8.193  0.00  0.00      CHB  C
ATOM   2496  HA  SER C 155       8.989 -23.584   8.711  0.00  0.00      CHB  H
ATOM   2497  CB  SER C 155       8.067 -22.807   7.074  0.00  0.00      CHB  C
ATOM   2498  HB1 SER C 155       8.890 -23.162   6.417  0.00  0.00      CHB  H
ATOM   2499  HB2 SER C 155       7.154 -23.026   6.480  0.00  0.00      CHB  H
ATOM   2500  OG  SER C 155       8.255 -21.373   7.414  0.00  0.00      CHB  O
ATOM   2501  HG1 SER C 155       7.471 -20.944   7.062  0.00  0.00      CHB  H
ATOM   2502  C   SER C 155       6.842 -23.322   9.124  0.00  0.00      CHB  C
ATOM   2503  O   SER C 155       6.936 -23.002  10.318  0.00  0.00      CHB  O
ATOM   2504  N   TYR C 156       5.626 -23.610   8.674  0.00  0.00      CHB  N
ATOM   2505  HN  TYR C 156       5.536 -23.850   7.710  0.00  0.00      CHB  H
ATOM   2506  CA  TYR C 156       4.386 -23.369   9.495  0.00  0.00      CHB  C
ATOM   2507  HA  TYR C 156       4.600 -22.803  10.390  0.00  0.00      CHB  H
ATOM   2508  CB  TYR C 156       3.426 -22.621   8.557  0.00  0.00      CHB  C
ATOM   2509  HB1 TYR C 156       3.165 -23.163   7.623  0.00  0.00      CHB  H
ATOM   2510  HB2 TYR C 156       2.455 -22.332   9.014  0.00  0.00      CHB  H
ATOM   2511  CG  TYR C 156       3.978 -21.322   8.035  0.00  0.00      CHB  C
ATOM   2512  CD1 TYR C 156       3.999 -21.004   6.683  0.00  0.00      CHB  C
ATOM   2513  HD1 TYR C 156       3.671 -21.727   5.951  0.00  0.00      CHB  H
ATOM   2514  CE1 TYR C 156       4.334 -19.685   6.229  0.00  0.00      CHB  C
ATOM   2515  HE1 TYR C 156       4.329 -19.483   5.168  0.00  0.00      CHB  H
ATOM   2516  CZ  TYR C 156       4.671 -18.768   7.223  0.00  0.00      CHB  C
ATOM   2517  OH  TYR C 156       5.083 -17.500   6.748  0.00  0.00      CHB  O
ATOM   2518  HH  TYR C 156       5.333 -16.899   7.454  0.00  0.00      CHB  H
ATOM   2519  CD2 TYR C 156       4.268 -20.326   8.972  0.00  0.00      CHB  C
ATOM   2520  HD2 TYR C 156       4.251 -20.575  10.023  0.00  0.00      CHB  H
ATOM   2521  CE2 TYR C 156       4.667 -19.080   8.595  0.00  0.00      CHB  C
ATOM   2522  HE2 TYR C 156       4.908 -18.292   9.294  0.00  0.00      CHB  H
ATOM   2523  C   TYR C 156       3.803 -24.678  10.037  0.00  0.00      CHB  C
ATOM   2524  O   TYR C 156       2.786 -25.155   9.535  0.00  0.00      CHB  O
ATOM   2525  N   LYS C 157       4.477 -25.240  11.054  0.00  0.00      CHB  N
ATOM   2526  HN  LYS C 157       5.377 -24.881  11.288  0.00  0.00      CHB  H
ATOM   2527  CA  LYS C 157       4.089 -26.542  11.530  0.00  0.00      CHB  C
ATOM   2528  HA  LYS C 157       4.100 -27.117  10.615  0.00  0.00      CHB  H
ATOM   2529  CB  LYS C 157       5.117 -26.981  12.575  0.00  0.00      CHB  C
ATOM   2530  HB1 LYS C 157       5.134 -26.195  13.360  0.00  0.00      CHB  H
ATOM   2531  HB2 LYS C 157       4.875 -27.992  12.967  0.00  0.00      CHB  H
ATOM   2532  CG  LYS C 157       6.542 -26.936  12.021  0.00  0.00      CHB  C
ATOM   2533  HG1 LYS C 157       6.546 -27.492  11.058  0.00  0.00      CHB  H
ATOM   2534  HG2 LYS C 157       6.930 -25.936  11.732  0.00  0.00      CHB  H
ATOM   2535  CD  LYS C 157       7.642 -27.544  12.948  0.00  0.00      CHB  C
ATOM   2536  HD1 LYS C 157       7.960 -26.836  13.742  0.00  0.00      CHB  H
ATOM   2537  HD2 LYS C 157       7.217 -28.299  13.644  0.00  0.00      CHB  H
ATOM   2538  CE  LYS C 157       8.861 -28.062  12.142  0.00  0.00      CHB  C
ATOM   2539  HE1 LYS C 157       9.408 -28.863  12.684  0.00  0.00      CHB  H
ATOM   2540  HE2 LYS C 157       8.629 -28.536  11.164  0.00  0.00      CHB  H
ATOM   2541  NZ  LYS C 157       9.919 -27.063  12.039  0.00  0.00      CHB  N
ATOM   2542  HZ1 LYS C 157      10.188 -26.949  13.038  0.00  0.00      CHB  H
ATOM   2543  HZ2 LYS C 157      10.771 -27.424  11.566  0.00  0.00      CHB  H
ATOM   2544  HZ3 LYS C 157       9.648 -26.108  11.732  0.00  0.00      CHB  H
ATOM   2545  C   LYS C 157       2.680 -26.727  12.134  0.00  0.00      CHB  C
ATOM   2546  O   LYS C 157       1.956 -27.749  12.025  0.00  0.00      CHB  O
ATOM   2547  N   GLU C 158       2.099 -25.698  12.781  0.00  0.00      CHB  N
ATOM   2548  HN  GLU C 158       2.581 -24.825  12.794  0.00  0.00      CHB  H
ATOM   2549  CA  GLU C 158       0.737 -25.631  13.306  0.00  0.00      CHB  C
ATOM   2550  HA  GLU C 158       0.363 -26.613  13.555  0.00  0.00      CHB  H
ATOM   2551  CB  GLU C 158       0.750 -24.753  14.587  0.00  0.00      CHB  C
ATOM   2552  HB1 GLU C 158       1.124 -23.777  14.211  0.00  0.00      CHB  H
ATOM   2553  HB2 GLU C 158      -0.262 -24.547  14.998  0.00  0.00      CHB  H
ATOM   2554  CG  GLU C 158       1.725 -25.289  15.617  0.00  0.00      CHB  C
ATOM   2555  HG1 GLU C 158       1.497 -26.348  15.865  0.00  0.00      CHB  H
ATOM   2556  HG2 GLU C 158       2.785 -25.178  15.302  0.00  0.00      CHB  H
ATOM   2557  CD  GLU C 158       1.500 -24.441  16.936  0.00  0.00      CHB  C
ATOM   2558  OE1 GLU C 158       1.271 -25.059  17.991  0.00  0.00      CHB  O
ATOM   2559  OE2 GLU C 158       1.617 -23.170  16.898  0.00  0.00      CHB  O
ATOM   2560  C   GLU C 158      -0.273 -25.025  12.339  0.00  0.00      CHB  C
ATOM   2561  O   GLU C 158      -1.458 -25.353  12.433  0.00  0.00      CHB  O
ATOM   2562  N   CYS C 159       0.223 -24.137  11.439  0.00  0.00      CHB  N
ATOM   2563  HN  CYS C 159       1.194 -23.914  11.458  0.00  0.00      CHB  H
ATOM   2564  CA  CYS C 159      -0.662 -23.351  10.561  0.00  0.00      CHB  C
ATOM   2565  HA  CYS C 159      -1.683 -23.239  10.897  0.00  0.00      CHB  H
ATOM   2566  CB  CYS C 159      -0.108 -21.812  10.618  0.00  0.00      CHB  C
ATOM   2567  HB1 CYS C 159       0.972 -21.930  10.385  0.00  0.00      CHB  H
ATOM   2568  HB2 CYS C 159      -0.561 -21.102   9.894  0.00  0.00      CHB  H
ATOM   2569  SG  CYS C 159      -0.410 -21.080  12.260  0.00  0.00      CHB  S
ATOM   2570  HG1 CYS C 159      -0.746 -19.858  11.872  0.00  0.00      CHB  H
ATOM   2571  C   CYS C 159      -0.809 -23.789   9.093  0.00  0.00      CHB  C
ATOM   2572  O   CYS C 159      -1.676 -23.334   8.402  0.00  0.00      CHB  O
ATOM   2573  N   MET C 160      -0.007 -24.714   8.555  0.00  0.00      CHB  N
ATOM   2574  HN  MET C 160       0.809 -25.045   9.022  0.00  0.00      CHB  H
ATOM   2575  CA  MET C 160      -0.224 -25.313   7.248  0.00  0.00      CHB  C
ATOM   2576  HA  MET C 160      -1.138 -24.988   6.772  0.00  0.00      CHB  H
ATOM   2577  CB  MET C 160       1.009 -25.167   6.216  0.00  0.00      CHB  C
ATOM   2578  HB1 MET C 160       1.225 -24.104   5.976  0.00  0.00      CHB  H
ATOM   2579  HB2 MET C 160       1.988 -25.551   6.574  0.00  0.00      CHB  H
ATOM   2580  CG  MET C 160       0.781 -25.965   4.886  0.00  0.00      CHB  C
ATOM   2581  HG1 MET C 160       1.801 -26.157   4.488  0.00  0.00      CHB  H
ATOM   2582  HG2 MET C 160       0.470 -27.010   5.103  0.00  0.00      CHB  H
ATOM   2583  SD  MET C 160      -0.463 -25.323   3.674  0.00  0.00      CHB  S
ATOM   2584  CE  MET C 160       0.286 -23.656   3.402  0.00  0.00      CHB  C
ATOM   2585  HE1 MET C 160       1.376 -23.724   3.197  0.00  0.00      CHB  H
ATOM   2586  HE2 MET C 160      -0.222 -23.210   2.520  0.00  0.00      CHB  H
ATOM   2587  HE3 MET C 160       0.259 -23.072   4.347  0.00  0.00      CHB  H
ATOM   2588  C   MET C 160      -0.434 -26.846   7.457  0.00  0.00      CHB  C
ATOM   2589  O   MET C 160       0.341 -27.467   8.140  0.00  0.00      CHB  O
ATOM   2590  N   HSE C 161      -1.434 -27.443   6.785  0.00  0.00      CHB  N
ATOM   2591  HN  HSE C 161      -2.016 -26.905   6.180  0.00  0.00      CHB  H
ATOM   2592  CA  HSE C 161      -1.734 -28.843   6.848  0.00  0.00      CHB  C
ATOM   2593  HA  HSE C 161      -0.864 -29.451   7.046  0.00  0.00      CHB  H
ATOM   2594  CB  HSE C 161      -2.752 -29.228   8.020  0.00  0.00      CHB  C
ATOM   2595  HB1 HSE C 161      -3.680 -28.617   8.006  0.00  0.00      CHB  H
ATOM   2596  HB2 HSE C 161      -3.099 -30.283   7.982  0.00  0.00      CHB  H
ATOM   2597  ND1 HSE C 161      -1.526 -29.789  10.131  0.00  0.00      CHB  N
ATOM   2598  CG  HSE C 161      -2.246 -28.825   9.419  0.00  0.00      CHB  C
ATOM   2599  CE1 HSE C 161      -1.132 -29.022  11.233  0.00  0.00      CHB  C
ATOM   2600  HE1 HSE C 161      -0.588 -29.436  12.082  0.00  0.00      CHB  H
ATOM   2601  NE2 HSE C 161      -1.404 -27.709  11.144  0.00  0.00      CHB  N
ATOM   2602  HE2 HSE C 161      -0.966 -26.978  11.667  0.00  0.00      CHB  H
ATOM   2603  CD2 HSE C 161      -2.206 -27.612  10.032  0.00  0.00      CHB  C
ATOM   2604  HD2 HSE C 161      -2.694 -26.699   9.715  0.00  0.00      CHB  H
ATOM   2605  C   HSE C 161      -2.408 -29.292   5.564  0.00  0.00      CHB  C
ATOM   2606  O   HSE C 161      -2.742 -30.451   5.443  0.00  0.00      CHB  O
ATOM   2607  N   ASP C 162      -2.509 -28.400   4.528  0.00  0.00      CHB  N
ATOM   2608  HN  ASP C 162      -2.213 -27.448   4.497  0.00  0.00      CHB  H
ATOM   2609  CA  ASP C 162      -3.267 -28.825   3.414  0.00  0.00      CHB  C
ATOM   2610  HA  ASP C 162      -3.094 -29.880   3.259  0.00  0.00      CHB  H
ATOM   2611  CB  ASP C 162      -4.797 -28.706   3.761  0.00  0.00      CHB  C
ATOM   2612  HB1 ASP C 162      -5.304 -29.474   3.138  0.00  0.00      CHB  H
ATOM   2613  HB2 ASP C 162      -4.967 -28.791   4.856  0.00  0.00      CHB  H
ATOM   2614  CG  ASP C 162      -5.322 -27.294   3.526  0.00  0.00      CHB  C
ATOM   2615  OD1 ASP C 162      -5.601 -26.623   4.572  0.00  0.00      CHB  O
ATOM   2616  OD2 ASP C 162      -5.621 -26.931   2.330  0.00  0.00      CHB  O
ATOM   2617  C   ASP C 162      -2.841 -28.271   2.063  0.00  0.00      CHB  C
ATOM   2618  O   ASP C 162      -2.307 -27.220   1.874  0.00  0.00      CHB  O
ATOM   2619  N   PHE C 163      -3.044 -29.141   1.024  0.00  0.00      CHB  N
ATOM   2620  HN  PHE C 163      -3.479 -29.982   1.336  0.00  0.00      CHB  H
ATOM   2621  CA  PHE C 163      -2.788 -28.968  -0.424  0.00  0.00      CHB  C
ATOM   2622  HA  PHE C 163      -1.717 -28.830  -0.418  0.00  0.00      CHB  H
ATOM   2623  CB  PHE C 163      -3.014 -30.317  -1.122  0.00  0.00      CHB  C
ATOM   2624  HB1 PHE C 163      -2.448 -31.135  -0.628  0.00  0.00      CHB  H
ATOM   2625  HB2 PHE C 163      -4.101 -30.481  -1.288  0.00  0.00      CHB  H
ATOM   2626  CG  PHE C 163      -2.370 -30.280  -2.504  0.00  0.00      CHB  C
ATOM   2627  CD1 PHE C 163      -1.000 -30.256  -2.605  0.00  0.00      CHB  C
ATOM   2628  HD1 PHE C 163      -0.406 -30.448  -1.724  0.00  0.00      CHB  H
ATOM   2629  CE1 PHE C 163      -0.400 -30.164  -3.897  0.00  0.00      CHB  C
ATOM   2630  HE1 PHE C 163       0.673 -30.285  -3.941  0.00  0.00      CHB  H
ATOM   2631  CZ  PHE C 163      -1.172 -30.132  -5.072  0.00  0.00      CHB  C
ATOM   2632  HZ  PHE C 163      -0.691 -30.238  -6.033  0.00  0.00      CHB  H
ATOM   2633  CD2 PHE C 163      -3.157 -30.077  -3.709  0.00  0.00      CHB  C
ATOM   2634  HD2 PHE C 163      -4.216 -29.904  -3.591  0.00  0.00      CHB  H
ATOM   2635  CE2 PHE C 163      -2.616 -30.105  -4.979  0.00  0.00      CHB  C
ATOM   2636  HE2 PHE C 163      -3.237 -30.053  -5.861  0.00  0.00      CHB  H
ATOM   2637  C   PHE C 163      -3.432 -27.668  -1.050  0.00  0.00      CHB  C
ATOM   2638  O   PHE C 163      -2.757 -26.954  -1.785  0.00  0.00      CHB  O
ATOM   2639  N   PHE C 164      -4.766 -27.469  -0.727  0.00  0.00      CHB  N
ATOM   2640  HN  PHE C 164      -5.286 -28.252  -0.392  0.00  0.00      CHB  H
ATOM   2641  CA  PHE C 164      -5.516 -26.259  -1.146  0.00  0.00      CHB  C
ATOM   2642  HA  PHE C 164      -5.320 -26.215  -2.207  0.00  0.00      CHB  H
ATOM   2643  CB  PHE C 164      -7.002 -26.418  -0.771  0.00  0.00      CHB  C
ATOM   2644  HB1 PHE C 164      -7.076 -26.397   0.338  0.00  0.00      CHB  H
ATOM   2645  HB2 PHE C 164      -7.570 -25.574  -1.219  0.00  0.00      CHB  H
ATOM   2646  CG  PHE C 164      -7.794 -27.561  -1.337  0.00  0.00      CHB  C
ATOM   2647  CD1 PHE C 164      -9.056 -27.793  -0.818  0.00  0.00      CHB  C
ATOM   2648  HD1 PHE C 164      -9.419 -27.289   0.066  0.00  0.00      CHB  H
ATOM   2649  CE1 PHE C 164      -9.922 -28.768  -1.432  0.00  0.00      CHB  C
ATOM   2650  HE1 PHE C 164     -10.969 -28.907  -1.204  0.00  0.00      CHB  H
ATOM   2651  CZ  PHE C 164      -9.327 -29.546  -2.471  0.00  0.00      CHB  C
ATOM   2652  HZ  PHE C 164      -9.948 -30.360  -2.815  0.00  0.00      CHB  H
ATOM   2653  CD2 PHE C 164      -7.303 -28.319  -2.384  0.00  0.00      CHB  C
ATOM   2654  HD2 PHE C 164      -6.307 -28.102  -2.740  0.00  0.00      CHB  H
ATOM   2655  CE2 PHE C 164      -8.001 -29.368  -2.889  0.00  0.00      CHB  C
ATOM   2656  HE2 PHE C 164      -7.547 -29.989  -3.648  0.00  0.00      CHB  H
ATOM   2657  C   PHE C 164      -4.972 -24.961  -0.648  0.00  0.00      CHB  C
ATOM   2658  O   PHE C 164      -4.721 -24.025  -1.376  0.00  0.00      CHB  O
ATOM   2659  N   HSE C 165      -4.626 -24.894   0.642  0.00  0.00      CHB  N
ATOM   2660  HN  HSE C 165      -4.995 -25.658   1.166  0.00  0.00      CHB  H
ATOM   2661  CA  HSE C 165      -3.846 -23.835   1.281  0.00  0.00      CHB  C
ATOM   2662  HA  HSE C 165      -4.351 -22.950   0.921  0.00  0.00      CHB  H
ATOM   2663  CB  HSE C 165      -3.714 -23.941   2.836  0.00  0.00      CHB  C
ATOM   2664  HB1 HSE C 165      -4.757 -24.099   3.186  0.00  0.00      CHB  H
ATOM   2665  HB2 HSE C 165      -3.263 -24.928   3.072  0.00  0.00      CHB  H
ATOM   2666  ND1 HSE C 165      -3.088 -22.925   5.015  0.00  0.00      CHB  N
ATOM   2667  CG  HSE C 165      -3.235 -22.822   3.658  0.00  0.00      CHB  C
ATOM   2668  CE1 HSE C 165      -2.547 -21.772   5.401  0.00  0.00      CHB  C
ATOM   2669  HE1 HSE C 165      -2.072 -21.676   6.377  0.00  0.00      CHB  H
ATOM   2670  NE2 HSE C 165      -2.390 -20.977   4.376  0.00  0.00      CHB  N
ATOM   2671  HE2 HSE C 165      -1.912 -20.100   4.431  0.00  0.00      CHB  H
ATOM   2672  CD2 HSE C 165      -2.755 -21.618   3.243  0.00  0.00      CHB  C
ATOM   2673  HD2 HSE C 165      -2.593 -21.146   2.282  0.00  0.00      CHB  H
ATOM   2674  C   HSE C 165      -2.493 -23.712   0.616  0.00  0.00      CHB  C
ATOM   2675  O   HSE C 165      -2.127 -22.645   0.185  0.00  0.00      CHB  O
ATOM   2676  N   SER C 166      -1.708 -24.737   0.541  0.00  0.00      CHB  N
ATOM   2677  HN  SER C 166      -2.007 -25.596   0.952  0.00  0.00      CHB  H
ATOM   2678  CA  SER C 166      -0.404 -24.857  -0.234  0.00  0.00      CHB  C
ATOM   2679  HA  SER C 166       0.214 -24.273   0.430  0.00  0.00      CHB  H
ATOM   2680  CB  SER C 166       0.177 -26.282  -0.354  0.00  0.00      CHB  C
ATOM   2681  HB1 SER C 166      -0.545 -26.951  -0.869  0.00  0.00      CHB  H
ATOM   2682  HB2 SER C 166       1.049 -26.332  -1.041  0.00  0.00      CHB  H
ATOM   2683  OG  SER C 166       0.385 -26.754   0.939  0.00  0.00      CHB  O
ATOM   2684  HG1 SER C 166      -0.472 -26.909   1.341  0.00  0.00      CHB  H
ATOM   2685  C   SER C 166      -0.451 -24.200  -1.628  0.00  0.00      CHB  C
ATOM   2686  O   SER C 166       0.408 -23.324  -1.829  0.00  0.00      CHB  O
ATOM   2687  N   PHE C 167      -1.412 -24.541  -2.527  0.00  0.00      CHB  N
ATOM   2688  HN  PHE C 167      -2.023 -25.289  -2.278  0.00  0.00      CHB  H
ATOM   2689  CA  PHE C 167      -1.725 -23.945  -3.814  0.00  0.00      CHB  C
ATOM   2690  HA  PHE C 167      -0.871 -24.033  -4.469  0.00  0.00      CHB  H
ATOM   2691  CB  PHE C 167      -2.886 -24.809  -4.342  0.00  0.00      CHB  C
ATOM   2692  HB1 PHE C 167      -2.566 -25.872  -4.402  0.00  0.00      CHB  H
ATOM   2693  HB2 PHE C 167      -3.708 -24.751  -3.598  0.00  0.00      CHB  H
ATOM   2694  CG  PHE C 167      -3.398 -24.399  -5.674  0.00  0.00      CHB  C
ATOM   2695  CD1 PHE C 167      -4.552 -23.599  -5.859  0.00  0.00      CHB  C
ATOM   2696  HD1 PHE C 167      -5.038 -23.234  -4.967  0.00  0.00      CHB  H
ATOM   2697  CE1 PHE C 167      -4.976 -23.203  -7.160  0.00  0.00      CHB  C
ATOM   2698  HE1 PHE C 167      -5.738 -22.466  -7.371  0.00  0.00      CHB  H
ATOM   2699  CZ  PHE C 167      -4.204 -23.716  -8.270  0.00  0.00      CHB  C
ATOM   2700  HZ  PHE C 167      -4.555 -23.505  -9.270  0.00  0.00      CHB  H
ATOM   2701  CD2 PHE C 167      -2.649 -24.825  -6.763  0.00  0.00      CHB  C
ATOM   2702  HD2 PHE C 167      -1.766 -25.437  -6.657  0.00  0.00      CHB  H
ATOM   2703  CE2 PHE C 167      -3.112 -24.488  -8.088  0.00  0.00      CHB  C
ATOM   2704  HE2 PHE C 167      -2.523 -24.768  -8.949  0.00  0.00      CHB  H
ATOM   2705  C   PHE C 167      -2.138 -22.504  -3.693  0.00  0.00      CHB  C
ATOM   2706  O   PHE C 167      -1.661 -21.665  -4.485  0.00  0.00      CHB  O
ATOM   2707  N   LEU C 168      -2.952 -22.192  -2.661  0.00  0.00      CHB  N
ATOM   2708  HN  LEU C 168      -3.254 -22.838  -1.964  0.00  0.00      CHB  H
ATOM   2709  CA  LEU C 168      -3.305 -20.823  -2.453  0.00  0.00      CHB  C
ATOM   2710  HA  LEU C 168      -3.599 -20.559  -3.458  0.00  0.00      CHB  H
ATOM   2711  CB  LEU C 168      -4.627 -20.927  -1.638  0.00  0.00      CHB  C
ATOM   2712  HB1 LEU C 168      -5.270 -21.651  -2.183  0.00  0.00      CHB  H
ATOM   2713  HB2 LEU C 168      -4.492 -21.407  -0.645  0.00  0.00      CHB  H
ATOM   2714  CG  LEU C 168      -5.357 -19.595  -1.504  0.00  0.00      CHB  C
ATOM   2715  HG  LEU C 168      -4.783 -18.825  -0.947  0.00  0.00      CHB  H
ATOM   2716  CD1 LEU C 168      -5.789 -18.943  -2.804  0.00  0.00      CHB  C
ATOM   2717 HD11 LEU C 168      -6.233 -17.934  -2.667  0.00  0.00      CHB  H
ATOM   2718 HD12 LEU C 168      -4.847 -18.818  -3.380  0.00  0.00      CHB  H
ATOM   2719 HD13 LEU C 168      -6.544 -19.610  -3.273  0.00  0.00      CHB  H
ATOM   2720  CD2 LEU C 168      -6.596 -19.800  -0.572  0.00  0.00      CHB  C
ATOM   2721 HD21 LEU C 168      -6.315 -20.006   0.483  0.00  0.00      CHB  H
ATOM   2722 HD22 LEU C 168      -7.168 -18.847  -0.564  0.00  0.00      CHB  H
ATOM   2723 HD23 LEU C 168      -7.158 -20.638  -1.035  0.00  0.00      CHB  H
ATOM   2724  C   LEU C 168      -2.296 -19.750  -1.977  0.00  0.00      CHB  C
ATOM   2725  O   LEU C 168      -2.303 -18.602  -2.412  0.00  0.00      CHB  O
ATOM   2726  N   ILE C 169      -1.379 -20.200  -1.120  0.00  0.00      CHB  N
ATOM   2727  HN  ILE C 169      -1.350 -21.086  -0.664  0.00  0.00      CHB  H
ATOM   2728  CA  ILE C 169      -0.306 -19.381  -0.683  0.00  0.00      CHB  C
ATOM   2729  HA  ILE C 169      -0.693 -18.374  -0.625  0.00  0.00      CHB  H
ATOM   2730  CB  ILE C 169       0.260 -19.835   0.692  0.00  0.00      CHB  C
ATOM   2731  HB  ILE C 169      -0.671 -19.902   1.295  0.00  0.00      CHB  H
ATOM   2732  CG2 ILE C 169       0.779 -21.275   0.601  0.00  0.00      CHB  C
ATOM   2733 HG21 ILE C 169       1.721 -21.334   0.016  0.00  0.00      CHB  H
ATOM   2734 HG22 ILE C 169       1.106 -21.580   1.617  0.00  0.00      CHB  H
ATOM   2735 HG23 ILE C 169       0.042 -22.056   0.315  0.00  0.00      CHB  H
ATOM   2736  CG1 ILE C 169       1.253 -18.841   1.302  0.00  0.00      CHB  C
ATOM   2737 HG11 ILE C 169       2.139 -18.928   0.637  0.00  0.00      CHB  H
ATOM   2738 HG12 ILE C 169       0.957 -17.778   1.169  0.00  0.00      CHB  H
ATOM   2739  CD  ILE C 169       1.651 -19.128   2.745  0.00  0.00      CHB  C
ATOM   2740  HD1 ILE C 169       0.768 -19.297   3.398  0.00  0.00      CHB  H
ATOM   2741  HD2 ILE C 169       2.147 -20.121   2.800  0.00  0.00      CHB  H
ATOM   2742  HD3 ILE C 169       2.279 -18.324   3.185  0.00  0.00      CHB  H
ATOM   2743  C   ILE C 169       0.752 -19.225  -1.894  0.00  0.00      CHB  C
ATOM   2744  O   ILE C 169       1.235 -18.104  -2.159  0.00  0.00      CHB  O
ATOM   2745  N   VAL C 170       0.942 -20.245  -2.806  0.00  0.00      CHB  N
ATOM   2746  HN  VAL C 170       0.446 -21.086  -2.604  0.00  0.00      CHB  H
ATOM   2747  CA  VAL C 170       1.626 -19.992  -4.064  0.00  0.00      CHB  C
ATOM   2748  HA  VAL C 170       2.584 -19.550  -3.829  0.00  0.00      CHB  H
ATOM   2749  CB  VAL C 170       1.870 -21.310  -4.840  0.00  0.00      CHB  C
ATOM   2750  HB  VAL C 170       0.932 -21.868  -5.051  0.00  0.00      CHB  H
ATOM   2751  CG1 VAL C 170       2.483 -21.016  -6.250  0.00  0.00      CHB  C
ATOM   2752 HG11 VAL C 170       2.656 -22.019  -6.696  0.00  0.00      CHB  H
ATOM   2753 HG12 VAL C 170       1.765 -20.499  -6.922  0.00  0.00      CHB  H
ATOM   2754 HG13 VAL C 170       3.473 -20.527  -6.131  0.00  0.00      CHB  H
ATOM   2755  CG2 VAL C 170       2.840 -22.227  -4.143  0.00  0.00      CHB  C
ATOM   2756 HG21 VAL C 170       3.799 -21.743  -3.861  0.00  0.00      CHB  H
ATOM   2757 HG22 VAL C 170       2.395 -22.650  -3.217  0.00  0.00      CHB  H
ATOM   2758 HG23 VAL C 170       3.168 -23.041  -4.824  0.00  0.00      CHB  H
ATOM   2759  C   VAL C 170       0.976 -18.934  -4.947  0.00  0.00      CHB  C
ATOM   2760  O   VAL C 170       1.713 -18.213  -5.604  0.00  0.00      CHB  O
ATOM   2761  N   PHE C 171      -0.411 -18.917  -5.044  0.00  0.00      CHB  N
ATOM   2762  HN  PHE C 171      -0.761 -19.711  -4.553  0.00  0.00      CHB  H
ATOM   2763  CA  PHE C 171      -1.210 -17.902  -5.817  0.00  0.00      CHB  C
ATOM   2764  HA  PHE C 171      -0.844 -17.883  -6.832  0.00  0.00      CHB  H
ATOM   2765  CB  PHE C 171      -2.710 -18.322  -5.801  0.00  0.00      CHB  C
ATOM   2766  HB1 PHE C 171      -2.768 -19.412  -5.591  0.00  0.00      CHB  H
ATOM   2767  HB2 PHE C 171      -3.312 -17.771  -5.048  0.00  0.00      CHB  H
ATOM   2768  CG  PHE C 171      -3.311 -18.192  -7.212  0.00  0.00      CHB  C
ATOM   2769  CD1 PHE C 171      -3.388 -16.888  -7.879  0.00  0.00      CHB  C
ATOM   2770  HD1 PHE C 171      -3.019 -15.944  -7.505  0.00  0.00      CHB  H
ATOM   2771  CE1 PHE C 171      -3.858 -16.784  -9.192  0.00  0.00      CHB  C
ATOM   2772  HE1 PHE C 171      -3.775 -15.820  -9.673  0.00  0.00      CHB  H
ATOM   2773  CZ  PHE C 171      -4.294 -17.921  -9.808  0.00  0.00      CHB  C
ATOM   2774  HZ  PHE C 171      -4.653 -17.737 -10.810  0.00  0.00      CHB  H
ATOM   2775  CD2 PHE C 171      -3.756 -19.304  -7.941  0.00  0.00      CHB  C
ATOM   2776  HD2 PHE C 171      -3.720 -20.272  -7.464  0.00  0.00      CHB  H
ATOM   2777  CE2 PHE C 171      -4.228 -19.204  -9.267  0.00  0.00      CHB  C
ATOM   2778  HE2 PHE C 171      -4.518 -20.054  -9.866  0.00  0.00      CHB  H
ATOM   2779  C   PHE C 171      -1.145 -16.499  -5.233  0.00  0.00      CHB  C
ATOM   2780  O   PHE C 171      -1.260 -15.540  -5.978  0.00  0.00      CHB  O
ATOM   2781  N   ARG C 172      -1.001 -16.300  -3.931  0.00  0.00      CHB  N
ATOM   2782  HN  ARG C 172      -1.139 -17.064  -3.305  0.00  0.00      CHB  H
ATOM   2783  CA  ARG C 172      -0.793 -15.046  -3.157  0.00  0.00      CHB  C
ATOM   2784  HA  ARG C 172      -1.456 -14.275  -3.521  0.00  0.00      CHB  H
ATOM   2785  CB  ARG C 172      -0.970 -15.321  -1.672  0.00  0.00      CHB  C
ATOM   2786  HB1 ARG C 172      -1.851 -15.996  -1.626  0.00  0.00      CHB  H
ATOM   2787  HB2 ARG C 172      -0.069 -15.920  -1.419  0.00  0.00      CHB  H
ATOM   2788  CG  ARG C 172      -1.152 -14.150  -0.694  0.00  0.00      CHB  C
ATOM   2789  HG1 ARG C 172      -0.722 -13.251  -1.184  0.00  0.00      CHB  H
ATOM   2790  HG2 ARG C 172      -2.253 -14.035  -0.786  0.00  0.00      CHB  H
ATOM   2791  CD  ARG C 172      -0.642 -14.253   0.752  0.00  0.00      CHB  C
ATOM   2792  HD1 ARG C 172      -1.213 -14.988   1.359  0.00  0.00      CHB  H
ATOM   2793  HD2 ARG C 172       0.451 -14.442   0.690  0.00  0.00      CHB  H
ATOM   2794  NE  ARG C 172      -0.786 -12.889   1.275  0.00  0.00      CHB  N
ATOM   2795  HE  ARG C 172      -0.719 -12.232   0.524  0.00  0.00      CHB  H
ATOM   2796  CZ  ARG C 172      -0.766 -12.538   2.522  0.00  0.00      CHB  C
ATOM   2797  NH1 ARG C 172      -0.941 -13.454   3.459  0.00  0.00      CHB  N
ATOM   2798 HH11 ARG C 172      -0.908 -13.222   4.431  0.00  0.00      CHB  H
ATOM   2799 HH12 ARG C 172      -0.570 -14.366   3.284  0.00  0.00      CHB  H
ATOM   2800  NH2 ARG C 172      -0.746 -11.272   2.843  0.00  0.00      CHB  N
ATOM   2801 HH21 ARG C 172      -0.687 -10.698   2.027  0.00  0.00      CHB  H
ATOM   2802 HH22 ARG C 172      -0.913 -10.997   3.790  0.00  0.00      CHB  H
ATOM   2803  C   ARG C 172       0.626 -14.519  -3.407  0.00  0.00      CHB  C
ATOM   2804  O   ARG C 172       0.766 -13.314  -3.675  0.00  0.00      CHB  O
ATOM   2805  N   ILE C 173       1.600 -15.484  -3.486  0.00  0.00      CHB  N
ATOM   2806  HN  ILE C 173       1.375 -16.446  -3.349  0.00  0.00      CHB  H
ATOM   2807  CA  ILE C 173       3.021 -15.252  -3.797  0.00  0.00      CHB  C
ATOM   2808  HA  ILE C 173       3.387 -14.487  -3.129  0.00  0.00      CHB  H
ATOM   2809  CB  ILE C 173       3.864 -16.461  -3.336  0.00  0.00      CHB  C
ATOM   2810  HB  ILE C 173       3.377 -17.396  -3.685  0.00  0.00      CHB  H
ATOM   2811  CG2 ILE C 173       5.305 -16.526  -3.846  0.00  0.00      CHB  C
ATOM   2812 HG21 ILE C 173       5.824 -15.550  -3.731  0.00  0.00      CHB  H
ATOM   2813 HG22 ILE C 173       5.958 -17.358  -3.509  0.00  0.00      CHB  H
ATOM   2814 HG23 ILE C 173       5.244 -16.622  -4.951  0.00  0.00      CHB  H
ATOM   2815  CG1 ILE C 173       3.867 -16.424  -1.773  0.00  0.00      CHB  C
ATOM   2816 HG11 ILE C 173       4.527 -15.627  -1.367  0.00  0.00      CHB  H
ATOM   2817 HG12 ILE C 173       2.838 -16.235  -1.399  0.00  0.00      CHB  H
ATOM   2818  CD  ILE C 173       4.334 -17.766  -1.163  0.00  0.00      CHB  C
ATOM   2819  HD1 ILE C 173       3.659 -18.545  -1.576  0.00  0.00      CHB  H
ATOM   2820  HD2 ILE C 173       5.417 -17.942  -1.337  0.00  0.00      CHB  H
ATOM   2821  HD3 ILE C 173       4.119 -17.805  -0.074  0.00  0.00      CHB  H
ATOM   2822  C   ILE C 173       3.326 -14.854  -5.223  0.00  0.00      CHB  C
ATOM   2823  O   ILE C 173       4.088 -13.917  -5.520  0.00  0.00      CHB  O
ATOM   2824  N   LEU C 174       2.579 -15.390  -6.211  0.00  0.00      CHB  N
ATOM   2825  HN  LEU C 174       1.976 -16.116  -5.891  0.00  0.00      CHB  H
ATOM   2826  CA  LEU C 174       2.551 -14.990  -7.618  0.00  0.00      CHB  C
ATOM   2827  HA  LEU C 174       3.550 -15.176  -7.983  0.00  0.00      CHB  H
ATOM   2828  CB  LEU C 174       1.570 -15.957  -8.325  0.00  0.00      CHB  C
ATOM   2829  HB1 LEU C 174       1.749 -17.012  -8.024  0.00  0.00      CHB  H
ATOM   2830  HB2 LEU C 174       0.552 -15.875  -7.887  0.00  0.00      CHB  H
ATOM   2831  CG  LEU C 174       1.429 -15.938  -9.864  0.00  0.00      CHB  C
ATOM   2832  HG  LEU C 174       2.439 -15.708 -10.267  0.00  0.00      CHB  H
ATOM   2833  CD1 LEU C 174       1.118 -17.339 -10.456  0.00  0.00      CHB  C
ATOM   2834 HD11 LEU C 174       1.145 -17.318 -11.566  0.00  0.00      CHB  H
ATOM   2835 HD12 LEU C 174       1.858 -18.033 -10.002  0.00  0.00      CHB  H
ATOM   2836 HD13 LEU C 174       0.117 -17.594 -10.047  0.00  0.00      CHB  H
ATOM   2837  CD2 LEU C 174       0.419 -14.937 -10.468  0.00  0.00      CHB  C
ATOM   2838 HD21 LEU C 174       0.426 -14.946 -11.579  0.00  0.00      CHB  H
ATOM   2839 HD22 LEU C 174      -0.640 -15.150 -10.209  0.00  0.00      CHB  H
ATOM   2840 HD23 LEU C 174       0.588 -13.944  -9.999  0.00  0.00      CHB  H
ATOM   2841  C   LEU C 174       2.285 -13.507  -7.856  0.00  0.00      CHB  C
ATOM   2842  O   LEU C 174       2.958 -12.811  -8.578  0.00  0.00      CHB  O
ATOM   2843  N   CYS C 175       1.304 -13.030  -7.023  0.00  0.00      CHB  N
ATOM   2844  HN  CYS C 175       0.903 -13.575  -6.291  0.00  0.00      CHB  H
ATOM   2845  CA  CYS C 175       0.891 -11.668  -7.067  0.00  0.00      CHB  C
ATOM   2846  HA  CYS C 175       0.743 -11.445  -8.113  0.00  0.00      CHB  H
ATOM   2847  CB  CYS C 175      -0.324 -11.492  -6.215  0.00  0.00      CHB  C
ATOM   2848  HB1 CYS C 175      -0.160 -11.759  -5.149  0.00  0.00      CHB  H
ATOM   2849  HB2 CYS C 175      -0.719 -10.468  -6.388  0.00  0.00      CHB  H
ATOM   2850  SG  CYS C 175      -1.689 -12.464  -6.900  0.00  0.00      CHB  S
ATOM   2851  HG1 CYS C 175      -1.269 -13.687  -6.609  0.00  0.00      CHB  H
ATOM   2852  C   CYS C 175       1.853 -10.754  -6.407  0.00  0.00      CHB  C
ATOM   2853  O   CYS C 175       1.487  -9.636  -6.119  0.00  0.00      CHB  O
ATOM   2854  N   GLY C 176       3.081 -11.227  -6.011  0.00  0.00      CHB  N
ATOM   2855  HN  GLY C 176       3.307 -12.197  -6.072  0.00  0.00      CHB  H
ATOM   2856  CA  GLY C 176       4.081 -10.397  -5.457  0.00  0.00      CHB  C
ATOM   2857  HA1 GLY C 176       3.949  -9.361  -5.735  0.00  0.00      CHB  H
ATOM   2858  HA2 GLY C 176       5.030 -10.842  -5.717  0.00  0.00      CHB  H
ATOM   2859  C   GLY C 176       4.193 -10.337  -3.953  0.00  0.00      CHB  C
ATOM   2860  O   GLY C 176       5.190  -9.963  -3.424  0.00  0.00      CHB  O
ATOM   2861  N   GLU C 177       3.199 -10.802  -3.208  0.00  0.00      CHB  N
ATOM   2862  HN  GLU C 177       2.300 -10.938  -3.616  0.00  0.00      CHB  H
ATOM   2863  CA  GLU C 177       3.274 -10.828  -1.736  0.00  0.00      CHB  C
ATOM   2864  HA  GLU C 177       3.751  -9.925  -1.384  0.00  0.00      CHB  H
ATOM   2865  CB  GLU C 177       1.855 -10.903  -1.072  0.00  0.00      CHB  C
ATOM   2866  HB1 GLU C 177       1.201 -11.699  -1.488  0.00  0.00      CHB  H
ATOM   2867  HB2 GLU C 177       1.947 -11.086   0.020  0.00  0.00      CHB  H
ATOM   2868  CG  GLU C 177       0.969  -9.621  -1.265  0.00  0.00      CHB  C
ATOM   2869  HG1 GLU C 177       1.696  -8.782  -1.225  0.00  0.00      CHB  H
ATOM   2870  HG2 GLU C 177       0.608  -9.743  -2.309  0.00  0.00      CHB  H
ATOM   2871  CD  GLU C 177      -0.111  -9.298  -0.191  0.00  0.00      CHB  C
ATOM   2872  OE1 GLU C 177      -0.139  -8.174   0.333  0.00  0.00      CHB  O
ATOM   2873  OE2 GLU C 177      -0.895 -10.272   0.063  0.00  0.00      CHB  O
ATOM   2874  C   GLU C 177       4.179 -11.971  -1.167  0.00  0.00      CHB  C
ATOM   2875  O   GLU C 177       3.694 -13.102  -0.999  0.00  0.00      CHB  O
ATOM   2876  N   TRP C 178       5.468 -11.729  -0.864  0.00  0.00      CHB  N
ATOM   2877  HN  TRP C 178       5.895 -10.829  -0.903  0.00  0.00      CHB  H
ATOM   2878  CA  TRP C 178       6.256 -12.840  -0.211  0.00  0.00      CHB  C
ATOM   2879  HA  TRP C 178       5.632 -13.495   0.380  0.00  0.00      CHB  H
ATOM   2880  CB  TRP C 178       6.899 -13.740  -1.350  0.00  0.00      CHB  C
ATOM   2881  HB1 TRP C 178       7.546 -14.452  -0.794  0.00  0.00      CHB  H
ATOM   2882  HB2 TRP C 178       6.018 -14.264  -1.779  0.00  0.00      CHB  H
ATOM   2883  CG  TRP C 178       7.530 -13.123  -2.586  0.00  0.00      CHB  C
ATOM   2884  CD1 TRP C 178       6.909 -12.821  -3.753  0.00  0.00      CHB  C
ATOM   2885  HD1 TRP C 178       5.830 -12.817  -3.728  0.00  0.00      CHB  H
ATOM   2886  NE1 TRP C 178       7.849 -12.476  -4.735  0.00  0.00      CHB  N
ATOM   2887  HE1 TRP C 178       7.698 -12.653  -5.683  0.00  0.00      CHB  H
ATOM   2888  CE2 TRP C 178       9.045 -12.636  -4.178  0.00  0.00      CHB  C
ATOM   2889  CD2 TRP C 178       8.900 -13.023  -2.862  0.00  0.00      CHB  C
ATOM   2890  CE3 TRP C 178       9.972 -13.146  -2.019  0.00  0.00      CHB  C
ATOM   2891  HE3 TRP C 178       9.706 -13.411  -1.006  0.00  0.00      CHB  H
ATOM   2892  CZ3 TRP C 178      11.288 -13.044  -2.455  0.00  0.00      CHB  C
ATOM   2893  HZ3 TRP C 178      12.028 -13.047  -1.668  0.00  0.00      CHB  H
ATOM   2894  CZ2 TRP C 178      10.404 -12.499  -4.662  0.00  0.00      CHB  C
ATOM   2895  HZ2 TRP C 178      10.511 -12.208  -5.697  0.00  0.00      CHB  H
ATOM   2896  CH2 TRP C 178      11.508 -12.689  -3.725  0.00  0.00      CHB  C
ATOM   2897  HH2 TRP C 178      12.420 -12.268  -4.124  0.00  0.00      CHB  H
ATOM   2898  C   TRP C 178       7.354 -12.367   0.701  0.00  0.00      CHB  C
ATOM   2899  O   TRP C 178       8.128 -13.170   1.183  0.00  0.00      CHB  O
ATOM   2900  N   ILE C 179       7.596 -11.050   0.953  0.00  0.00      CHB  N
ATOM   2901  HN  ILE C 179       7.152 -10.309   0.455  0.00  0.00      CHB  H
ATOM   2902  CA  ILE C 179       8.747 -10.590   1.763  0.00  0.00      CHB  C
ATOM   2903  HA  ILE C 179       9.588 -11.093   1.310  0.00  0.00      CHB  H
ATOM   2904  CB  ILE C 179       8.939  -9.154   1.734  0.00  0.00      CHB  C
ATOM   2905  HB  ILE C 179       7.954  -8.661   1.881  0.00  0.00      CHB  H
ATOM   2906  CG2 ILE C 179       9.908  -8.738   2.918  0.00  0.00      CHB  C
ATOM   2907 HG21 ILE C 179       9.536  -8.988   3.935  0.00  0.00      CHB  H
ATOM   2908 HG22 ILE C 179      10.860  -9.310   2.934  0.00  0.00      CHB  H
ATOM   2909 HG23 ILE C 179      10.186  -7.663   2.935  0.00  0.00      CHB  H
ATOM   2910  CG1 ILE C 179       9.378  -8.668   0.351  0.00  0.00      CHB  C
ATOM   2911 HG11 ILE C 179      10.472  -8.852   0.288  0.00  0.00      CHB  H
ATOM   2912 HG12 ILE C 179       8.887  -9.309  -0.413  0.00  0.00      CHB  H
ATOM   2913  CD  ILE C 179       8.988  -7.176   0.103  0.00  0.00      CHB  C
ATOM   2914  HD1 ILE C 179       7.987  -6.948   0.529  0.00  0.00      CHB  H
ATOM   2915  HD2 ILE C 179       9.775  -6.538   0.558  0.00  0.00      CHB  H
ATOM   2916  HD3 ILE C 179       9.019  -6.835  -0.954  0.00  0.00      CHB  H
ATOM   2917  C   ILE C 179       8.640 -11.152   3.252  0.00  0.00      CHB  C
ATOM   2918  O   ILE C 179       9.584 -11.736   3.836  0.00  0.00      CHB  O
ATOM   2919  N   GLU C 180       7.470 -11.028   3.856  0.00  0.00      CHB  N
ATOM   2920  HN  GLU C 180       6.784 -10.536   3.327  0.00  0.00      CHB  H
ATOM   2921  CA  GLU C 180       7.083 -11.506   5.196  0.00  0.00      CHB  C
ATOM   2922  HA  GLU C 180       7.680 -11.062   5.979  0.00  0.00      CHB  H
ATOM   2923  CB  GLU C 180       5.686 -11.077   5.689  0.00  0.00      CHB  C
ATOM   2924  HB1 GLU C 180       4.988 -11.461   4.915  0.00  0.00      CHB  H
ATOM   2925  HB2 GLU C 180       5.481 -11.637   6.626  0.00  0.00      CHB  H
ATOM   2926  CG  GLU C 180       5.476  -9.540   5.867  0.00  0.00      CHB  C
ATOM   2927  HG1 GLU C 180       6.115  -9.217   6.716  0.00  0.00      CHB  H
ATOM   2928  HG2 GLU C 180       5.715  -8.901   4.990  0.00  0.00      CHB  H
ATOM   2929  CD  GLU C 180       4.087  -8.988   6.306  0.00  0.00      CHB  C
ATOM   2930  OE1 GLU C 180       3.102  -9.205   5.547  0.00  0.00      CHB  O
ATOM   2931  OE2 GLU C 180       3.971  -8.401   7.407  0.00  0.00      CHB  O
ATOM   2932  C   GLU C 180       7.162 -13.009   5.339  0.00  0.00      CHB  C
ATOM   2933  O   GLU C 180       7.572 -13.502   6.418  0.00  0.00      CHB  O
ATOM   2934  N   THR C 181       6.776 -13.800   4.302  0.00  0.00      CHB  N
ATOM   2935  HN  THR C 181       6.366 -13.261   3.571  0.00  0.00      CHB  H
ATOM   2936  CA  THR C 181       6.767 -15.241   4.308  0.00  0.00      CHB  C
ATOM   2937  HA  THR C 181       6.423 -15.701   5.223  0.00  0.00      CHB  H
ATOM   2938  CB  THR C 181       5.943 -15.813   3.085  0.00  0.00      CHB  C
ATOM   2939  HB  THR C 181       6.511 -15.426   2.213  0.00  0.00      CHB  H
ATOM   2940  OG1 THR C 181       4.629 -15.466   3.199  0.00  0.00      CHB  O
ATOM   2941  HG1 THR C 181       4.470 -14.610   2.794  0.00  0.00      CHB  H
ATOM   2942  CG2 THR C 181       5.945 -17.354   3.032  0.00  0.00      CHB  C
ATOM   2943 HG21 THR C 181       5.610 -17.614   2.005  0.00  0.00      CHB  H
ATOM   2944 HG22 THR C 181       6.976 -17.761   3.104  0.00  0.00      CHB  H
ATOM   2945 HG23 THR C 181       5.319 -17.787   3.841  0.00  0.00      CHB  H
ATOM   2946  C   THR C 181       8.202 -15.650   4.106  0.00  0.00      CHB  C
ATOM   2947  O   THR C 181       8.711 -16.616   4.685  0.00  0.00      CHB  O
ATOM   2948  N   MET C 182       8.981 -14.935   3.329  0.00  0.00      CHB  N
ATOM   2949  HN  MET C 182       8.747 -14.061   2.910  0.00  0.00      CHB  H
ATOM   2950  CA  MET C 182      10.411 -15.275   3.244  0.00  0.00      CHB  C
ATOM   2951  HA  MET C 182      10.463 -16.317   2.961  0.00  0.00      CHB  H
ATOM   2952  CB  MET C 182      11.128 -14.451   2.174  0.00  0.00      CHB  C
ATOM   2953  HB1 MET C 182      10.600 -14.523   1.199  0.00  0.00      CHB  H
ATOM   2954  HB2 MET C 182      11.049 -13.358   2.358  0.00  0.00      CHB  H
ATOM   2955  CG  MET C 182      12.576 -14.969   1.901  0.00  0.00      CHB  C
ATOM   2956  HG1 MET C 182      13.066 -14.724   2.868  0.00  0.00      CHB  H
ATOM   2957  HG2 MET C 182      12.545 -16.078   1.848  0.00  0.00      CHB  H
ATOM   2958  SD  MET C 182      13.414 -14.140   0.631  0.00  0.00      CHB  S
ATOM   2959  CE  MET C 182      15.114 -14.381   1.235  0.00  0.00      CHB  C
ATOM   2960  HE1 MET C 182      15.416 -15.450   1.251  0.00  0.00      CHB  H
ATOM   2961  HE2 MET C 182      15.804 -13.889   0.516  0.00  0.00      CHB  H
ATOM   2962  HE3 MET C 182      15.237 -13.953   2.253  0.00  0.00      CHB  H
ATOM   2963  C   MET C 182      11.239 -15.210   4.510  0.00  0.00      CHB  C
ATOM   2964  O   MET C 182      12.090 -15.987   4.768  0.00  0.00      CHB  O
ATOM   2965  N   TRP C 183      10.873 -14.311   5.443  0.00  0.00      CHB  N
ATOM   2966  HN  TRP C 183      10.124 -13.684   5.246  0.00  0.00      CHB  H
ATOM   2967  CA  TRP C 183      11.522 -14.187   6.753  0.00  0.00      CHB  C
ATOM   2968  HA  TRP C 183      12.553 -13.924   6.567  0.00  0.00      CHB  H
ATOM   2969  CB  TRP C 183      10.796 -13.128   7.639  0.00  0.00      CHB  C
ATOM   2970  HB1 TRP C 183       9.732 -13.333   7.883  0.00  0.00      CHB  H
ATOM   2971  HB2 TRP C 183      11.437 -12.996   8.536  0.00  0.00      CHB  H
ATOM   2972  CG  TRP C 183      10.807 -11.704   7.035  0.00  0.00      CHB  C
ATOM   2973  CD1 TRP C 183      11.783 -11.164   6.177  0.00  0.00      CHB  C
ATOM   2974  HD1 TRP C 183      12.629 -11.681   5.748  0.00  0.00      CHB  H
ATOM   2975  NE1 TRP C 183      11.451  -9.811   5.926  0.00  0.00      CHB  N
ATOM   2976  HE1 TRP C 183      11.639  -9.265   5.139  0.00  0.00      CHB  H
ATOM   2977  CE2 TRP C 183      10.297  -9.448   6.656  0.00  0.00      CHB  C
ATOM   2978  CD2 TRP C 183       9.892 -10.611   7.398  0.00  0.00      CHB  C
ATOM   2979  CE3 TRP C 183       8.924 -10.468   8.305  0.00  0.00      CHB  C
ATOM   2980  HE3 TRP C 183       8.557 -11.236   8.969  0.00  0.00      CHB  H
ATOM   2981  CZ3 TRP C 183       8.297  -9.257   8.492  0.00  0.00      CHB  C
ATOM   2982  HZ3 TRP C 183       7.416  -9.176   9.111  0.00  0.00      CHB  H
ATOM   2983  CZ2 TRP C 183       9.643  -8.226   6.836  0.00  0.00      CHB  C
ATOM   2984  HZ2 TRP C 183      10.035  -7.343   6.354  0.00  0.00      CHB  H
ATOM   2985  CH2 TRP C 183       8.641  -8.152   7.763  0.00  0.00      CHB  C
ATOM   2986  HH2 TRP C 183       8.172  -7.208   7.999  0.00  0.00      CHB  H
ATOM   2987  C   TRP C 183      11.397 -15.522   7.572  0.00  0.00      CHB  C
ATOM   2988  O   TRP C 183      12.236 -15.777   8.424  0.00  0.00      CHB  O
ATOM   2989  N   ASP C 184      10.229 -16.234   7.401  0.00  0.00      CHB  N
ATOM   2990  HN  ASP C 184       9.505 -15.891   6.808  0.00  0.00      CHB  H
ATOM   2991  CA  ASP C 184       9.975 -17.522   8.049  0.00  0.00      CHB  C
ATOM   2992  HA  ASP C 184      10.397 -17.405   9.036  0.00  0.00      CHB  H
ATOM   2993  CB  ASP C 184       8.493 -17.955   8.037  0.00  0.00      CHB  C
ATOM   2994  HB1 ASP C 184       8.044 -17.829   7.028  0.00  0.00      CHB  H
ATOM   2995  HB2 ASP C 184       8.492 -19.028   8.325  0.00  0.00      CHB  H
ATOM   2996  CG  ASP C 184       7.757 -17.127   9.103  0.00  0.00      CHB  C
ATOM   2997  OD1 ASP C 184       6.704 -16.491   8.801  0.00  0.00      CHB  O
ATOM   2998  OD2 ASP C 184       8.195 -17.206  10.309  0.00  0.00      CHB  O
ATOM   2999  C   ASP C 184      10.865 -18.603   7.464  0.00  0.00      CHB  C
ATOM   3000  O   ASP C 184      11.489 -19.415   8.164  0.00  0.00      CHB  O
ATOM   3001  N   CYS C 185      10.823 -18.641   6.150  0.00  0.00      CHB  N
ATOM   3002  HN  CYS C 185      10.117 -18.078   5.728  0.00  0.00      CHB  H
ATOM   3003  CA  CYS C 185      11.264 -19.731   5.407  0.00  0.00      CHB  C
ATOM   3004  HA  CYS C 185      10.949 -20.632   5.912  0.00  0.00      CHB  H
ATOM   3005  CB  CYS C 185      10.682 -19.626   3.904  0.00  0.00      CHB  C
ATOM   3006  HB1 CYS C 185      10.958 -18.608   3.556  0.00  0.00      CHB  H
ATOM   3007  HB2 CYS C 185      11.050 -20.507   3.334  0.00  0.00      CHB  H
ATOM   3008  SG  CYS C 185       8.874 -19.844   3.916  0.00  0.00      CHB  S
ATOM   3009  HG1 CYS C 185       8.634 -18.655   4.450  0.00  0.00      CHB  H
ATOM   3010  C   CYS C 185      12.722 -19.923   5.284  0.00  0.00      CHB  C
ATOM   3011  O   CYS C 185      13.228 -21.023   5.088  0.00  0.00      CHB  O
ATOM   3012  N   MET C 186      13.561 -18.883   5.535  0.00  0.00      CHB  N
ATOM   3013  HN  MET C 186      13.290 -17.924   5.575  0.00  0.00      CHB  H
ATOM   3014  CA  MET C 186      14.996 -18.847   5.422  0.00  0.00      CHB  C
ATOM   3015  HA  MET C 186      15.243 -19.467   4.573  0.00  0.00      CHB  H
ATOM   3016  CB  MET C 186      15.421 -17.391   5.235  0.00  0.00      CHB  C
ATOM   3017  HB1 MET C 186      14.634 -16.849   4.669  0.00  0.00      CHB  H
ATOM   3018  HB2 MET C 186      15.424 -16.941   6.251  0.00  0.00      CHB  H
ATOM   3019  CG  MET C 186      16.769 -17.010   4.551  0.00  0.00      CHB  C
ATOM   3020  HG1 MET C 186      16.891 -15.905   4.552  0.00  0.00      CHB  H
ATOM   3021  HG2 MET C 186      17.611 -17.481   5.101  0.00  0.00      CHB  H
ATOM   3022  SD  MET C 186      16.670 -17.560   2.815  0.00  0.00      CHB  S
ATOM   3023  CE  MET C 186      18.209 -16.576   2.447  0.00  0.00      CHB  C
ATOM   3024  HE1 MET C 186      18.442 -16.575   1.361  0.00  0.00      CHB  H
ATOM   3025  HE2 MET C 186      18.237 -15.555   2.883  0.00  0.00      CHB  H
ATOM   3026  HE3 MET C 186      19.070 -17.117   2.893  0.00  0.00      CHB  H
ATOM   3027  C   MET C 186      15.696 -19.365   6.644  0.00  0.00      CHB  C
ATOM   3028  O   MET C 186      16.865 -19.703   6.564  0.00  0.00      CHB  O
ATOM   3029  N   GLU C 187      15.007 -19.548   7.824  0.00  0.00      CHB  N
ATOM   3030  HN  GLU C 187      14.090 -19.182   7.960  0.00  0.00      CHB  H
ATOM   3031  CA  GLU C 187      15.438 -20.496   8.862  0.00  0.00      CHB  C
ATOM   3032  HA  GLU C 187      16.454 -20.297   9.167  0.00  0.00      CHB  H
ATOM   3033  CB  GLU C 187      14.414 -20.247  10.054  0.00  0.00      CHB  C
ATOM   3034  HB1 GLU C 187      14.631 -19.178  10.267  0.00  0.00      CHB  H
ATOM   3035  HB2 GLU C 187      13.369 -20.222   9.678  0.00  0.00      CHB  H
ATOM   3036  CG  GLU C 187      14.548 -21.017  11.390  0.00  0.00      CHB  C
ATOM   3037  HG1 GLU C 187      14.079 -22.011  11.228  0.00  0.00      CHB  H
ATOM   3038  HG2 GLU C 187      15.633 -21.175  11.568  0.00  0.00      CHB  H
ATOM   3039  CD  GLU C 187      13.873 -20.283  12.500  0.00  0.00      CHB  C
ATOM   3040  OE1 GLU C 187      12.626 -20.274  12.614  0.00  0.00      CHB  O
ATOM   3041  OE2 GLU C 187      14.613 -19.658  13.298  0.00  0.00      CHB  O
ATOM   3042  C   GLU C 187      15.437 -21.959   8.460  0.00  0.00      CHB  C
ATOM   3043  O   GLU C 187      16.416 -22.688   8.904  0.00  0.00      CHB  O
ATOM   3044  N   VAL C 188      14.348 -22.371   7.774  0.00  0.00      CHB  N
ATOM   3045  HN  VAL C 188      13.526 -21.808   7.726  0.00  0.00      CHB  H
ATOM   3046  CA  VAL C 188      13.995 -23.754   7.440  0.00  0.00      CHB  C
ATOM   3047  HA  VAL C 188      14.606 -24.291   8.150  0.00  0.00      CHB  H
ATOM   3048  CB  VAL C 188      12.532 -24.125   7.627  0.00  0.00      CHB  C
ATOM   3049  HB  VAL C 188      12.657 -25.225   7.724  0.00  0.00      CHB  H
ATOM   3050  CG1 VAL C 188      12.038 -23.592   8.906  0.00  0.00      CHB  C
ATOM   3051 HG11 VAL C 188      11.862 -22.495   8.902  0.00  0.00      CHB  H
ATOM   3052 HG12 VAL C 188      11.014 -23.930   9.173  0.00  0.00      CHB  H
ATOM   3053 HG13 VAL C 188      12.808 -23.735   9.694  0.00  0.00      CHB  H
ATOM   3054  CG2 VAL C 188      11.674 -23.661   6.466  0.00  0.00      CHB  C
ATOM   3055 HG21 VAL C 188      11.933 -23.948   5.425  0.00  0.00      CHB  H
ATOM   3056 HG22 VAL C 188      10.622 -23.922   6.709  0.00  0.00      CHB  H
ATOM   3057 HG23 VAL C 188      11.717 -22.551   6.486  0.00  0.00      CHB  H
ATOM   3058  C   VAL C 188      14.517 -24.292   6.124  0.00  0.00      CHB  C
ATOM   3059  O   VAL C 188      14.840 -25.481   6.008  0.00  0.00      CHB  O
ATOM   3060  N   ALA C 189      14.684 -23.369   5.123  0.00  0.00      CHB  N
ATOM   3061  HN  ALA C 189      14.355 -22.430   5.193  0.00  0.00      CHB  H
ATOM   3062  CA  ALA C 189      15.087 -23.677   3.732  0.00  0.00      CHB  C
ATOM   3063  HA  ALA C 189      15.692 -24.564   3.847  0.00  0.00      CHB  H
ATOM   3064  CB  ALA C 189      13.930 -24.105   2.898  0.00  0.00      CHB  C
ATOM   3065  HB1 ALA C 189      14.268 -24.532   1.930  0.00  0.00      CHB  H
ATOM   3066  HB2 ALA C 189      13.362 -24.966   3.311  0.00  0.00      CHB  H
ATOM   3067  HB3 ALA C 189      13.281 -23.234   2.661  0.00  0.00      CHB  H
ATOM   3068  C   ALA C 189      15.805 -22.513   3.136  0.00  0.00      CHB  C
ATOM   3069  O   ALA C 189      15.445 -21.331   2.998  0.00  0.00      CHB  O
ATOM   3070  N   ALA C 190      16.999 -22.734   2.575  0.00  0.00      CHB  N
ATOM   3071  HN  ALA C 190      17.301 -23.673   2.432  0.00  0.00      CHB  H
ATOM   3072  CA  ALA C 190      17.885 -21.742   1.858  0.00  0.00      CHB  C
ATOM   3073  HA  ALA C 190      17.799 -20.759   2.295  0.00  0.00      CHB  H
ATOM   3074  CB  ALA C 190      19.338 -22.265   1.922  0.00  0.00      CHB  C
ATOM   3075  HB1 ALA C 190      20.062 -21.444   1.733  0.00  0.00      CHB  H
ATOM   3076  HB2 ALA C 190      19.599 -22.757   2.883  0.00  0.00      CHB  H
ATOM   3077  HB3 ALA C 190      19.521 -23.130   1.248  0.00  0.00      CHB  H
ATOM   3078  C   ALA C 190      17.483 -21.593   0.393  0.00  0.00      CHB  C
ATOM   3079  O   ALA C 190      17.914 -20.773  -0.413  0.00  0.00      CHB  O
ATOM   3080  N   MET C 191      16.577 -22.443  -0.161  0.00  0.00      CHB  N
ATOM   3081  HN  MET C 191      16.342 -23.267   0.348  0.00  0.00      CHB  H
ATOM   3082  CA  MET C 191      16.001 -22.307  -1.496  0.00  0.00      CHB  C
ATOM   3083  HA  MET C 191      16.602 -21.631  -2.085  0.00  0.00      CHB  H
ATOM   3084  CB  MET C 191      15.873 -23.640  -2.225  0.00  0.00      CHB  C
ATOM   3085  HB1 MET C 191      15.781 -23.464  -3.318  0.00  0.00      CHB  H
ATOM   3086  HB2 MET C 191      16.725 -24.347  -2.132  0.00  0.00      CHB  H
ATOM   3087  CG  MET C 191      14.824 -24.587  -1.604  0.00  0.00      CHB  C
ATOM   3088  HG1 MET C 191      14.962 -24.746  -0.513  0.00  0.00      CHB  H
ATOM   3089  HG2 MET C 191      13.862 -24.036  -1.680  0.00  0.00      CHB  H
ATOM   3090  SD  MET C 191      14.689 -26.117  -2.326  0.00  0.00      CHB  S
ATOM   3091  CE  MET C 191      14.166 -25.600  -3.952  0.00  0.00      CHB  C
ATOM   3092  HE1 MET C 191      13.552 -26.380  -4.451  0.00  0.00      CHB  H
ATOM   3093  HE2 MET C 191      13.480 -24.727  -3.980  0.00  0.00      CHB  H
ATOM   3094  HE3 MET C 191      15.005 -25.301  -4.617  0.00  0.00      CHB  H
ATOM   3095  C   MET C 191      14.744 -21.459  -1.633  0.00  0.00      CHB  C
ATOM   3096  O   MET C 191      14.250 -21.201  -2.750  0.00  0.00      CHB  O
ATOM   3097  N   CYS C 192      14.178 -20.979  -0.486  0.00  0.00      CHB  N
ATOM   3098  HN  CYS C 192      14.790 -20.955   0.301  0.00  0.00      CHB  H
ATOM   3099  CA  CYS C 192      12.933 -20.281  -0.539  0.00  0.00      CHB  C
ATOM   3100  HA  CYS C 192      12.181 -20.910  -0.993  0.00  0.00      CHB  H
ATOM   3101  CB  CYS C 192      12.442 -19.947   0.851  0.00  0.00      CHB  C
ATOM   3102  HB1 CYS C 192      11.510 -19.354   0.733  0.00  0.00      CHB  H
ATOM   3103  HB2 CYS C 192      12.260 -20.929   1.339  0.00  0.00      CHB  H
ATOM   3104  SG  CYS C 192      13.573 -18.882   1.817  0.00  0.00      CHB  S
ATOM   3105  HG1 CYS C 192      14.508 -19.719   2.243  0.00  0.00      CHB  H
ATOM   3106  C   CYS C 192      12.828 -19.006  -1.489  0.00  0.00      CHB  C
ATOM   3107  O   CYS C 192      11.877 -18.843  -2.271  0.00  0.00      CHB  O
ATOM   3108  N   LEU C 193      13.915 -18.159  -1.554  0.00  0.00      CHB  N
ATOM   3109  HN  LEU C 193      14.635 -18.213  -0.866  0.00  0.00      CHB  H
ATOM   3110  CA  LEU C 193      13.962 -17.078  -2.494  0.00  0.00      CHB  C
ATOM   3111  HA  LEU C 193      13.071 -16.509  -2.274  0.00  0.00      CHB  H
ATOM   3112  CB  LEU C 193      15.259 -16.288  -2.149  0.00  0.00      CHB  C
ATOM   3113  HB1 LEU C 193      15.191 -15.846  -1.132  0.00  0.00      CHB  H
ATOM   3114  HB2 LEU C 193      16.098 -17.001  -2.002  0.00  0.00      CHB  H
ATOM   3115  CG  LEU C 193      15.664 -15.181  -3.090  0.00  0.00      CHB  C
ATOM   3116  HG  LEU C 193      15.480 -15.479  -4.144  0.00  0.00      CHB  H
ATOM   3117  CD1 LEU C 193      14.731 -14.018  -2.904  0.00  0.00      CHB  C
ATOM   3118 HD11 LEU C 193      14.864 -13.649  -1.864  0.00  0.00      CHB  H
ATOM   3119 HD12 LEU C 193      14.813 -13.296  -3.744  0.00  0.00      CHB  H
ATOM   3120 HD13 LEU C 193      13.669 -14.325  -3.011  0.00  0.00      CHB  H
ATOM   3121  CD2 LEU C 193      17.164 -14.871  -2.881  0.00  0.00      CHB  C
ATOM   3122 HD21 LEU C 193      17.467 -14.611  -1.844  0.00  0.00      CHB  H
ATOM   3123 HD22 LEU C 193      17.865 -15.670  -3.201  0.00  0.00      CHB  H
ATOM   3124 HD23 LEU C 193      17.443 -13.919  -3.383  0.00  0.00      CHB  H
ATOM   3125  C   LEU C 193      13.972 -17.586  -3.942  0.00  0.00      CHB  C
ATOM   3126  O   LEU C 193      13.308 -16.995  -4.830  0.00  0.00      CHB  O
ATOM   3127  N   THR C 194      14.664 -18.719  -4.228  0.00  0.00      CHB  N
ATOM   3128  HN  THR C 194      15.018 -19.369  -3.560  0.00  0.00      CHB  H
ATOM   3129  CA  THR C 194      14.751 -19.238  -5.620  0.00  0.00      CHB  C
ATOM   3130  HA  THR C 194      15.005 -18.414  -6.271  0.00  0.00      CHB  H
ATOM   3131  CB  THR C 194      15.811 -20.283  -5.783  0.00  0.00      CHB  C
ATOM   3132  HB  THR C 194      15.636 -21.082  -5.030  0.00  0.00      CHB  H
ATOM   3133  OG1 THR C 194      17.111 -19.695  -5.647  0.00  0.00      CHB  O
ATOM   3134  HG1 THR C 194      17.234 -19.694  -4.695  0.00  0.00      CHB  H
ATOM   3135  CG2 THR C 194      15.852 -20.924  -7.225  0.00  0.00      CHB  C
ATOM   3136 HG21 THR C 194      14.907 -21.495  -7.350  0.00  0.00      CHB  H
ATOM   3137 HG22 THR C 194      15.645 -20.074  -7.910  0.00  0.00      CHB  H
ATOM   3138 HG23 THR C 194      16.710 -21.553  -7.545  0.00  0.00      CHB  H
ATOM   3139  C   THR C 194      13.362 -19.783  -6.091  0.00  0.00      CHB  C
ATOM   3140  O   THR C 194      12.974 -19.653  -7.230  0.00  0.00      CHB  O
ATOM   3141  N   VAL C 195      12.534 -20.365  -5.120  0.00  0.00      CHB  N
ATOM   3142  HN  VAL C 195      12.835 -20.181  -4.187  0.00  0.00      CHB  H
ATOM   3143  CA  VAL C 195      11.083 -20.614  -5.403  0.00  0.00      CHB  C
ATOM   3144  HA  VAL C 195      11.055 -21.292  -6.243  0.00  0.00      CHB  H
ATOM   3145  CB  VAL C 195      10.347 -21.484  -4.340  0.00  0.00      CHB  C
ATOM   3146  HB  VAL C 195      10.166 -20.892  -3.417  0.00  0.00      CHB  H
ATOM   3147  CG1 VAL C 195       8.934 -21.849  -4.860  0.00  0.00      CHB  C
ATOM   3148 HG11 VAL C 195       9.063 -22.489  -5.759  0.00  0.00      CHB  H
ATOM   3149 HG12 VAL C 195       8.549 -22.439  -4.001  0.00  0.00      CHB  H
ATOM   3150 HG13 VAL C 195       8.281 -21.016  -5.197  0.00  0.00      CHB  H
ATOM   3151  CG2 VAL C 195      11.125 -22.734  -3.810  0.00  0.00      CHB  C
ATOM   3152 HG21 VAL C 195      12.090 -22.451  -3.337  0.00  0.00      CHB  H
ATOM   3153 HG22 VAL C 195      10.423 -23.130  -3.045  0.00  0.00      CHB  H
ATOM   3154 HG23 VAL C 195      11.310 -23.474  -4.617  0.00  0.00      CHB  H
ATOM   3155  C   VAL C 195      10.159 -19.364  -5.635  0.00  0.00      CHB  C
ATOM   3156  O   VAL C 195       9.331 -19.258  -6.522  0.00  0.00      CHB  O
ATOM   3157  N   PHE C 196      10.271 -18.352  -4.796  0.00  0.00      CHB  N
ATOM   3158  HN  PHE C 196      10.961 -18.321  -4.076  0.00  0.00      CHB  H
ATOM   3159  CA  PHE C 196       9.480 -17.092  -4.678  0.00  0.00      CHB  C
ATOM   3160  HA  PHE C 196       8.453 -17.311  -4.931  0.00  0.00      CHB  H
ATOM   3161  CB  PHE C 196       9.472 -16.420  -3.283  0.00  0.00      CHB  C
ATOM   3162  HB1 PHE C 196      10.527 -16.203  -3.009  0.00  0.00      CHB  H
ATOM   3163  HB2 PHE C 196       9.049 -15.399  -3.169  0.00  0.00      CHB  H
ATOM   3164  CG  PHE C 196       8.846 -17.251  -2.110  0.00  0.00      CHB  C
ATOM   3165  CD1 PHE C 196       9.074 -16.734  -0.835  0.00  0.00      CHB  C
ATOM   3166  HD1 PHE C 196       9.508 -15.754  -0.703  0.00  0.00      CHB  H
ATOM   3167  CE1 PHE C 196       8.685 -17.555   0.277  0.00  0.00      CHB  C
ATOM   3168  HE1 PHE C 196       8.871 -17.245   1.295  0.00  0.00      CHB  H
ATOM   3169  CZ  PHE C 196       8.153 -18.839   0.082  0.00  0.00      CHB  C
ATOM   3170  HZ  PHE C 196       7.912 -19.542   0.866  0.00  0.00      CHB  H
ATOM   3171  CD2 PHE C 196       8.211 -18.441  -2.300  0.00  0.00      CHB  C
ATOM   3172  HD2 PHE C 196       7.966 -18.869  -3.261  0.00  0.00      CHB  H
ATOM   3173  CE2 PHE C 196       7.937 -19.274  -1.273  0.00  0.00      CHB  C
ATOM   3174  HE2 PHE C 196       7.506 -20.260  -1.364  0.00  0.00      CHB  H
ATOM   3175  C   PHE C 196       9.821 -16.102  -5.805  0.00  0.00      CHB  C
ATOM   3176  O   PHE C 196       8.898 -15.450  -6.192  0.00  0.00      CHB  O
ATOM   3177  N   LEU C 197      11.077 -15.935  -6.221  0.00  0.00      CHB  N
ATOM   3178  HN  LEU C 197      11.886 -16.412  -5.886  0.00  0.00      CHB  H
ATOM   3179  CA  LEU C 197      11.351 -15.101  -7.385  0.00  0.00      CHB  C
ATOM   3180  HA  LEU C 197      10.802 -14.176  -7.291  0.00  0.00      CHB  H
ATOM   3181  CB  LEU C 197      12.847 -14.677  -7.280  0.00  0.00      CHB  C
ATOM   3182  HB1 LEU C 197      13.053 -14.279  -6.263  0.00  0.00      CHB  H
ATOM   3183  HB2 LEU C 197      13.433 -15.620  -7.295  0.00  0.00      CHB  H
ATOM   3184  CG  LEU C 197      13.488 -13.779  -8.351  0.00  0.00      CHB  C
ATOM   3185  HG  LEU C 197      13.481 -14.444  -9.241  0.00  0.00      CHB  H
ATOM   3186  CD1 LEU C 197      12.680 -12.515  -8.842  0.00  0.00      CHB  C
ATOM   3187 HD11 LEU C 197      11.620 -12.795  -9.019  0.00  0.00      CHB  H
ATOM   3188 HD12 LEU C 197      12.859 -11.711  -8.096  0.00  0.00      CHB  H
ATOM   3189 HD13 LEU C 197      13.082 -12.151  -9.812  0.00  0.00      CHB  H
ATOM   3190  CD2 LEU C 197      14.923 -13.431  -7.818  0.00  0.00      CHB  C
ATOM   3191 HD21 LEU C 197      15.535 -14.351  -7.701  0.00  0.00      CHB  H
ATOM   3192 HD22 LEU C 197      15.412 -12.713  -8.511  0.00  0.00      CHB  H
ATOM   3193 HD23 LEU C 197      14.794 -13.030  -6.790  0.00  0.00      CHB  H
ATOM   3194  C   LEU C 197      10.846 -15.740  -8.650  0.00  0.00      CHB  C
ATOM   3195  O   LEU C 197      10.128 -15.072  -9.416  0.00  0.00      CHB  O
ATOM   3196  N   MET C 198      11.092 -17.091  -8.852  0.00  0.00      CHB  N
ATOM   3197  HN  MET C 198      11.622 -17.687  -8.255  0.00  0.00      CHB  H
ATOM   3198  CA  MET C 198      10.723 -17.730 -10.098  0.00  0.00      CHB  C
ATOM   3199  HA  MET C 198      10.975 -17.063 -10.909  0.00  0.00      CHB  H
ATOM   3200  CB  MET C 198      11.551 -18.955 -10.353  0.00  0.00      CHB  C
ATOM   3201  HB1 MET C 198      12.514 -18.529 -10.709  0.00  0.00      CHB  H
ATOM   3202  HB2 MET C 198      11.498 -19.417  -9.344  0.00  0.00      CHB  H
ATOM   3203  CG  MET C 198      11.136 -19.991 -11.356  0.00  0.00      CHB  C
ATOM   3204  HG1 MET C 198      11.854 -20.838 -11.334  0.00  0.00      CHB  H
ATOM   3205  HG2 MET C 198      10.114 -20.334 -11.087  0.00  0.00      CHB  H
ATOM   3206  SD  MET C 198      10.915 -19.410 -13.015  0.00  0.00      CHB  S
ATOM   3207  CE  MET C 198      10.830 -21.008 -13.836  0.00  0.00      CHB  C
ATOM   3208  HE1 MET C 198       9.765 -21.316 -13.767  0.00  0.00      CHB  H
ATOM   3209  HE2 MET C 198      11.220 -21.015 -14.876  0.00  0.00      CHB  H
ATOM   3210  HE3 MET C 198      11.252 -21.820 -13.206  0.00  0.00      CHB  H
ATOM   3211  C   MET C 198       9.242 -17.921 -10.297  0.00  0.00      CHB  C
ATOM   3212  O   MET C 198       8.725 -17.561 -11.455  0.00  0.00      CHB  O
ATOM   3213  N   VAL C 199       8.392 -18.367  -9.345  0.00  0.00      CHB  N
ATOM   3214  HN  VAL C 199       8.903 -18.665  -8.541  0.00  0.00      CHB  H
ATOM   3215  CA  VAL C 199       6.890 -18.377  -9.484  0.00  0.00      CHB  C
ATOM   3216  HA  VAL C 199       6.666 -18.812 -10.447  0.00  0.00      CHB  H
ATOM   3217  CB  VAL C 199       6.203 -19.176  -8.321  0.00  0.00      CHB  C
ATOM   3218  HB  VAL C 199       6.808 -20.089  -8.133  0.00  0.00      CHB  H
ATOM   3219  CG1 VAL C 199       6.198 -18.334  -7.030  0.00  0.00      CHB  C
ATOM   3220 HG11 VAL C 199       5.475 -17.492  -6.982  0.00  0.00      CHB  H
ATOM   3221 HG12 VAL C 199       5.876 -19.129  -6.325  0.00  0.00      CHB  H
ATOM   3222 HG13 VAL C 199       7.234 -18.021  -6.777  0.00  0.00      CHB  H
ATOM   3223  CG2 VAL C 199       4.778 -19.568  -8.822  0.00  0.00      CHB  C
ATOM   3224 HG21 VAL C 199       4.130 -18.669  -8.898  0.00  0.00      CHB  H
ATOM   3225 HG22 VAL C 199       4.773 -19.980  -9.853  0.00  0.00      CHB  H
ATOM   3226 HG23 VAL C 199       4.268 -20.313  -8.175  0.00  0.00      CHB  H
ATOM   3227  C   VAL C 199       6.378 -16.989  -9.578  0.00  0.00      CHB  C
ATOM   3228  O   VAL C 199       5.451 -16.786 -10.377  0.00  0.00      CHB  O
ATOM   3229  N   MET C 200       7.053 -15.934  -9.002  0.00  0.00      CHB  N
ATOM   3230  HN  MET C 200       7.904 -16.038  -8.493  0.00  0.00      CHB  H
ATOM   3231  CA  MET C 200       6.589 -14.579  -9.346  0.00  0.00      CHB  C
ATOM   3232  HA  MET C 200       5.513 -14.664  -9.373  0.00  0.00      CHB  H
ATOM   3233  CB  MET C 200       7.098 -13.518  -8.330  0.00  0.00      CHB  C
ATOM   3234  HB1 MET C 200       6.740 -13.782  -7.312  0.00  0.00      CHB  H
ATOM   3235  HB2 MET C 200       8.207 -13.564  -8.290  0.00  0.00      CHB  H
ATOM   3236  CG  MET C 200       6.639 -12.114  -8.666  0.00  0.00      CHB  C
ATOM   3237  HG1 MET C 200       5.633 -12.100  -9.137  0.00  0.00      CHB  H
ATOM   3238  HG2 MET C 200       6.657 -11.482  -7.752  0.00  0.00      CHB  H
ATOM   3239  SD  MET C 200       7.703 -11.137  -9.823  0.00  0.00      CHB  S
ATOM   3240  CE  MET C 200       9.096 -10.717  -8.749  0.00  0.00      CHB  C
ATOM   3241  HE1 MET C 200       9.792 -11.557  -8.540  0.00  0.00      CHB  H
ATOM   3242  HE2 MET C 200       9.565  -9.801  -9.170  0.00  0.00      CHB  H
ATOM   3243  HE3 MET C 200       8.728 -10.512  -7.721  0.00  0.00      CHB  H
ATOM   3244  C   MET C 200       6.732 -14.119 -10.782  0.00  0.00      CHB  C
ATOM   3245  O   MET C 200       5.834 -13.674 -11.516  0.00  0.00      CHB  O
ATOM   3246  N   VAL C 201       7.957 -14.320 -11.291  0.00  0.00      CHB  N
ATOM   3247  HN  VAL C 201       8.686 -14.503 -10.636  0.00  0.00      CHB  H
ATOM   3248  CA  VAL C 201       8.441 -13.865 -12.601  0.00  0.00      CHB  C
ATOM   3249  HA  VAL C 201       8.139 -12.830 -12.679  0.00  0.00      CHB  H
ATOM   3250  CB  VAL C 201       9.961 -14.194 -12.681  0.00  0.00      CHB  C
ATOM   3251  HB  VAL C 201      10.171 -15.139 -12.136  0.00  0.00      CHB  H
ATOM   3252  CG1 VAL C 201      10.477 -14.213 -14.200  0.00  0.00      CHB  C
ATOM   3253 HG11 VAL C 201      10.227 -13.267 -14.727  0.00  0.00      CHB  H
ATOM   3254 HG12 VAL C 201      11.588 -14.195 -14.190  0.00  0.00      CHB  H
ATOM   3255 HG13 VAL C 201      10.054 -15.090 -14.735  0.00  0.00      CHB  H
ATOM   3256  CG2 VAL C 201      10.750 -13.074 -11.958  0.00  0.00      CHB  C
ATOM   3257 HG21 VAL C 201      10.742 -12.149 -12.573  0.00  0.00      CHB  H
ATOM   3258 HG22 VAL C 201      10.395 -12.806 -10.940  0.00  0.00      CHB  H
ATOM   3259 HG23 VAL C 201      11.801 -13.436 -11.938  0.00  0.00      CHB  H
ATOM   3260  C   VAL C 201       7.706 -14.493 -13.695  0.00  0.00      CHB  C
ATOM   3261  O   VAL C 201       7.159 -13.783 -14.520  0.00  0.00      CHB  O
ATOM   3262  N   ILE C 202       7.667 -15.824 -13.748  0.00  0.00      CHB  N
ATOM   3263  HN  ILE C 202       8.073 -16.354 -13.007  0.00  0.00      CHB  H
ATOM   3264  CA  ILE C 202       6.885 -16.477 -14.849  0.00  0.00      CHB  C
ATOM   3265  HA  ILE C 202       7.375 -16.060 -15.716  0.00  0.00      CHB  H
ATOM   3266  CB  ILE C 202       7.128 -17.975 -14.810  0.00  0.00      CHB  C
ATOM   3267  HB  ILE C 202       8.167 -18.234 -14.516  0.00  0.00      CHB  H
ATOM   3268  CG2 ILE C 202       6.300 -18.647 -13.677  0.00  0.00      CHB  C
ATOM   3269 HG21 ILE C 202       6.366 -18.002 -12.775  0.00  0.00      CHB  H
ATOM   3270 HG22 ILE C 202       5.212 -18.603 -13.899  0.00  0.00      CHB  H
ATOM   3271 HG23 ILE C 202       6.640 -19.678 -13.438  0.00  0.00      CHB  H
ATOM   3272  CG1 ILE C 202       6.938 -18.618 -16.160  0.00  0.00      CHB  C
ATOM   3273 HG11 ILE C 202       5.877 -18.940 -16.221  0.00  0.00      CHB  H
ATOM   3274 HG12 ILE C 202       7.343 -17.924 -16.927  0.00  0.00      CHB  H
ATOM   3275  CD  ILE C 202       7.778 -19.925 -16.300  0.00  0.00      CHB  C
ATOM   3276  HD1 ILE C 202       7.403 -20.569 -15.477  0.00  0.00      CHB  H
ATOM   3277  HD2 ILE C 202       7.633 -20.360 -17.312  0.00  0.00      CHB  H
ATOM   3278  HD3 ILE C 202       8.853 -19.692 -16.145  0.00  0.00      CHB  H
ATOM   3279  C   ILE C 202       5.383 -16.087 -14.898  0.00  0.00      CHB  C
ATOM   3280  O   ILE C 202       4.782 -15.966 -15.968  0.00  0.00      CHB  O
ATOM   3281  N   GLY C 203       4.683 -15.880 -13.699  0.00  0.00      CHB  N
ATOM   3282  HN  GLY C 203       5.217 -15.899 -12.857  0.00  0.00      CHB  H
ATOM   3283  CA  GLY C 203       3.275 -15.483 -13.696  0.00  0.00      CHB  C
ATOM   3284  HA1 GLY C 203       2.755 -15.713 -12.779  0.00  0.00      CHB  H
ATOM   3285  HA2 GLY C 203       2.729 -15.859 -14.548  0.00  0.00      CHB  H
ATOM   3286  C   GLY C 203       3.082 -14.026 -14.058  0.00  0.00      CHB  C
ATOM   3287  O   GLY C 203       2.029 -13.620 -14.542  0.00  0.00      CHB  O
ATOM   3288  N   ASN C 204       4.123 -13.149 -13.968  0.00  0.00      CHB  N
ATOM   3289  HN  ASN C 204       5.011 -13.447 -13.624  0.00  0.00      CHB  H
ATOM   3290  CA  ASN C 204       4.062 -11.726 -14.463  0.00  0.00      CHB  C
ATOM   3291  HA  ASN C 204       3.071 -11.351 -14.255  0.00  0.00      CHB  H
ATOM   3292  CB  ASN C 204       5.171 -10.901 -13.886  0.00  0.00      CHB  C
ATOM   3293  HB1 ASN C 204       6.052 -11.505 -13.581  0.00  0.00      CHB  H
ATOM   3294  HB2 ASN C 204       5.447 -10.059 -14.556  0.00  0.00      CHB  H
ATOM   3295  CG  ASN C 204       4.755 -10.231 -12.618  0.00  0.00      CHB  C
ATOM   3296  OD1 ASN C 204       4.142  -9.170 -12.598  0.00  0.00      CHB  O
ATOM   3297  ND2 ASN C 204       4.881 -10.950 -11.472  0.00  0.00      CHB  N
ATOM   3298 HD21 ASN C 204       4.571 -10.659 -10.567  0.00  0.00      CHB  H
ATOM   3299 HD22 ASN C 204       5.077 -11.925 -11.575  0.00  0.00      CHB  H
ATOM   3300  C   ASN C 204       4.254 -11.718 -15.981  0.00  0.00      CHB  C
ATOM   3301  O   ASN C 204       3.462 -11.186 -16.713  0.00  0.00      CHB  O
ATOM   3302  N   LEU C 205       5.164 -12.476 -16.491  0.00  0.00      CHB  N
ATOM   3303  HN  LEU C 205       5.769 -12.910 -15.829  0.00  0.00      CHB  H
ATOM   3304  CA  LEU C 205       5.400 -12.626 -18.001  0.00  0.00      CHB  C
ATOM   3305  HA  LEU C 205       5.600 -11.663 -18.446  0.00  0.00      CHB  H
ATOM   3306  CB  LEU C 205       6.594 -13.586 -18.260  0.00  0.00      CHB  C
ATOM   3307  HB1 LEU C 205       6.512 -14.456 -17.574  0.00  0.00      CHB  H
ATOM   3308  HB2 LEU C 205       6.647 -14.003 -19.288  0.00  0.00      CHB  H
ATOM   3309  CG  LEU C 205       7.985 -12.972 -17.929  0.00  0.00      CHB  C
ATOM   3310  HG  LEU C 205       8.075 -12.362 -17.005  0.00  0.00      CHB  H
ATOM   3311  CD1 LEU C 205       8.925 -14.205 -17.679  0.00  0.00      CHB  C
ATOM   3312 HD11 LEU C 205       9.999 -14.017 -17.462  0.00  0.00      CHB  H
ATOM   3313 HD12 LEU C 205       8.558 -14.808 -16.821  0.00  0.00      CHB  H
ATOM   3314 HD13 LEU C 205       8.814 -14.877 -18.557  0.00  0.00      CHB  H
ATOM   3315  CD2 LEU C 205       8.544 -12.078 -19.102  0.00  0.00      CHB  C
ATOM   3316 HD21 LEU C 205       8.042 -11.090 -19.180  0.00  0.00      CHB  H
ATOM   3317 HD22 LEU C 205       9.609 -11.798 -18.955  0.00  0.00      CHB  H
ATOM   3318 HD23 LEU C 205       8.427 -12.523 -20.113  0.00  0.00      CHB  H
ATOM   3319  C   LEU C 205       4.205 -13.107 -18.807  0.00  0.00      CHB  C
ATOM   3320  O   LEU C 205       3.835 -12.428 -19.749  0.00  0.00      CHB  O
ATOM   3321  N   VAL C 206       3.596 -14.198 -18.393  0.00  0.00      CHB  N
ATOM   3322  HN  VAL C 206       3.898 -14.655 -17.560  0.00  0.00      CHB  H
ATOM   3323  CA  VAL C 206       2.414 -14.751 -19.111  0.00  0.00      CHB  C
ATOM   3324  HA  VAL C 206       2.723 -14.883 -20.137  0.00  0.00      CHB  H
ATOM   3325  CB  VAL C 206       2.088 -16.238 -18.653  0.00  0.00      CHB  C
ATOM   3326  HB  VAL C 206       1.239 -16.640 -19.246  0.00  0.00      CHB  H
ATOM   3327  CG1 VAL C 206       3.307 -17.089 -18.811  0.00  0.00      CHB  C
ATOM   3328 HG11 VAL C 206       3.772 -16.993 -19.816  0.00  0.00      CHB  H
ATOM   3329 HG12 VAL C 206       4.048 -16.869 -18.014  0.00  0.00      CHB  H
ATOM   3330 HG13 VAL C 206       3.046 -18.169 -18.785  0.00  0.00      CHB  H
ATOM   3331  CG2 VAL C 206       1.524 -16.290 -17.146  0.00  0.00      CHB  C
ATOM   3332 HG21 VAL C 206       0.459 -15.988 -17.053  0.00  0.00      CHB  H
ATOM   3333 HG22 VAL C 206       1.614 -17.297 -16.685  0.00  0.00      CHB  H
ATOM   3334 HG23 VAL C 206       2.055 -15.590 -16.465  0.00  0.00      CHB  H
ATOM   3335  C   VAL C 206       1.193 -13.900 -19.124  0.00  0.00      CHB  C
ATOM   3336  O   VAL C 206       0.419 -13.920 -20.034  0.00  0.00      CHB  O
ATOM   3337  N   VAL C 207       1.022 -13.095 -18.046  0.00  0.00      CHB  N
ATOM   3338  HN  VAL C 207       1.666 -13.101 -17.285  0.00  0.00      CHB  H
ATOM   3339  CA  VAL C 207       0.018 -11.996 -17.977  0.00  0.00      CHB  C
ATOM   3340  HA  VAL C 207      -0.907 -12.433 -18.325  0.00  0.00      CHB  H
ATOM   3341  CB  VAL C 207      -0.125 -11.552 -16.519  0.00  0.00      CHB  C
ATOM   3342  HB  VAL C 207       0.853 -11.317 -16.045  0.00  0.00      CHB  H
ATOM   3343  CG1 VAL C 207      -1.062 -10.257 -16.339  0.00  0.00      CHB  C
ATOM   3344 HG11 VAL C 207      -1.349 -10.234 -15.266  0.00  0.00      CHB  H
ATOM   3345 HG12 VAL C 207      -0.425  -9.366 -16.526  0.00  0.00      CHB  H
ATOM   3346 HG13 VAL C 207      -1.929 -10.256 -17.034  0.00  0.00      CHB  H
ATOM   3347  CG2 VAL C 207      -0.713 -12.700 -15.769  0.00  0.00      CHB  C
ATOM   3348 HG21 VAL C 207      -1.710 -12.911 -16.211  0.00  0.00      CHB  H
ATOM   3349 HG22 VAL C 207      -0.120 -13.633 -15.879  0.00  0.00      CHB  H
ATOM   3350 HG23 VAL C 207      -0.932 -12.336 -14.743  0.00  0.00      CHB  H
ATOM   3351  C   VAL C 207       0.290 -10.870 -18.880  0.00  0.00      CHB  C
ATOM   3352  O   VAL C 207      -0.541 -10.310 -19.615  0.00  0.00      CHB  O
ATOM   3353  N   LEU C 208       1.578 -10.298 -18.925  0.00  0.00      CHB  N
ATOM   3354  HN  LEU C 208       2.241 -10.698 -18.297  0.00  0.00      CHB  H
ATOM   3355  CA  LEU C 208       2.027  -9.322 -19.932  0.00  0.00      CHB  C
ATOM   3356  HA  LEU C 208       1.378  -8.461 -19.876  0.00  0.00      CHB  H
ATOM   3357  CB  LEU C 208       3.492  -8.880 -19.670  0.00  0.00      CHB  C
ATOM   3358  HB1 LEU C 208       4.038  -9.761 -19.268  0.00  0.00      CHB  H
ATOM   3359  HB2 LEU C 208       3.929  -8.593 -20.650  0.00  0.00      CHB  H
ATOM   3360  CG  LEU C 208       3.603  -7.753 -18.556  0.00  0.00      CHB  C
ATOM   3361  HG  LEU C 208       2.960  -8.107 -17.722  0.00  0.00      CHB  H
ATOM   3362  CD1 LEU C 208       4.965  -7.449 -18.059  0.00  0.00      CHB  C
ATOM   3363 HD11 LEU C 208       5.355  -8.218 -17.358  0.00  0.00      CHB  H
ATOM   3364 HD12 LEU C 208       5.674  -7.303 -18.902  0.00  0.00      CHB  H
ATOM   3365 HD13 LEU C 208       4.866  -6.522 -17.455  0.00  0.00      CHB  H
ATOM   3366  CD2 LEU C 208       3.111  -6.323 -19.080  0.00  0.00      CHB  C
ATOM   3367 HD21 LEU C 208       2.052  -6.418 -19.402  0.00  0.00      CHB  H
ATOM   3368 HD22 LEU C 208       3.166  -5.654 -18.195  0.00  0.00      CHB  H
ATOM   3369 HD23 LEU C 208       3.731  -5.889 -19.893  0.00  0.00      CHB  H
ATOM   3370  C   LEU C 208       1.941  -9.875 -21.338  0.00  0.00      CHB  C
ATOM   3371  O   LEU C 208       1.493  -9.201 -22.225  0.00  0.00      CHB  O
ATOM   3372  N   ASN C 209       2.345 -11.106 -21.608  0.00  0.00      CHB  N
ATOM   3373  HN  ASN C 209       2.842 -11.596 -20.896  0.00  0.00      CHB  H
ATOM   3374  CA  ASN C 209       2.170 -11.725 -22.894  0.00  0.00      CHB  C
ATOM   3375  HA  ASN C 209       2.598 -11.068 -23.638  0.00  0.00      CHB  H
ATOM   3376  CB  ASN C 209       2.879 -13.048 -22.770  0.00  0.00      CHB  C
ATOM   3377  HB1 ASN C 209       3.856 -12.866 -22.274  0.00  0.00      CHB  H
ATOM   3378  HB2 ASN C 209       2.265 -13.768 -22.187  0.00  0.00      CHB  H
ATOM   3379  CG  ASN C 209       3.321 -13.681 -24.027  0.00  0.00      CHB  C
ATOM   3380  OD1 ASN C 209       4.268 -13.171 -24.700  0.00  0.00      CHB  O
ATOM   3381  ND2 ASN C 209       2.616 -14.711 -24.473  0.00  0.00      CHB  N
ATOM   3382 HD21 ASN C 209       2.711 -14.929 -25.444  0.00  0.00      CHB  H
ATOM   3383 HD22 ASN C 209       1.938 -15.109 -23.855  0.00  0.00      CHB  H
ATOM   3384  C   ASN C 209       0.700 -11.980 -23.288  0.00  0.00      CHB  C
ATOM   3385  O   ASN C 209       0.331 -11.813 -24.423  0.00  0.00      CHB  O
ATOM   3386  N   LEU C 210      -0.170 -12.267 -22.364  0.00  0.00      CHB  N
ATOM   3387  HN  LEU C 210       0.099 -12.524 -21.439  0.00  0.00      CHB  H
ATOM   3388  CA  LEU C 210      -1.587 -12.260 -22.614  0.00  0.00      CHB  C
ATOM   3389  HA  LEU C 210      -1.776 -12.923 -23.446  0.00  0.00      CHB  H
ATOM   3390  CB  LEU C 210      -2.324 -12.939 -21.436  0.00  0.00      CHB  C
ATOM   3391  HB1 LEU C 210      -1.714 -13.801 -21.091  0.00  0.00      CHB  H
ATOM   3392  HB2 LEU C 210      -2.305 -12.211 -20.597  0.00  0.00      CHB  H
ATOM   3393  CG  LEU C 210      -3.765 -13.409 -21.777  0.00  0.00      CHB  C
ATOM   3394  HG  LEU C 210      -4.034 -13.050 -22.794  0.00  0.00      CHB  H
ATOM   3395  CD1 LEU C 210      -3.863 -14.940 -21.783  0.00  0.00      CHB  C
ATOM   3396 HD11 LEU C 210      -4.896 -15.315 -21.946  0.00  0.00      CHB  H
ATOM   3397 HD12 LEU C 210      -3.223 -15.529 -22.474  0.00  0.00      CHB  H
ATOM   3398 HD13 LEU C 210      -3.654 -15.251 -20.737  0.00  0.00      CHB  H
ATOM   3399  CD2 LEU C 210      -4.846 -12.754 -20.872  0.00  0.00      CHB  C
ATOM   3400 HD21 LEU C 210      -5.798 -13.139 -21.296  0.00  0.00      CHB  H
ATOM   3401 HD22 LEU C 210      -4.638 -12.927 -19.795  0.00  0.00      CHB  H
ATOM   3402 HD23 LEU C 210      -4.806 -11.654 -21.020  0.00  0.00      CHB  H
ATOM   3403  C   LEU C 210      -2.251 -10.948 -22.906  0.00  0.00      CHB  C
ATOM   3404  O   LEU C 210      -3.332 -10.907 -23.476  0.00  0.00      CHB  O
ATOM   3405  N   PHE C 211      -1.604  -9.802 -22.408  0.00  0.00      CHB  N
ATOM   3406  HN  PHE C 211      -0.707  -9.737 -21.980  0.00  0.00      CHB  H
ATOM   3407  CA  PHE C 211      -2.178  -8.442 -22.665  0.00  0.00      CHB  C
ATOM   3408  HA  PHE C 211      -3.229  -8.370 -22.428  0.00  0.00      CHB  H
ATOM   3409  CB  PHE C 211      -1.415  -7.517 -21.675  0.00  0.00      CHB  C
ATOM   3410  HB1 PHE C 211      -1.602  -7.953 -20.671  0.00  0.00      CHB  H
ATOM   3411  HB2 PHE C 211      -0.319  -7.692 -21.736  0.00  0.00      CHB  H
ATOM   3412  CG  PHE C 211      -1.660  -5.999 -21.782  0.00  0.00      CHB  C
ATOM   3413  CD1 PHE C 211      -2.933  -5.443 -21.534  0.00  0.00      CHB  C
ATOM   3414  HD1 PHE C 211      -3.701  -6.177 -21.337  0.00  0.00      CHB  H
ATOM   3415  CE1 PHE C 211      -3.175  -4.095 -21.478  0.00  0.00      CHB  C
ATOM   3416  HE1 PHE C 211      -4.119  -3.622 -21.253  0.00  0.00      CHB  H
ATOM   3417  CZ  PHE C 211      -2.121  -3.229 -21.800  0.00  0.00      CHB  C
ATOM   3418  HZ  PHE C 211      -2.200  -2.157 -21.913  0.00  0.00      CHB  H
ATOM   3419  CD2 PHE C 211      -0.657  -5.137 -22.058  0.00  0.00      CHB  C
ATOM   3420  HD2 PHE C 211       0.356  -5.486 -22.191  0.00  0.00      CHB  H
ATOM   3421  CE2 PHE C 211      -0.838  -3.749 -22.157  0.00  0.00      CHB  C
ATOM   3422  HE2 PHE C 211      -0.033  -3.107 -22.483  0.00  0.00      CHB  H
ATOM   3423  C   PHE C 211      -1.878  -8.031 -24.123  0.00  0.00      CHB  C
ATOM   3424  O   PHE C 211      -2.566  -7.266 -24.816  0.00  0.00      CHB  O
ATOM   3425  N   LEU C 212      -0.687  -8.383 -24.595  0.00  0.00      CHB  N
ATOM   3426  HN  LEU C 212      -0.052  -8.914 -24.039  0.00  0.00      CHB  H
ATOM   3427  CA  LEU C 212      -0.234  -8.307 -25.980  0.00  0.00      CHB  C
ATOM   3428  HA  LEU C 212      -0.247  -7.267 -26.271  0.00  0.00      CHB  H
ATOM   3429  CB  LEU C 212       1.249  -8.815 -26.196  0.00  0.00      CHB  C
ATOM   3430  HB1 LEU C 212       1.925  -8.209 -25.555  0.00  0.00      CHB  H
ATOM   3431  HB2 LEU C 212       1.308  -9.864 -25.836  0.00  0.00      CHB  H
ATOM   3432  CG  LEU C 212       1.833  -8.613 -27.546  0.00  0.00      CHB  C
ATOM   3433  HG  LEU C 212       1.525  -9.463 -28.191  0.00  0.00      CHB  H
ATOM   3434  CD1 LEU C 212       1.481  -7.309 -28.207  0.00  0.00      CHB  C
ATOM   3435 HD11 LEU C 212       2.177  -7.037 -29.029  0.00  0.00      CHB  H
ATOM   3436 HD12 LEU C 212       0.474  -7.442 -28.655  0.00  0.00      CHB  H
ATOM   3437 HD13 LEU C 212       1.674  -6.501 -27.469  0.00  0.00      CHB  H
ATOM   3438  CD2 LEU C 212       3.282  -8.805 -27.398  0.00  0.00      CHB  C
ATOM   3439 HD21 LEU C 212       3.778  -8.770 -28.392  0.00  0.00      CHB  H
ATOM   3440 HD22 LEU C 212       3.689  -8.029 -26.715  0.00  0.00      CHB  H
ATOM   3441 HD23 LEU C 212       3.457  -9.823 -26.988  0.00  0.00      CHB  H
ATOM   3442  C   LEU C 212      -1.212  -9.227 -26.944  0.00  0.00      CHB  C
ATOM   3443  O   LEU C 212      -1.573  -8.758 -27.984  0.00  0.00      CHB  O
ATOM   3444  N   ALA C 213      -1.480 -10.545 -26.557  0.00  0.00      CHB  N
ATOM   3445  HN  ALA C 213      -1.050 -10.953 -25.756  0.00  0.00      CHB  H
ATOM   3446  CA  ALA C 213      -2.384 -11.315 -27.409  0.00  0.00      CHB  C
ATOM   3447  HA  ALA C 213      -2.032 -11.251 -28.428  0.00  0.00      CHB  H
ATOM   3448  CB  ALA C 213      -2.305 -12.799 -26.995  0.00  0.00      CHB  C
ATOM   3449  HB1 ALA C 213      -2.730 -13.073 -26.006  0.00  0.00      CHB  H
ATOM   3450  HB2 ALA C 213      -2.784 -13.416 -27.785  0.00  0.00      CHB  H
ATOM   3451  HB3 ALA C 213      -1.227 -13.046 -27.103  0.00  0.00      CHB  H
ATOM   3452  C   ALA C 213      -3.823 -10.848 -27.365  0.00  0.00      CHB  C
ATOM   3453  O   ALA C 213      -4.551 -10.887 -28.388  0.00  0.00      CHB  O
ATOM   3454  N   LEU C 214      -4.293 -10.272 -26.253  0.00  0.00      CHB  N
ATOM   3455  HN  LEU C 214      -3.648 -10.319 -25.495  0.00  0.00      CHB  H
ATOM   3456  CA  LEU C 214      -5.595  -9.587 -26.144  0.00  0.00      CHB  C
ATOM   3457  HA  LEU C 214      -6.365 -10.166 -26.632  0.00  0.00      CHB  H
ATOM   3458  CB  LEU C 214      -5.982  -9.507 -24.658  0.00  0.00      CHB  C
ATOM   3459  HB1 LEU C 214      -5.663 -10.499 -24.272  0.00  0.00      CHB  H
ATOM   3460  HB2 LEU C 214      -5.241  -8.804 -24.221  0.00  0.00      CHB  H
ATOM   3461  CG  LEU C 214      -7.463  -9.148 -24.358  0.00  0.00      CHB  C
ATOM   3462  HG  LEU C 214      -7.797  -8.202 -24.835  0.00  0.00      CHB  H
ATOM   3463  CD1 LEU C 214      -8.475 -10.109 -24.940  0.00  0.00      CHB  C
ATOM   3464 HD11 LEU C 214      -8.118 -11.080 -24.536  0.00  0.00      CHB  H
ATOM   3465 HD12 LEU C 214      -9.471  -9.809 -24.552  0.00  0.00      CHB  H
ATOM   3466 HD13 LEU C 214      -8.459 -10.251 -26.042  0.00  0.00      CHB  H
ATOM   3467  CD2 LEU C 214      -7.700  -8.753 -22.917  0.00  0.00      CHB  C
ATOM   3468 HD21 LEU C 214      -7.112  -9.410 -22.242  0.00  0.00      CHB  H
ATOM   3469 HD22 LEU C 214      -7.378  -7.699 -22.775  0.00  0.00      CHB  H
ATOM   3470 HD23 LEU C 214      -8.775  -8.924 -22.695  0.00  0.00      CHB  H
ATOM   3471  C   LEU C 214      -5.724  -8.249 -26.840  0.00  0.00      CHB  C
ATOM   3472  O   LEU C 214      -6.630  -7.947 -27.588  0.00  0.00      CHB  O
ATOM   3473  N   LEU C 215      -4.630  -7.363 -26.751  0.00  0.00      CHB  N
ATOM   3474  HN  LEU C 215      -3.852  -7.458 -26.135  0.00  0.00      CHB  H
ATOM   3475  CA  LEU C 215      -4.532  -6.066 -27.452  0.00  0.00      CHB  C
ATOM   3476  HA  LEU C 215      -5.352  -5.445 -27.123  0.00  0.00      CHB  H
ATOM   3477  CB  LEU C 215      -3.273  -5.328 -27.054  0.00  0.00      CHB  C
ATOM   3478  HB1 LEU C 215      -3.280  -5.192 -25.951  0.00  0.00      CHB  H
ATOM   3479  HB2 LEU C 215      -2.388  -5.978 -27.221  0.00  0.00      CHB  H
ATOM   3480  CG  LEU C 215      -3.057  -3.895 -27.714  0.00  0.00      CHB  C
ATOM   3481  HG  LEU C 215      -2.896  -4.039 -28.804  0.00  0.00      CHB  H
ATOM   3482  CD1 LEU C 215      -4.309  -2.909 -27.658  0.00  0.00      CHB  C
ATOM   3483 HD11 LEU C 215      -3.877  -1.983 -28.094  0.00  0.00      CHB  H
ATOM   3484 HD12 LEU C 215      -5.133  -3.337 -28.268  0.00  0.00      CHB  H
ATOM   3485 HD13 LEU C 215      -4.700  -2.618 -26.659  0.00  0.00      CHB  H
ATOM   3486  CD2 LEU C 215      -1.784  -3.219 -27.058  0.00  0.00      CHB  C
ATOM   3487 HD21 LEU C 215      -2.028  -2.871 -26.031  0.00  0.00      CHB  H
ATOM   3488 HD22 LEU C 215      -0.957  -3.956 -27.134  0.00  0.00      CHB  H
ATOM   3489 HD23 LEU C 215      -1.573  -2.329 -27.689  0.00  0.00      CHB  H
ATOM   3490  C   LEU C 215      -4.539  -6.196 -28.976  0.00  0.00      CHB  C
ATOM   3491  O   LEU C 215      -5.307  -5.599 -29.725  0.00  0.00      CHB  O
ATOM   3492  N   LEU C 216      -3.614  -7.067 -29.543  0.00  0.00      CHB  N
ATOM   3493  HN  LEU C 216      -2.956  -7.562 -28.980  0.00  0.00      CHB  H
ATOM   3494  CA  LEU C 216      -3.560  -7.403 -30.849  0.00  0.00      CHB  C
ATOM   3495  HA  LEU C 216      -3.572  -6.464 -31.382  0.00  0.00      CHB  H
ATOM   3496  CB  LEU C 216      -2.253  -8.271 -31.210  0.00  0.00      CHB  C
ATOM   3497  HB1 LEU C 216      -2.088  -9.104 -30.493  0.00  0.00      CHB  H
ATOM   3498  HB2 LEU C 216      -2.441  -8.714 -32.211  0.00  0.00      CHB  H
ATOM   3499  CG  LEU C 216      -0.940  -7.464 -31.339  0.00  0.00      CHB  C
ATOM   3500  HG  LEU C 216      -0.906  -6.923 -30.369  0.00  0.00      CHB  H
ATOM   3501  CD1 LEU C 216       0.320  -8.343 -31.313  0.00  0.00      CHB  C
ATOM   3502 HD11 LEU C 216       1.203  -7.722 -31.575  0.00  0.00      CHB  H
ATOM   3503 HD12 LEU C 216       0.388  -8.753 -30.282  0.00  0.00      CHB  H
ATOM   3504 HD13 LEU C 216       0.165  -9.059 -32.148  0.00  0.00      CHB  H
ATOM   3505  CD2 LEU C 216      -0.951  -6.532 -32.533  0.00  0.00      CHB  C
ATOM   3506 HD21 LEU C 216      -1.118  -6.999 -33.527  0.00  0.00      CHB  H
ATOM   3507 HD22 LEU C 216      -1.766  -5.803 -32.337  0.00  0.00      CHB  H
ATOM   3508 HD23 LEU C 216      -0.045  -5.902 -32.402  0.00  0.00      CHB  H
ATOM   3509  C   LEU C 216      -4.712  -8.142 -31.465  0.00  0.00      CHB  C
ATOM   3510  O   LEU C 216      -5.035  -7.774 -32.579  0.00  0.00      CHB  O
ATOM   3511  N   SER C 217      -5.299  -9.147 -30.835  0.00  0.00      CHB  N
ATOM   3512  HN  SER C 217      -4.799  -9.334 -29.993  0.00  0.00      CHB  H
ATOM   3513  CA  SER C 217      -6.428  -9.932 -31.269  0.00  0.00      CHB  C
ATOM   3514  HA  SER C 217      -6.369  -9.874 -32.346  0.00  0.00      CHB  H
ATOM   3515  CB  SER C 217      -6.342 -11.391 -30.908  0.00  0.00      CHB  C
ATOM   3516  HB1 SER C 217      -5.321 -11.756 -31.150  0.00  0.00      CHB  H
ATOM   3517  HB2 SER C 217      -6.488 -11.511 -29.813  0.00  0.00      CHB  H
ATOM   3518  OG  SER C 217      -7.241 -12.220 -31.704  0.00  0.00      CHB  O
ATOM   3519  HG1 SER C 217      -7.458 -12.962 -31.135  0.00  0.00      CHB  H
ATOM   3520  C   SER C 217      -7.807  -9.437 -30.843  0.00  0.00      CHB  C
ATOM   3521  O   SER C 217      -8.474  -8.731 -31.567  0.00  0.00      CHB  O
ATOM   3522  N   ASN C 125     -12.663  15.008 -25.522  0.00  0.00      CHC  N
ATOM   3523  HN  ASN C 125     -13.407  14.347 -25.566  0.00  0.00      CHC  H
ATOM   3524  CA  ASN C 125     -11.614  14.831 -24.537  0.00  0.00      CHC  C
ATOM   3525  HA  ASN C 125     -10.739  15.232 -25.027  0.00  0.00      CHC  H
ATOM   3526  CB  ASN C 125     -12.141  15.653 -23.294  0.00  0.00      CHC  C
ATOM   3527  HB1 ASN C 125     -12.222  16.748 -23.465  0.00  0.00      CHC  H
ATOM   3528  HB2 ASN C 125     -13.158  15.294 -23.029  0.00  0.00      CHC  H
ATOM   3529  CG  ASN C 125     -11.279  15.462 -22.064  0.00  0.00      CHC  C
ATOM   3530  OD1 ASN C 125     -11.594  14.568 -21.321  0.00  0.00      CHC  O
ATOM   3531  ND2 ASN C 125     -10.168  16.216 -21.966  0.00  0.00      CHC  N
ATOM   3532 HD21 ASN C 125      -9.520  16.071 -21.219  0.00  0.00      CHC  H
ATOM   3533 HD22 ASN C 125      -9.844  16.689 -22.785  0.00  0.00      CHC  H
ATOM   3534  C   ASN C 125     -11.542  13.341 -24.369  0.00  0.00      CHC  C
ATOM   3535  O   ASN C 125     -12.568  12.632 -24.305  0.00  0.00      CHC  O
ATOM   3536  N   ALA C 126     -10.292  12.932 -24.306  0.00  0.00      CHC  N
ATOM   3537  HN  ALA C 126      -9.502  13.527 -24.430  0.00  0.00      CHC  H
ATOM   3538  CA  ALA C 126      -9.932  11.549 -24.090  0.00  0.00      CHC  C
ATOM   3539  HA  ALA C 126     -10.281  11.078 -24.997  0.00  0.00      CHC  H
ATOM   3540  CB  ALA C 126      -8.424  11.436 -24.256  0.00  0.00      CHC  C
ATOM   3541  HB1 ALA C 126      -8.217  11.938 -25.225  0.00  0.00      CHC  H
ATOM   3542  HB2 ALA C 126      -7.879  12.015 -23.480  0.00  0.00      CHC  H
ATOM   3543  HB3 ALA C 126      -8.206  10.346 -24.239  0.00  0.00      CHC  H
ATOM   3544  C   ALA C 126     -10.403  10.956 -22.719  0.00  0.00      CHC  C
ATOM   3545  O   ALA C 126     -11.017   9.920 -22.630  0.00  0.00      CHC  O
ATOM   3546  N   LEU C 127     -10.160  11.696 -21.586  0.00  0.00      CHC  N
ATOM   3547  HN  LEU C 127      -9.561  12.489 -21.662  0.00  0.00      CHC  H
ATOM   3548  CA  LEU C 127     -10.568  11.309 -20.239  0.00  0.00      CHC  C
ATOM   3549  HA  LEU C 127     -10.046  10.369 -20.134  0.00  0.00      CHC  H
ATOM   3550  CB  LEU C 127     -10.091  12.384 -19.256  0.00  0.00      CHC  C
ATOM   3551  HB1 LEU C 127      -8.992  12.536 -19.303  0.00  0.00      CHC  H
ATOM   3552  HB2 LEU C 127     -10.429  13.410 -19.512  0.00  0.00      CHC  H
ATOM   3553  CG  LEU C 127     -10.324  12.254 -17.787  0.00  0.00      CHC  C
ATOM   3554  HG  LEU C 127     -11.362  11.932 -17.557  0.00  0.00      CHC  H
ATOM   3555  CD1 LEU C 127      -9.418  11.269 -17.088  0.00  0.00      CHC  C
ATOM   3556 HD11 LEU C 127      -9.693  10.987 -16.049  0.00  0.00      CHC  H
ATOM   3557 HD12 LEU C 127      -9.433  10.304 -17.638  0.00  0.00      CHC  H
ATOM   3558 HD13 LEU C 127      -8.425  11.751 -16.956  0.00  0.00      CHC  H
ATOM   3559  CD2 LEU C 127     -10.196  13.713 -17.263  0.00  0.00      CHC  C
ATOM   3560 HD21 LEU C 127     -10.272  13.750 -16.155  0.00  0.00      CHC  H
ATOM   3561 HD22 LEU C 127      -9.253  14.059 -17.737  0.00  0.00      CHC  H
ATOM   3562 HD23 LEU C 127     -10.854  14.367 -17.874  0.00  0.00      CHC  H
ATOM   3563  C   LEU C 127     -12.066  11.059 -20.045  0.00  0.00      CHC  C
ATOM   3564  O   LEU C 127     -12.541  10.049 -19.536  0.00  0.00      CHC  O
ATOM   3565  N   LEU C 128     -12.848  12.137 -20.413  0.00  0.00      CHC  N
ATOM   3566  HN  LEU C 128     -12.514  13.016 -20.743  0.00  0.00      CHC  H
ATOM   3567  CA  LEU C 128     -14.362  12.120 -20.248  0.00  0.00      CHC  C
ATOM   3568  HA  LEU C 128     -14.565  11.694 -19.276  0.00  0.00      CHC  H
ATOM   3569  CB  LEU C 128     -14.980  13.487 -20.372  0.00  0.00      CHC  C
ATOM   3570  HB1 LEU C 128     -14.674  13.943 -21.337  0.00  0.00      CHC  H
ATOM   3571  HB2 LEU C 128     -16.085  13.383 -20.426  0.00  0.00      CHC  H
ATOM   3572  CG  LEU C 128     -14.497  14.459 -19.244  0.00  0.00      CHC  C
ATOM   3573  HG  LEU C 128     -13.498  14.140 -18.876  0.00  0.00      CHC  H
ATOM   3574  CD1 LEU C 128     -14.404  15.929 -19.766  0.00  0.00      CHC  C
ATOM   3575 HD11 LEU C 128     -13.891  16.552 -19.002  0.00  0.00      CHC  H
ATOM   3576 HD12 LEU C 128     -13.882  15.987 -20.745  0.00  0.00      CHC  H
ATOM   3577 HD13 LEU C 128     -15.424  16.359 -19.859  0.00  0.00      CHC  H
ATOM   3578  CD2 LEU C 128     -15.428  14.341 -18.100  0.00  0.00      CHC  C
ATOM   3579 HD21 LEU C 128     -15.326  13.321 -17.671  0.00  0.00      CHC  H
ATOM   3580 HD22 LEU C 128     -15.229  15.056 -17.273  0.00  0.00      CHC  H
ATOM   3581 HD23 LEU C 128     -16.518  14.546 -18.174  0.00  0.00      CHC  H
ATOM   3582  C   LEU C 128     -14.957  11.098 -21.216  0.00  0.00      CHC  C
ATOM   3583  O   LEU C 128     -15.797  10.249 -20.917  0.00  0.00      CHC  O
ATOM   3584  N   GLY C 129     -14.359  10.936 -22.407  0.00  0.00      CHC  N
ATOM   3585  HN  GLY C 129     -13.599  11.518 -22.685  0.00  0.00      CHC  H
ATOM   3586  CA  GLY C 129     -14.894   9.983 -23.362  0.00  0.00      CHC  C
ATOM   3587  HA1 GLY C 129     -14.418  10.117 -24.322  0.00  0.00      CHC  H
ATOM   3588  HA2 GLY C 129     -15.947  10.093 -23.576  0.00  0.00      CHC  H
ATOM   3589  C   GLY C 129     -14.452   8.546 -23.030  0.00  0.00      CHC  C
ATOM   3590  O   GLY C 129     -14.930   7.546 -23.617  0.00  0.00      CHC  O
ATOM   3591  N   ALA C 130     -13.487   8.360 -22.072  0.00  0.00      CHC  N
ATOM   3592  HN  ALA C 130     -12.967   9.100 -21.654  0.00  0.00      CHC  H
ATOM   3593  CA  ALA C 130     -13.252   7.115 -21.484  0.00  0.00      CHC  C
ATOM   3594  HA  ALA C 130     -13.293   6.334 -22.229  0.00  0.00      CHC  H
ATOM   3595  CB  ALA C 130     -11.849   7.000 -20.750  0.00  0.00      CHC  C
ATOM   3596  HB1 ALA C 130     -11.859   7.759 -19.938  0.00  0.00      CHC  H
ATOM   3597  HB2 ALA C 130     -11.655   5.966 -20.394  0.00  0.00      CHC  H
ATOM   3598  HB3 ALA C 130     -11.041   7.319 -21.443  0.00  0.00      CHC  H
ATOM   3599  C   ALA C 130     -14.296   6.684 -20.434  0.00  0.00      CHC  C
ATOM   3600  O   ALA C 130     -14.172   5.570 -19.927  0.00  0.00      CHC  O
ATOM   3601  N   ILE C 131     -15.268   7.537 -20.058  0.00  0.00      CHC  N
ATOM   3602  HN  ILE C 131     -15.225   8.447 -20.464  0.00  0.00      CHC  H
ATOM   3603  CA  ILE C 131     -16.308   7.157 -19.068  0.00  0.00      CHC  C
ATOM   3604  HA  ILE C 131     -15.767   6.733 -18.235  0.00  0.00      CHC  H
ATOM   3605  CB  ILE C 131     -17.105   8.305 -18.353  0.00  0.00      CHC  C
ATOM   3606  HB  ILE C 131     -17.616   8.878 -19.155  0.00  0.00      CHC  H
ATOM   3607  CG2 ILE C 131     -18.222   7.657 -17.361  0.00  0.00      CHC  C
ATOM   3608 HG21 ILE C 131     -17.740   6.868 -16.745  0.00  0.00      CHC  H
ATOM   3609 HG22 ILE C 131     -18.560   8.461 -16.673  0.00  0.00      CHC  H
ATOM   3610 HG23 ILE C 131     -19.041   7.124 -17.889  0.00  0.00      CHC  H
ATOM   3611  CG1 ILE C 131     -16.102   9.214 -17.618  0.00  0.00      CHC  C
ATOM   3612 HG11 ILE C 131     -15.696   8.550 -16.826  0.00  0.00      CHC  H
ATOM   3613 HG12 ILE C 131     -15.321   9.487 -18.359  0.00  0.00      CHC  H
ATOM   3614  CD  ILE C 131     -16.593  10.488 -16.922  0.00  0.00      CHC  C
ATOM   3615  HD1 ILE C 131     -17.197  11.086 -17.637  0.00  0.00      CHC  H
ATOM   3616  HD2 ILE C 131     -17.233  10.171 -16.071  0.00  0.00      CHC  H
ATOM   3617  HD3 ILE C 131     -15.691  11.001 -16.524  0.00  0.00      CHC  H
ATOM   3618  C   ILE C 131     -17.218   6.060 -19.479  0.00  0.00      CHC  C
ATOM   3619  O   ILE C 131     -17.272   5.125 -18.696  0.00  0.00      CHC  O
ATOM   3620  N   PRO C 132     -17.997   6.011 -20.586  0.00  0.00      CHC  N
ATOM   3621  CD  PRO C 132     -17.978   7.080 -21.567  0.00  0.00      CHC  C
ATOM   3622  HD1 PRO C 132     -17.803   8.080 -21.116  0.00  0.00      CHC  H
ATOM   3623  HD2 PRO C 132     -17.132   6.906 -22.267  0.00  0.00      CHC  H
ATOM   3624  CA  PRO C 132     -18.739   4.891 -21.148  0.00  0.00      CHC  C
ATOM   3625  HA  PRO C 132     -19.445   4.635 -20.373  0.00  0.00      CHC  H
ATOM   3626  CB  PRO C 132     -19.312   5.355 -22.538  0.00  0.00      CHC  C
ATOM   3627  HB1 PRO C 132     -20.302   4.869 -22.670  0.00  0.00      CHC  H
ATOM   3628  HB2 PRO C 132     -18.673   5.255 -23.442  0.00  0.00      CHC  H
ATOM   3629  CG  PRO C 132     -19.357   6.818 -22.226  0.00  0.00      CHC  C
ATOM   3630  HG1 PRO C 132     -19.528   7.490 -23.094  0.00  0.00      CHC  H
ATOM   3631  HG2 PRO C 132     -20.163   6.993 -21.481  0.00  0.00      CHC  H
ATOM   3632  C   PRO C 132     -17.845   3.746 -21.297  0.00  0.00      CHC  C
ATOM   3633  O   PRO C 132     -18.307   2.621 -21.004  0.00  0.00      CHC  O
ATOM   3634  N   SER C 133     -16.586   3.923 -21.788  0.00  0.00      CHC  N
ATOM   3635  HN  SER C 133     -16.327   4.855 -22.029  0.00  0.00      CHC  H
ATOM   3636  CA  SER C 133     -15.524   2.898 -22.049  0.00  0.00      CHC  C
ATOM   3637  HA  SER C 133     -15.889   2.279 -22.855  0.00  0.00      CHC  H
ATOM   3638  CB  SER C 133     -14.190   3.593 -22.541  0.00  0.00      CHC  C
ATOM   3639  HB1 SER C 133     -13.618   4.118 -21.745  0.00  0.00      CHC  H
ATOM   3640  HB2 SER C 133     -13.624   2.702 -22.886  0.00  0.00      CHC  H
ATOM   3641  OG  SER C 133     -14.401   4.395 -23.654  0.00  0.00      CHC  O
ATOM   3642  HG1 SER C 133     -13.542   4.736 -23.914  0.00  0.00      CHC  H
ATOM   3643  C   SER C 133     -15.191   2.114 -20.762  0.00  0.00      CHC  C
ATOM   3644  O   SER C 133     -15.164   0.884 -20.847  0.00  0.00      CHC  O
ATOM   3645  N   ILE C 134     -15.035   2.785 -19.560  0.00  0.00      CHC  N
ATOM   3646  HN  ILE C 134     -15.133   3.777 -19.587  0.00  0.00      CHC  H
ATOM   3647  CA  ILE C 134     -14.905   2.093 -18.307  0.00  0.00      CHC  C
ATOM   3648  HA  ILE C 134     -14.266   1.256 -18.545  0.00  0.00      CHC  H
ATOM   3649  CB  ILE C 134     -14.198   2.818 -17.175  0.00  0.00      CHC  C
ATOM   3650  HB  ILE C 134     -13.975   2.058 -16.396  0.00  0.00      CHC  H
ATOM   3651  CG2 ILE C 134     -12.801   3.263 -17.641  0.00  0.00      CHC  C
ATOM   3652 HG21 ILE C 134     -12.430   2.676 -18.509  0.00  0.00      CHC  H
ATOM   3653 HG22 ILE C 134     -12.772   4.311 -18.009  0.00  0.00      CHC  H
ATOM   3654 HG23 ILE C 134     -12.106   3.164 -16.780  0.00  0.00      CHC  H
ATOM   3655  CG1 ILE C 134     -14.959   4.017 -16.612  0.00  0.00      CHC  C
ATOM   3656 HG11 ILE C 134     -15.088   4.831 -17.357  0.00  0.00      CHC  H
ATOM   3657 HG12 ILE C 134     -15.991   3.707 -16.343  0.00  0.00      CHC  H
ATOM   3658  CD  ILE C 134     -14.389   4.570 -15.286  0.00  0.00      CHC  C
ATOM   3659  HD1 ILE C 134     -14.426   3.708 -14.586  0.00  0.00      CHC  H
ATOM   3660  HD2 ILE C 134     -13.357   4.966 -15.391  0.00  0.00      CHC  H
ATOM   3661  HD3 ILE C 134     -14.984   5.363 -14.785  0.00  0.00      CHC  H
ATOM   3662  C   ILE C 134     -16.239   1.528 -17.849  0.00  0.00      CHC  C
ATOM   3663  O   ILE C 134     -16.287   0.351 -17.471  0.00  0.00      CHC  O
ATOM   3664  N   MET C 135     -17.423   2.213 -17.969  0.00  0.00      CHC  N
ATOM   3665  HN  MET C 135     -17.366   3.149 -18.308  0.00  0.00      CHC  H
ATOM   3666  CA  MET C 135     -18.754   1.670 -17.517  0.00  0.00      CHC  C
ATOM   3667  HA  MET C 135     -18.536   1.473 -16.478  0.00  0.00      CHC  H
ATOM   3668  CB  MET C 135     -19.813   2.762 -17.695  0.00  0.00      CHC  C
ATOM   3669  HB1 MET C 135     -19.730   3.135 -18.738  0.00  0.00      CHC  H
ATOM   3670  HB2 MET C 135     -20.841   2.343 -17.709  0.00  0.00      CHC  H
ATOM   3671  CG  MET C 135     -19.557   4.012 -16.740  0.00  0.00      CHC  C
ATOM   3672  HG1 MET C 135     -18.502   4.326 -16.895  0.00  0.00      CHC  H
ATOM   3673  HG2 MET C 135     -20.225   4.814 -17.122  0.00  0.00      CHC  H
ATOM   3674  SD  MET C 135     -19.839   3.591 -15.041  0.00  0.00      CHC  S
ATOM   3675  CE  MET C 135     -19.074   5.152 -14.487  0.00  0.00      CHC  C
ATOM   3676  HE1 MET C 135     -18.019   5.140 -14.836  0.00  0.00      CHC  H
ATOM   3677  HE2 MET C 135     -19.646   6.056 -14.787  0.00  0.00      CHC  H
ATOM   3678  HE3 MET C 135     -19.089   5.135 -13.376  0.00  0.00      CHC  H
ATOM   3679  C   MET C 135     -19.090   0.314 -18.203  0.00  0.00      CHC  C
ATOM   3680  O   MET C 135     -19.703  -0.578 -17.586  0.00  0.00      CHC  O
ATOM   3681  N   ASN C 136     -18.689   0.147 -19.472  0.00  0.00      CHC  N
ATOM   3682  HN  ASN C 136     -18.282   0.923 -19.947  0.00  0.00      CHC  H
ATOM   3683  CA  ASN C 136     -18.857  -1.154 -20.136  0.00  0.00      CHC  C
ATOM   3684  HA  ASN C 136     -19.905  -1.405 -20.059  0.00  0.00      CHC  H
ATOM   3685  CB  ASN C 136     -18.243  -1.079 -21.609  0.00  0.00      CHC  C
ATOM   3686  HB1 ASN C 136     -18.228  -0.029 -21.971  0.00  0.00      CHC  H
ATOM   3687  HB2 ASN C 136     -17.188  -1.424 -21.657  0.00  0.00      CHC  H
ATOM   3688  CG  ASN C 136     -19.105  -1.806 -22.591  0.00  0.00      CHC  C
ATOM   3689  OD1 ASN C 136     -20.305  -1.982 -22.652  0.00  0.00      CHC  O
ATOM   3690  ND2 ASN C 136     -18.353  -2.456 -23.517  0.00  0.00      CHC  N
ATOM   3691 HD21 ASN C 136     -18.821  -3.028 -24.190  0.00  0.00      CHC  H
ATOM   3692 HD22 ASN C 136     -17.414  -2.161 -23.694  0.00  0.00      CHC  H
ATOM   3693  C   ASN C 136     -18.090  -2.317 -19.406  0.00  0.00      CHC  C
ATOM   3694  O   ASN C 136     -18.657  -3.332 -19.049  0.00  0.00      CHC  O
ATOM   3695  N   VAL C 137     -16.865  -2.098 -19.018  0.00  0.00      CHC  N
ATOM   3696  HN  VAL C 137     -16.326  -1.306 -19.294  0.00  0.00      CHC  H
ATOM   3697  CA  VAL C 137     -16.145  -2.992 -18.153  0.00  0.00      CHC  C
ATOM   3698  HA  VAL C 137     -16.152  -3.958 -18.635  0.00  0.00      CHC  H
ATOM   3699  CB  VAL C 137     -14.635  -2.656 -18.003  0.00  0.00      CHC  C
ATOM   3700  HB  VAL C 137     -14.427  -1.776 -17.357  0.00  0.00      CHC  H
ATOM   3701  CG1 VAL C 137     -13.903  -3.759 -17.339  0.00  0.00      CHC  C
ATOM   3702 HG11 VAL C 137     -14.241  -4.058 -16.324  0.00  0.00      CHC  H
ATOM   3703 HG12 VAL C 137     -13.718  -4.655 -17.969  0.00  0.00      CHC  H
ATOM   3704 HG13 VAL C 137     -12.852  -3.413 -17.236  0.00  0.00      CHC  H
ATOM   3705  CG2 VAL C 137     -14.088  -2.407 -19.408  0.00  0.00      CHC  C
ATOM   3706 HG21 VAL C 137     -12.979  -2.347 -19.432  0.00  0.00      CHC  H
ATOM   3707 HG22 VAL C 137     -14.318  -3.287 -20.047  0.00  0.00      CHC  H
ATOM   3708 HG23 VAL C 137     -14.491  -1.456 -19.818  0.00  0.00      CHC  H
ATOM   3709  C   VAL C 137     -16.760  -3.197 -16.723  0.00  0.00      CHC  C
ATOM   3710  O   VAL C 137     -16.989  -4.320 -16.229  0.00  0.00      CHC  O
ATOM   3711  N   LEU C 138     -17.085  -2.046 -16.102  0.00  0.00      CHC  N
ATOM   3712  HN  LEU C 138     -16.892  -1.130 -16.445  0.00  0.00      CHC  H
ATOM   3713  CA  LEU C 138     -17.569  -2.035 -14.742  0.00  0.00      CHC  C
ATOM   3714  HA  LEU C 138     -16.843  -2.606 -14.181  0.00  0.00      CHC  H
ATOM   3715  CB  LEU C 138     -17.701  -0.559 -14.186  0.00  0.00      CHC  C
ATOM   3716  HB1 LEU C 138     -18.420   0.018 -14.806  0.00  0.00      CHC  H
ATOM   3717  HB2 LEU C 138     -18.026  -0.409 -13.134  0.00  0.00      CHC  H
ATOM   3718  CG  LEU C 138     -16.327   0.208 -14.142  0.00  0.00      CHC  C
ATOM   3719  HG  LEU C 138     -15.770   0.191 -15.103  0.00  0.00      CHC  H
ATOM   3720  CD1 LEU C 138     -16.541   1.599 -13.583  0.00  0.00      CHC  C
ATOM   3721 HD11 LEU C 138     -17.257   2.170 -14.212  0.00  0.00      CHC  H
ATOM   3722 HD12 LEU C 138     -16.899   1.620 -12.531  0.00  0.00      CHC  H
ATOM   3723 HD13 LEU C 138     -15.603   2.191 -13.530  0.00  0.00      CHC  H
ATOM   3724  CD2 LEU C 138     -15.344  -0.412 -13.154  0.00  0.00      CHC  C
ATOM   3725 HD21 LEU C 138     -14.418   0.195 -13.056  0.00  0.00      CHC  H
ATOM   3726 HD22 LEU C 138     -15.765  -0.586 -12.140  0.00  0.00      CHC  H
ATOM   3727 HD23 LEU C 138     -15.085  -1.454 -13.441  0.00  0.00      CHC  H
ATOM   3728  C   LEU C 138     -18.931  -2.689 -14.496  0.00  0.00      CHC  C
ATOM   3729  O   LEU C 138     -19.219  -3.120 -13.394  0.00  0.00      CHC  O
ATOM   3730  N   LEU C 139     -19.826  -2.561 -15.512  0.00  0.00      CHC  N
ATOM   3731  HN  LEU C 139     -19.464  -2.017 -16.265  0.00  0.00      CHC  H
ATOM   3732  CA  LEU C 139     -21.154  -3.060 -15.481  0.00  0.00      CHC  C
ATOM   3733  HA  LEU C 139     -21.603  -2.658 -14.584  0.00  0.00      CHC  H
ATOM   3734  CB  LEU C 139     -21.973  -2.637 -16.756  0.00  0.00      CHC  C
ATOM   3735  HB1 LEU C 139     -22.241  -1.579 -16.547  0.00  0.00      CHC  H
ATOM   3736  HB2 LEU C 139     -21.334  -2.674 -17.664  0.00  0.00      CHC  H
ATOM   3737  CG  LEU C 139     -23.356  -3.344 -16.977  0.00  0.00      CHC  C
ATOM   3738  HG  LEU C 139     -23.319  -4.427 -17.224  0.00  0.00      CHC  H
ATOM   3739  CD1 LEU C 139     -24.242  -3.220 -15.707  0.00  0.00      CHC  C
ATOM   3740 HD11 LEU C 139     -25.242  -3.645 -15.938  0.00  0.00      CHC  H
ATOM   3741 HD12 LEU C 139     -23.797  -3.584 -14.757  0.00  0.00      CHC  H
ATOM   3742 HD13 LEU C 139     -24.372  -2.122 -15.598  0.00  0.00      CHC  H
ATOM   3743  CD2 LEU C 139     -24.074  -2.745 -18.210  0.00  0.00      CHC  C
ATOM   3744 HD21 LEU C 139     -25.049  -3.262 -18.341  0.00  0.00      CHC  H
ATOM   3745 HD22 LEU C 139     -24.220  -1.666 -17.989  0.00  0.00      CHC  H
ATOM   3746 HD23 LEU C 139     -23.493  -2.784 -19.156  0.00  0.00      CHC  H
ATOM   3747  C   LEU C 139     -21.025  -4.647 -15.385  0.00  0.00      CHC  C
ATOM   3748  O   LEU C 139     -21.785  -5.294 -14.664  0.00  0.00      CHC  O
ATOM   3749  N   VAL C 140     -20.039  -5.215 -16.106  0.00  0.00      CHC  N
ATOM   3750  HN  VAL C 140     -19.532  -4.672 -16.770  0.00  0.00      CHC  H
ATOM   3751  CA  VAL C 140     -19.688  -6.575 -16.113  0.00  0.00      CHC  C
ATOM   3752  HA  VAL C 140     -20.633  -7.083 -16.234  0.00  0.00      CHC  H
ATOM   3753  CB  VAL C 140     -18.826  -6.824 -17.371  0.00  0.00      CHC  C
ATOM   3754  HB  VAL C 140     -17.893  -6.225 -17.431  0.00  0.00      CHC  H
ATOM   3755  CG1 VAL C 140     -18.413  -8.312 -17.463  0.00  0.00      CHC  C
ATOM   3756 HG11 VAL C 140     -17.817  -8.487 -18.384  0.00  0.00      CHC  H
ATOM   3757 HG12 VAL C 140     -17.876  -8.645 -16.549  0.00  0.00      CHC  H
ATOM   3758 HG13 VAL C 140     -19.351  -8.904 -17.538  0.00  0.00      CHC  H
ATOM   3759  CG2 VAL C 140     -19.727  -6.522 -18.555  0.00  0.00      CHC  C
ATOM   3760 HG21 VAL C 140     -20.084  -5.471 -18.505  0.00  0.00      CHC  H
ATOM   3761 HG22 VAL C 140     -19.215  -6.557 -19.540  0.00  0.00      CHC  H
ATOM   3762 HG23 VAL C 140     -20.686  -7.051 -18.742  0.00  0.00      CHC  H
ATOM   3763  C   VAL C 140     -18.967  -7.048 -14.841  0.00  0.00      CHC  C
ATOM   3764  O   VAL C 140     -19.129  -8.154 -14.311  0.00  0.00      CHC  O
ATOM   3765  N   CYS C 141     -18.145  -6.190 -14.206  0.00  0.00      CHC  N
ATOM   3766  HN  CYS C 141     -17.735  -5.423 -14.693  0.00  0.00      CHC  H
ATOM   3767  CA  CYS C 141     -17.658  -6.409 -12.883  0.00  0.00      CHC  C
ATOM   3768  HA  CYS C 141     -17.144  -7.352 -12.772  0.00  0.00      CHC  H
ATOM   3769  CB  CYS C 141     -16.634  -5.313 -12.440  0.00  0.00      CHC  C
ATOM   3770  HB1 CYS C 141     -17.068  -4.330 -12.723  0.00  0.00      CHC  H
ATOM   3771  HB2 CYS C 141     -16.501  -5.335 -11.337  0.00  0.00      CHC  H
ATOM   3772  SG  CYS C 141     -15.017  -5.551 -13.226  0.00  0.00      CHC  S
ATOM   3773  HG1 CYS C 141     -14.334  -5.201 -12.146  0.00  0.00      CHC  H
ATOM   3774  C   CYS C 141     -18.808  -6.542 -11.875  0.00  0.00      CHC  C
ATOM   3775  O   CYS C 141     -18.895  -7.424 -11.039  0.00  0.00      CHC  O
ATOM   3776  N   LEU C 142     -19.759  -5.564 -11.927  0.00  0.00      CHC  N
ATOM   3777  HN  LEU C 142     -19.748  -4.811 -12.580  0.00  0.00      CHC  H
ATOM   3778  CA  LEU C 142     -20.887  -5.534 -11.012  0.00  0.00      CHC  C
ATOM   3779  HA  LEU C 142     -20.393  -5.513 -10.052  0.00  0.00      CHC  H
ATOM   3780  CB  LEU C 142     -21.889  -4.386 -11.194  0.00  0.00      CHC  C
ATOM   3781  HB1 LEU C 142     -21.241  -3.484 -11.222  0.00  0.00      CHC  H
ATOM   3782  HB2 LEU C 142     -22.358  -4.378 -12.202  0.00  0.00      CHC  H
ATOM   3783  CG  LEU C 142     -23.104  -4.230 -10.254  0.00  0.00      CHC  C
ATOM   3784  HG  LEU C 142     -23.775  -5.106 -10.380  0.00  0.00      CHC  H
ATOM   3785  CD1 LEU C 142     -22.783  -4.150  -8.833  0.00  0.00      CHC  C
ATOM   3786 HD11 LEU C 142     -22.069  -4.957  -8.563  0.00  0.00      CHC  H
ATOM   3787 HD12 LEU C 142     -22.412  -3.156  -8.505  0.00  0.00      CHC  H
ATOM   3788 HD13 LEU C 142     -23.656  -4.407  -8.196  0.00  0.00      CHC  H
ATOM   3789  CD2 LEU C 142     -23.858  -2.911 -10.683  0.00  0.00      CHC  C
ATOM   3790 HD21 LEU C 142     -24.808  -2.764 -10.126  0.00  0.00      CHC  H
ATOM   3791 HD22 LEU C 142     -23.241  -1.988 -10.703  0.00  0.00      CHC  H
ATOM   3792 HD23 LEU C 142     -24.146  -3.088 -11.741  0.00  0.00      CHC  H
ATOM   3793  C   LEU C 142     -21.719  -6.788 -10.994  0.00  0.00      CHC  C
ATOM   3794  O   LEU C 142     -22.094  -7.193  -9.899  0.00  0.00      CHC  O
ATOM   3795  N   ILE C 143     -22.033  -7.327 -12.200  0.00  0.00      CHC  N
ATOM   3796  HN  ILE C 143     -21.851  -6.876 -13.070  0.00  0.00      CHC  H
ATOM   3797  CA  ILE C 143     -22.809  -8.501 -12.193  0.00  0.00      CHC  C
ATOM   3798  HA  ILE C 143     -23.677  -8.324 -11.576  0.00  0.00      CHC  H
ATOM   3799  CB  ILE C 143     -23.456  -8.848 -13.579  0.00  0.00      CHC  C
ATOM   3800  HB  ILE C 143     -24.115  -9.733 -13.451  0.00  0.00      CHC  H
ATOM   3801  CG2 ILE C 143     -24.395  -7.760 -13.950  0.00  0.00      CHC  C
ATOM   3802 HG21 ILE C 143     -23.923  -6.756 -14.003  0.00  0.00      CHC  H
ATOM   3803 HG22 ILE C 143     -24.950  -8.073 -14.861  0.00  0.00      CHC  H
ATOM   3804 HG23 ILE C 143     -25.125  -7.704 -13.115  0.00  0.00      CHC  H
ATOM   3805  CG1 ILE C 143     -22.469  -9.108 -14.809  0.00  0.00      CHC  C
ATOM   3806 HG11 ILE C 143     -22.399  -8.083 -15.231  0.00  0.00      CHC  H
ATOM   3807 HG12 ILE C 143     -21.434  -9.307 -14.458  0.00  0.00      CHC  H
ATOM   3808  CD  ILE C 143     -22.947 -10.084 -15.893  0.00  0.00      CHC  C
ATOM   3809  HD1 ILE C 143     -24.019 -10.278 -15.673  0.00  0.00      CHC  H
ATOM   3810  HD2 ILE C 143     -22.697  -9.665 -16.891  0.00  0.00      CHC  H
ATOM   3811  HD3 ILE C 143     -22.400 -11.049 -15.833  0.00  0.00      CHC  H
ATOM   3812  C   ILE C 143     -22.105  -9.710 -11.579  0.00  0.00      CHC  C
ATOM   3813  O   ILE C 143     -22.582 -10.434 -10.748  0.00  0.00      CHC  O
ATOM   3814  N   PHE C 144     -20.784  -9.858 -11.877  0.00  0.00      CHC  N
ATOM   3815  HN  PHE C 144     -20.335  -9.258 -12.535  0.00  0.00      CHC  H
ATOM   3816  CA  PHE C 144     -19.877 -10.799 -11.230  0.00  0.00      CHC  C
ATOM   3817  HA  PHE C 144     -20.186 -11.828 -11.344  0.00  0.00      CHC  H
ATOM   3818  CB  PHE C 144     -18.499 -10.612 -11.903  0.00  0.00      CHC  C
ATOM   3819  HB1 PHE C 144     -18.642 -10.694 -13.002  0.00  0.00      CHC  H
ATOM   3820  HB2 PHE C 144     -17.991  -9.653 -11.665  0.00  0.00      CHC  H
ATOM   3821  CG  PHE C 144     -17.521 -11.744 -11.540  0.00  0.00      CHC  C
ATOM   3822  CD1 PHE C 144     -16.392 -11.385 -10.787  0.00  0.00      CHC  C
ATOM   3823  HD1 PHE C 144     -16.172 -10.384 -10.447  0.00  0.00      CHC  H
ATOM   3824  CE1 PHE C 144     -15.454 -12.276 -10.425  0.00  0.00      CHC  C
ATOM   3825  HE1 PHE C 144     -14.583 -11.929  -9.889  0.00  0.00      CHC  H
ATOM   3826  CZ  PHE C 144     -15.637 -13.600 -10.615  0.00  0.00      CHC  C
ATOM   3827  HZ  PHE C 144     -14.834 -14.301 -10.445  0.00  0.00      CHC  H
ATOM   3828  CD2 PHE C 144     -17.623 -13.092 -11.940  0.00  0.00      CHC  C
ATOM   3829  HD2 PHE C 144     -18.420 -13.488 -12.550  0.00  0.00      CHC  H
ATOM   3830  CE2 PHE C 144     -16.671 -14.034 -11.501  0.00  0.00      CHC  C
ATOM   3831  HE2 PHE C 144     -16.668 -15.057 -11.845  0.00  0.00      CHC  H
ATOM   3832  C   PHE C 144     -19.667 -10.603  -9.684  0.00  0.00      CHC  C
ATOM   3833  O   PHE C 144     -19.781 -11.570  -8.959  0.00  0.00      CHC  O
ATOM   3834  N   TRP C 145     -19.560  -9.357  -9.235  0.00  0.00      CHC  N
ATOM   3835  HN  TRP C 145     -19.481  -8.589  -9.866  0.00  0.00      CHC  H
ATOM   3836  CA  TRP C 145     -19.435  -9.027  -7.826  0.00  0.00      CHC  C
ATOM   3837  HA  TRP C 145     -18.700  -9.757  -7.518  0.00  0.00      CHC  H
ATOM   3838  CB  TRP C 145     -18.983  -7.550  -7.579  0.00  0.00      CHC  C
ATOM   3839  HB1 TRP C 145     -19.538  -6.874  -8.265  0.00  0.00      CHC  H
ATOM   3840  HB2 TRP C 145     -19.342  -7.307  -6.556  0.00  0.00      CHC  H
ATOM   3841  CG  TRP C 145     -17.453  -7.273  -7.831  0.00  0.00      CHC  C
ATOM   3842  CD1 TRP C 145     -16.655  -7.527  -8.927  0.00  0.00      CHC  C
ATOM   3843  HD1 TRP C 145     -16.863  -8.265  -9.688  0.00  0.00      CHC  H
ATOM   3844  NE1 TRP C 145     -15.426  -6.916  -8.722  0.00  0.00      CHC  N
ATOM   3845  HE1 TRP C 145     -14.593  -7.306  -9.048  0.00  0.00      CHC  H
ATOM   3846  CE2 TRP C 145     -15.445  -6.209  -7.577  0.00  0.00      CHC  C
ATOM   3847  CD2 TRP C 145     -16.698  -6.441  -6.965  0.00  0.00      CHC  C
ATOM   3848  CE3 TRP C 145     -17.020  -5.812  -5.781  0.00  0.00      CHC  C
ATOM   3849  HE3 TRP C 145     -17.860  -6.089  -5.162  0.00  0.00      CHC  H
ATOM   3850  CZ3 TRP C 145     -16.097  -4.874  -5.215  0.00  0.00      CHC  C
ATOM   3851  HZ3 TRP C 145     -16.346  -4.377  -4.288  0.00  0.00      CHC  H
ATOM   3852  CZ2 TRP C 145     -14.479  -5.281  -6.993  0.00  0.00      CHC  C
ATOM   3853  HZ2 TRP C 145     -13.480  -5.162  -7.384  0.00  0.00      CHC  H
ATOM   3854  CH2 TRP C 145     -14.903  -4.613  -5.856  0.00  0.00      CHC  C
ATOM   3855  HH2 TRP C 145     -14.291  -3.852  -5.394  0.00  0.00      CHC  H
ATOM   3856  C   TRP C 145     -20.787  -9.269  -7.098  0.00  0.00      CHC  C
ATOM   3857  O   TRP C 145     -20.799  -9.773  -6.014  0.00  0.00      CHC  O
ATOM   3858  N   LEU C 146     -22.014  -8.985  -7.740  0.00  0.00      CHC  N
ATOM   3859  HN  LEU C 146     -22.059  -8.698  -8.693  0.00  0.00      CHC  H
ATOM   3860  CA  LEU C 146     -23.361  -9.280  -7.180  0.00  0.00      CHC  C
ATOM   3861  HA  LEU C 146     -23.353  -9.004  -6.136  0.00  0.00      CHC  H
ATOM   3862  CB  LEU C 146     -24.599  -8.601  -7.884  0.00  0.00      CHC  C
ATOM   3863  HB1 LEU C 146     -24.602  -8.793  -8.978  0.00  0.00      CHC  H
ATOM   3864  HB2 LEU C 146     -25.494  -9.079  -7.432  0.00  0.00      CHC  H
ATOM   3865  CG  LEU C 146     -24.679  -7.149  -7.623  0.00  0.00      CHC  C
ATOM   3866  HG  LEU C 146     -23.690  -6.653  -7.724  0.00  0.00      CHC  H
ATOM   3867  CD1 LEU C 146     -25.603  -6.519  -8.670  0.00  0.00      CHC  C
ATOM   3868 HD11 LEU C 146     -26.659  -6.745  -8.408  0.00  0.00      CHC  H
ATOM   3869 HD12 LEU C 146     -25.549  -5.409  -8.667  0.00  0.00      CHC  H
ATOM   3870 HD13 LEU C 146     -25.304  -6.887  -9.674  0.00  0.00      CHC  H
ATOM   3871  CD2 LEU C 146     -25.138  -6.800  -6.154  0.00  0.00      CHC  C
ATOM   3872 HD21 LEU C 146     -25.927  -7.477  -5.763  0.00  0.00      CHC  H
ATOM   3873 HD22 LEU C 146     -24.249  -6.703  -5.495  0.00  0.00      CHC  H
ATOM   3874 HD23 LEU C 146     -25.498  -5.750  -6.213  0.00  0.00      CHC  H
ATOM   3875  C   LEU C 146     -23.609 -10.805  -7.046  0.00  0.00      CHC  C
ATOM   3876  O   LEU C 146     -23.906 -11.350  -5.965  0.00  0.00      CHC  O
ATOM   3877  N   ILE C 147     -23.274 -11.630  -8.079  0.00  0.00      CHC  N
ATOM   3878  HN  ILE C 147     -22.868 -11.205  -8.884  0.00  0.00      CHC  H
ATOM   3879  CA  ILE C 147     -23.183 -13.103  -7.864  0.00  0.00      CHC  C
ATOM   3880  HA  ILE C 147     -24.132 -13.433  -7.467  0.00  0.00      CHC  H
ATOM   3881  CB  ILE C 147     -23.228 -13.940  -9.162  0.00  0.00      CHC  C
ATOM   3882  HB  ILE C 147     -23.409 -15.006  -8.908  0.00  0.00      CHC  H
ATOM   3883  CG2 ILE C 147     -24.500 -13.527  -9.966  0.00  0.00      CHC  C
ATOM   3884 HG21 ILE C 147     -25.410 -13.738  -9.365  0.00  0.00      CHC  H
ATOM   3885 HG22 ILE C 147     -24.509 -12.440 -10.198  0.00  0.00      CHC  H
ATOM   3886 HG23 ILE C 147     -24.585 -14.198 -10.848  0.00  0.00      CHC  H
ATOM   3887  CG1 ILE C 147     -21.952 -13.760 -10.038  0.00  0.00      CHC  C
ATOM   3888 HG11 ILE C 147     -22.132 -12.749 -10.462  0.00  0.00      CHC  H
ATOM   3889 HG12 ILE C 147     -21.125 -13.815  -9.298  0.00  0.00      CHC  H
ATOM   3890  CD  ILE C 147     -21.756 -14.873 -11.037  0.00  0.00      CHC  C
ATOM   3891  HD1 ILE C 147     -21.197 -14.472 -11.910  0.00  0.00      CHC  H
ATOM   3892  HD2 ILE C 147     -21.166 -15.748 -10.690  0.00  0.00      CHC  H
ATOM   3893  HD3 ILE C 147     -22.690 -15.277 -11.482  0.00  0.00      CHC  H
ATOM   3894  C   ILE C 147     -22.235 -13.743  -6.919  0.00  0.00      CHC  C
ATOM   3895  O   ILE C 147     -22.651 -14.681  -6.240  0.00  0.00      CHC  O
ATOM   3896  N   PHE C 148     -20.909 -13.340  -6.811  0.00  0.00      CHC  N
ATOM   3897  HN  PHE C 148     -20.592 -12.581  -7.375  0.00  0.00      CHC  H
ATOM   3898  CA  PHE C 148     -20.063 -14.022  -5.869  0.00  0.00      CHC  C
ATOM   3899  HA  PHE C 148     -20.275 -15.080  -5.916  0.00  0.00      CHC  H
ATOM   3900  CB  PHE C 148     -18.615 -13.594  -6.279  0.00  0.00      CHC  C
ATOM   3901  HB1 PHE C 148     -18.716 -12.721  -6.959  0.00  0.00      CHC  H
ATOM   3902  HB2 PHE C 148     -17.991 -13.410  -5.379  0.00  0.00      CHC  H
ATOM   3903  CG  PHE C 148     -17.961 -14.711  -6.972  0.00  0.00      CHC  C
ATOM   3904  CD1 PHE C 148     -18.383 -15.059  -8.311  0.00  0.00      CHC  C
ATOM   3905  HD1 PHE C 148     -19.340 -14.653  -8.607  0.00  0.00      CHC  H
ATOM   3906  CE1 PHE C 148     -17.719 -16.071  -9.021  0.00  0.00      CHC  C
ATOM   3907  HE1 PHE C 148     -18.117 -16.499  -9.929  0.00  0.00      CHC  H
ATOM   3908  CZ  PHE C 148     -16.681 -16.756  -8.411  0.00  0.00      CHC  C
ATOM   3909  HZ  PHE C 148     -16.263 -17.512  -9.059  0.00  0.00      CHC  H
ATOM   3910  CD2 PHE C 148     -16.914 -15.337  -6.419  0.00  0.00      CHC  C
ATOM   3911  HD2 PHE C 148     -16.572 -15.072  -5.429  0.00  0.00      CHC  H
ATOM   3912  CE2 PHE C 148     -16.178 -16.336  -7.147  0.00  0.00      CHC  C
ATOM   3913  HE2 PHE C 148     -15.272 -16.802  -6.788  0.00  0.00      CHC  H
ATOM   3914  C   PHE C 148     -20.311 -13.602  -4.409  0.00  0.00      CHC  C
ATOM   3915  O   PHE C 148     -20.051 -14.275  -3.425  0.00  0.00      CHC  O
ATOM   3916  N   SER C 149     -20.874 -12.383  -4.210  0.00  0.00      CHC  N
ATOM   3917  HN  SER C 149     -21.125 -11.779  -4.962  0.00  0.00      CHC  H
ATOM   3918  CA  SER C 149     -21.488 -11.898  -2.935  0.00  0.00      CHC  C
ATOM   3919  HA  SER C 149     -20.690 -11.874  -2.208  0.00  0.00      CHC  H
ATOM   3920  CB  SER C 149     -21.986 -10.455  -2.946  0.00  0.00      CHC  C
ATOM   3921  HB1 SER C 149     -21.213  -9.904  -3.524  0.00  0.00      CHC  H
ATOM   3922  HB2 SER C 149     -22.904 -10.261  -3.541  0.00  0.00      CHC  H
ATOM   3923  OG  SER C 149     -22.064  -9.941  -1.599  0.00  0.00      CHC  O
ATOM   3924  HG1 SER C 149     -22.532  -9.105  -1.542  0.00  0.00      CHC  H
ATOM   3925  C   SER C 149     -22.613 -12.750  -2.443  0.00  0.00      CHC  C
ATOM   3926  O   SER C 149     -22.667 -12.996  -1.205  0.00  0.00      CHC  O
ATOM   3927  N   ILE C 150     -23.571 -13.189  -3.295  0.00  0.00      CHC  N
ATOM   3928  HN  ILE C 150     -23.532 -12.826  -4.223  0.00  0.00      CHC  H
ATOM   3929  CA  ILE C 150     -24.580 -14.153  -2.923  0.00  0.00      CHC  C
ATOM   3930  HA  ILE C 150     -25.245 -13.694  -2.206  0.00  0.00      CHC  H
ATOM   3931  CB  ILE C 150     -25.578 -14.506  -4.039  0.00  0.00      CHC  C
ATOM   3932  HB  ILE C 150     -24.991 -14.921  -4.886  0.00  0.00      CHC  H
ATOM   3933  CG2 ILE C 150     -26.670 -15.535  -3.745  0.00  0.00      CHC  C
ATOM   3934 HG21 ILE C 150     -27.309 -15.768  -4.623  0.00  0.00      CHC  H
ATOM   3935 HG22 ILE C 150     -26.185 -16.501  -3.490  0.00  0.00      CHC  H
ATOM   3936 HG23 ILE C 150     -27.367 -15.303  -2.911  0.00  0.00      CHC  H
ATOM   3937  CG1 ILE C 150     -26.333 -13.334  -4.510  0.00  0.00      CHC  C
ATOM   3938 HG11 ILE C 150     -27.130 -13.105  -3.770  0.00  0.00      CHC  H
ATOM   3939 HG12 ILE C 150     -25.628 -12.476  -4.471  0.00  0.00      CHC  H
ATOM   3940  CD  ILE C 150     -26.903 -13.404  -5.964  0.00  0.00      CHC  C
ATOM   3941  HD1 ILE C 150     -27.418 -14.326  -6.310  0.00  0.00      CHC  H
ATOM   3942  HD2 ILE C 150     -27.597 -12.554  -6.140  0.00  0.00      CHC  H
ATOM   3943  HD3 ILE C 150     -26.090 -13.182  -6.689  0.00  0.00      CHC  H
ATOM   3944  C   ILE C 150     -23.992 -15.483  -2.335  0.00  0.00      CHC  C
ATOM   3945  O   ILE C 150     -24.310 -15.957  -1.295  0.00  0.00      CHC  O
ATOM   3946  N   MET C 151     -22.880 -15.989  -2.995  0.00  0.00      CHC  N
ATOM   3947  HN  MET C 151     -22.542 -15.525  -3.810  0.00  0.00      CHC  H
ATOM   3948  CA  MET C 151     -22.064 -17.162  -2.639  0.00  0.00      CHC  C
ATOM   3949  HA  MET C 151     -22.645 -17.980  -2.240  0.00  0.00      CHC  H
ATOM   3950  CB  MET C 151     -21.295 -17.761  -3.863  0.00  0.00      CHC  C
ATOM   3951  HB1 MET C 151     -20.822 -16.897  -4.376  0.00  0.00      CHC  H
ATOM   3952  HB2 MET C 151     -20.496 -18.430  -3.478  0.00  0.00      CHC  H
ATOM   3953  CG  MET C 151     -22.236 -18.285  -4.922  0.00  0.00      CHC  C
ATOM   3954  HG1 MET C 151     -22.848 -19.080  -4.445  0.00  0.00      CHC  H
ATOM   3955  HG2 MET C 151     -22.931 -17.505  -5.302  0.00  0.00      CHC  H
ATOM   3956  SD  MET C 151     -21.311 -19.056  -6.293  0.00  0.00      CHC  S
ATOM   3957  CE  MET C 151     -20.502 -17.613  -7.002  0.00  0.00      CHC  C
ATOM   3958  HE1 MET C 151     -19.635 -17.372  -6.351  0.00  0.00      CHC  H
ATOM   3959  HE2 MET C 151     -20.076 -17.900  -7.987  0.00  0.00      CHC  H
ATOM   3960  HE3 MET C 151     -21.194 -16.758  -7.163  0.00  0.00      CHC  H
ATOM   3961  C   MET C 151     -21.092 -16.852  -1.536  0.00  0.00      CHC  C
ATOM   3962  O   MET C 151     -20.616 -17.757  -0.853  0.00  0.00      CHC  O
ATOM   3963  N   GLY C 152     -21.008 -15.519  -1.138  0.00  0.00      CHC  N
ATOM   3964  HN  GLY C 152     -21.532 -14.895  -1.714  0.00  0.00      CHC  H
ATOM   3965  CA  GLY C 152     -20.124 -14.979  -0.010  0.00  0.00      CHC  C
ATOM   3966  HA1 GLY C 152     -19.948 -13.958  -0.315  0.00  0.00      CHC  H
ATOM   3967  HA2 GLY C 152     -19.268 -15.604   0.195  0.00  0.00      CHC  H
ATOM   3968  C   GLY C 152     -20.756 -14.971   1.378  0.00  0.00      CHC  C
ATOM   3969  O   GLY C 152     -20.050 -14.649   2.335  0.00  0.00      CHC  O
ATOM   3970  N   VAL C 153     -22.051 -15.225   1.480  0.00  0.00      CHC  N
ATOM   3971  HN  VAL C 153     -22.545 -15.448   0.643  0.00  0.00      CHC  H
ATOM   3972  CA  VAL C 153     -22.855 -14.972   2.671  0.00  0.00      CHC  C
ATOM   3973  HA  VAL C 153     -22.605 -14.001   3.073  0.00  0.00      CHC  H
ATOM   3974  CB  VAL C 153     -24.406 -14.810   2.475  0.00  0.00      CHC  C
ATOM   3975  HB  VAL C 153     -24.754 -14.455   3.469  0.00  0.00      CHC  H
ATOM   3976  CG1 VAL C 153     -24.641 -13.703   1.446  0.00  0.00      CHC  C
ATOM   3977 HG11 VAL C 153     -24.126 -12.774   1.771  0.00  0.00      CHC  H
ATOM   3978 HG12 VAL C 153     -24.579 -14.091   0.407  0.00  0.00      CHC  H
ATOM   3979 HG13 VAL C 153     -25.719 -13.464   1.568  0.00  0.00      CHC  H
ATOM   3980  CG2 VAL C 153     -25.217 -16.044   2.022  0.00  0.00      CHC  C
ATOM   3981 HG21 VAL C 153     -24.749 -16.489   1.118  0.00  0.00      CHC  H
ATOM   3982 HG22 VAL C 153     -25.258 -16.704   2.915  0.00  0.00      CHC  H
ATOM   3983 HG23 VAL C 153     -26.257 -15.714   1.811  0.00  0.00      CHC  H
ATOM   3984  C   VAL C 153     -22.627 -15.979   3.762  0.00  0.00      CHC  C
ATOM   3985  O   VAL C 153     -23.108 -15.830   4.893  0.00  0.00      CHC  O
ATOM   3986  N   ASN C 154     -21.895 -17.083   3.570  0.00  0.00      CHC  N
ATOM   3987  HN  ASN C 154     -21.748 -17.398   2.636  0.00  0.00      CHC  H
ATOM   3988  CA  ASN C 154     -21.421 -17.915   4.658  0.00  0.00      CHC  C
ATOM   3989  HA  ASN C 154     -21.549 -17.513   5.653  0.00  0.00      CHC  H
ATOM   3990  CB  ASN C 154     -22.214 -19.239   4.667  0.00  0.00      CHC  C
ATOM   3991  HB1 ASN C 154     -22.276 -19.673   3.646  0.00  0.00      CHC  H
ATOM   3992  HB2 ASN C 154     -21.629 -19.902   5.341  0.00  0.00      CHC  H
ATOM   3993  CG  ASN C 154     -23.580 -19.004   5.153  0.00  0.00      CHC  C
ATOM   3994  OD1 ASN C 154     -23.930 -18.661   6.289  0.00  0.00      CHC  O
ATOM   3995  ND2 ASN C 154     -24.548 -19.103   4.205  0.00  0.00      CHC  N
ATOM   3996 HD21 ASN C 154     -25.416 -18.749   4.551  0.00  0.00      CHC  H
ATOM   3997 HD22 ASN C 154     -24.441 -19.562   3.323  0.00  0.00      CHC  H
ATOM   3998  C   ASN C 154     -19.905 -18.025   4.659  0.00  0.00      CHC  C
ATOM   3999  O   ASN C 154     -19.337 -18.676   5.524  0.00  0.00      CHC  O
ATOM   4000  N   LEU C 155     -19.204 -17.365   3.749  0.00  0.00      CHC  N
ATOM   4001  HN  LEU C 155     -19.703 -16.700   3.200  0.00  0.00      CHC  H
ATOM   4002  CA  LEU C 155     -17.853 -17.615   3.356  0.00  0.00      CHC  C
ATOM   4003  HA  LEU C 155     -17.604 -18.647   3.555  0.00  0.00      CHC  H
ATOM   4004  CB  LEU C 155     -17.843 -17.414   1.874  0.00  0.00      CHC  C
ATOM   4005  HB1 LEU C 155     -18.764 -17.871   1.454  0.00  0.00      CHC  H
ATOM   4006  HB2 LEU C 155     -18.108 -16.337   1.796  0.00  0.00      CHC  H
ATOM   4007  CG  LEU C 155     -16.538 -17.916   1.275  0.00  0.00      CHC  C
ATOM   4008  HG  LEU C 155     -15.951 -18.363   2.105  0.00  0.00      CHC  H
ATOM   4009  CD1 LEU C 155     -16.643 -18.982   0.229  0.00  0.00      CHC  C
ATOM   4010 HD11 LEU C 155     -15.627 -19.408   0.084  0.00  0.00      CHC  H
ATOM   4011 HD12 LEU C 155     -17.301 -19.820   0.545  0.00  0.00      CHC  H
ATOM   4012 HD13 LEU C 155     -17.062 -18.610  -0.731  0.00  0.00      CHC  H
ATOM   4013  CD2 LEU C 155     -15.743 -16.795   0.551  0.00  0.00      CHC  C
ATOM   4014 HD21 LEU C 155     -15.552 -16.010   1.314  0.00  0.00      CHC  H
ATOM   4015 HD22 LEU C 155     -14.744 -17.097   0.170  0.00  0.00      CHC  H
ATOM   4016 HD23 LEU C 155     -16.335 -16.331  -0.265  0.00  0.00      CHC  H
ATOM   4017  C   LEU C 155     -16.789 -16.828   4.145  0.00  0.00      CHC  C
ATOM   4018  O   LEU C 155     -15.753 -17.375   4.427  0.00  0.00      CHC  O
ATOM   4019  N   PHE C 156     -17.048 -15.571   4.503  0.00  0.00      CHC  N
ATOM   4020  HN  PHE C 156     -17.854 -15.045   4.245  0.00  0.00      CHC  H
ATOM   4021  CA  PHE C 156     -16.054 -14.838   5.244  0.00  0.00      CHC  C
ATOM   4022  HA  PHE C 156     -15.075 -15.228   5.007  0.00  0.00      CHC  H
ATOM   4023  CB  PHE C 156     -16.248 -13.389   4.804  0.00  0.00      CHC  C
ATOM   4024  HB1 PHE C 156     -17.235 -12.972   5.099  0.00  0.00      CHC  H
ATOM   4025  HB2 PHE C 156     -15.432 -12.788   5.259  0.00  0.00      CHC  H
ATOM   4026  CG  PHE C 156     -16.025 -13.292   3.354  0.00  0.00      CHC  C
ATOM   4027  CD1 PHE C 156     -16.990 -12.810   2.457  0.00  0.00      CHC  C
ATOM   4028  HD1 PHE C 156     -17.902 -12.583   2.990  0.00  0.00      CHC  H
ATOM   4029  CE1 PHE C 156     -16.825 -12.577   1.096  0.00  0.00      CHC  C
ATOM   4030  HE1 PHE C 156     -17.705 -12.184   0.609  0.00  0.00      CHC  H
ATOM   4031  CZ  PHE C 156     -15.623 -12.869   0.521  0.00  0.00      CHC  C
ATOM   4032  HZ  PHE C 156     -15.414 -12.691  -0.523  0.00  0.00      CHC  H
ATOM   4033  CD2 PHE C 156     -14.822 -13.679   2.689  0.00  0.00      CHC  C
ATOM   4034  HD2 PHE C 156     -13.966 -14.037   3.242  0.00  0.00      CHC  H
ATOM   4035  CE2 PHE C 156     -14.600 -13.479   1.308  0.00  0.00      CHC  C
ATOM   4036  HE2 PHE C 156     -13.630 -13.749   0.917  0.00  0.00      CHC  H
ATOM   4037  C   PHE C 156     -16.101 -14.942   6.778  0.00  0.00      CHC  C
ATOM   4038  O   PHE C 156     -15.460 -14.144   7.475  0.00  0.00      CHC  O
ATOM   4039  N   ALA C 157     -16.794 -15.938   7.308  0.00  0.00      CHC  N
ATOM   4040  HN  ALA C 157     -17.221 -16.627   6.728  0.00  0.00      CHC  H
ATOM   4041  CA  ALA C 157     -16.946 -16.180   8.718  0.00  0.00      CHC  C
ATOM   4042  HA  ALA C 157     -17.474 -17.122   8.696  0.00  0.00      CHC  H
ATOM   4043  CB  ALA C 157     -15.597 -16.404   9.455  0.00  0.00      CHC  C
ATOM   4044  HB1 ALA C 157     -15.246 -15.573  10.103  0.00  0.00      CHC  H
ATOM   4045  HB2 ALA C 157     -15.837 -17.257  10.126  0.00  0.00      CHC  H
ATOM   4046  HB3 ALA C 157     -14.958 -16.916   8.704  0.00  0.00      CHC  H
ATOM   4047  C   ALA C 157     -17.895 -15.226   9.459  0.00  0.00      CHC  C
ATOM   4048  O   ALA C 157     -17.850 -15.117  10.651  0.00  0.00      CHC  O
ATOM   4049  N   VAL C 158     -18.742 -14.537   8.681  0.00  0.00      CHC  N
ATOM   4050  HN  VAL C 158     -18.706 -14.686   7.696  0.00  0.00      CHC  H
ATOM   4051  CA  VAL C 158     -19.629 -13.425   9.040  0.00  0.00      CHC  C
ATOM   4052  HA  VAL C 158     -20.142 -13.114   8.142  0.00  0.00      CHC  H
ATOM   4053  CB  VAL C 158     -20.683 -13.728  10.068  0.00  0.00      CHC  C
ATOM   4054  HB  VAL C 158     -20.156 -14.023  11.000  0.00  0.00      CHC  H
ATOM   4055  CG1 VAL C 158     -21.881 -12.740  10.106  0.00  0.00      CHC  C
ATOM   4056 HG11 VAL C 158     -21.497 -11.718  10.315  0.00  0.00      CHC  H
ATOM   4057 HG12 VAL C 158     -22.330 -12.658   9.093  0.00  0.00      CHC  H
ATOM   4058 HG13 VAL C 158     -22.596 -13.105  10.873  0.00  0.00      CHC  H
ATOM   4059  CG2 VAL C 158     -21.319 -15.137   9.639  0.00  0.00      CHC  C
ATOM   4060 HG21 VAL C 158     -22.200 -15.466  10.230  0.00  0.00      CHC  H
ATOM   4061 HG22 VAL C 158     -21.670 -15.145   8.585  0.00  0.00      CHC  H
ATOM   4062 HG23 VAL C 158     -20.511 -15.899   9.681  0.00  0.00      CHC  H
ATOM   4063  C   VAL C 158     -18.827 -12.254   9.415  0.00  0.00      CHC  C
ATOM   4064  O   VAL C 158     -18.983 -11.692  10.491  0.00  0.00      CHC  O
ATOM   4065  N   ASN C 159     -17.841 -11.864   8.623  0.00  0.00      CHC  N
ATOM   4066  HN  ASN C 159     -17.577 -12.314   7.773  0.00  0.00      CHC  H
ATOM   4067  CA  ASN C 159     -16.867 -10.704   8.858  0.00  0.00      CHC  C
ATOM   4068  HA  ASN C 159     -17.338  -9.976   9.502  0.00  0.00      CHC  H
ATOM   4069  CB  ASN C 159     -15.535 -11.264   9.433  0.00  0.00      CHC  C
ATOM   4070  HB1 ASN C 159     -15.203 -12.102   8.783  0.00  0.00      CHC  H
ATOM   4071  HB2 ASN C 159     -14.782 -10.448   9.430  0.00  0.00      CHC  H
ATOM   4072  CG  ASN C 159     -15.811 -11.807  10.841  0.00  0.00      CHC  C
ATOM   4073  OD1 ASN C 159     -16.198 -10.983  11.691  0.00  0.00      CHC  O
ATOM   4074  ND2 ASN C 159     -15.603 -13.063  11.163  0.00  0.00      CHC  N
ATOM   4075 HD21 ASN C 159     -15.928 -13.368  12.058  0.00  0.00      CHC  H
ATOM   4076 HD22 ASN C 159     -15.446 -13.753  10.455  0.00  0.00      CHC  H
ATOM   4077  C   ASN C 159     -16.544 -10.040   7.509  0.00  0.00      CHC  C
ATOM   4078  O   ASN C 159     -15.876 -10.581   6.626  0.00  0.00      CHC  O
ATOM   4079  N   TYR C 160     -16.894  -8.717   7.329  0.00  0.00      CHC  N
ATOM   4080  HN  TYR C 160     -16.707  -8.350   6.421  0.00  0.00      CHC  H
ATOM   4081  CA  TYR C 160     -17.698  -7.735   8.076  0.00  0.00      CHC  C
ATOM   4082  HA  TYR C 160     -17.034  -7.519   8.900  0.00  0.00      CHC  H
ATOM   4083  CB  TYR C 160     -17.983  -6.493   7.260  0.00  0.00      CHC  C
ATOM   4084  HB1 TYR C 160     -18.533  -6.629   6.305  0.00  0.00      CHC  H
ATOM   4085  HB2 TYR C 160     -18.639  -5.812   7.844  0.00  0.00      CHC  H
ATOM   4086  CG  TYR C 160     -16.776  -5.697   7.028  0.00  0.00      CHC  C
ATOM   4087  CD1 TYR C 160     -16.162  -5.855   5.826  0.00  0.00      CHC  C
ATOM   4088  HD1 TYR C 160     -16.649  -6.423   5.047  0.00  0.00      CHC  H
ATOM   4089  CE1 TYR C 160     -14.834  -5.475   5.601  0.00  0.00      CHC  C
ATOM   4090  HE1 TYR C 160     -14.281  -5.778   4.724  0.00  0.00      CHC  H
ATOM   4091  CZ  TYR C 160     -14.179  -4.701   6.630  0.00  0.00      CHC  C
ATOM   4092  OH  TYR C 160     -12.847  -4.317   6.379  0.00  0.00      CHC  O
ATOM   4093  HH  TYR C 160     -12.504  -3.871   7.156  0.00  0.00      CHC  H
ATOM   4094  CD2 TYR C 160     -16.059  -5.154   8.104  0.00  0.00      CHC  C
ATOM   4095  HD2 TYR C 160     -16.535  -5.038   9.066  0.00  0.00      CHC  H
ATOM   4096  CE2 TYR C 160     -14.732  -4.640   7.880  0.00  0.00      CHC  C
ATOM   4097  HE2 TYR C 160     -14.153  -4.175   8.664  0.00  0.00      CHC  H
ATOM   4098  C   TYR C 160     -19.046  -8.266   8.582  0.00  0.00      CHC  C
ATOM   4099  O   TYR C 160     -19.602  -9.194   8.042  0.00  0.00      CHC  O
ATOM   4100  N   ASP C 161     -19.462  -7.749   9.713  0.00  0.00      CHC  N
ATOM   4101  HN  ASP C 161     -19.014  -7.008  10.206  0.00  0.00      CHC  H
ATOM   4102  CA  ASP C 161     -20.666  -8.142  10.454  0.00  0.00      CHC  C
ATOM   4103  HA  ASP C 161     -20.697  -9.222  10.469  0.00  0.00      CHC  H
ATOM   4104  CB  ASP C 161     -20.649  -7.549  11.956  0.00  0.00      CHC  C
ATOM   4105  HB1 ASP C 161     -20.635  -6.439  11.972  0.00  0.00      CHC  H
ATOM   4106  HB2 ASP C 161     -21.474  -7.931  12.594  0.00  0.00      CHC  H
ATOM   4107  CG  ASP C 161     -19.375  -7.996  12.692  0.00  0.00      CHC  C
ATOM   4108  OD1 ASP C 161     -19.483  -8.927  13.545  0.00  0.00      CHC  O
ATOM   4109  OD2 ASP C 161     -18.304  -7.413  12.388  0.00  0.00      CHC  O
ATOM   4110  C   ASP C 161     -21.930  -7.584   9.793  0.00  0.00      CHC  C
ATOM   4111  O   ASP C 161     -23.044  -8.156   9.704  0.00  0.00      CHC  O
ATOM   4112  N   ASN C 162     -21.818  -6.453   9.156  0.00  0.00      CHC  N
ATOM   4113  HN  ASN C 162     -21.012  -5.905   9.365  0.00  0.00      CHC  H
ATOM   4114  CA  ASN C 162     -22.842  -5.829   8.302  0.00  0.00      CHC  C
ATOM   4115  HA  ASN C 162     -23.810  -6.141   8.663  0.00  0.00      CHC  H
ATOM   4116  CB  ASN C 162     -22.691  -4.243   8.224  0.00  0.00      CHC  C
ATOM   4117  HB1 ASN C 162     -21.692  -3.862   7.922  0.00  0.00      CHC  H
ATOM   4118  HB2 ASN C 162     -23.482  -3.871   7.538  0.00  0.00      CHC  H
ATOM   4119  CG  ASN C 162     -22.934  -3.704   9.603  0.00  0.00      CHC  C
ATOM   4120  OD1 ASN C 162     -21.958  -3.506  10.337  0.00  0.00      CHC  O
ATOM   4121  ND2 ASN C 162     -24.168  -3.476   9.965  0.00  0.00      CHC  N
ATOM   4122 HD21 ASN C 162     -24.247  -3.085  10.882  0.00  0.00      CHC  H
ATOM   4123 HD22 ASN C 162     -24.925  -3.552   9.316  0.00  0.00      CHC  H
ATOM   4124  C   ASN C 162     -22.811  -6.347   6.838  0.00  0.00      CHC  C
ATOM   4125  O   ASN C 162     -21.745  -6.590   6.292  0.00  0.00      CHC  O
ATOM   4126  N   VAL C 163     -23.982  -6.578   6.249  0.00  0.00      CHC  N
ATOM   4127  HN  VAL C 163     -24.804  -6.314   6.748  0.00  0.00      CHC  H
ATOM   4128  CA  VAL C 163     -24.042  -7.286   4.967  0.00  0.00      CHC  C
ATOM   4129  HA  VAL C 163     -23.385  -8.126   5.134  0.00  0.00      CHC  H
ATOM   4130  CB  VAL C 163     -25.529  -7.677   4.774  0.00  0.00      CHC  C
ATOM   4131  HB  VAL C 163     -26.140  -6.751   4.708  0.00  0.00      CHC  H
ATOM   4132  CG1 VAL C 163     -25.579  -8.460   3.481  0.00  0.00      CHC  C
ATOM   4133 HG11 VAL C 163     -24.800  -9.251   3.454  0.00  0.00      CHC  H
ATOM   4134 HG12 VAL C 163     -26.539  -8.984   3.282  0.00  0.00      CHC  H
ATOM   4135 HG13 VAL C 163     -25.468  -7.808   2.588  0.00  0.00      CHC  H
ATOM   4136  CG2 VAL C 163     -25.936  -8.692   5.886  0.00  0.00      CHC  C
ATOM   4137 HG21 VAL C 163     -25.270  -9.578   5.809  0.00  0.00      CHC  H
ATOM   4138 HG22 VAL C 163     -25.910  -8.180   6.872  0.00  0.00      CHC  H
ATOM   4139 HG23 VAL C 163     -26.926  -9.130   5.638  0.00  0.00      CHC  H
ATOM   4140  C   VAL C 163     -23.545  -6.448   3.774  0.00  0.00      CHC  C
ATOM   4141  O   VAL C 163     -22.928  -6.937   2.834  0.00  0.00      CHC  O
ATOM   4142  N   GLY C 164     -23.835  -5.148   3.683  0.00  0.00      CHC  N
ATOM   4143  HN  GLY C 164     -24.464  -4.746   4.343  0.00  0.00      CHC  H
ATOM   4144  CA  GLY C 164     -23.479  -4.201   2.680  0.00  0.00      CHC  C
ATOM   4145  HA1 GLY C 164     -24.008  -3.306   2.974  0.00  0.00      CHC  H
ATOM   4146  HA2 GLY C 164     -23.747  -4.573   1.702  0.00  0.00      CHC  H
ATOM   4147  C   GLY C 164     -22.076  -3.719   2.763  0.00  0.00      CHC  C
ATOM   4148  O   GLY C 164     -21.629  -2.920   1.935  0.00  0.00      CHC  O
ATOM   4149  N   LEU C 165     -21.211  -4.294   3.678  0.00  0.00      CHC  N
ATOM   4150  HN  LEU C 165     -21.638  -4.962   4.282  0.00  0.00      CHC  H
ATOM   4151  CA  LEU C 165     -19.850  -4.004   3.807  0.00  0.00      CHC  C
ATOM   4152  HA  LEU C 165     -19.653  -3.131   3.203  0.00  0.00      CHC  H
ATOM   4153  CB  LEU C 165     -19.468  -3.722   5.324  0.00  0.00      CHC  C
ATOM   4154  HB1 LEU C 165     -20.121  -4.414   5.896  0.00  0.00      CHC  H
ATOM   4155  HB2 LEU C 165     -18.410  -3.983   5.543  0.00  0.00      CHC  H
ATOM   4156  CG  LEU C 165     -19.640  -2.308   5.859  0.00  0.00      CHC  C
ATOM   4157  HG  LEU C 165     -20.682  -1.940   5.741  0.00  0.00      CHC  H
ATOM   4158  CD1 LEU C 165     -19.213  -2.306   7.363  0.00  0.00      CHC  C
ATOM   4159 HD11 LEU C 165     -18.997  -3.295   7.820  0.00  0.00      CHC  H
ATOM   4160 HD12 LEU C 165     -18.294  -1.703   7.524  0.00  0.00      CHC  H
ATOM   4161 HD13 LEU C 165     -20.011  -1.828   7.972  0.00  0.00      CHC  H
ATOM   4162  CD2 LEU C 165     -18.695  -1.336   5.039  0.00  0.00      CHC  C
ATOM   4163 HD21 LEU C 165     -19.159  -1.172   4.043  0.00  0.00      CHC  H
ATOM   4164 HD22 LEU C 165     -18.849  -0.369   5.565  0.00  0.00      CHC  H
ATOM   4165 HD23 LEU C 165     -17.649  -1.703   5.101  0.00  0.00      CHC  H
ATOM   4166  C   LEU C 165     -18.850  -5.087   3.254  0.00  0.00      CHC  C
ATOM   4167  O   LEU C 165     -17.600  -4.858   3.175  0.00  0.00      CHC  O
ATOM   4168  N   GLY C 166     -19.375  -6.176   2.744  0.00  0.00      CHC  N
ATOM   4169  HN  GLY C 166     -20.348  -6.396   2.733  0.00  0.00      CHC  H
ATOM   4170  CA  GLY C 166     -18.669  -7.274   2.128  0.00  0.00      CHC  C
ATOM   4171  HA1 GLY C 166     -19.383  -8.026   1.824  0.00  0.00      CHC  H
ATOM   4172  HA2 GLY C 166     -17.984  -7.727   2.829  0.00  0.00      CHC  H
ATOM   4173  C   GLY C 166     -17.994  -6.920   0.849  0.00  0.00      CHC  C
ATOM   4174  O   GLY C 166     -17.165  -7.701   0.307  0.00  0.00      CHC  O
ATOM   4175  N   TYR C 167     -18.359  -5.778   0.278  0.00  0.00      CHC  N
ATOM   4176  HN  TYR C 167     -19.156  -5.329   0.675  0.00  0.00      CHC  H
ATOM   4177  CA  TYR C 167     -17.828  -5.186  -0.952  0.00  0.00      CHC  C
ATOM   4178  HA  TYR C 167     -17.647  -5.989  -1.652  0.00  0.00      CHC  H
ATOM   4179  CB  TYR C 167     -18.969  -4.244  -1.500  0.00  0.00      CHC  C
ATOM   4180  HB1 TYR C 167     -19.369  -3.464  -0.817  0.00  0.00      CHC  H
ATOM   4181  HB2 TYR C 167     -18.653  -3.739  -2.438  0.00  0.00      CHC  H
ATOM   4182  CG  TYR C 167     -20.242  -5.173  -1.762  0.00  0.00      CHC  C
ATOM   4183  CD1 TYR C 167     -21.277  -5.188  -0.824  0.00  0.00      CHC  C
ATOM   4184  HD1 TYR C 167     -21.159  -4.585   0.064  0.00  0.00      CHC  H
ATOM   4185  CE1 TYR C 167     -22.474  -5.892  -1.090  0.00  0.00      CHC  C
ATOM   4186  HE1 TYR C 167     -23.335  -5.882  -0.437  0.00  0.00      CHC  H
ATOM   4187  CZ  TYR C 167     -22.553  -6.672  -2.287  0.00  0.00      CHC  C
ATOM   4188  OH  TYR C 167     -23.652  -7.595  -2.373  0.00  0.00      CHC  O
ATOM   4189  HH  TYR C 167     -24.141  -7.569  -1.548  0.00  0.00      CHC  H
ATOM   4190  CD2 TYR C 167     -20.355  -5.980  -2.930  0.00  0.00      CHC  C
ATOM   4191  HD2 TYR C 167     -19.616  -5.962  -3.717  0.00  0.00      CHC  H
ATOM   4192  CE2 TYR C 167     -21.466  -6.757  -3.194  0.00  0.00      CHC  C
ATOM   4193  HE2 TYR C 167     -21.517  -7.453  -4.018  0.00  0.00      CHC  H
ATOM   4194  C   TYR C 167     -16.469  -4.501  -0.805  0.00  0.00      CHC  C
ATOM   4195  O   TYR C 167     -15.680  -4.367  -1.753  0.00  0.00      CHC  O
ATOM   4196  N   LEU C 168     -16.113  -4.263   0.503  0.00  0.00      CHC  N
ATOM   4197  HN  LEU C 168     -16.788  -4.349   1.231  0.00  0.00      CHC  H
ATOM   4198  CA  LEU C 168     -14.808  -3.994   0.860  0.00  0.00      CHC  C
ATOM   4199  HA  LEU C 168     -14.398  -3.220   0.229  0.00  0.00      CHC  H
ATOM   4200  CB  LEU C 168     -14.704  -3.400   2.292  0.00  0.00      CHC  C
ATOM   4201  HB1 LEU C 168     -15.057  -4.149   3.032  0.00  0.00      CHC  H
ATOM   4202  HB2 LEU C 168     -13.630  -3.227   2.516  0.00  0.00      CHC  H
ATOM   4203  CG  LEU C 168     -15.410  -2.051   2.543  0.00  0.00      CHC  C
ATOM   4204  HG  LEU C 168     -16.495  -2.229   2.382  0.00  0.00      CHC  H
ATOM   4205  CD1 LEU C 168     -15.391  -1.630   4.020  0.00  0.00      CHC  C
ATOM   4206 HD11 LEU C 168     -15.701  -2.378   4.780  0.00  0.00      CHC  H
ATOM   4207 HD12 LEU C 168     -14.320  -1.397   4.202  0.00  0.00      CHC  H
ATOM   4208 HD13 LEU C 168     -15.867  -0.654   4.256  0.00  0.00      CHC  H
ATOM   4209  CD2 LEU C 168     -15.018  -0.865   1.650  0.00  0.00      CHC  C
ATOM   4210 HD21 LEU C 168     -15.016  -1.201   0.591  0.00  0.00      CHC  H
ATOM   4211 HD22 LEU C 168     -15.775  -0.060   1.769  0.00  0.00      CHC  H
ATOM   4212 HD23 LEU C 168     -14.043  -0.480   2.018  0.00  0.00      CHC  H
ATOM   4213  C   LEU C 168     -13.913  -5.221   0.807  0.00  0.00      CHC  C
ATOM   4214  O   LEU C 168     -12.765  -5.163   0.354  0.00  0.00      CHC  O
ATOM   4215  N   SER C 169     -14.467  -6.332   1.305  0.00  0.00      CHC  N
ATOM   4216  HN  SER C 169     -15.405  -6.372   1.640  0.00  0.00      CHC  H
ATOM   4217  CA  SER C 169     -13.765  -7.628   1.303  0.00  0.00      CHC  C
ATOM   4218  HA  SER C 169     -12.811  -7.526   1.799  0.00  0.00      CHC  H
ATOM   4219  CB  SER C 169     -14.500  -8.805   1.960  0.00  0.00      CHC  C
ATOM   4220  HB1 SER C 169     -15.386  -9.071   1.345  0.00  0.00      CHC  H
ATOM   4221  HB2 SER C 169     -13.818  -9.681   1.905  0.00  0.00      CHC  H
ATOM   4222  OG  SER C 169     -14.817  -8.537   3.294  0.00  0.00      CHC  O
ATOM   4223  HG1 SER C 169     -15.443  -9.188   3.620  0.00  0.00      CHC  H
ATOM   4224  C   SER C 169     -13.425  -8.133  -0.161  0.00  0.00      CHC  C
ATOM   4225  O   SER C 169     -12.309  -8.487  -0.518  0.00  0.00      CHC  O
ATOM   4226  N   LEU C 170     -14.410  -7.991  -1.047  0.00  0.00      CHC  N
ATOM   4227  HN  LEU C 170     -15.283  -7.562  -0.828  0.00  0.00      CHC  H
ATOM   4228  CA  LEU C 170     -14.295  -8.328  -2.471  0.00  0.00      CHC  C
ATOM   4229  HA  LEU C 170     -13.972  -9.349  -2.604  0.00  0.00      CHC  H
ATOM   4230  CB  LEU C 170     -15.649  -8.112  -3.208  0.00  0.00      CHC  C
ATOM   4231  HB1 LEU C 170     -15.867  -7.023  -3.218  0.00  0.00      CHC  H
ATOM   4232  HB2 LEU C 170     -15.576  -8.314  -4.298  0.00  0.00      CHC  H
ATOM   4233  CG  LEU C 170     -16.816  -9.058  -2.736  0.00  0.00      CHC  C
ATOM   4234  HG  LEU C 170     -17.183  -8.581  -1.802  0.00  0.00      CHC  H
ATOM   4235  CD1 LEU C 170     -18.006  -9.083  -3.690  0.00  0.00      CHC  C
ATOM   4236 HD11 LEU C 170     -17.699  -9.152  -4.756  0.00  0.00      CHC  H
ATOM   4237 HD12 LEU C 170     -18.625  -9.976  -3.460  0.00  0.00      CHC  H
ATOM   4238 HD13 LEU C 170     -18.596  -8.183  -3.412  0.00  0.00      CHC  H
ATOM   4239  CD2 LEU C 170     -16.338 -10.500  -2.503  0.00  0.00      CHC  C
ATOM   4240 HD21 LEU C 170     -15.682 -10.677  -1.624  0.00  0.00      CHC  H
ATOM   4241 HD22 LEU C 170     -17.220 -11.160  -2.362  0.00  0.00      CHC  H
ATOM   4242 HD23 LEU C 170     -15.837 -10.900  -3.411  0.00  0.00      CHC  H
ATOM   4243  C   LEU C 170     -13.273  -7.474  -3.111  0.00  0.00      CHC  C
ATOM   4244  O   LEU C 170     -12.326  -7.958  -3.696  0.00  0.00      CHC  O
ATOM   4245  N   LEU C 171     -13.256  -6.178  -2.764  0.00  0.00      CHC  N
ATOM   4246  HN  LEU C 171     -13.898  -5.735  -2.142  0.00  0.00      CHC  H
ATOM   4247  CA  LEU C 171     -12.240  -5.314  -3.222  0.00  0.00      CHC  C
ATOM   4248  HA  LEU C 171     -12.250  -5.229  -4.299  0.00  0.00      CHC  H
ATOM   4249  CB  LEU C 171     -12.706  -3.912  -2.818  0.00  0.00      CHC  C
ATOM   4250  HB1 LEU C 171     -13.729  -3.695  -3.191  0.00  0.00      CHC  H
ATOM   4251  HB2 LEU C 171     -12.946  -3.980  -1.736  0.00  0.00      CHC  H
ATOM   4252  CG  LEU C 171     -11.791  -2.675  -3.082  0.00  0.00      CHC  C
ATOM   4253  HG  LEU C 171     -10.750  -2.798  -2.713  0.00  0.00      CHC  H
ATOM   4254  CD1 LEU C 171     -11.683  -2.235  -4.548  0.00  0.00      CHC  C
ATOM   4255 HD11 LEU C 171     -10.989  -1.374  -4.656  0.00  0.00      CHC  H
ATOM   4256 HD12 LEU C 171     -11.353  -3.136  -5.108  0.00  0.00      CHC  H
ATOM   4257 HD13 LEU C 171     -12.615  -1.957  -5.086  0.00  0.00      CHC  H
ATOM   4258  CD2 LEU C 171     -12.343  -1.435  -2.264  0.00  0.00      CHC  C
ATOM   4259 HD21 LEU C 171     -13.428  -1.408  -2.503  0.00  0.00      CHC  H
ATOM   4260 HD22 LEU C 171     -12.229  -1.635  -1.177  0.00  0.00      CHC  H
ATOM   4261 HD23 LEU C 171     -11.861  -0.455  -2.466  0.00  0.00      CHC  H
ATOM   4262  C   LEU C 171     -10.744  -5.489  -2.793  0.00  0.00      CHC  C
ATOM   4263  O   LEU C 171      -9.845  -5.085  -3.460  0.00  0.00      CHC  O
ATOM   4264  N   GLN C 172     -10.548  -6.095  -1.659  0.00  0.00      CHC  N
ATOM   4265  HN  GLN C 172     -11.360  -6.392  -1.162  0.00  0.00      CHC  H
ATOM   4266  CA  GLN C 172      -9.286  -6.533  -1.160  0.00  0.00      CHC  C
ATOM   4267  HA  GLN C 172      -8.502  -5.791  -1.210  0.00  0.00      CHC  H
ATOM   4268  CB  GLN C 172      -9.460  -7.055   0.307  0.00  0.00      CHC  C
ATOM   4269  HB1 GLN C 172     -10.067  -6.249   0.771  0.00  0.00      CHC  H
ATOM   4270  HB2 GLN C 172     -10.058  -7.980   0.452  0.00  0.00      CHC  H
ATOM   4271  CG  GLN C 172      -8.185  -7.093   1.211  0.00  0.00      CHC  C
ATOM   4272  HG1 GLN C 172      -7.361  -7.695   0.770  0.00  0.00      CHC  H
ATOM   4273  HG2 GLN C 172      -7.895  -6.029   1.338  0.00  0.00      CHC  H
ATOM   4274  CD  GLN C 172      -8.448  -7.741   2.534  0.00  0.00      CHC  C
ATOM   4275  OE1 GLN C 172      -9.234  -8.691   2.715  0.00  0.00      CHC  O
ATOM   4276  NE2 GLN C 172      -7.863  -7.104   3.575  0.00  0.00      CHC  N
ATOM   4277 HE21 GLN C 172      -8.095  -7.358   4.514  0.00  0.00      CHC  H
ATOM   4278 HE22 GLN C 172      -7.340  -6.269   3.405  0.00  0.00      CHC  H
ATOM   4279  C   GLN C 172      -8.602  -7.691  -2.018  0.00  0.00      CHC  C
ATOM   4280  O   GLN C 172      -7.379  -7.768  -2.180  0.00  0.00      CHC  O
ATOM   4281  N   VAL C 173      -9.430  -8.687  -2.558  0.00  0.00      CHC  N
ATOM   4282  HN  VAL C 173     -10.331  -8.770  -2.138  0.00  0.00      CHC  H
ATOM   4283  CA  VAL C 173      -9.111  -9.641  -3.496  0.00  0.00      CHC  C
ATOM   4284  HA  VAL C 173      -8.248 -10.199  -3.163  0.00  0.00      CHC  H
ATOM   4285  CB  VAL C 173     -10.199 -10.623  -3.558  0.00  0.00      CHC  C
ATOM   4286  HB  VAL C 173     -11.165 -10.274  -3.980  0.00  0.00      CHC  H
ATOM   4287  CG1 VAL C 173      -9.836 -11.895  -4.400  0.00  0.00      CHC  C
ATOM   4288 HG11 VAL C 173      -9.573 -11.607  -5.440  0.00  0.00      CHC  H
ATOM   4289 HG12 VAL C 173      -8.965 -12.346  -3.878  0.00  0.00      CHC  H
ATOM   4290 HG13 VAL C 173     -10.697 -12.595  -4.458  0.00  0.00      CHC  H
ATOM   4291  CG2 VAL C 173     -10.528 -11.027  -2.131  0.00  0.00      CHC  C
ATOM   4292 HG21 VAL C 173      -9.624 -11.237  -1.519  0.00  0.00      CHC  H
ATOM   4293 HG22 VAL C 173     -11.007 -10.230  -1.524  0.00  0.00      CHC  H
ATOM   4294 HG23 VAL C 173     -11.234 -11.885  -2.127  0.00  0.00      CHC  H
ATOM   4295  C   VAL C 173      -8.845  -9.014  -4.848  0.00  0.00      CHC  C
ATOM   4296  O   VAL C 173      -7.846  -9.427  -5.486  0.00  0.00      CHC  O
ATOM   4297  N   ALA C 174      -9.715  -7.986  -5.244  0.00  0.00      CHC  N
ATOM   4298  HN  ALA C 174     -10.553  -7.871  -4.716  0.00  0.00      CHC  H
ATOM   4299  CA  ALA C 174      -9.540  -7.230  -6.496  0.00  0.00      CHC  C
ATOM   4300  HA  ALA C 174      -9.434  -7.875  -7.356  0.00  0.00      CHC  H
ATOM   4301  CB  ALA C 174     -10.838  -6.402  -6.617  0.00  0.00      CHC  C
ATOM   4302  HB1 ALA C 174     -10.756  -5.832  -7.567  0.00  0.00      CHC  H
ATOM   4303  HB2 ALA C 174     -11.795  -6.958  -6.722  0.00  0.00      CHC  H
ATOM   4304  HB3 ALA C 174     -10.856  -5.794  -5.688  0.00  0.00      CHC  H
ATOM   4305  C   ALA C 174      -8.216  -6.414  -6.469  0.00  0.00      CHC  C
ATOM   4306  O   ALA C 174      -7.440  -6.415  -7.475  0.00  0.00      CHC  O
ATOM   4307  N   THR C 175      -7.918  -5.798  -5.354  0.00  0.00      CHC  N
ATOM   4308  HN  THR C 175      -8.543  -5.704  -4.583  0.00  0.00      CHC  H
ATOM   4309  CA  THR C 175      -6.790  -4.870  -5.282  0.00  0.00      CHC  C
ATOM   4310  HA  THR C 175      -6.519  -4.498  -6.259  0.00  0.00      CHC  H
ATOM   4311  CB  THR C 175      -7.045  -3.648  -4.395  0.00  0.00      CHC  C
ATOM   4312  HB  THR C 175      -6.109  -3.050  -4.377  0.00  0.00      CHC  H
ATOM   4313  OG1 THR C 175      -7.393  -3.937  -3.065  0.00  0.00      CHC  O
ATOM   4314  HG1 THR C 175      -8.313  -4.176  -3.197  0.00  0.00      CHC  H
ATOM   4315  CG2 THR C 175      -8.112  -2.697  -5.021  0.00  0.00      CHC  C
ATOM   4316 HG21 THR C 175      -9.081  -3.234  -5.110  0.00  0.00      CHC  H
ATOM   4317 HG22 THR C 175      -8.211  -1.905  -4.247  0.00  0.00      CHC  H
ATOM   4318 HG23 THR C 175      -7.902  -2.371  -6.062  0.00  0.00      CHC  H
ATOM   4319  C   THR C 175      -5.550  -5.557  -4.829  0.00  0.00      CHC  C
ATOM   4320  O   THR C 175      -4.461  -5.001  -4.867  0.00  0.00      CHC  O
ATOM   4321  N   PHE C 176      -5.668  -6.910  -4.529  0.00  0.00      CHC  N
ATOM   4322  HN  PHE C 176      -6.566  -7.331  -4.623  0.00  0.00      CHC  H
ATOM   4323  CA  PHE C 176      -4.638  -7.877  -4.167  0.00  0.00      CHC  C
ATOM   4324  HA  PHE C 176      -5.224  -8.763  -3.973  0.00  0.00      CHC  H
ATOM   4325  CB  PHE C 176      -3.602  -8.154  -5.265  0.00  0.00      CHC  C
ATOM   4326  HB1 PHE C 176      -2.819  -7.367  -5.309  0.00  0.00      CHC  H
ATOM   4327  HB2 PHE C 176      -2.990  -9.045  -5.010  0.00  0.00      CHC  H
ATOM   4328  CG  PHE C 176      -4.281  -8.441  -6.630  0.00  0.00      CHC  C
ATOM   4329  CD1 PHE C 176      -4.943  -9.594  -7.116  0.00  0.00      CHC  C
ATOM   4330  HD1 PHE C 176      -5.119 -10.409  -6.430  0.00  0.00      CHC  H
ATOM   4331  CE1 PHE C 176      -5.536  -9.573  -8.415  0.00  0.00      CHC  C
ATOM   4332  HE1 PHE C 176      -6.255 -10.319  -8.720  0.00  0.00      CHC  H
ATOM   4333  CZ  PHE C 176      -5.352  -8.507  -9.261  0.00  0.00      CHC  C
ATOM   4334  HZ  PHE C 176      -5.633  -8.437 -10.302  0.00  0.00      CHC  H
ATOM   4335  CD2 PHE C 176      -4.070  -7.391  -7.553  0.00  0.00      CHC  C
ATOM   4336  HD2 PHE C 176      -3.588  -6.500  -7.176  0.00  0.00      CHC  H
ATOM   4337  CE2 PHE C 176      -4.591  -7.379  -8.884  0.00  0.00      CHC  C
ATOM   4338  HE2 PHE C 176      -4.569  -6.465  -9.458  0.00  0.00      CHC  H
ATOM   4339  C   PHE C 176      -3.780  -7.469  -2.949  0.00  0.00      CHC  C
ATOM   4340  O   PHE C 176      -2.588  -7.552  -2.902  0.00  0.00      CHC  O
ATOM   4341  N   LYS C 177      -4.417  -7.096  -1.760  0.00  0.00      CHC  N
ATOM   4342  HN  LYS C 177      -5.368  -6.800  -1.814  0.00  0.00      CHC  H
ATOM   4343  CA  LYS C 177      -3.708  -6.642  -0.654  0.00  0.00      CHC  C
ATOM   4344  HA  LYS C 177      -2.672  -6.932  -0.756  0.00  0.00      CHC  H
ATOM   4345  CB  LYS C 177      -3.903  -5.119  -0.575  0.00  0.00      CHC  C
ATOM   4346  HB1 LYS C 177      -3.525  -4.590  -1.477  0.00  0.00      CHC  H
ATOM   4347  HB2 LYS C 177      -5.008  -5.008  -0.554  0.00  0.00      CHC  H
ATOM   4348  CG  LYS C 177      -3.324  -4.473   0.608  0.00  0.00      CHC  C
ATOM   4349  HG1 LYS C 177      -3.318  -5.042   1.563  0.00  0.00      CHC  H
ATOM   4350  HG2 LYS C 177      -2.244  -4.388   0.365  0.00  0.00      CHC  H
ATOM   4351  CD  LYS C 177      -3.771  -2.978   0.773  0.00  0.00      CHC  C
ATOM   4352  HD1 LYS C 177      -3.018  -2.521   1.451  0.00  0.00      CHC  H
ATOM   4353  HD2 LYS C 177      -3.647  -2.560  -0.249  0.00  0.00      CHC  H
ATOM   4354  CE  LYS C 177      -5.163  -2.830   1.465  0.00  0.00      CHC  C
ATOM   4355  HE1 LYS C 177      -5.549  -1.850   1.112  0.00  0.00      CHC  H
ATOM   4356  HE2 LYS C 177      -5.879  -3.599   1.102  0.00  0.00      CHC  H
ATOM   4357  NZ  LYS C 177      -5.185  -2.841   2.988  0.00  0.00      CHC  N
ATOM   4358  HZ1 LYS C 177      -4.871  -3.748   3.389  0.00  0.00      CHC  H
ATOM   4359  HZ2 LYS C 177      -4.586  -2.063   3.333  0.00  0.00      CHC  H
ATOM   4360  HZ3 LYS C 177      -6.146  -2.707   3.362  0.00  0.00      CHC  H
ATOM   4361  C   LYS C 177      -4.054  -7.325   0.625  0.00  0.00      CHC  C
ATOM   4362  O   LYS C 177      -5.048  -6.991   1.218  0.00  0.00      CHC  O
ATOM   4363  N   GLY C 178      -3.268  -8.323   1.167  0.00  0.00      CHC  N
ATOM   4364  HN  GLY C 178      -2.368  -8.556   0.808  0.00  0.00      CHC  H
ATOM   4365  CA  GLY C 178      -3.553  -8.745   2.562  0.00  0.00      CHC  C
ATOM   4366  HA1 GLY C 178      -3.808  -7.847   3.105  0.00  0.00      CHC  H
ATOM   4367  HA2 GLY C 178      -2.646  -9.196   2.936  0.00  0.00      CHC  H
ATOM   4368  C   GLY C 178      -4.802  -9.545   2.868  0.00  0.00      CHC  C
ATOM   4369  O   GLY C 178      -5.224  -9.774   3.997  0.00  0.00      CHC  O
ATOM   4370  N   TRP C 179      -5.477 -10.067   1.780  0.00  0.00      CHC  N
ATOM   4371  HN  TRP C 179      -5.094  -9.808   0.896  0.00  0.00      CHC  H
ATOM   4372  CA  TRP C 179      -6.710 -10.881   1.775  0.00  0.00      CHC  C
ATOM   4373  HA  TRP C 179      -7.365 -10.301   2.408  0.00  0.00      CHC  H
ATOM   4374  CB  TRP C 179      -7.367 -11.143   0.352  0.00  0.00      CHC  C
ATOM   4375  HB1 TRP C 179      -8.218 -11.856   0.400  0.00  0.00      CHC  H
ATOM   4376  HB2 TRP C 179      -7.838 -10.169   0.099  0.00  0.00      CHC  H
ATOM   4377  CG  TRP C 179      -6.459 -11.497  -0.819  0.00  0.00      CHC  C
ATOM   4378  CD1 TRP C 179      -5.704 -10.690  -1.567  0.00  0.00      CHC  C
ATOM   4379  HD1 TRP C 179      -5.684  -9.623  -1.400  0.00  0.00      CHC  H
ATOM   4380  NE1 TRP C 179      -4.870 -11.459  -2.376  0.00  0.00      CHC  N
ATOM   4381  HE1 TRP C 179      -4.091 -11.243  -2.923  0.00  0.00      CHC  H
ATOM   4382  CE2 TRP C 179      -5.161 -12.774  -2.196  0.00  0.00      CHC  C
ATOM   4383  CD2 TRP C 179      -6.217 -12.834  -1.215  0.00  0.00      CHC  C
ATOM   4384  CE3 TRP C 179      -6.694 -14.114  -0.778  0.00  0.00      CHC  C
ATOM   4385  HE3 TRP C 179      -7.480 -14.301  -0.062  0.00  0.00      CHC  H
ATOM   4386  CZ3 TRP C 179      -6.026 -15.237  -1.288  0.00  0.00      CHC  C
ATOM   4387  HZ3 TRP C 179      -6.337 -16.203  -0.919  0.00  0.00      CHC  H
ATOM   4388  CZ2 TRP C 179      -4.571 -13.939  -2.693  0.00  0.00      CHC  C
ATOM   4389  HZ2 TRP C 179      -3.795 -13.835  -3.437  0.00  0.00      CHC  H
ATOM   4390  CH2 TRP C 179      -5.044 -15.194  -2.265  0.00  0.00      CHC  C
ATOM   4391  HH2 TRP C 179      -4.628 -16.114  -2.649  0.00  0.00      CHC  H
ATOM   4392  C   TRP C 179      -6.484 -12.238   2.431  0.00  0.00      CHC  C
ATOM   4393  O   TRP C 179      -7.249 -12.611   3.369  0.00  0.00      CHC  O
ATOM   4394  N   MET C 180      -5.428 -12.902   2.059  0.00  0.00      CHC  N
ATOM   4395  HN  MET C 180      -4.745 -12.425   1.512  0.00  0.00      CHC  H
ATOM   4396  CA  MET C 180      -5.109 -14.141   2.642  0.00  0.00      CHC  C
ATOM   4397  HA  MET C 180      -5.992 -14.750   2.518  0.00  0.00      CHC  H
ATOM   4398  CB  MET C 180      -3.978 -14.801   1.880  0.00  0.00      CHC  C
ATOM   4399  HB1 MET C 180      -4.234 -14.672   0.807  0.00  0.00      CHC  H
ATOM   4400  HB2 MET C 180      -3.082 -14.186   2.112  0.00  0.00      CHC  H
ATOM   4401  CG  MET C 180      -3.790 -16.293   2.252  0.00  0.00      CHC  C
ATOM   4402  HG1 MET C 180      -2.807 -16.643   1.873  0.00  0.00      CHC  H
ATOM   4403  HG2 MET C 180      -3.903 -16.390   3.353  0.00  0.00      CHC  H
ATOM   4404  SD  MET C 180      -4.940 -17.446   1.437  0.00  0.00      CHC  S
ATOM   4405  CE  MET C 180      -4.273 -18.882   2.294  0.00  0.00      CHC  C
ATOM   4406  HE1 MET C 180      -4.242 -18.856   3.404  0.00  0.00      CHC  H
ATOM   4407  HE2 MET C 180      -4.862 -19.806   2.110  0.00  0.00      CHC  H
ATOM   4408  HE3 MET C 180      -3.243 -19.087   1.931  0.00  0.00      CHC  H
ATOM   4409  C   MET C 180      -4.931 -14.196   4.162  0.00  0.00      CHC  C
ATOM   4410  O   MET C 180      -5.448 -15.013   4.867  0.00  0.00      CHC  O
ATOM   4411  N   ASP C 181      -4.263 -13.101   4.670  0.00  0.00      CHC  N
ATOM   4412  HN  ASP C 181      -4.095 -12.298   4.103  0.00  0.00      CHC  H
ATOM   4413  CA  ASP C 181      -4.031 -12.886   6.140  0.00  0.00      CHC  C
ATOM   4414  HA  ASP C 181      -3.453 -13.752   6.427  0.00  0.00      CHC  H
ATOM   4415  CB  ASP C 181      -3.293 -11.524   6.379  0.00  0.00      CHC  C
ATOM   4416  HB1 ASP C 181      -3.711 -10.736   5.717  0.00  0.00      CHC  H
ATOM   4417  HB2 ASP C 181      -3.301 -11.128   7.417  0.00  0.00      CHC  H
ATOM   4418  CG  ASP C 181      -1.794 -11.575   6.011  0.00  0.00      CHC  C
ATOM   4419  OD1 ASP C 181      -1.224 -10.614   5.459  0.00  0.00      CHC  O
ATOM   4420  OD2 ASP C 181      -1.208 -12.651   6.211  0.00  0.00      CHC  O
ATOM   4421  C   ASP C 181      -5.341 -12.949   7.060  0.00  0.00      CHC  C
ATOM   4422  O   ASP C 181      -5.393 -13.767   7.970  0.00  0.00      CHC  O
ATOM   4423  N   ILE C 182      -6.243 -12.044   6.770  0.00  0.00      CHC  N
ATOM   4424  HN  ILE C 182      -6.195 -11.464   5.961  0.00  0.00      CHC  H
ATOM   4425  CA  ILE C 182      -7.423 -11.845   7.572  0.00  0.00      CHC  C
ATOM   4426  HA  ILE C 182      -7.084 -12.001   8.585  0.00  0.00      CHC  H
ATOM   4427  CB  ILE C 182      -7.931 -10.367   7.376  0.00  0.00      CHC  C
ATOM   4428  HB  ILE C 182      -7.016  -9.801   7.652  0.00  0.00      CHC  H
ATOM   4429  CG2 ILE C 182      -8.316 -10.118   5.926  0.00  0.00      CHC  C
ATOM   4430 HG21 ILE C 182      -9.156 -10.816   5.724  0.00  0.00      CHC  H
ATOM   4431 HG22 ILE C 182      -8.530  -9.032   5.832  0.00  0.00      CHC  H
ATOM   4432 HG23 ILE C 182      -7.398 -10.297   5.326  0.00  0.00      CHC  H
ATOM   4433  CG1 ILE C 182      -9.037 -10.094   8.362  0.00  0.00      CHC  C
ATOM   4434 HG11 ILE C 182      -9.993 -10.545   8.020  0.00  0.00      CHC  H
ATOM   4435 HG12 ILE C 182      -8.695 -10.458   9.354  0.00  0.00      CHC  H
ATOM   4436  CD  ILE C 182      -9.398  -8.580   8.518  0.00  0.00      CHC  C
ATOM   4437  HD1 ILE C 182      -8.521  -7.927   8.321  0.00  0.00      CHC  H
ATOM   4438  HD2 ILE C 182     -10.185  -8.356   7.766  0.00  0.00      CHC  H
ATOM   4439  HD3 ILE C 182      -9.779  -8.347   9.535  0.00  0.00      CHC  H
ATOM   4440  C   ILE C 182      -8.466 -12.920   7.270  0.00  0.00      CHC  C
ATOM   4441  O   ILE C 182      -9.116 -13.482   8.200  0.00  0.00      CHC  O
ATOM   4442  N   MET C 183      -8.682 -13.336   6.032  0.00  0.00      CHC  N
ATOM   4443  HN  MET C 183      -8.292 -12.930   5.209  0.00  0.00      CHC  H
ATOM   4444  CA  MET C 183      -9.792 -14.286   5.671  0.00  0.00      CHC  C
ATOM   4445  HA  MET C 183     -10.602 -14.032   6.339  0.00  0.00      CHC  H
ATOM   4446  CB  MET C 183     -10.124 -14.177   4.228  0.00  0.00      CHC  C
ATOM   4447  HB1 MET C 183      -9.190 -14.272   3.634  0.00  0.00      CHC  H
ATOM   4448  HB2 MET C 183     -10.911 -14.882   3.883  0.00  0.00      CHC  H
ATOM   4449  CG  MET C 183     -10.694 -12.780   3.919  0.00  0.00      CHC  C
ATOM   4450  HG1 MET C 183     -11.314 -12.472   4.788  0.00  0.00      CHC  H
ATOM   4451  HG2 MET C 183      -9.852 -12.056   3.934  0.00  0.00      CHC  H
ATOM   4452  SD  MET C 183     -11.734 -12.451   2.422  0.00  0.00      CHC  S
ATOM   4453  CE  MET C 183     -10.965 -10.957   1.794  0.00  0.00      CHC  C
ATOM   4454  HE1 MET C 183     -10.859 -10.200   2.600  0.00  0.00      CHC  H
ATOM   4455  HE2 MET C 183      -9.982 -11.187   1.330  0.00  0.00      CHC  H
ATOM   4456  HE3 MET C 183     -11.542 -10.530   0.945  0.00  0.00      CHC  H
ATOM   4457  C   MET C 183      -9.504 -15.713   6.025  0.00  0.00      CHC  C
ATOM   4458  O   MET C 183     -10.356 -16.429   6.506  0.00  0.00      CHC  O
ATOM   4459  N   TYR C 184      -8.293 -16.294   5.762  0.00  0.00      CHC  N
ATOM   4460  HN  TYR C 184      -7.450 -15.828   5.503  0.00  0.00      CHC  H
ATOM   4461  CA  TYR C 184      -8.104 -17.734   5.850  0.00  0.00      CHC  C
ATOM   4462  HA  TYR C 184      -9.023 -18.225   5.567  0.00  0.00      CHC  H
ATOM   4463  CB  TYR C 184      -6.938 -18.158   4.911  0.00  0.00      CHC  C
ATOM   4464  HB1 TYR C 184      -6.613 -17.353   4.217  0.00  0.00      CHC  H
ATOM   4465  HB2 TYR C 184      -6.062 -18.394   5.552  0.00  0.00      CHC  H
ATOM   4466  CG  TYR C 184      -7.310 -19.301   4.091  0.00  0.00      CHC  C
ATOM   4467  CD1 TYR C 184      -6.873 -20.580   4.527  0.00  0.00      CHC  C
ATOM   4468  HD1 TYR C 184      -6.260 -20.641   5.414  0.00  0.00      CHC  H
ATOM   4469  CE1 TYR C 184      -7.119 -21.714   3.669  0.00  0.00      CHC  C
ATOM   4470  HE1 TYR C 184      -6.567 -22.626   3.839  0.00  0.00      CHC  H
ATOM   4471  CZ  TYR C 184      -7.781 -21.514   2.498  0.00  0.00      CHC  C
ATOM   4472  OH  TYR C 184      -7.864 -22.485   1.488  0.00  0.00      CHC  O
ATOM   4473  HH  TYR C 184      -7.512 -23.293   1.869  0.00  0.00      CHC  H
ATOM   4474  CD2 TYR C 184      -7.924 -19.147   2.857  0.00  0.00      CHC  C
ATOM   4475  HD2 TYR C 184      -8.084 -18.132   2.524  0.00  0.00      CHC  H
ATOM   4476  CE2 TYR C 184      -8.305 -20.276   2.091  0.00  0.00      CHC  C
ATOM   4477  HE2 TYR C 184      -8.755 -20.179   1.114  0.00  0.00      CHC  H
ATOM   4478  C   TYR C 184      -7.793 -18.137   7.213  0.00  0.00      CHC  C
ATOM   4479  O   TYR C 184      -8.021 -19.324   7.605  0.00  0.00      CHC  O
ATOM   4480  N   ALA C 185      -7.334 -17.181   8.097  0.00  0.00      CHC  N
ATOM   4481  HN  ALA C 185      -7.227 -16.263   7.723  0.00  0.00      CHC  H
ATOM   4482  CA  ALA C 185      -7.141 -17.200   9.509  0.00  0.00      CHC  C
ATOM   4483  HA  ALA C 185      -6.549 -18.066   9.766  0.00  0.00      CHC  H
ATOM   4484  CB  ALA C 185      -6.418 -15.955   9.960  0.00  0.00      CHC  C
ATOM   4485  HB1 ALA C 185      -7.005 -15.056   9.675  0.00  0.00      CHC  H
ATOM   4486  HB2 ALA C 185      -6.232 -15.991  11.055  0.00  0.00      CHC  H
ATOM   4487  HB3 ALA C 185      -5.415 -15.831   9.499  0.00  0.00      CHC  H
ATOM   4488  C   ALA C 185      -8.461 -17.233  10.233  0.00  0.00      CHC  C
ATOM   4489  O   ALA C 185      -8.566 -17.859  11.279  0.00  0.00      CHC  O
ATOM   4490  N   ALA C 186      -9.499 -16.605   9.691  0.00  0.00      CHC  N
ATOM   4491  HN  ALA C 186      -9.292 -16.089   8.864  0.00  0.00      CHC  H
ATOM   4492  CA  ALA C 186     -10.860 -16.447  10.138  0.00  0.00      CHC  C
ATOM   4493  HA  ALA C 186     -10.929 -16.223  11.192  0.00  0.00      CHC  H
ATOM   4494  CB  ALA C 186     -11.741 -15.467   9.325  0.00  0.00      CHC  C
ATOM   4495  HB1 ALA C 186     -12.811 -15.544   9.616  0.00  0.00      CHC  H
ATOM   4496  HB2 ALA C 186     -11.503 -14.404   9.544  0.00  0.00      CHC  H
ATOM   4497  HB3 ALA C 186     -11.868 -15.672   8.241  0.00  0.00      CHC  H
ATOM   4498  C   ALA C 186     -11.525 -17.830  10.138  0.00  0.00      CHC  C
ATOM   4499  O   ALA C 186     -12.129 -18.259  11.150  0.00  0.00      CHC  O
ATOM   4500  N   VAL C 187     -11.275 -18.675   9.031  0.00  0.00      CHC  N
ATOM   4501  HN  VAL C 187     -10.817 -18.367   8.201  0.00  0.00      CHC  H
ATOM   4502  CA  VAL C 187     -12.052 -19.906   9.015  0.00  0.00      CHC  C
ATOM   4503  HA  VAL C 187     -12.996 -19.812   9.530  0.00  0.00      CHC  H
ATOM   4504  CB  VAL C 187     -12.568 -20.220   7.579  0.00  0.00      CHC  C
ATOM   4505  HB  VAL C 187     -13.047 -21.222   7.564  0.00  0.00      CHC  H
ATOM   4506  CG1 VAL C 187     -13.545 -19.197   6.995  0.00  0.00      CHC  C
ATOM   4507 HG11 VAL C 187     -13.043 -18.206   6.996  0.00  0.00      CHC  H
ATOM   4508 HG12 VAL C 187     -13.705 -19.484   5.934  0.00  0.00      CHC  H
ATOM   4509 HG13 VAL C 187     -14.444 -19.164   7.647  0.00  0.00      CHC  H
ATOM   4510  CG2 VAL C 187     -11.307 -20.236   6.708  0.00  0.00      CHC  C
ATOM   4511 HG21 VAL C 187     -10.600 -20.981   7.132  0.00  0.00      CHC  H
ATOM   4512 HG22 VAL C 187     -11.482 -20.479   5.638  0.00  0.00      CHC  H
ATOM   4513 HG23 VAL C 187     -10.876 -19.212   6.726  0.00  0.00      CHC  H
ATOM   4514  C   VAL C 187     -11.324 -21.113   9.571  0.00  0.00      CHC  C
ATOM   4515  O   VAL C 187     -11.752 -22.294   9.521  0.00  0.00      CHC  O
ATOM   4516  N   ASP C 188     -10.089 -20.826  10.093  0.00  0.00      CHC  N
ATOM   4517  HN  ASP C 188      -9.777 -19.886  10.213  0.00  0.00      CHC  H
ATOM   4518  CA  ASP C 188      -9.043 -21.851  10.415  0.00  0.00      CHC  C
ATOM   4519  HA  ASP C 188      -8.865 -22.511   9.578  0.00  0.00      CHC  H
ATOM   4520  CB  ASP C 188      -7.699 -21.086  10.705  0.00  0.00      CHC  C
ATOM   4521  HB1 ASP C 188      -7.440 -20.330   9.933  0.00  0.00      CHC  H
ATOM   4522  HB2 ASP C 188      -7.978 -20.487  11.599  0.00  0.00      CHC  H
ATOM   4523  CG  ASP C 188      -6.528 -21.978  10.999  0.00  0.00      CHC  C
ATOM   4524  OD1 ASP C 188      -5.817 -21.816  11.981  0.00  0.00      CHC  O
ATOM   4525  OD2 ASP C 188      -6.274 -22.873  10.183  0.00  0.00      CHC  O
ATOM   4526  C   ASP C 188      -9.419 -22.798  11.586  0.00  0.00      CHC  C
ATOM   4527  O   ASP C 188      -9.729 -22.376  12.703  0.00  0.00      CHC  O
ATOM   4528  N   SER C 189      -9.254 -24.150  11.404  0.00  0.00      CHC  N
ATOM   4529  HN  SER C 189      -9.093 -24.396  10.452  0.00  0.00      CHC  H
ATOM   4530  CA  SER C 189      -9.537 -25.093  12.407  0.00  0.00      CHC  C
ATOM   4531  HA  SER C 189      -9.176 -24.705  13.348  0.00  0.00      CHC  H
ATOM   4532  CB  SER C 189     -11.096 -25.388  12.447  0.00  0.00      CHC  C
ATOM   4533  HB1 SER C 189     -11.682 -24.469  12.662  0.00  0.00      CHC  H
ATOM   4534  HB2 SER C 189     -11.589 -25.816  11.548  0.00  0.00      CHC  H
ATOM   4535  OG  SER C 189     -11.391 -26.284  13.479  0.00  0.00      CHC  O
ATOM   4536  HG1 SER C 189     -12.318 -26.147  13.688  0.00  0.00      CHC  H
ATOM   4537  C   SER C 189      -8.858 -26.343  12.127  0.00  0.00      CHC  C
ATOM   4538  O   SER C 189      -8.672 -26.736  10.992  0.00  0.00      CHC  O
ATOM   4539  N   ARG C 190      -8.519 -27.082  13.237  0.00  0.00      CHC  N
ATOM   4540  HN  ARG C 190      -8.797 -26.801  14.152  0.00  0.00      CHC  H
ATOM   4541  CA  ARG C 190      -7.891 -28.329  13.103  0.00  0.00      CHC  C
ATOM   4542  HA  ARG C 190      -7.386 -28.391  12.151  0.00  0.00      CHC  H
ATOM   4543  CB  ARG C 190      -6.815 -28.633  14.177  0.00  0.00      CHC  C
ATOM   4544  HB1 ARG C 190      -7.255 -28.524  15.191  0.00  0.00      CHC  H
ATOM   4545  HB2 ARG C 190      -6.489 -29.688  14.053  0.00  0.00      CHC  H
ATOM   4546  CG  ARG C 190      -5.575 -27.707  14.207  0.00  0.00      CHC  C
ATOM   4547  HG1 ARG C 190      -5.929 -26.663  14.345  0.00  0.00      CHC  H
ATOM   4548  HG2 ARG C 190      -4.848 -28.023  14.986  0.00  0.00      CHC  H
ATOM   4549  CD  ARG C 190      -4.735 -27.634  12.883  0.00  0.00      CHC  C
ATOM   4550  HD1 ARG C 190      -3.831 -28.257  13.054  0.00  0.00      CHC  H
ATOM   4551  HD2 ARG C 190      -5.307 -27.959  11.988  0.00  0.00      CHC  H
ATOM   4552  NE  ARG C 190      -4.146 -26.251  12.683  0.00  0.00      CHC  N
ATOM   4553  HE  ARG C 190      -3.284 -25.899  13.048  0.00  0.00      CHC  H
ATOM   4554  CZ  ARG C 190      -4.692 -25.241  11.994  0.00  0.00      CHC  C
ATOM   4555  NH1 ARG C 190      -5.778 -25.367  11.275  0.00  0.00      CHC  N
ATOM   4556 HH11 ARG C 190      -6.184 -24.586  10.802  0.00  0.00      CHC  H
ATOM   4557 HH12 ARG C 190      -5.947 -26.328  11.058  0.00  0.00      CHC  H
ATOM   4558  NH2 ARG C 190      -4.127 -24.056  12.030  0.00  0.00      CHC  N
ATOM   4559 HH21 ARG C 190      -4.678 -23.307  11.660  0.00  0.00      CHC  H
ATOM   4560 HH22 ARG C 190      -3.505 -23.799  12.770  0.00  0.00      CHC  H
ATOM   4561  C   ARG C 190      -8.899 -29.445  13.225  0.00  0.00      CHC  C
ATOM   4562  O   ARG C 190      -8.590 -30.620  13.050  0.00  0.00      CHC  O
ATOM   4563  N   GLU C 191     -10.149 -29.077  13.510  0.00  0.00      CHC  N
ATOM   4564  HN  GLU C 191     -10.255 -28.092  13.622  0.00  0.00      CHC  H
ATOM   4565  CA  GLU C 191     -11.352 -29.928  13.547  0.00  0.00      CHC  C
ATOM   4566  HA  GLU C 191     -11.196 -30.963  13.813  0.00  0.00      CHC  H
ATOM   4567  CB  GLU C 191     -12.399 -29.327  14.545  0.00  0.00      CHC  C
ATOM   4568  HB1 GLU C 191     -11.908 -29.328  15.541  0.00  0.00      CHC  H
ATOM   4569  HB2 GLU C 191     -12.549 -28.251  14.310  0.00  0.00      CHC  H
ATOM   4570  CG  GLU C 191     -13.768 -30.034  14.663  0.00  0.00      CHC  C
ATOM   4571  HG1 GLU C 191     -14.215 -30.360  13.700  0.00  0.00      CHC  H
ATOM   4572  HG2 GLU C 191     -13.613 -30.887  15.357  0.00  0.00      CHC  H
ATOM   4573  CD  GLU C 191     -14.772 -29.238  15.453  0.00  0.00      CHC  C
ATOM   4574  OE1 GLU C 191     -15.403 -28.282  14.939  0.00  0.00      CHC  O
ATOM   4575  OE2 GLU C 191     -14.851 -29.375  16.701  0.00  0.00      CHC  O
ATOM   4576  C   GLU C 191     -11.942 -29.992  12.146  0.00  0.00      CHC  C
ATOM   4577  O   GLU C 191     -12.504 -30.986  11.663  0.00  0.00      CHC  O
ATOM   4578  N   LYS C 192     -11.826 -28.957  11.276  0.00  0.00      CHC  N
ATOM   4579  HN  LYS C 192     -11.624 -28.095  11.734  0.00  0.00      CHC  H
ATOM   4580  CA  LYS C 192     -12.509 -28.809   9.977  0.00  0.00      CHC  C
ATOM   4581  HA  LYS C 192     -12.795 -29.724   9.480  0.00  0.00      CHC  H
ATOM   4582  CB  LYS C 192     -13.750 -27.916  10.134  0.00  0.00      CHC  C
ATOM   4583  HB1 LYS C 192     -13.442 -26.922  10.522  0.00  0.00      CHC  H
ATOM   4584  HB2 LYS C 192     -14.200 -27.765   9.130  0.00  0.00      CHC  H
ATOM   4585  CG  LYS C 192     -14.872 -28.534  11.023  0.00  0.00      CHC  C
ATOM   4586  HG1 LYS C 192     -15.077 -29.532  10.580  0.00  0.00      CHC  H
ATOM   4587  HG2 LYS C 192     -14.514 -28.673  12.065  0.00  0.00      CHC  H
ATOM   4588  CD  LYS C 192     -16.046 -27.582  11.264  0.00  0.00      CHC  C
ATOM   4589  HD1 LYS C 192     -15.770 -26.724  11.912  0.00  0.00      CHC  H
ATOM   4590  HD2 LYS C 192     -16.253 -27.220  10.234  0.00  0.00      CHC  H
ATOM   4591  CE  LYS C 192     -17.317 -28.264  11.765  0.00  0.00      CHC  C
ATOM   4592  HE1 LYS C 192     -18.137 -27.532  11.931  0.00  0.00      CHC  H
ATOM   4593  HE2 LYS C 192     -17.361 -29.143  11.088  0.00  0.00      CHC  H
ATOM   4594  NZ  LYS C 192     -17.233 -28.957  13.051  0.00  0.00      CHC  N
ATOM   4595  HZ1 LYS C 192     -16.577 -28.525  13.732  0.00  0.00      CHC  H
ATOM   4596  HZ2 LYS C 192     -18.195 -28.926  13.446  0.00  0.00      CHC  H
ATOM   4597  HZ3 LYS C 192     -16.989 -29.953  12.878  0.00  0.00      CHC  H
ATOM   4598  C   LYS C 192     -11.532 -28.205   9.021  0.00  0.00      CHC  C
ATOM   4599  O   LYS C 192     -10.878 -27.155   9.268  0.00  0.00      CHC  O
ATOM   4600  N   VAL C 193     -11.354 -28.819   7.815  0.00  0.00      CHC  N
ATOM   4601  HN  VAL C 193     -11.926 -29.626   7.691  0.00  0.00      CHC  H
ATOM   4602  CA  VAL C 193     -10.516 -28.367   6.742  0.00  0.00      CHC  C
ATOM   4603  HA  VAL C 193      -9.814 -27.644   7.130  0.00  0.00      CHC  H
ATOM   4604  CB  VAL C 193      -9.920 -29.589   5.942  0.00  0.00      CHC  C
ATOM   4605  HB  VAL C 193     -10.658 -30.300   5.515  0.00  0.00      CHC  H
ATOM   4606  CG1 VAL C 193      -8.869 -29.282   4.829  0.00  0.00      CHC  C
ATOM   4607 HG11 VAL C 193      -9.367 -28.717   4.012  0.00  0.00      CHC  H
ATOM   4608 HG12 VAL C 193      -8.101 -28.622   5.285  0.00  0.00      CHC  H
ATOM   4609 HG13 VAL C 193      -8.220 -30.110   4.471  0.00  0.00      CHC  H
ATOM   4610  CG2 VAL C 193      -9.172 -30.547   6.996  0.00  0.00      CHC  C
ATOM   4611 HG21 VAL C 193      -9.722 -30.698   7.949  0.00  0.00      CHC  H
ATOM   4612 HG22 VAL C 193      -8.922 -31.490   6.464  0.00  0.00      CHC  H
ATOM   4613 HG23 VAL C 193      -8.289 -30.009   7.402  0.00  0.00      CHC  H
ATOM   4614  C   VAL C 193     -11.334 -27.669   5.681  0.00  0.00      CHC  C
ATOM   4615  O   VAL C 193     -12.437 -28.068   5.378  0.00  0.00      CHC  O
ATOM   4616  N   ASN C 194     -10.863 -26.555   5.030  0.00  0.00      CHC  N
ATOM   4617  HN  ASN C 194      -9.919 -26.283   5.196  0.00  0.00      CHC  H
ATOM   4618  CA  ASN C 194     -11.576 -25.739   4.119  0.00  0.00      CHC  C
ATOM   4619  HA  ASN C 194     -12.607 -25.904   4.397  0.00  0.00      CHC  H
ATOM   4620  CB  ASN C 194     -11.130 -24.270   4.130  0.00  0.00      CHC  C
ATOM   4621  HB1 ASN C 194     -10.033 -24.313   3.960  0.00  0.00      CHC  H
ATOM   4622  HB2 ASN C 194     -11.695 -23.687   3.372  0.00  0.00      CHC  H
ATOM   4623  CG  ASN C 194     -11.277 -23.703   5.546  0.00  0.00      CHC  C
ATOM   4624  OD1 ASN C 194     -10.312 -23.541   6.305  0.00  0.00      CHC  O
ATOM   4625  ND2 ASN C 194     -12.513 -23.316   5.919  0.00  0.00      CHC  N
ATOM   4626 HD21 ASN C 194     -12.698 -23.274   6.901  0.00  0.00      CHC  H
ATOM   4627 HD22 ASN C 194     -13.226 -23.279   5.219  0.00  0.00      CHC  H
ATOM   4628  C   ASN C 194     -11.465 -26.274   2.647  0.00  0.00      CHC  C
ATOM   4629  O   ASN C 194     -10.358 -26.589   2.190  0.00  0.00      CHC  O
ATOM   4630  N   LEU C 195     -12.648 -26.556   2.065  0.00  0.00      CHC  N
ATOM   4631  HN  LEU C 195     -13.480 -26.280   2.539  0.00  0.00      CHC  H
ATOM   4632  CA  LEU C 195     -12.786 -27.335   0.852  0.00  0.00      CHC  C
ATOM   4633  HA  LEU C 195     -11.844 -27.677   0.450  0.00  0.00      CHC  H
ATOM   4634  CB  LEU C 195     -13.729 -28.490   1.001  0.00  0.00      CHC  C
ATOM   4635  HB1 LEU C 195     -14.745 -28.164   0.691  0.00  0.00      CHC  H
ATOM   4636  HB2 LEU C 195     -13.410 -29.202   0.210  0.00  0.00      CHC  H
ATOM   4637  CG  LEU C 195     -13.676 -29.363   2.326  0.00  0.00      CHC  C
ATOM   4638  HG  LEU C 195     -14.048 -28.699   3.135  0.00  0.00      CHC  H
ATOM   4639  CD1 LEU C 195     -14.705 -30.498   2.248  0.00  0.00      CHC  C
ATOM   4640 HD11 LEU C 195     -15.691 -29.993   2.159  0.00  0.00      CHC  H
ATOM   4641 HD12 LEU C 195     -14.536 -31.268   1.465  0.00  0.00      CHC  H
ATOM   4642 HD13 LEU C 195     -14.734 -31.093   3.185  0.00  0.00      CHC  H
ATOM   4643  CD2 LEU C 195     -12.290 -29.958   2.615  0.00  0.00      CHC  C
ATOM   4644 HD21 LEU C 195     -12.486 -30.560   3.528  0.00  0.00      CHC  H
ATOM   4645 HD22 LEU C 195     -11.873 -30.438   1.704  0.00  0.00      CHC  H
ATOM   4646 HD23 LEU C 195     -11.552 -29.166   2.862  0.00  0.00      CHC  H
ATOM   4647  C   LEU C 195     -13.181 -26.502  -0.423  0.00  0.00      CHC  C
ATOM   4648  O   LEU C 195     -13.067 -27.031  -1.495  0.00  0.00      CHC  O
ATOM   4649  N   TYR C 196     -13.602 -25.282  -0.283  0.00  0.00      CHC  N
ATOM   4650  HN  TYR C 196     -13.752 -24.906   0.629  0.00  0.00      CHC  H
ATOM   4651  CA  TYR C 196     -14.214 -24.589  -1.451  0.00  0.00      CHC  C
ATOM   4652  HA  TYR C 196     -13.789 -24.972  -2.367  0.00  0.00      CHC  H
ATOM   4653  CB  TYR C 196     -15.766 -24.627  -1.412  0.00  0.00      CHC  C
ATOM   4654  HB1 TYR C 196     -16.113 -24.026  -0.545  0.00  0.00      CHC  H
ATOM   4655  HB2 TYR C 196     -16.226 -24.242  -2.348  0.00  0.00      CHC  H
ATOM   4656  CG  TYR C 196     -16.349 -25.991  -1.194  0.00  0.00      CHC  C
ATOM   4657  CD1 TYR C 196     -16.806 -26.350   0.121  0.00  0.00      CHC  C
ATOM   4658  HD1 TYR C 196     -16.968 -25.558   0.837  0.00  0.00      CHC  H
ATOM   4659  CE1 TYR C 196     -17.356 -27.656   0.322  0.00  0.00      CHC  C
ATOM   4660  HE1 TYR C 196     -17.663 -27.924   1.322  0.00  0.00      CHC  H
ATOM   4661  CZ  TYR C 196     -17.249 -28.652  -0.678  0.00  0.00      CHC  C
ATOM   4662  OH  TYR C 196     -17.443 -29.944  -0.268  0.00  0.00      CHC  O
ATOM   4663  HH  TYR C 196     -18.047 -29.890   0.475  0.00  0.00      CHC  H
ATOM   4664  CD2 TYR C 196     -16.309 -26.992  -2.171  0.00  0.00      CHC  C
ATOM   4665  HD2 TYR C 196     -15.899 -26.731  -3.135  0.00  0.00      CHC  H
ATOM   4666  CE2 TYR C 196     -16.745 -28.299  -1.944  0.00  0.00      CHC  C
ATOM   4667  HE2 TYR C 196     -16.583 -29.005  -2.745  0.00  0.00      CHC  H
ATOM   4668  C   TYR C 196     -13.895 -23.163  -1.516  0.00  0.00      CHC  C
ATOM   4669  O   TYR C 196     -13.963 -22.638  -2.632  0.00  0.00      CHC  O
ATOM   4670  N   MET C 197     -13.448 -22.512  -0.421  0.00  0.00      CHC  N
ATOM   4671  HN  MET C 197     -13.337 -22.974   0.456  0.00  0.00      CHC  H
ATOM   4672  CA  MET C 197     -12.986 -21.114  -0.354  0.00  0.00      CHC  C
ATOM   4673  HA  MET C 197     -13.881 -20.576  -0.629  0.00  0.00      CHC  H
ATOM   4674  CB  MET C 197     -12.559 -20.645   1.056  0.00  0.00      CHC  C
ATOM   4675  HB1 MET C 197     -13.120 -21.231   1.815  0.00  0.00      CHC  H
ATOM   4676  HB2 MET C 197     -11.518 -20.951   1.297  0.00  0.00      CHC  H
ATOM   4677  CG  MET C 197     -12.772 -19.184   1.396  0.00  0.00      CHC  C
ATOM   4678  HG1 MET C 197     -12.243 -18.559   0.645  0.00  0.00      CHC  H
ATOM   4679  HG2 MET C 197     -13.874 -19.066   1.318  0.00  0.00      CHC  H
ATOM   4680  SD  MET C 197     -12.252 -18.697   3.075  0.00  0.00      CHC  S
ATOM   4681  CE  MET C 197     -12.945 -17.120   2.795  0.00  0.00      CHC  C
ATOM   4682  HE1 MET C 197     -12.479 -16.757   1.854  0.00  0.00      CHC  H
ATOM   4683  HE2 MET C 197     -14.024 -17.170   2.535  0.00  0.00      CHC  H
ATOM   4684  HE3 MET C 197     -12.793 -16.415   3.640  0.00  0.00      CHC  H
ATOM   4685  C   MET C 197     -11.895 -20.747  -1.273  0.00  0.00      CHC  C
ATOM   4686  O   MET C 197     -11.809 -19.603  -1.717  0.00  0.00      CHC  O
ATOM   4687  N   TYR C 198     -10.950 -21.664  -1.539  0.00  0.00      CHC  N
ATOM   4688  HN  TYR C 198     -11.042 -22.471  -0.961  0.00  0.00      CHC  H
ATOM   4689  CA  TYR C 198      -9.795 -21.394  -2.416  0.00  0.00      CHC  C
ATOM   4690  HA  TYR C 198      -9.249 -20.519  -2.097  0.00  0.00      CHC  H
ATOM   4691  CB  TYR C 198      -8.698 -22.509  -2.323  0.00  0.00      CHC  C
ATOM   4692  HB1 TYR C 198      -7.698 -22.210  -2.703  0.00  0.00      CHC  H
ATOM   4693  HB2 TYR C 198      -8.813 -22.775  -1.251  0.00  0.00      CHC  H
ATOM   4694  CG  TYR C 198      -9.034 -23.792  -3.022  0.00  0.00      CHC  C
ATOM   4695  CD1 TYR C 198      -8.295 -24.236  -4.171  0.00  0.00      CHC  C
ATOM   4696  HD1 TYR C 198      -7.400 -23.718  -4.484  0.00  0.00      CHC  H
ATOM   4697  CE1 TYR C 198      -8.623 -25.427  -4.904  0.00  0.00      CHC  C
ATOM   4698  HE1 TYR C 198      -8.068 -25.632  -5.807  0.00  0.00      CHC  H
ATOM   4699  CZ  TYR C 198      -9.626 -26.246  -4.410  0.00  0.00      CHC  C
ATOM   4700  OH  TYR C 198      -9.902 -27.515  -4.956  0.00  0.00      CHC  O
ATOM   4701  HH  TYR C 198     -10.579 -27.973  -4.452  0.00  0.00      CHC  H
ATOM   4702  CD2 TYR C 198     -10.023 -24.728  -2.531  0.00  0.00      CHC  C
ATOM   4703  HD2 TYR C 198     -10.511 -24.656  -1.570  0.00  0.00      CHC  H
ATOM   4704  CE2 TYR C 198     -10.294 -25.918  -3.248  0.00  0.00      CHC  C
ATOM   4705  HE2 TYR C 198     -10.923 -26.689  -2.826  0.00  0.00      CHC  H
ATOM   4706  C   TYR C 198     -10.220 -21.129  -3.826  0.00  0.00      CHC  C
ATOM   4707  O   TYR C 198      -9.619 -20.295  -4.480  0.00  0.00      CHC  O
ATOM   4708  N   LEU C 199     -11.336 -21.731  -4.265  0.00  0.00      CHC  N
ATOM   4709  HN  LEU C 199     -11.846 -22.297  -3.622  0.00  0.00      CHC  H
ATOM   4710  CA  LEU C 199     -11.865 -21.766  -5.610  0.00  0.00      CHC  C
ATOM   4711  HA  LEU C 199     -11.012 -21.963  -6.243  0.00  0.00      CHC  H
ATOM   4712  CB  LEU C 199     -12.878 -22.852  -6.017  0.00  0.00      CHC  C
ATOM   4713  HB1 LEU C 199     -13.653 -22.931  -5.225  0.00  0.00      CHC  H
ATOM   4714  HB2 LEU C 199     -13.326 -22.683  -7.020  0.00  0.00      CHC  H
ATOM   4715  CG  LEU C 199     -12.183 -24.240  -6.055  0.00  0.00      CHC  C
ATOM   4716  HG  LEU C 199     -11.547 -24.442  -5.167  0.00  0.00      CHC  H
ATOM   4717  CD1 LEU C 199     -13.210 -25.449  -5.995  0.00  0.00      CHC  C
ATOM   4718 HD11 LEU C 199     -12.657 -26.405  -6.120  0.00  0.00      CHC  H
ATOM   4719 HD12 LEU C 199     -13.676 -25.355  -4.991  0.00  0.00      CHC  H
ATOM   4720 HD13 LEU C 199     -14.027 -25.358  -6.742  0.00  0.00      CHC  H
ATOM   4721  CD2 LEU C 199     -11.275 -24.409  -7.333  0.00  0.00      CHC  C
ATOM   4722 HD21 LEU C 199     -10.300 -23.889  -7.223  0.00  0.00      CHC  H
ATOM   4723 HD22 LEU C 199     -10.815 -25.418  -7.400  0.00  0.00      CHC  H
ATOM   4724 HD23 LEU C 199     -11.772 -24.166  -8.296  0.00  0.00      CHC  H
ATOM   4725  C   LEU C 199     -12.560 -20.457  -5.928  0.00  0.00      CHC  C
ATOM   4726  O   LEU C 199     -12.374 -19.725  -6.914  0.00  0.00      CHC  O
ATOM   4727  N   TYR C 200     -13.203 -19.945  -4.860  0.00  0.00      CHC  N
ATOM   4728  HN  TYR C 200     -13.279 -20.468  -4.014  0.00  0.00      CHC  H
ATOM   4729  CA  TYR C 200     -13.752 -18.639  -4.725  0.00  0.00      CHC  C
ATOM   4730  HA  TYR C 200     -14.519 -18.460  -5.465  0.00  0.00      CHC  H
ATOM   4731  CB  TYR C 200     -14.441 -18.496  -3.317  0.00  0.00      CHC  C
ATOM   4732  HB1 TYR C 200     -15.091 -19.389  -3.195  0.00  0.00      CHC  H
ATOM   4733  HB2 TYR C 200     -13.588 -18.510  -2.606  0.00  0.00      CHC  H
ATOM   4734  CG  TYR C 200     -15.317 -17.306  -3.047  0.00  0.00      CHC  C
ATOM   4735  CD1 TYR C 200     -16.756 -17.357  -3.136  0.00  0.00      CHC  C
ATOM   4736  HD1 TYR C 200     -17.242 -18.288  -3.386  0.00  0.00      CHC  H
ATOM   4737  CE1 TYR C 200     -17.481 -16.177  -2.919  0.00  0.00      CHC  C
ATOM   4738  HE1 TYR C 200     -18.554 -16.258  -3.010  0.00  0.00      CHC  H
ATOM   4739  CZ  TYR C 200     -16.820 -14.978  -2.509  0.00  0.00      CHC  C
ATOM   4740  OH  TYR C 200     -17.710 -13.826  -2.355  0.00  0.00      CHC  O
ATOM   4741  HH  TYR C 200     -18.554 -13.933  -2.798  0.00  0.00      CHC  H
ATOM   4742  CD2 TYR C 200     -14.706 -16.129  -2.583  0.00  0.00      CHC  C
ATOM   4743  HD2 TYR C 200     -13.635 -16.104  -2.444  0.00  0.00      CHC  H
ATOM   4744  CE2 TYR C 200     -15.480 -14.994  -2.227  0.00  0.00      CHC  C
ATOM   4745  HE2 TYR C 200     -14.894 -14.211  -1.767  0.00  0.00      CHC  H
ATOM   4746  C   TYR C 200     -12.735 -17.532  -4.926  0.00  0.00      CHC  C
ATOM   4747  O   TYR C 200     -13.022 -16.596  -5.680  0.00  0.00      CHC  O
ATOM   4748  N   PHE C 201     -11.612 -17.608  -4.191  0.00  0.00      CHC  N
ATOM   4749  HN  PHE C 201     -11.359 -18.462  -3.745  0.00  0.00      CHC  H
ATOM   4750  CA  PHE C 201     -10.615 -16.567  -4.349  0.00  0.00      CHC  C
ATOM   4751  HA  PHE C 201     -11.071 -15.597  -4.214  0.00  0.00      CHC  H
ATOM   4752  CB  PHE C 201      -9.514 -16.736  -3.367  0.00  0.00      CHC  C
ATOM   4753  HB1 PHE C 201      -9.091 -17.763  -3.364  0.00  0.00      CHC  H
ATOM   4754  HB2 PHE C 201      -8.620 -16.110  -3.578  0.00  0.00      CHC  H
ATOM   4755  CG  PHE C 201      -9.909 -16.348  -1.966  0.00  0.00      CHC  C
ATOM   4756  CD1 PHE C 201     -10.098 -14.993  -1.693  0.00  0.00      CHC  C
ATOM   4757  HD1 PHE C 201      -9.867 -14.284  -2.475  0.00  0.00      CHC  H
ATOM   4758  CE1 PHE C 201     -10.420 -14.584  -0.413  0.00  0.00      CHC  C
ATOM   4759  HE1 PHE C 201     -10.587 -13.532  -0.234  0.00  0.00      CHC  H
ATOM   4760  CZ  PHE C 201     -10.507 -15.517   0.567  0.00  0.00      CHC  C
ATOM   4761  HZ  PHE C 201     -10.675 -15.252   1.601  0.00  0.00      CHC  H
ATOM   4762  CD2 PHE C 201      -9.939 -17.260  -0.891  0.00  0.00      CHC  C
ATOM   4763  HD2 PHE C 201      -9.740 -18.307  -1.063  0.00  0.00      CHC  H
ATOM   4764  CE2 PHE C 201     -10.205 -16.871   0.388  0.00  0.00      CHC  C
ATOM   4765  HE2 PHE C 201     -10.192 -17.524   1.247  0.00  0.00      CHC  H
ATOM   4766  C   PHE C 201     -10.036 -16.608  -5.726  0.00  0.00      CHC  C
ATOM   4767  O   PHE C 201      -9.851 -15.591  -6.417  0.00  0.00      CHC  O
ATOM   4768  N   VAL C 202      -9.581 -17.822  -6.175  0.00  0.00      CHC  N
ATOM   4769  HN  VAL C 202      -9.790 -18.605  -5.594  0.00  0.00      CHC  H
ATOM   4770  CA  VAL C 202      -8.838 -18.144  -7.401  0.00  0.00      CHC  C
ATOM   4771  HA  VAL C 202      -7.984 -17.484  -7.422  0.00  0.00      CHC  H
ATOM   4772  CB  VAL C 202      -8.439 -19.577  -7.502  0.00  0.00      CHC  C
ATOM   4773  HB  VAL C 202      -9.232 -20.348  -7.393  0.00  0.00      CHC  H
ATOM   4774  CG1 VAL C 202      -7.677 -19.743  -8.896  0.00  0.00      CHC  C
ATOM   4775 HG11 VAL C 202      -8.350 -19.743  -9.780  0.00  0.00      CHC  H
ATOM   4776 HG12 VAL C 202      -6.856 -19.003  -9.006  0.00  0.00      CHC  H
ATOM   4777 HG13 VAL C 202      -7.222 -20.754  -8.826  0.00  0.00      CHC  H
ATOM   4778  CG2 VAL C 202      -7.335 -19.640  -6.341  0.00  0.00      CHC  C
ATOM   4779 HG21 VAL C 202      -6.851 -20.641  -6.342  0.00  0.00      CHC  H
ATOM   4780 HG22 VAL C 202      -6.600 -18.824  -6.508  0.00  0.00      CHC  H
ATOM   4781 HG23 VAL C 202      -7.806 -19.415  -5.360  0.00  0.00      CHC  H
ATOM   4782  C   VAL C 202      -9.621 -17.790  -8.620  0.00  0.00      CHC  C
ATOM   4783  O   VAL C 202      -9.085 -17.140  -9.515  0.00  0.00      CHC  O
ATOM   4784  N   ILE C 203     -10.885 -18.139  -8.793  0.00  0.00      CHC  N
ATOM   4785  HN  ILE C 203     -11.401 -18.692  -8.143  0.00  0.00      CHC  H
ATOM   4786  CA  ILE C 203     -11.596 -17.684  -9.978  0.00  0.00      CHC  C
ATOM   4787  HA  ILE C 203     -11.039 -17.898 -10.878  0.00  0.00      CHC  H
ATOM   4788  CB  ILE C 203     -12.936 -18.458 -10.191  0.00  0.00      CHC  C
ATOM   4789  HB  ILE C 203     -13.406 -18.472  -9.184  0.00  0.00      CHC  H
ATOM   4790  CG2 ILE C 203     -13.884 -17.942 -11.230  0.00  0.00      CHC  C
ATOM   4791 HG21 ILE C 203     -14.274 -16.910 -11.103  0.00  0.00      CHC  H
ATOM   4792 HG22 ILE C 203     -13.391 -17.997 -12.224  0.00  0.00      CHC  H
ATOM   4793 HG23 ILE C 203     -14.749 -18.639 -11.242  0.00  0.00      CHC  H
ATOM   4794  CG1 ILE C 203     -12.576 -19.886 -10.531  0.00  0.00      CHC  C
ATOM   4795 HG11 ILE C 203     -12.557 -19.893 -11.641  0.00  0.00      CHC  H
ATOM   4796 HG12 ILE C 203     -11.586 -20.162 -10.109  0.00  0.00      CHC  H
ATOM   4797  CD  ILE C 203     -13.645 -20.866 -10.109  0.00  0.00      CHC  C
ATOM   4798  HD1 ILE C 203     -14.620 -20.806 -10.637  0.00  0.00      CHC  H
ATOM   4799  HD2 ILE C 203     -13.294 -21.916 -10.200  0.00  0.00      CHC  H
ATOM   4800  HD3 ILE C 203     -13.765 -20.726  -9.013  0.00  0.00      CHC  H
ATOM   4801  C   ILE C 203     -11.823 -16.136  -9.896  0.00  0.00      CHC  C
ATOM   4802  O   ILE C 203     -11.723 -15.397 -10.875  0.00  0.00      CHC  O
ATOM   4803  N   PHE C 204     -12.079 -15.601  -8.710  0.00  0.00      CHC  N
ATOM   4804  HN  PHE C 204     -12.247 -16.177  -7.913  0.00  0.00      CHC  H
ATOM   4805  CA  PHE C 204     -12.316 -14.114  -8.483  0.00  0.00      CHC  C
ATOM   4806  HA  PHE C 204     -13.019 -13.854  -9.261  0.00  0.00      CHC  H
ATOM   4807  CB  PHE C 204     -12.895 -13.725  -7.119  0.00  0.00      CHC  C
ATOM   4808  HB1 PHE C 204     -13.742 -14.407  -6.891  0.00  0.00      CHC  H
ATOM   4809  HB2 PHE C 204     -12.240 -13.916  -6.242  0.00  0.00      CHC  H
ATOM   4810  CG  PHE C 204     -13.491 -12.359  -7.027  0.00  0.00      CHC  C
ATOM   4811  CD1 PHE C 204     -14.886 -12.146  -7.107  0.00  0.00      CHC  C
ATOM   4812  HD1 PHE C 204     -15.511 -13.003  -7.310  0.00  0.00      CHC  H
ATOM   4813  CE1 PHE C 204     -15.447 -10.888  -7.052  0.00  0.00      CHC  C
ATOM   4814  HE1 PHE C 204     -16.520 -10.824  -7.152  0.00  0.00      CHC  H
ATOM   4815  CZ  PHE C 204     -14.686  -9.777  -6.756  0.00  0.00      CHC  C
ATOM   4816  HZ  PHE C 204     -15.197  -8.830  -6.664  0.00  0.00      CHC  H
ATOM   4817  CD2 PHE C 204     -12.695 -11.230  -6.884  0.00  0.00      CHC  C
ATOM   4818  HD2 PHE C 204     -11.616 -11.201  -6.847  0.00  0.00      CHC  H
ATOM   4819  CE2 PHE C 204     -13.248  -9.894  -6.818  0.00  0.00      CHC  C
ATOM   4820  HE2 PHE C 204     -12.637  -9.004  -6.794  0.00  0.00      CHC  H
ATOM   4821  C   PHE C 204     -11.066 -13.272  -8.817  0.00  0.00      CHC  C
ATOM   4822  O   PHE C 204     -11.121 -12.161  -9.428  0.00  0.00      CHC  O
ATOM   4823  N   ILE C 205      -9.864 -13.749  -8.438  0.00  0.00      CHC  N
ATOM   4824  HN  ILE C 205      -9.767 -14.534  -7.831  0.00  0.00      CHC  H
ATOM   4825  CA  ILE C 205      -8.565 -13.244  -8.902  0.00  0.00      CHC  C
ATOM   4826  HA  ILE C 205      -8.631 -12.183  -8.712  0.00  0.00      CHC  H
ATOM   4827  CB  ILE C 205      -7.499 -13.907  -8.070  0.00  0.00      CHC  C
ATOM   4828  HB  ILE C 205      -7.664 -15.005  -8.028  0.00  0.00      CHC  H
ATOM   4829  CG2 ILE C 205      -6.128 -13.819  -8.845  0.00  0.00      CHC  C
ATOM   4830 HG21 ILE C 205      -5.360 -14.416  -8.307  0.00  0.00      CHC  H
ATOM   4831 HG22 ILE C 205      -6.135 -14.393  -9.796  0.00  0.00      CHC  H
ATOM   4832 HG23 ILE C 205      -5.672 -12.806  -8.877  0.00  0.00      CHC  H
ATOM   4833  CG1 ILE C 205      -7.448 -13.441  -6.640  0.00  0.00      CHC  C
ATOM   4834 HG11 ILE C 205      -7.249 -12.351  -6.560  0.00  0.00      CHC  H
ATOM   4835 HG12 ILE C 205      -8.475 -13.528  -6.225  0.00  0.00      CHC  H
ATOM   4836  CD  ILE C 205      -6.404 -14.307  -5.791  0.00  0.00      CHC  C
ATOM   4837  HD1 ILE C 205      -6.359 -13.872  -4.769  0.00  0.00      CHC  H
ATOM   4838  HD2 ILE C 205      -6.641 -15.388  -5.700  0.00  0.00      CHC  H
ATOM   4839  HD3 ILE C 205      -5.424 -14.182  -6.299  0.00  0.00      CHC  H
ATOM   4840  C   ILE C 205      -8.345 -13.418 -10.402  0.00  0.00      CHC  C
ATOM   4841  O   ILE C 205      -7.986 -12.494 -11.142  0.00  0.00      CHC  O
ATOM   4842  N   ILE C 206      -8.612 -14.640 -10.974  0.00  0.00      CHC  N
ATOM   4843  HN  ILE C 206      -8.866 -15.427 -10.418  0.00  0.00      CHC  H
ATOM   4844  CA  ILE C 206      -8.423 -14.898 -12.488  0.00  0.00      CHC  C
ATOM   4845  HA  ILE C 206      -7.377 -14.663 -12.617  0.00  0.00      CHC  H
ATOM   4846  CB  ILE C 206      -8.493 -16.333 -12.883  0.00  0.00      CHC  C
ATOM   4847  HB  ILE C 206      -9.426 -16.718 -12.419  0.00  0.00      CHC  H
ATOM   4848  CG2 ILE C 206      -8.552 -16.489 -14.424  0.00  0.00      CHC  C
ATOM   4849 HG21 ILE C 206      -8.723 -17.563 -14.650  0.00  0.00      CHC  H
ATOM   4850 HG22 ILE C 206      -9.318 -15.901 -14.973  0.00  0.00      CHC  H
ATOM   4851 HG23 ILE C 206      -7.525 -16.230 -14.760  0.00  0.00      CHC  H
ATOM   4852  CG1 ILE C 206      -7.279 -17.063 -12.390  0.00  0.00      CHC  C
ATOM   4853 HG11 ILE C 206      -6.442 -16.711 -13.031  0.00  0.00      CHC  H
ATOM   4854 HG12 ILE C 206      -6.975 -16.724 -11.377  0.00  0.00      CHC  H
ATOM   4855  CD  ILE C 206      -7.388 -18.574 -12.459  0.00  0.00      CHC  C
ATOM   4856  HD1 ILE C 206      -6.421 -19.032 -12.160  0.00  0.00      CHC  H
ATOM   4857  HD2 ILE C 206      -8.078 -18.863 -11.638  0.00  0.00      CHC  H
ATOM   4858  HD3 ILE C 206      -7.699 -18.881 -13.480  0.00  0.00      CHC  H
ATOM   4859  C   ILE C 206      -9.313 -14.007 -13.457  0.00  0.00      CHC  C
ATOM   4860  O   ILE C 206      -8.838 -13.316 -14.342  0.00  0.00      CHC  O
ATOM   4861  N   PHE C 207     -10.617 -13.777 -13.094  0.00  0.00      CHC  N
ATOM   4862  HN  PHE C 207     -10.974 -14.148 -12.240  0.00  0.00      CHC  H
ATOM   4863  CA  PHE C 207     -11.558 -12.943 -13.801  0.00  0.00      CHC  C
ATOM   4864  HA  PHE C 207     -11.503 -13.174 -14.855  0.00  0.00      CHC  H
ATOM   4865  CB  PHE C 207     -13.077 -13.162 -13.205  0.00  0.00      CHC  C
ATOM   4866  HB1 PHE C 207     -12.981 -13.945 -12.423  0.00  0.00      CHC  H
ATOM   4867  HB2 PHE C 207     -13.450 -12.235 -12.720  0.00  0.00      CHC  H
ATOM   4868  CG  PHE C 207     -14.052 -13.593 -14.318  0.00  0.00      CHC  C
ATOM   4869  CD1 PHE C 207     -14.216 -12.884 -15.532  0.00  0.00      CHC  C
ATOM   4870  HD1 PHE C 207     -13.662 -11.983 -15.751  0.00  0.00      CHC  H
ATOM   4871  CE1 PHE C 207     -15.114 -13.299 -16.476  0.00  0.00      CHC  C
ATOM   4872  HE1 PHE C 207     -15.214 -12.649 -17.333  0.00  0.00      CHC  H
ATOM   4873  CZ  PHE C 207     -15.879 -14.420 -16.314  0.00  0.00      CHC  C
ATOM   4874  HZ  PHE C 207     -16.627 -14.643 -17.061  0.00  0.00      CHC  H
ATOM   4875  CD2 PHE C 207     -14.828 -14.741 -14.104  0.00  0.00      CHC  C
ATOM   4876  HD2 PHE C 207     -14.765 -15.177 -13.118  0.00  0.00      CHC  H
ATOM   4877  CE2 PHE C 207     -15.718 -15.158 -15.137  0.00  0.00      CHC  C
ATOM   4878  HE2 PHE C 207     -16.422 -15.965 -14.995  0.00  0.00      CHC  H
ATOM   4879  C   PHE C 207     -11.242 -11.503 -13.789  0.00  0.00      CHC  C
ATOM   4880  O   PHE C 207     -11.322 -10.735 -14.790  0.00  0.00      CHC  O
ATOM   4881  N   GLY C 208     -10.838 -10.970 -12.539  0.00  0.00      CHC  N
ATOM   4882  HN  GLY C 208     -10.982 -11.643 -11.818  0.00  0.00      CHC  H
ATOM   4883  CA  GLY C 208     -10.369  -9.640 -12.194  0.00  0.00      CHC  C
ATOM   4884  HA1 GLY C 208     -10.370  -9.475 -11.126  0.00  0.00      CHC  H
ATOM   4885  HA2 GLY C 208     -11.049  -8.944 -12.663  0.00  0.00      CHC  H
ATOM   4886  C   GLY C 208      -9.077  -9.354 -12.793  0.00  0.00      CHC  C
ATOM   4887  O   GLY C 208      -8.727  -8.222 -13.059  0.00  0.00      CHC  O
ATOM   4888  N   SER C 209      -8.142 -10.340 -12.958  0.00  0.00      CHC  N
ATOM   4889  HN  SER C 209      -8.268 -11.204 -12.475  0.00  0.00      CHC  H
ATOM   4890  CA  SER C 209      -6.888 -10.119 -13.678  0.00  0.00      CHC  C
ATOM   4891  HA  SER C 209      -6.534  -9.201 -13.234  0.00  0.00      CHC  H
ATOM   4892  CB  SER C 209      -5.899 -11.360 -13.708  0.00  0.00      CHC  C
ATOM   4893  HB1 SER C 209      -6.415 -12.299 -14.004  0.00  0.00      CHC  H
ATOM   4894  HB2 SER C 209      -5.032 -11.166 -14.376  0.00  0.00      CHC  H
ATOM   4895  OG  SER C 209      -5.337 -11.578 -12.380  0.00  0.00      CHC  O
ATOM   4896  HG1 SER C 209      -6.031 -11.971 -11.846  0.00  0.00      CHC  H
ATOM   4897  C   SER C 209      -7.292  -9.767 -15.084  0.00  0.00      CHC  C
ATOM   4898  O   SER C 209      -6.876  -8.777 -15.583  0.00  0.00      CHC  O
ATOM   4899  N   PHE C 210      -8.195 -10.473 -15.686  0.00  0.00      CHC  N
ATOM   4900  HN  PHE C 210      -8.656 -11.169 -15.142  0.00  0.00      CHC  H
ATOM   4901  CA  PHE C 210      -8.670 -10.231 -17.014  0.00  0.00      CHC  C
ATOM   4902  HA  PHE C 210      -7.760 -10.234 -17.595  0.00  0.00      CHC  H
ATOM   4903  CB  PHE C 210      -9.532 -11.449 -17.543  0.00  0.00      CHC  C
ATOM   4904  HB1 PHE C 210      -8.958 -12.357 -17.261  0.00  0.00      CHC  H
ATOM   4905  HB2 PHE C 210     -10.562 -11.435 -17.126  0.00  0.00      CHC  H
ATOM   4906  CG  PHE C 210      -9.578 -11.366 -19.067  0.00  0.00      CHC  C
ATOM   4907  CD1 PHE C 210      -8.372 -11.439 -19.806  0.00  0.00      CHC  C
ATOM   4908  HD1 PHE C 210      -7.384 -11.419 -19.370  0.00  0.00      CHC  H
ATOM   4909  CE1 PHE C 210      -8.513 -11.542 -21.220  0.00  0.00      CHC  C
ATOM   4910  HE1 PHE C 210      -7.597 -11.536 -21.793  0.00  0.00      CHC  H
ATOM   4911  CZ  PHE C 210      -9.807 -11.464 -21.796  0.00  0.00      CHC  C
ATOM   4912  HZ  PHE C 210      -9.800 -11.521 -22.875  0.00  0.00      CHC  H
ATOM   4913  CD2 PHE C 210     -10.814 -11.475 -19.668  0.00  0.00      CHC  C
ATOM   4914  HD2 PHE C 210     -11.667 -11.521 -19.008  0.00  0.00      CHC  H
ATOM   4915  CE2 PHE C 210     -10.989 -11.472 -21.062  0.00  0.00      CHC  C
ATOM   4916  HE2 PHE C 210     -11.919 -11.281 -21.576  0.00  0.00      CHC  H
ATOM   4917  C   PHE C 210      -9.343  -8.902 -17.197  0.00  0.00      CHC  C
ATOM   4918  O   PHE C 210      -8.993  -8.115 -18.048  0.00  0.00      CHC  O
ATOM   4919  N   PHE C 211     -10.275  -8.624 -16.321  0.00  0.00      CHC  N
ATOM   4920  HN  PHE C 211     -10.732  -9.353 -15.818  0.00  0.00      CHC  H
ATOM   4921  CA  PHE C 211     -10.977  -7.357 -16.342  0.00  0.00      CHC  C
ATOM   4922  HA  PHE C 211     -11.346  -7.198 -17.344  0.00  0.00      CHC  H
ATOM   4923  CB  PHE C 211     -12.199  -7.225 -15.385  0.00  0.00      CHC  C
ATOM   4924  HB1 PHE C 211     -11.773  -7.367 -14.369  0.00  0.00      CHC  H
ATOM   4925  HB2 PHE C 211     -12.739  -6.257 -15.466  0.00  0.00      CHC  H
ATOM   4926  CG  PHE C 211     -13.263  -8.277 -15.511  0.00  0.00      CHC  C
ATOM   4927  CD1 PHE C 211     -13.505  -9.026 -16.724  0.00  0.00      CHC  C
ATOM   4928  HD1 PHE C 211     -12.996  -8.833 -17.656  0.00  0.00      CHC  H
ATOM   4929  CE1 PHE C 211     -14.622  -9.771 -16.844  0.00  0.00      CHC  C
ATOM   4930  HE1 PHE C 211     -14.845 -10.145 -17.832  0.00  0.00      CHC  H
ATOM   4931  CZ  PHE C 211     -15.437 -10.034 -15.714  0.00  0.00      CHC  C
ATOM   4932  HZ  PHE C 211     -16.214 -10.780 -15.787  0.00  0.00      CHC  H
ATOM   4933  CD2 PHE C 211     -14.099  -8.508 -14.466  0.00  0.00      CHC  C
ATOM   4934  HD2 PHE C 211     -13.896  -7.930 -13.576  0.00  0.00      CHC  H
ATOM   4935  CE2 PHE C 211     -15.204  -9.369 -14.517  0.00  0.00      CHC  C
ATOM   4936  HE2 PHE C 211     -15.854  -9.568 -13.678  0.00  0.00      CHC  H
ATOM   4937  C   PHE C 211     -10.038  -6.149 -16.193  0.00  0.00      CHC  C
ATOM   4938  O   PHE C 211     -10.200  -5.185 -16.923  0.00  0.00      CHC  O
ATOM   4939  N   THR C 212      -8.963  -6.258 -15.431  0.00  0.00      CHC  N
ATOM   4940  HN  THR C 212      -8.831  -7.144 -14.993  0.00  0.00      CHC  H
ATOM   4941  CA  THR C 212      -7.951  -5.250 -15.322  0.00  0.00      CHC  C
ATOM   4942  HA  THR C 212      -8.407  -4.290 -15.133  0.00  0.00      CHC  H
ATOM   4943  CB  THR C 212      -7.086  -5.342 -14.025  0.00  0.00      CHC  C
ATOM   4944  HB  THR C 212      -6.337  -6.149 -14.172  0.00  0.00      CHC  H
ATOM   4945  OG1 THR C 212      -7.928  -5.684 -12.940  0.00  0.00      CHC  O
ATOM   4946  HG1 THR C 212      -8.035  -6.608 -13.180  0.00  0.00      CHC  H
ATOM   4947  CG2 THR C 212      -6.287  -4.008 -13.714  0.00  0.00      CHC  C
ATOM   4948 HG21 THR C 212      -6.999  -3.184 -13.490  0.00  0.00      CHC  H
ATOM   4949 HG22 THR C 212      -5.644  -4.163 -12.822  0.00  0.00      CHC  H
ATOM   4950 HG23 THR C 212      -5.604  -3.740 -14.548  0.00  0.00      CHC  H
ATOM   4951  C   THR C 212      -7.153  -5.061 -16.584  0.00  0.00      CHC  C
ATOM   4952  O   THR C 212      -6.806  -3.943 -16.945  0.00  0.00      CHC  O
ATOM   4953  N   LEU C 213      -6.808  -6.155 -17.303  0.00  0.00      CHC  N
ATOM   4954  HN  LEU C 213      -7.218  -7.023 -17.035  0.00  0.00      CHC  H
ATOM   4955  CA  LEU C 213      -6.201  -5.992 -18.631  0.00  0.00      CHC  C
ATOM   4956  HA  LEU C 213      -5.252  -5.513 -18.443  0.00  0.00      CHC  H
ATOM   4957  CB  LEU C 213      -6.004  -7.444 -19.280  0.00  0.00      CHC  C
ATOM   4958  HB1 LEU C 213      -7.024  -7.881 -19.243  0.00  0.00      CHC  H
ATOM   4959  HB2 LEU C 213      -5.738  -7.268 -20.344  0.00  0.00      CHC  H
ATOM   4960  CG  LEU C 213      -4.957  -8.313 -18.581  0.00  0.00      CHC  C
ATOM   4961  HG  LEU C 213      -5.333  -8.565 -17.567  0.00  0.00      CHC  H
ATOM   4962  CD1 LEU C 213      -4.770  -9.573 -19.446  0.00  0.00      CHC  C
ATOM   4963 HD11 LEU C 213      -4.134 -10.335 -18.947  0.00  0.00      CHC  H
ATOM   4964 HD12 LEU C 213      -5.782 -10.013 -19.576  0.00  0.00      CHC  H
ATOM   4965 HD13 LEU C 213      -4.301  -9.387 -20.435  0.00  0.00      CHC  H
ATOM   4966  CD2 LEU C 213      -3.676  -7.656 -18.483  0.00  0.00      CHC  C
ATOM   4967 HD21 LEU C 213      -2.762  -8.179 -18.132  0.00  0.00      CHC  H
ATOM   4968 HD22 LEU C 213      -3.391  -7.103 -19.404  0.00  0.00      CHC  H
ATOM   4969 HD23 LEU C 213      -3.752  -6.829 -17.744  0.00  0.00      CHC  H
ATOM   4970  C   LEU C 213      -7.139  -5.239 -19.655  0.00  0.00      CHC  C
ATOM   4971  O   LEU C 213      -6.716  -4.303 -20.271  0.00  0.00      CHC  O
ATOM   4972  N   ASN C 214      -8.490  -5.592 -19.755  0.00  0.00      CHC  N
ATOM   4973  HN  ASN C 214      -8.737  -6.383 -19.200  0.00  0.00      CHC  H
ATOM   4974  CA  ASN C 214      -9.479  -5.052 -20.660  0.00  0.00      CHC  C
ATOM   4975  HA  ASN C 214      -9.115  -4.947 -21.671  0.00  0.00      CHC  H
ATOM   4976  CB  ASN C 214     -10.856  -5.747 -20.629  0.00  0.00      CHC  C
ATOM   4977  HB1 ASN C 214     -11.133  -5.962 -19.575  0.00  0.00      CHC  H
ATOM   4978  HB2 ASN C 214     -11.664  -5.195 -21.156  0.00  0.00      CHC  H
ATOM   4979  CG  ASN C 214     -10.639  -7.058 -21.347  0.00  0.00      CHC  C
ATOM   4980  OD1 ASN C 214     -10.651  -7.020 -22.559  0.00  0.00      CHC  O
ATOM   4981  ND2 ASN C 214     -10.436  -8.169 -20.599  0.00  0.00      CHC  N
ATOM   4982 HD21 ASN C 214      -9.949  -8.938 -21.013  0.00  0.00      CHC  H
ATOM   4983 HD22 ASN C 214     -10.672  -8.147 -19.628  0.00  0.00      CHC  H
ATOM   4984  C   ASN C 214      -9.749  -3.573 -20.286  0.00  0.00      CHC  C
ATOM   4985  O   ASN C 214     -10.168  -2.868 -21.208  0.00  0.00      CHC  O
ATOM   4986  N   LEU C 215      -9.520  -3.068 -19.030  0.00  0.00      CHC  N
ATOM   4987  HN  LEU C 215      -9.135  -3.567 -18.258  0.00  0.00      CHC  H
ATOM   4988  CA  LEU C 215      -9.638  -1.591 -18.744  0.00  0.00      CHC  C
ATOM   4989  HA  LEU C 215     -10.683  -1.408 -18.947  0.00  0.00      CHC  H
ATOM   4990  CB  LEU C 215      -9.444  -1.125 -17.236  0.00  0.00      CHC  C
ATOM   4991  HB1 LEU C 215      -8.433  -1.410 -16.873  0.00  0.00      CHC  H
ATOM   4992  HB2 LEU C 215      -9.398  -0.016 -17.219  0.00  0.00      CHC  H
ATOM   4993  CG  LEU C 215     -10.607  -1.683 -16.278  0.00  0.00      CHC  C
ATOM   4994  HG  LEU C 215     -10.871  -2.750 -16.444  0.00  0.00      CHC  H
ATOM   4995  CD1 LEU C 215     -10.116  -1.786 -14.828  0.00  0.00      CHC  C
ATOM   4996 HD11 LEU C 215      -9.095  -2.221 -14.785  0.00  0.00      CHC  H
ATOM   4997 HD12 LEU C 215     -10.070  -0.784 -14.350  0.00  0.00      CHC  H
ATOM   4998 HD13 LEU C 215     -10.859  -2.347 -14.222  0.00  0.00      CHC  H
ATOM   4999  CD2 LEU C 215     -11.896  -0.741 -16.292  0.00  0.00      CHC  C
ATOM   5000 HD21 LEU C 215     -12.070  -0.554 -17.373  0.00  0.00      CHC  H
ATOM   5001 HD22 LEU C 215     -12.717  -1.288 -15.780  0.00  0.00      CHC  H
ATOM   5002 HD23 LEU C 215     -11.692   0.193 -15.726  0.00  0.00      CHC  H
ATOM   5003  C   LEU C 215      -8.677  -0.694 -19.662  0.00  0.00      CHC  C
ATOM   5004  O   LEU C 215      -8.986   0.478 -20.022  0.00  0.00      CHC  O
ATOM   5005  N   PHE C 216      -7.498  -1.182 -20.082  0.00  0.00      CHC  N
ATOM   5006  HN  PHE C 216      -7.263  -2.129 -19.880  0.00  0.00      CHC  H
ATOM   5007  CA  PHE C 216      -6.686  -0.445 -21.019  0.00  0.00      CHC  C
ATOM   5008  HA  PHE C 216      -6.703   0.629 -20.904  0.00  0.00      CHC  H
ATOM   5009  CB  PHE C 216      -5.250  -0.925 -20.733  0.00  0.00      CHC  C
ATOM   5010  HB1 PHE C 216      -5.283  -2.035 -20.788  0.00  0.00      CHC  H
ATOM   5011  HB2 PHE C 216      -4.447  -0.580 -21.418  0.00  0.00      CHC  H
ATOM   5012  CG  PHE C 216      -4.860  -0.557 -19.320  0.00  0.00      CHC  C
ATOM   5013  CD1 PHE C 216      -5.005  -1.400 -18.140  0.00  0.00      CHC  C
ATOM   5014  HD1 PHE C 216      -5.441  -2.371 -18.318  0.00  0.00      CHC  H
ATOM   5015  CE1 PHE C 216      -4.561  -0.958 -16.896  0.00  0.00      CHC  C
ATOM   5016  HE1 PHE C 216      -4.703  -1.519 -15.984  0.00  0.00      CHC  H
ATOM   5017  CZ  PHE C 216      -3.731   0.148 -16.758  0.00  0.00      CHC  C
ATOM   5018  HZ  PHE C 216      -3.474   0.582 -15.803  0.00  0.00      CHC  H
ATOM   5019  CD2 PHE C 216      -4.123   0.626 -19.096  0.00  0.00      CHC  C
ATOM   5020  HD2 PHE C 216      -4.043   1.289 -19.944  0.00  0.00      CHC  H
ATOM   5021  CE2 PHE C 216      -3.463   0.983 -17.855  0.00  0.00      CHC  C
ATOM   5022  HE2 PHE C 216      -2.802   1.836 -17.826  0.00  0.00      CHC  H
ATOM   5023  C   PHE C 216      -6.987  -0.687 -22.482  0.00  0.00      CHC  C
ATOM   5024  O   PHE C 216      -7.145   0.257 -23.225  0.00  0.00      CHC  O
ATOM   5025  N   ILE C 217      -7.187  -2.020 -22.870  0.00  0.00      CHC  N
ATOM   5026  HN  ILE C 217      -6.987  -2.779 -22.255  0.00  0.00      CHC  H
ATOM   5027  CA  ILE C 217      -7.489  -2.543 -24.268  0.00  0.00      CHC  C
ATOM   5028  HA  ILE C 217      -6.751  -2.159 -24.957  0.00  0.00      CHC  H
ATOM   5029  CB  ILE C 217      -7.390  -4.057 -24.172  0.00  0.00      CHC  C
ATOM   5030  HB  ILE C 217      -8.100  -4.351 -23.370  0.00  0.00      CHC  H
ATOM   5031  CG2 ILE C 217      -7.887  -4.750 -25.451  0.00  0.00      CHC  C
ATOM   5032 HG21 ILE C 217      -7.219  -4.377 -26.256  0.00  0.00      CHC  H
ATOM   5033 HG22 ILE C 217      -7.691  -5.830 -25.279  0.00  0.00      CHC  H
ATOM   5034 HG23 ILE C 217      -8.980  -4.622 -25.601  0.00  0.00      CHC  H
ATOM   5035  CG1 ILE C 217      -5.911  -4.402 -23.924  0.00  0.00      CHC  C
ATOM   5036 HG11 ILE C 217      -5.301  -4.176 -24.825  0.00  0.00      CHC  H
ATOM   5037 HG12 ILE C 217      -5.537  -3.713 -23.137  0.00  0.00      CHC  H
ATOM   5038  CD  ILE C 217      -5.589  -5.859 -23.462  0.00  0.00      CHC  C
ATOM   5039  HD1 ILE C 217      -6.020  -5.991 -22.447  0.00  0.00      CHC  H
ATOM   5040  HD2 ILE C 217      -6.064  -6.646 -24.087  0.00  0.00      CHC  H
ATOM   5041  HD3 ILE C 217      -4.482  -5.959 -23.449  0.00  0.00      CHC  H
ATOM   5042  C   ILE C 217      -8.836  -1.949 -24.767  0.00  0.00      CHC  C
ATOM   5043  O   ILE C 217      -8.944  -1.470 -25.921  0.00  0.00      CHC  O
ATOM   5044  N   GLY C 218      -9.806  -1.791 -23.825  0.00  0.00      CHC  N
ATOM   5045  HN  GLY C 218      -9.672  -2.130 -22.896  0.00  0.00      CHC  H
ATOM   5046  CA  GLY C 218     -11.172  -1.277 -24.072  0.00  0.00      CHC  C
ATOM   5047  HA1 GLY C 218     -11.801  -1.419 -23.206  0.00  0.00      CHC  H
ATOM   5048  HA2 GLY C 218     -11.666  -1.668 -24.950  0.00  0.00      CHC  H
ATOM   5049  C   GLY C 218     -11.243   0.267 -24.240  0.00  0.00      CHC  C
ATOM   5050  O   GLY C 218     -12.248   0.771 -24.731  0.00  0.00      CHC  O
ATOM   5051  N   VAL C 219     -10.186   1.067 -23.991  0.00  0.00      CHC  N
ATOM   5052  HN  VAL C 219      -9.279   0.810 -23.665  0.00  0.00      CHC  H
ATOM   5053  CA  VAL C 219     -10.027   2.482 -24.295  0.00  0.00      CHC  C
ATOM   5054  HA  VAL C 219     -11.016   2.883 -24.461  0.00  0.00      CHC  H
ATOM   5055  CB  VAL C 219      -9.197   3.202 -23.200  0.00  0.00      CHC  C
ATOM   5056  HB  VAL C 219      -8.252   2.629 -23.080  0.00  0.00      CHC  H
ATOM   5057  CG1 VAL C 219      -8.779   4.643 -23.512  0.00  0.00      CHC  C
ATOM   5058 HG11 VAL C 219      -8.105   4.593 -24.393  0.00  0.00      CHC  H
ATOM   5059 HG12 VAL C 219      -9.694   5.249 -23.686  0.00  0.00      CHC  H
ATOM   5060 HG13 VAL C 219      -8.210   5.112 -22.682  0.00  0.00      CHC  H
ATOM   5061  CG2 VAL C 219      -9.989   3.069 -21.870  0.00  0.00      CHC  C
ATOM   5062 HG21 VAL C 219     -10.940   3.633 -21.982  0.00  0.00      CHC  H
[truncated: 123,403 more chars]
